# Supplementary material for: Evidence of episodic positive selection in Corynebacterium diphtheriae complex of species and its implementations in identification of drug and vaccine targets
Source: PeerJ. 2022 Feb 16;10:e12662. doi: 10.7717/peerj.12662 (PMC8857904; doi:10.7717/peerj.12662)
Supplement: Supplemental Information 4 [file peerj-10-12662-s004.xlsx]

## Sheet: Cb
Gene	Transcript	Bonferroni	FDR	P-Value	P-Value raw	Number of species included	Species included	HA foreground omega	HA background omega	HA kappa	H0 foreground omega	H0 background omega	H0 kappa	Correction code	Number of Sites under positive Selection	Site under positve Selection 1(1. Probability to be under positive selection;2. Position in amino acid sequence of anchor species;3. Position in nucleotide sequence of anchor species;4.Position in main protein alignment:fastp.clustalw.aln;5. Position in protein clustal subalignment: .aln;6. Position in to codon backtranslated clustal subalignment: Codon_aln.fasta; 7. Position in prank alignment (…	Site under positve Selection 2	Site under positve Selection 3	Site under positve Selection 4	Site under positve Selection 5	Site under positve Selection 6	Site under positve Selection 7	Site under positve Selection 8	Site under positve Selection 9	Site under positve Selection 10	Site under positve Selection 11	Site under positve Selection 12	Site under positve Selection 13	Site under positve Selection 14	Site under positve Selection 15	Site under positve Selection 16	Site under positve Selection 17	Site under positve Selection 18	Site under positve Selection 19	Site under positve Selection 20	Site under positve Selection 21	Site under positve Selection 22	Site under positve Selection 23	Site under positve Selection 24	Site under positve Selection 25	Site under positve Selection 26	Site under positve Selection 27	Site under positve Selection 28
ERS451417_00057	1717.62.peg.52	0.160336	0.092048	0.003644	0.003644	6	Caurimucosum_ATCC700975,"Cbelfantii_FRC0043","Cdiphtheriae_NCTC11397","Csingulare_IBSB52218","Culcerans_NCTC12077","Culcerans_NCTC7910"	17.5985	0.290873	5.77432	0.829696	0.29095	5.72144	0	1	1. 0.99404;2. 43;3. 127;4. 43;5. 43;6. 127;7. 43;8. 127;9. 82;10. A;11. GCC
ERS451417_00467	1717.62.peg.471	0.184096	0.092048	0.004184	0.004184	10	Cbelfantii_FRC0043,"Cdiphtheriae_NCTC11397","Ckutscheri_DSM20755","Cpseudotuberculosis_31","Cpseudotuberculosis_ATCC19410","Crouxii_FRC0190","Csilvaticum_KL0182","Culcerans_NCTC12077","Culcerans_NCTC7910","Cvitaeruminis_DSM20294"	4.563	0.0979083	1.83068	0.449042	0.0966132	1.82766	0	4	1. 0.8473;2. 137;3. 409;4. 148;5. 147;6. 439;7. 164;8. 490;9. 319;10. A;11. GCC	1. 0.8602;2. 316;3. 946;4. 338;5. 326;6. 976;7. 343;8. 1027;9. 856;10. E;11. GAG	1. 0.99813;2. 323;3. 967;4. 345;5. 333;6. 997;7. 350;8. 1048;9. 877;10. S;11. TCT	1. 0.73003;2. 380;3. 1138;4. 402;5. 390;6. 1168;7. 407;8. 1219;9. 1048;10. E;11. GAG
ERS451417_00575	1717.62.peg.578	0.317636	0.105879	0.007219	0.007219	39	Cargentoratense_DSM44202,"Catypicum_R2070","Caurimucosum_ATCC700975","Cbelfantii_FRC0043","Ccallunae_DSM20147","Ccamporealensis_DSM44610","Cdeserti_GIMN1010","Cdiphtheriae_NCTC11397","Cdoosanense_DSM45436","Cefficiens_YS314","Cepidermidicanis_DSM45586","Cfalsenii_DSM44353","Cglutamicum_ATCC13032","Cglycinophilum_AJ3170","Chalotolerans_YIM70093","Chumireducens_DSM45392","Cimitans_DSM44264","Cjeike…	5.60064	0.126815	2.27795	0.143541	0.126728	2.27976	0	1	1. 0.98647;2. 166;3. 496;4. 166;5. 166;6. 496;7. 175;8. 523;9. 466;10. E;11. GAG
ERS451417_01045	1717.62.peg.1055	0.69652	0.148456	0.01583	0.01583	39	Cargentoratense_DSM44202,"Catypicum_R2070","Caurimucosum_ATCC700975","Cbelfantii_FRC0043","Ccallunae_DSM20147","Ccamporealensis_DSM44610","Cdeserti_GIMN1010","Cdiphtheriae_NCTC11397","Cdoosanense_DSM45436","Cefficiens_YS314","Cepidermidicanis_DSM45586","Cfalsenii_DSM44353","Cglutamicum_ATCC13032","Cglycinophilum_AJ3170","Chalotolerans_YIM70093","Chumireducens_DSM45392","Cimitans_DSM44264","Cjeike…	6.79476	0.242915	1.54723	0.247001	0.242609	1.54531	0	2	1. 0.42564;2. 57;3. 169;4. 118;5. 118;6. 352;7. 159;8. 475;9. 127;10. T;11. ACC	1. 0.99364;2. 129;3. 385;4. 190;5. 190;6. 568;7. 231;8. 691;9. 340;10. K;11. AAA
ERS451417_02189	1717.62.peg.2215	0.74228	0.148456	0.01687	0.01687	4	Cargentoratense_DSM44202,"Cbelfantii_FRC0043","Cdiphtheriae_NCTC11397","Clactis_RW25"	8.03177	0.170983	2.44473	0.22484	0.170139	2.44636	0	17	1. 0.4157;2. 46;3. 136;4. 46;5. 46;6. 136;7. 46;8. 136;9. 64;10. S;11. TCC	1. 0.41199;2. 72;3. 214;4. 80;5. 80;6. 238;7. 85;8. 253;9. 139;10. T;11. ACC	1. 0.52532;2. 75;3. 223;4. 83;5. 83;6. 247;7. 88;8. 262;9. 148;10. V;11. GTC	1. 0.79133;2. 277;3. 829;4. 285;5. 285;6. 853;7. 290;8. 868;9. 754;10. A;11. GCA	1. 0.72077;2. 289;3. 865;4. 297;5. 297;6. 889;7. 302;8. 904;9. 790;10. V;11. GTA	1. 0.50092;2. 290;3. 868;4. 298;5. 298;6. 892;7. 303;8. 907;9. 793;10. A;11. GCC	1. 0.42335;2. 340;3. 1018;4. 365;5. 365;6. 1093;7. 368;8. 1102;9. 922;10. L;11. CTT	1. 0.4083;2. 341;3. 1021;4. 366;5. 366;6. 1096;7. 369;8. 1105;9. 925;10. V;11. GTT	1. 0.40263;2. 342;3. 1024;4. 367;5. 367;6. 1099;7. 370;8. 1108;9. 928;10. E;11. GAA	1. 0.40346;2. 343;3. 1027;4. 368;5. 368;6. 1102;7. 371;8. 1111;9. 931;10. L;11. CTT	1. 0.67868;2. 344;3. 1030;4. 369;5. 369;6. 1105;7. 372;8. 1114;9. 934;10. G;11. GGC	1. 0.40556;2. 345;3. 1033;4. 370;5. 370;6. 1108;7. 373;8. 1117;9. 937;10. A;11. GCT	1. 0.49867;2. 348;3. 1042;4. 373;5. 373;6. 1117;7. 387;8. 1159;9. 946;10. G;11. GGT	1. 0.42113;2. 349;3. 1045;4. 374;5. 374;6. 1120;7. 388;8. 1162;9. 949;10. E;11. GAG	1. 0.47272;2. 378;3. 1132;4. 403;5. 403;6. 1207;7. 417;8. 1249;9. 1036;10. K;11. AAG	1. 0.4151;2. 481;3. 1441;4. 506;5. 506;6. 1516;7. 520;8. 1558;9. 1345;10. G;11. GGT	1. 0.4524;2. 579;3. 1735;4. 604;5. 604;6. 1810;7. 618;8. 1852;9. 1639;10. H;11. CAT
ERS451417_01774	1717.62.peg.1776	1	0.170133	0.0232	0.0232	4	Cbelfantii_FRC0043,"Cdiphtheriae_NCTC11397","Cfalsenii_DSM44353","Ckroppenstedtii_DSM44385"	1.53321	0.238959	0.89571	0.408726	0.240851	0.98859	0	5	1. 0.78015;2. 119;3. 355;4. 119;5. 119;6. 355;7. 119;8. 355;9. 328;10. Q;11. CAA	1. 0.75935;2. 166;3. 496;4. 173;5. 173;6. 517;7. 188;8. 562;9. 415;10. A;11. GCA	1. 0.68658;2. 194;3. 580;4. 206;5. 206;6. 616;7. 221;8. 661;9. 493;10. A;11. GCC	1. 0.69629;2. 226;3. 676;4. 238;5. 238;6. 712;7. 253;8. 757;9. 589;10. A;11. GCC	1. 0.9444;2. 250;3. 748;4. 262;5. 262;6. 784;7. 277;8. 829;9. 661;10. S;11. TCG
ERS451417_01358	1717.62.peg.1366	1	0.503737	0.08014	0.08014	8	Cbelfantii_FRC0043,"Cdiphtheriae_NCTC11397","Cmustelae_DSM45274","Cpseudotuberculosis_31","Cpseudotuberculosis_ATCC19410","Csilvaticum_KL0182","Culcerans_NCTC12077","Culcerans_NCTC7910"	9.66323	0.174382	3.09119	0.246952	0.170386	3.0727	0	7	1. 0.52872;2. 23;3. 67;4. 44;5. 23;6. 67;7. 24;8. 70;9. 10;10. T;11. ACT	1. 0.41156;2. 84;3. 250;4. 126;5. 85;6. 253;7. 87;8. 259;9. 181;10. A;11. GCG	1. 0.4477;2. 112;3. 334;4. 154;5. 113;6. 337;7. 115;8. 343;9. 265;10. A;11. GCA	1. 0.41559;2. 134;3. 400;4. 179;5. 135;6. 403;7. 137;8. 409;9. 331;10. S;11. TCG	1. 0.46731;2. 136;3. 406;4. 181;5. 137;6. 409;7. 139;8. 415;9. 337;10. T;11. ACG	1. 0.74956;2. 142;3. 424;4. 187;5. 143;6. 427;7. 145;8. 433;9. 355;10. E;11. GAA	1. 0.54345;2. 211;3. 631;4. 259;5. 213;6. 637;7. 215;8. 643;9. 559;10. M;11. ATG
ERS451417_02138	1717.62.peg.2158	1	0.86845	0.1579	0.1579	6	Cbelfantii_FRC0043,"Cdiphtheriae_NCTC11397","Cpseudotuberculosis_31","Cpseudotuberculosis_ATCC19410","Culcerans_NCTC12077","Culcerans_NCTC7910"	6.5978	0.225622	2.61223	0.232495	0.232495	2.62806	0	1	1. 0.65934;2. 229;3. 685;4. 452;5. 230;6. 688;7. 232;8. 694;9. 667;10. A;11. GCA
ERS451417_01997	1717.62.peg.2001	1	1	0.2697	0.2697	7	Cbelfantii_FRC0043,"Cdiphtheriae_NCTC11397","Cpseudotuberculosis_31","Cpseudotuberculosis_ATCC19410","Csilvaticum_KL0182","Culcerans_NCTC12077","Culcerans_NCTC7910"	1.44979	0.265098	5.87193	0.676817	0.265344	5.86525	0	5	1. 0.62483;2. 71;3. 211;4. 71;5. 71;6. 211;7. 71;8. 211;9. 1;10. H;11. CAC	1. 0.93273;2. 79;3. 235;4. 79;5. 79;6. 235;7. 79;8. 235;9. 25;10. G;11. GGT	1. 0.6411;2. 104;3. 310;4. 104;5. 104;6. 310;7. 104;8. 310;9. 100;10. T;11. ACT	1. 0.76037;2. 399;3. 1195;4. 412;5. 400;6. 1198;7. 400;8. 1198;9. 985;10. A;11. GCT	1. 0.93934;2. 511;3. 1531;4. 527;5. 512;6. 1534;7. 512;8. 1534;9. 1321;10. V;11. GTT
ERS451417_02135	1717.62.peg.2155	1	1	0.2805	0.2805	7	Cbelfantii_FRC0043,"Cdiphtheriae_NCTC11397","Cpseudotuberculosis_31","Cpseudotuberculosis_ATCC19410","Csilvaticum_KL0182","Culcerans_NCTC12077","Culcerans_NCTC7910"	138.033	0.0829743	2.80754	0.410146	0.0835627	2.80899	0	1	1. 0.44834;2. 267;3. 799;4. 436;5. 282;6. 844;7. 284;8. 850;9. 733;10. W;11. TGG
ERS451417_00766	1717.62.peg.771	1	1	0.4039	0.4039	9	Cbelfantii_FRC0043,"Cdiphtheriae_NCTC11397","Cpseudotuberculosis_31","Cpseudotuberculosis_ATCC19410","Crouxii_FRC0190","Csilvaticum_KL0182","Culcerans_NCTC12077","Culcerans_NCTC7910","Cvitaeruminis_DSM20294"	0.996501	0.331235	3.04763	0.604515	0.332421	3.04013	0	8	1. 0.85397;2. 54;3. 160;4. 117;5. 64;6. 190;7. 67;8. 199;9. 133;10. A;11. GCC	1. 0.69256;2. 74;3. 220;4. 153;5. 84;6. 250;7. 87;8. 259;9. 193;10. G;11. GGA	1. 0.74789;2. 75;3. 223;4. 154;5. 85;6. 253;7. 88;8. 262;9. 196;10. I;11. ATT	1. 0.88267;2. 88;3. 262;4. 167;5. 98;6. 292;7. 101;8. 301;9. 235;10. R;11. CGC	1. 0.80662;2. 103;3. 307;4. 195;5. 113;6. 337;7. 116;8. 346;9. 280;10. R;11. CGT	1. 0.91943;2. 160;3. 478;4. 300;5. 174;6. 520;7. 177;8. 529;9. 433;10. V;11. GTG	1. 0.46675;2. 166;3. 496;4. 306;5. 180;6. 538;7. 183;8. 547;9. 451;10. S;11. TCC	1. 0.9167;2. 186;3. 556;4. 328;5. 200;6. 598;7. 203;8. 607;9. 511;10. T;11. ACC
ERS451417_00367	1717.62.peg.366	1	1	0.532	0.532	8	Cbelfantii_FRC0043,"Cdiphtheriae_NCTC11397","Cpseudotuberculosis_31","Cpseudotuberculosis_ATCC19410","Crouxii_FRC0190","Csilvaticum_KL0182","Culcerans_NCTC12077","Culcerans_NCTC7910"	132.836	0.0794066	2.30456	0.999894	0.0814767	2.29663	0	1	1. 0.60704;2. 155;3. 463;4. 179;5. 164;6. 490;7. 173;8. 517;9. 400;10. V;11. GTG
ERS451417_01514	1717.62.peg.1522	1	1	0.6038	0.6038	14	Cargentoratense_DSM44202,"Cbelfantii_FRC0043","Cdiphtheriae_NCTC11397","Cepidermidicanis_DSM45586","Ckroppenstedtii_DSM44385","Ckutscheri_DSM20755","Clactis_RW25","Cmustelae_DSM45274","Cpseudotuberculosis_31","Cpseudotuberculosis_ATCC19410","Csilvaticum_KL0182","Culcerans_NCTC12077","Culcerans_NCTC7910","Cvitaeruminis_DSM20294"	43.3751	0.0941257	1.86811	1	0.0942021	1.86547	0	3	1. 0.8512;2. 31;3. 91;4. 45;5. 45;6. 133;7. 45;8. 133;9. 88;10. T;11. ACT	1. 0.84394;2. 51;3. 151;4. 65;5. 65;6. 193;7. 65;8. 193;9. 148;10. Q;11. CAA	1. 0.43276;2. 108;3. 322;4. 122;5. 122;6. 364;7. 122;8. 364;9. 295;10. E;11. GAG
ERS451417_02072	1717.62.peg.2084	1	1	0.6563	0.6563	7	Cbelfantii_FRC0043,"Ccamporealensis_DSM44610","Cdiphtheriae_NCTC11397","Cglutamicum_ATCC13032","Cimitans_DSM44264","Clactis_RW25","CriegeliiPUDD83A45"	70.8723	0.129303	1.10637	1	0.129357	1.10486	0	1	1. 0.42277;2. 196;3. 586;4. 233;5. 233;6. 697;7. 233;8. 697;9. 553;10. P;11. CCA
ERS451417_01996	1717.62.peg.2000	1	1	0.7181	0.7181	7	Cbelfantii_FRC0043,"Cdiphtheriae_NCTC11397","Cpseudotuberculosis_31","Cpseudotuberculosis_ATCC19410","Csilvaticum_KL0182","Culcerans_NCTC12077","Culcerans_NCTC7910"	0.903387	0.322736	5.10816	0.746327	0.323201	5.10776	0	5	1. 0.87922;2. 91;3. 271;4. 91;5. 91;6. 271;7. 91;8. 271;9. 169;10. I;11. ATC	1. 0.48114;2. 187;3. 559;4. 187;5. 187;6. 559;7. 187;8. 559;9. 457;10. R;11. CGC	1. 0.85913;2. 209;3. 625;4. 222;5. 222;6. 664;7. 223;8. 667;9. 505;10. G;11. GGC	1. 0.88006;2. 332;3. 994;4. 347;5. 347;6. 1039;7. 348;8. 1042;9. 868;10. T;11. ACC	1. 0.45372;2. 550;3. 1648;4. 565;5. 565;6. 1693;7. 566;8. 1696;9. 1522;10. R;11. CGC
ERS451417_01659	1717.62.peg.1666	1	1	0.9533	0.9533	10	Cbelfantii_FRC0043,"Cdiphtheriae_NCTC11397","Cefficiens_YS314","Ckutscheri_DSM20755","Cmustelae_DSM45274","Cpseudotuberculosis_31","Cpseudotuberculosis_ATCC19410","Csilvaticum_KL0182","Culcerans_NCTC12077","Culcerans_NCTC7910"	9.60264	0.156968	2.47728	1	0.157113	2.47765	0	1	1. 0.57887;2. 263;3. 787;4. 328;5. 271;6. 811;7. 317;8. 949;9. 658;10. A;11. GCA
ERS451417_02000	1717.62.peg.2004	1	1	0.9539	0.9539	7	Cbelfantii_FRC0043,"Cdiphtheriae_NCTC11397","Cpseudotuberculosis_31","Cpseudotuberculosis_ATCC19410","Csilvaticum_KL0182","Culcerans_NCTC12077","Culcerans_NCTC7910"	1.12446	0.192624	3.7627	1	0.192655	3.76179	0	2	1. 0.91714;2. 119;3. 355;4. 119;5. 119;6. 355;7. 119;8. 355;9. 355;10. D;11. GAT	1. 0.92083;2. 196;3. 586;4. 196;5. 196;6. 586;7. 196;8. 586;9. 586;10. D;11. GAC
ERS451417_00606	1717.62.peg.610	1	1	0.9716	0.9716	4	Cbelfantii_FRC0043,"Cdiphtheriae_NCTC11397","Cepidermidicanis_DSM45586","Clactis_RW25"	0.99999	0.205278	2.50287	1	0.20488	2.47595	0	2	1. 0.62242;2. 72;3. 214;4. 72;5. 72;6. 214;7. 72;8. 214;9. 190;10. N;11. AAC	1. 0.63366;2. 94;3. 280;4. 97;5. 95;6. 283;7. 95;8. 283;9. 253;10. I;11. ATA
ERS451417_01379	1717.62.peg.1388	1	1	0.994	0.994	7	Cbelfantii_FRC0043,"Cdiphtheriae_NCTC11397","Cpseudotuberculosis_31","Cpseudotuberculosis_ATCC19410","Csilvaticum_KL0182","Culcerans_NCTC12077","Culcerans_NCTC7910"	1	0.140337	3.11032	0.999871	0.140337	3.11033	0	28	1. 0.44644;2. 12;3. 34;4. 106;5. 29;6. 85;7. 29;8. 85;9. 7;10. A;11. GCA	1. 0.68825;2. 15;3. 43;4. 109;5. 32;6. 94;7. 32;8. 94;9. 16;10. V;11. GTA	1. 0.72902;2. 44;3. 130;4. 153;5. 61;6. 181;7. 61;8. 181;9. 103;10. G;11. GGA	1. 0.63583;2. 56;3. 166;4. 165;5. 73;6. 217;7. 73;8. 217;9. 139;10. A;11. GCC	1. 0.57251;2. 88;3. 262;4. 215;5. 105;6. 313;7. 107;8. 319;9. 223;10. V;11. GTT	1. 0.56613;2. 95;3. 283;4. 222;5. 112;6. 334;7. 114;8. 340;9. 244;10. L;11. CTC	1. 0.5153;2. 105;3. 313;4. 234;5. 122;6. 364;7. 124;8. 370;9. 259;10. S;11. TCT	1. 0.5673;2. 111;3. 331;4. 240;5. 128;6. 382;7. 130;8. 388;9. 277;10. V;11. GTC	1. 0.64431;2. 134;3. 400;4. 263;5. 151;6. 451;7. 153;8. 457;9. 346;10. A;11. GCC	1. 0.75474;2. 147;3. 439;4. 280;5. 164;6. 490;7. 166;8. 496;9. 385;10. Y;11. TAC	1. 0.59721;2. 155;3. 463;4. 288;5. 172;6. 514;7. 174;8. 520;9. 409;10. I;11. ATA	1. 0.68382;2. 175;3. 523;4. 308;5. 192;6. 574;7. 194;8. 580;9. 469;10. R;11. AGA	1. 0.57901;2. 177;3. 529;4. 310;5. 194;6. 580;7. 196;8. 586;9. 475;10. M;11. ATG	1. 0.58704;2. 185;3. 553;4. 318;5. 202;6. 604;7. 204;8. 610;9. 499;10. V;11. GTA	1. 0.67191;2. 207;3. 619;4. 340;5. 224;6. 670;7. 230;8. 688;9. 538;10. I;11. ATA	1. 0.73814;2. 214;3. 640;4. 347;5. 231;6. 691;7. 237;8. 709;9. 559;10. T;11. ACA	1. 0.64025;2. 279;3. 835;4. 416;5. 296;6. 886;7. 302;8. 904;9. 754;10. F;11. TTC	1. 0.45101;2. 288;3. 862;4. 456;5. 305;6. 913;7. 311;8. 931;9. 781;10. N;11. AAT	1. 0.40598;2. 291;3. 871;4. 459;5. 308;6. 922;7. 314;8. 940;9. 790;10. A;11. GCC	1. 0.73371;2. 319;3. 955;4. 487;5. 336;6. 1006;7. 342;8. 1024;9. 874;10. A;11. GCC	1. 0.68169;2. 329;3. 985;4. 497;5. 346;6. 1036;7. 352;8. 1054;9. 904;10. R;11. CGC	1. 0.77409;2. 331;3. 991;4. 499;5. 348;6. 1042;7. 354;8. 1060;9. 910;10. R;11. AGG	1. 0.73056;2. 332;3. 994;4. 500;5. 349;6. 1045;7. 355;8. 1063;9. 913;10. S;11. TCT	1. 0.54151;2. 334;3. 1000;4. 521;5. 351;6. 1051;7. 357;8. 1069;9. 919;10. A;11. GCG	1. 0.76348;2. 339;3. 1015;4. 526;5. 356;6. 1066;7. 362;8. 1084;9. 934;10. A;11. GCA	1. 0.53971;2. 340;3. 1018;4. 527;5. 357;6. 1069;7. 363;8. 1087;9. 937;10. I;11. ATT	1. 0.54672;2. 351;3. 1051;4. 538;5. 368;6. 1102;7. 374;8. 1120;9. 970;10. V;11. GTA	1. 0.71208;2. 389;3. 1165;4. 578;5. 406;6. 1216;7. 412;8. 1234;9. 1084;10. F;11. TTT
ERS451417_01770	1717.62.peg.1772	1	1	0.9989	0.9989	5	Cbelfantii_FRC0043,"Cdiphtheriae_NCTC11397","Cepidermidicanis_DSM45586","Clactis_RW25","Cmustelae_DSM45274"	1	0.139373	2.32902	1	0.139373	2.32903	0	3	1. 0.64561;2. 138;3. 412;4. 159;5. 159;6. 475;7. 166;8. 496;9. 382;10. R;11. CGT	1. 0.43863;2. 183;3. 547;4. 204;5. 204;6. 610;7. 211;8. 631;9. 517;10. M;11. ATG	1. 0.59683;2. 261;3. 781;4. 283;5. 282;6. 844;7. 289;8. 865;9. 751;10. N;11. AAT
ERS451417_00074	1717.62.peg.71	1	1	1	1	4	Cbelfantii_FRC0043,"Cdiphtheriae_NCTC11397","Csimulans_PES1","Curealyticum_DSM7109"	1	0.403037	1.56765	1	0.403037	1.56766	0	2	1. 0.57589;2. 189;3. 565;4. 212;5. 193;6. 577;7. 193;8. 577;9. 520;10. M;11. ATG	1. 0.76544;2. 249;3. 745;4. 272;5. 253;6. 757;7. 253;8. 757;9. 700;10. A;11. GCT
ERS451417_01284	1717.62.peg.1292	1	1	1	1	34	Cargentoratense_DSM44202,"Catypicum_R2070","Caurimucosum_ATCC700975","Cbelfantii_FRC0043","Ccallunae_DSM20147","Ccamporealensis_DSM44610","Cdeserti_GIMN1010","Cdiphtheriae_NCTC11397","Cdoosanense_DSM45436","Cefficiens_YS314","Cepidermidicanis_DSM45586","Cglutamicum_ATCC13032","Chalotolerans_YIM70093","Chumireducens_DSM45392","Cjeikeium_K41","Ckroppenstedtii_DSM44385","Ckutscheri_DSM20755","Clacti…	0.990879	0.113837	1.98014	1	0.113726	1.98228	0	2	1. 0.94605;2. 170;3. 508;4. 178;5. 170;6. 508;7. 170;8. 508;9. 466;10. T;11. ACC	1. 0.92354;2. 172;3. 514;4. 180;5. 172;6. 514;7. 172;8. 514;9. 472;10. N;11. AAC
ERS451417_02332	1717.62.peg.2359	1	1	1	1	7	Cbelfantii_FRC0043,"Cdiphtheriae_NCTC11397","Cepidermidicanis_DSM45586","Clactis_RW25","Cmarinum_DSM44953","Cuterequi_DSM45634","Cvitaeruminis_DSM20294"	1.40578	0.131747	1.59867	0.15761	0.129594	1.61195	0	4	1. 0.76964;2. 201;3. 601;4. 207;5. 207;6. 619;7. 207;8. 619;9. 592;10. D;11. GAT	1. 0.63894;2. 230;3. 688;4. 236;5. 236;6. 706;7. 236;8. 706;9. 679;10. R;11. CGT	1. 0.88105;2. 284;3. 850;4. 290;5. 290;6. 868;7. 290;8. 868;9. 841;10. S;11. TCT	1. 0.85809;2. 292;3. 874;4. 299;5. 299;6. 895;7. 299;8. 895;9. 862;10. T;11. ACC
ERS451417_01618	1717.62.peg.1626	1	1	1	1	9	Cbelfantii_FRC0043,"Cdiphtheriae_NCTC11397","Chalotolerans_YIM70093","Cmarinum_DSM44953","Cpseudotuberculosis_31","Cpseudotuberculosis_ATCC19410","Csilvaticum_KL0182","Culcerans_NCTC12077","Culcerans_NCTC7910"	1	0.167467	2.2921	1	0.167467	2.29209	0	3	1. 0.83911;2. 28;3. 82;4. 110;5. 31;6. 91;7. 31;8. 91;9. 22;10. V;11. GTC	1. 0.65393;2. 59;3. 175;4. 141;5. 62;6. 184;7. 62;8. 184;9. 115;10. I;11. ATA	1. 0.46642;2. 114;3. 340;4. 196;5. 117;6. 349;7. 117;8. 349;9. 280;10. E;11. GAA
ERS451417_02064	1717.62.peg.2076	1	1	1	1	7	Cbelfantii_FRC0043,"Cdiphtheriae_NCTC11397","Cpseudotuberculosis_31","Cpseudotuberculosis_ATCC19410","Csilvaticum_KL0182","Culcerans_NCTC12077","Culcerans_NCTC7910"	1	0.072404	3.30563	1	0.072404	3.30562	0	4	1. 0.6706;2. 2;3. 4;4. 2;5. 2;6. 4;7. 2;8. 4;9. 4;10. F;11. TTT	1. 0.4966;2. 163;3. 487;4. 163;5. 163;6. 487;7. 163;8. 487;9. 487;10. V;11. GTG	1. 0.43492;2. 245;3. 733;4. 247;5. 247;6. 739;7. 248;8. 742;9. 724;10. K;11. AAG	1. 0.74367;2. 248;3. 742;4. 250;5. 250;6. 748;7. 251;8. 751;9. 733;10. F;11. TTT
ERS451417_02171	1717.62.peg.2197	1	1	1	1	8	Cbelfantii_FRC0043,"Cdiphtheriae_NCTC11397","Ckutscheri_DSM20755","Cpseudotuberculosis_31","Cpseudotuberculosis_ATCC19410","Csilvaticum_KL0182","Culcerans_NCTC12077","Culcerans_NCTC7910"	1	0.0862246	1.66317	1	0.0862246	1.66317	0	3	1. 0.72501;2. 62;3. 184;4. 68;5. 62;6. 184;7. 62;8. 184;9. 154;10. E;11. GAG	1. 0.40169;2. 104;3. 310;4. 131;5. 117;6. 349;7. 120;8. 358;9. 235;10. S;11. TCG	1. 0.70025;2. 200;3. 598;4. 241;5. 213;6. 637;7. 221;8. 661;9. 484;10. A;11. GCC
ERS451417_01899	1717.62.peg.1896	1	1	1	1	7	Cbelfantii_FRC0043,"Cdiphtheriae_NCTC11397","Cpseudotuberculosis_31","Cpseudotuberculosis_ATCC19410","Csilvaticum_KL0182","Culcerans_NCTC12077","Culcerans_NCTC7910"	0.99999	0.0730784	3.45919	1	0.0730884	3.4592	0	9	1. 0.70489;2. 14;3. 40;4. 18;5. 14;6. 40;7. 14;8. 40;9. 40;10. E;11. GAG	1. 0.6374;2. 32;3. 94;4. 36;5. 32;6. 94;7. 32;8. 94;9. 94;10. V;11. GTC	1. 0.43531;2. 133;3. 397;4. 137;5. 133;6. 397;7. 133;8. 397;9. 397;10. D;11. GAT	1. 0.60916;2. 162;3. 484;4. 166;5. 162;6. 484;7. 162;8. 484;9. 484;10. V;11. GTG	1. 0.64718;2. 185;3. 553;4. 189;5. 185;6. 553;7. 185;8. 553;9. 553;10. G;11. GGC	1. 0.61105;2. 208;3. 622;4. 217;5. 208;6. 622;7. 208;8. 622;9. 622;10. D;11. GAT	1. 0.63452;2. 287;3. 859;4. 296;5. 287;6. 859;7. 287;8. 859;9. 859;10. A;11. GCG	1. 0.74176;2. 303;3. 907;4. 313;5. 303;6. 907;7. 303;8. 907;9. 907;10. E;11. GAG	1. 0.85708;2. 325;3. 973;4. 341;5. 325;6. 973;7. 325;8. 973;9. 973;10. P;11. CCG
ERS451417_02279	1717.62.peg.2308	1	1	1	1	14	Cbelfantii_FRC0043,"Ccamporealensis_DSM44610","Cdiphtheriae_NCTC11397","Cepidermidicanis_DSM45586","Cfalsenii_DSM44353","Cglycinophilum_AJ3170","Chalotolerans_YIM70093","Chumireducens_DSM45392","Cjeikeium_K41","Clactis_RW25","Cmarinum_DSM44953","CriegeliiPUDD83A45","Cterpenotabidum_Y11","Cureicelerivorans_IMMIBRIV2301"	0.99999	0.149857	1.51815	1	0.149857	1.51815	0	2	1. 0.9545;2. 138;3. 412;4. 271;5. 195;6. 583;7. 264;8. 790;9. 403;10. I;11. ATC	1. 0.80405;2. 304;3. 910;4. 481;5. 375;6. 1123;7. 455;8. 1363;9. 850;10. T;11. ACT
ERS451417_01903	1717.62.peg.1898	1	1	1	1	5	Cbelfantii_FRC0043,"Cdiphtheriae_NCTC11397","Cpseudotuberculosis_31","Cpseudotuberculosis_ATCC19410","Culcerans_NCTC7910"	1	0.213081	4.34747	1	0.213091	4.34775	0	9	1. 0.88753;2. 108;3. 322;4. 118;5. 108;6. 322;7. 112;8. 334;9. 259;10. K;11. AAA	1. 0.91871;2. 115;3. 343;4. 125;5. 115;6. 343;7. 119;8. 355;9. 280;10. G;11. GGC	1. 0.88955;2. 178;3. 532;4. 189;5. 178;6. 532;7. 182;8. 544;9. 469;10. E;11. GAA	1. 0.89232;2. 180;3. 538;4. 191;5. 180;6. 538;7. 184;8. 550;9. 475;10. V;11. GTC	1. 0.87868;2. 185;3. 553;4. 196;5. 185;6. 553;7. 189;8. 565;9. 490;10. S;11. TCA	1. 0.90875;2. 194;3. 580;4. 205;5. 194;6. 580;7. 198;8. 592;9. 517;10. E;11. GAA	1. 0.90377;2. 224;3. 670;4. 244;5. 226;6. 676;7. 235;8. 703;9. 583;10. D;11. GAT	1. 0.89884;2. 231;3. 691;4. 251;5. 233;6. 697;7. 242;8. 724;9. 604;10. D;11. GAT	1. 0.74418;2. 310;3. 928;4. 330;5. 312;6. 934;7. 321;8. 961;9. 841;10. V;11. GTT
ERS451417_00602	1717.62.peg.606	1	1	1	1	6	Cbelfantii_FRC0043,"Cdiphtheriae_NCTC11397","Cepidermidicanis_DSM45586","Clactis_RW25","Cmustelae_DSM45274","Cvitaeruminis_DSM20294"	0.989171	0.200322	2.73545	0.311466	0.200706	2.71825	0	4	1. 0.86238;2. 4;3. 10;4. 4;5. 4;6. 10;7. 4;8. 10;9. 7;10. V;11. GTA	1. 0.81623;2. 217;3. 649;4. 220;5. 220;6. 658;7. 220;8. 658;9. 643;10. V;11. GTC	1. 0.72492;2. 231;3. 691;4. 234;5. 234;6. 700;7. 234;8. 700;9. 685;10. M;11. ATG	1. 0.86086;2. 243;3. 727;4. 251;5. 251;6. 751;7. 251;8. 751;9. 709;10. V;11. GTA
ERS451417_01950	1717.62.peg.1950	1	1	1	1	38	Cargentoratense_DSM44202,"Catypicum_R2070","Caurimucosum_ATCC700975","Cbelfantii_FRC0043","Ccallunae_DSM20147","Ccamporealensis_DSM44610","Cdeserti_GIMN1010","Cdiphtheriae_NCTC11397","Cdoosanense_DSM45436","Cefficiens_YS314","Cepidermidicanis_DSM45586","Cfalsenii_DSM44353","Cglutamicum_ATCC13032","Cglycinophilum_AJ3170","Chalotolerans_YIM70093","Chumireducens_DSM45392","Cimitans_DSM44264","Cjeike…	1	0.147865	1.59539	0.192519	0.149069	1.60025	0	3	1. 0.60478;2. 163;3. 487;4. 167;5. 167;6. 499;7. 178;8. 532;9. 382;10. E;11. GAG	1. 0.92382;2. 183;3. 547;4. 187;5. 187;6. 559;7. 198;8. 592;9. 442;10. A;11. GCG	1. 0.94377;2. 241;3. 721;4. 245;5. 245;6. 733;7. 256;8. 766;9. 613;10. P;11. CCA
ERS451417_01833	1717.62.peg.1836	1	1	1	1	8	Cbelfantii_FRC0043,"Cdiphtheriae_NCTC11397","Ckutscheri_DSM20755","Cpseudotuberculosis_31","Cpseudotuberculosis_ATCC19410","Csilvaticum_KL0182","Culcerans_NCTC12077","Culcerans_NCTC7910"	1	0.10825	2.39499	1	0.10825	2.39499	0	3	1. 0.42855;2. 30;3. 88;4. 49;5. 49;6. 145;7. 49;8. 145;9. 88;10. Q;11. CAG	1. 0.47117;2. 156;3. 466;4. 175;5. 175;6. 523;7. 175;8. 523;9. 466;10. M;11. ATG	1. 0.52826;2. 193;3. 577;4. 212;5. 212;6. 634;7. 212;8. 634;9. 577;10. D;11. GAT
ERS451417_02293	1717.62.peg.2322	1	1	1	1	30	Cargentoratense_DSM44202,"Catypicum_R2070","Caurimucosum_ATCC700975","Cbelfantii_FRC0043","Ccallunae_DSM20147","Ccamporealensis_DSM44610","Cdeserti_GIMN1010","Cdiphtheriae_NCTC11397","Cefficiens_YS314","Cepidermidicanis_DSM45586","Cfalsenii_DSM44353","Cglutamicum_ATCC13032","Chumireducens_DSM45392","Cimitans_DSM44264","Ckroppenstedtii_DSM44385","Ckutscheri_DSM20755","Clactis_RW25","Cmarinum_DSM44…	1	0.156199	1.70723	0.833493	0.15653	1.70788	0	5	1. 0.91955;2. 15;3. 43;4. 15;5. 15;6. 43;7. 15;8. 43;9. 43;10. V;11. GTC	1. 0.92536;2. 18;3. 52;4. 18;5. 18;6. 52;7. 18;8. 52;9. 52;10. L;11. CTC	1. 0.92562;2. 23;3. 67;4. 23;5. 23;6. 67;7. 23;8. 67;9. 67;10. L;11. CTT	1. 0.50531;2. 35;3. 103;4. 35;5. 35;6. 103;7. 35;8. 103;9. 103;10. I;11. ATA	1. 0.738;2. 41;3. 121;4. 41;5. 41;6. 121;7. 41;8. 121;9. 121;10. T;11. ACG
ERS451417_01694	1717.62.peg.1701	1	1	1	1	12	Cbelfantii_FRC0043,"Ccallunae_DSM20147","Cdeserti_GIMN1010","Cdiphtheriae_NCTC11397","Chalotolerans_YIM70093","Chumireducens_DSM45392","Clactis_RW25","Cmarinum_DSM44953","Csilvaticum_KL0182","Culcerans_NCTC7910","Cureicelerivorans_IMMIBRIV2301","Cvitaeruminis_DSM20294"	0.917991	0.228365	1.34625	1	0.227985	1.34596	0	3	1. 0.66202;2. 49;3. 145;4. 63;5. 60;6. 178;7. 68;8. 202;9. 133;10. V;11. GTA	1. 0.78674;2. 93;3. 277;4. 107;5. 104;6. 310;7. 112;8. 334;9. 265;10. E;11. GAA	1. 0.49244;2. 146;3. 436;4. 161;5. 157;6. 469;7. 165;8. 493;9. 424;10. Y;11. TAC
ERS451417_01607	1717.62.peg.1616	1	1	1	1	5	Cbelfantii_FRC0043,"Cdiphtheriae_NCTC11397","Cpseudotuberculosis_ATCC19410","Culcerans_NCTC12077","Culcerans_NCTC7910"	1	0.252024	3.14441	1	0.252024	3.14438	0	16	1. 0.53665;2. 12;3. 34;4. 28;5. 19;6. 55;7. 19;8. 55;9. 28;10. S;11. TCC	1. 0.87517;2. 15;3. 43;4. 31;5. 22;6. 64;7. 22;8. 64;9. 37;10. R;11. CGT	1. 0.80105;2. 18;3. 52;4. 34;5. 25;6. 73;7. 25;8. 73;9. 46;10. T;11. ACC	1. 0.58332;2. 49;3. 145;4. 73;5. 59;6. 175;7. 60;8. 178;9. 97;10. I;11. ATA	1. 0.42935;2. 76;3. 226;4. 103;5. 86;6. 256;7. 87;8. 259;9. 178;10. T;11. ACC	1. 0.45879;2. 96;3. 286;4. 131;5. 110;6. 328;7. 112;8. 334;9. 211;10. H;11. CAC	1. 0.55876;2. 105;3. 313;4. 142;5. 119;6. 355;7. 121;8. 361;9. 238;10. D;11. GAT	1. 0.48239;2. 110;3. 328;4. 147;5. 124;6. 370;7. 126;8. 376;9. 253;10. H;11. CAT	1. 0.88476;2. 111;3. 331;4. 148;5. 125;6. 373;7. 127;8. 379;9. 256;10. G;11. GGC	1. 0.79562;2. 113;3. 337;4. 176;5. 127;6. 379;7. 129;8. 385;9. 262;10. D;11. GAT	1. 0.51457;2. 128;3. 382;4. 196;5. 142;6. 424;7. 144;8. 430;9. 307;10. K;11. AAA	1. 0.41703;2. 148;3. 442;4. 225;5. 162;6. 484;7. 164;8. 490;9. 367;10. R;11. CGC	1. 0.85866;2. 151;3. 451;4. 228;5. 165;6. 493;7. 167;8. 499;9. 376;10. D;11. GAT	1. 0.87414;2. 185;3. 553;4. 263;5. 199;6. 595;7. 201;8. 601;9. 478;10. G;11. GGC	1. 0.56922;2. 196;3. 586;4. 274;5. 210;6. 628;7. 212;8. 634;9. 511;10. M;11. ATG	1. 0.54413;2. 202;3. 604;4. 280;5. 216;6. 646;7. 218;8. 652;9. 529;10. I;11. ATC
ERS451417_02150	1717.62.peg.2172	1	1	1	1	8	Cbelfantii_FRC0043,"Cdiphtheriae_NCTC11397","Clactis_RW25","Cpseudotuberculosis_31","Cpseudotuberculosis_ATCC19410","Csilvaticum_KL0182","Culcerans_NCTC12077","Culcerans_NCTC7910"	1	0.0820956	3.00861	1	0.0820956	3.0086	0	6	1. 0.71106;2. 6;3. 16;4. 41;5. 41;6. 121;7. 41;8. 121;9. 16;10. M;11. ATG	1. 0.5066;2. 49;3. 145;4. 84;5. 84;6. 250;7. 84;8. 250;9. 145;10. E;11. GAA	1. 0.85947;2. 91;3. 271;4. 126;5. 126;6. 376;7. 126;8. 376;9. 271;10. I;11. ATC	1. 0.81838;2. 128;3. 382;4. 163;5. 163;6. 487;7. 163;8. 487;9. 382;10. V;11. GTC	1. 0.82509;2. 227;3. 679;4. 265;5. 262;6. 784;7. 262;8. 784;9. 679;10. T;11. ACT	1. 0.73779;2. 230;3. 688;4. 268;5. 265;6. 793;7. 265;8. 793;9. 688;10. I;11. ATA
ERS451417_00614	1717.62.peg.618	1	1	1	1	5	Cbelfantii_FRC0043,"Cdiphtheriae_NCTC11397","Cepidermidicanis_DSM45586","Clactis_RW25","Cvitaeruminis_DSM20294"	1	0.0840239	1.87827	1	0.0840339	1.87827	0	4	1. 0.86222;2. 8;3. 22;4. 8;5. 8;6. 22;7. 8;8. 22;9. 22;10. R;11. CGT	1. 0.75189;2. 12;3. 34;4. 12;5. 12;6. 34;7. 14;8. 40;9. 34;10. V;11. GTT	1. 0.77748;2. 27;3. 79;4. 29;5. 29;6. 85;7. 29;8. 85;9. 79;10. E;11. GAG	1. 0.80113;2. 66;3. 196;4. 68;5. 68;6. 202;7. 68;8. 202;9. 196;10. A;11. GCT
ERS451417_02333	1717.62.peg.2360	1	1	1	1	4	Cbelfantii_FRC0043,"Cdiphtheriae_NCTC11397","Ckutscheri_DSM20755","Culcerans_NCTC12077"	1	0.156239	2.34613	1	0.156239	2.34613	0	5	1. 0.40856;2. 15;3. 43;4. 23;5. 18;6. 52;7. 18;8. 52;9. 22;10. A;11. GCA	1. 0.41385;2. 187;3. 559;4. 206;5. 192;6. 574;7. 192;8. 574;9. 517;10. E;11. GAG	1. 0.4354;2. 225;3. 673;4. 247;5. 230;6. 688;7. 230;8. 688;9. 616;10. T;11. ACT	1. 0.54186;2. 233;3. 697;4. 255;5. 238;6. 712;7. 238;8. 712;9. 640;10. I;11. ATT	1. 0.81556;2. 327;3. 979;4. 354;5. 332;6. 994;7. 332;8. 994;9. 922;10. K;11. AAG
ERS451417_02258	1717.62.peg.2287	1	1	1	1	14	Caurimucosum_ATCC700975,"Cbelfantii_FRC0043","Ccamporealensis_DSM44610","Cdiphtheriae_NCTC11397","Ckroppenstedtii_DSM44385","Clactis_RW25","Cpseudotuberculosis_31","Cpseudotuberculosis_ATCC19410","Csilvaticum_KL0182","Csimulans_PES1","Csingulare_IBSB52218","Culcerans_NCTC12077","Culcerans_NCTC7910","Cuterequi_DSM45634"	1	0.124523	1.94556	1	0.124523	1.94556	0	1	1. 0.81524;2. 6;3. 16;4. 9;5. 9;6. 25;7. 9;8. 25;9. 13;10. A;11. GCA
ERS451417_01604	1717.62.peg.1613	1	1	1	1	7	Cbelfantii_FRC0043,"Cdiphtheriae_NCTC11397","Cpseudotuberculosis_31","Cpseudotuberculosis_ATCC19410","Csilvaticum_KL0182","Culcerans_NCTC12077","Culcerans_NCTC7910"	1	0.370456	5.1951	1	0.370456	5.19507	0	5	1. 0.73567;2. 24;3. 70;4. 59;5. 24;6. 70;7. 24;8. 70;9. 46;10. V;11. GTG	1. 0.87012;2. 38;3. 112;4. 74;5. 38;6. 112;7. 38;8. 112;9. 88;10. I;11. ATC	1. 0.40892;2. 56;3. 166;4. 92;5. 56;6. 166;7. 56;8. 166;9. 142;10. I;11. ATT	1. 0.68506;2. 123;3. 367;4. 187;5. 123;6. 367;7. 123;8. 367;9. 343;10. A;11. GCT	1. 0.46948;2. 142;3. 424;4. 215;5. 142;6. 424;7. 142;8. 424;9. 400;10. H;11. CAT
ERS451417_02151	1717.62.peg.2173	1	1	1	1	8	Cbelfantii_FRC0043,"Cdiphtheriae_NCTC11397","Clactis_RW25","Cpseudotuberculosis_31","Cpseudotuberculosis_ATCC19410","Csilvaticum_KL0182","Culcerans_NCTC12077","Culcerans_NCTC7910"	1	0.0952439	2.51742	1	0.0952439	2.51742	0	2	1. 0.70158;2. 73;3. 217;4. 101;5. 87;6. 259;7. 107;8. 319;9. 34;10. S;11. TCA	1. 0.59161;2. 312;3. 934;4. 377;5. 328;6. 982;7. 348;8. 1042;9. 745;10. G;11. GGC
ERS451417_02292	1717.62.peg.2321	1	1	1	1	5	Cbelfantii_FRC0043,"Cdiphtheriae_NCTC11397","Ckroppenstedtii_DSM44385","Clactis_RW25","Cpseudotuberculosis_31"	1	0.0613752	2.8408	1	0.0613752	2.84077	0	1	1. 0.52691;2. 367;3. 1099;4. 371;5. 367;6. 1099;7. 367;8. 1099;9. 835;10. M;11. ATG
ERS451417_02194	1717.62.peg.2220	1	1	1	1	4	Cargentoratense_DSM44202,"Cbelfantii_FRC0043","Cdiphtheriae_NCTC11397","Clactis_RW25"	1	0.213203	3.0987	1	0.213203	3.0987	0	1	1. 0.44002;2. 119;3. 355;4. 121;5. 121;6. 361;7. 127;8. 379;9. 295;10. V;11. GTG
ERS451417_00919	1717.62.peg.926	1	1	1	1	5	Caurimucosum_ATCC700975,"Cbelfantii_FRC0043","Cdiphtheriae_NCTC11397","Cmaris_DSM45190","Csingulare_IBSB52218"	1	0.173704	1.87549	1	0.173704	1.87548	0	12	1. 0.84615;2. 54;3. 160;4. 54;5. 54;6. 160;7. 54;8. 160;9. 31;10. A;11. GCG	1. 0.45297;2. 131;3. 391;4. 131;5. 131;6. 391;7. 131;8. 391;9. 262;10. S;11. TCC	1. 0.45751;2. 142;3. 424;4. 142;5. 142;6. 424;7. 142;8. 424;9. 295;10. E;11. GAA	1. 0.8377;2. 573;3. 1717;4. 602;5. 575;6. 1723;7. 581;8. 1741;9. 1546;10. A;11. GCC	1. 0.60367;2. 574;3. 1720;4. 603;5. 576;6. 1726;7. 582;8. 1744;9. 1549;10. A;11. GCA	1. 0.51016;2. 577;3. 1729;4. 606;5. 579;6. 1735;7. 585;8. 1753;9. 1558;10. S;11. AGT	1. 0.40541;2. 653;3. 1957;4. 691;5. 655;6. 1963;7. 661;8. 1981;9. 1786;10. R;11. AGG	1. 0.45197;2. 708;3. 2122;4. 800;5. 710;6. 2128;7. 716;8. 2146;9. 1951;10. K;11. AAA	1. 0.74559;2. 793;3. 2377;4. 931;5. 798;6. 2392;7. 804;8. 2410;9. 2185;10. I;11. ATA	1. 0.56948;2. 814;3. 2440;4. 953;5. 819;6. 2455;7. 825;8. 2473;9. 2248;10. G;11. GGT	1. 0.56336;2. 911;3. 2731;4. 1076;5. 916;6. 2746;7. 922;8. 2764;9. 2503;10. I;11. ATT	1. 0.65652;2. 943;3. 2827;4. 1121;5. 948;6. 2842;7. 954;8. 2860;9. 2596;10. N;11. AAC
ERS451417_01047	1717.62.peg.1057	NA	NA	NA	1.019e-08	22	Cbelfantii_FRC0043,"Ccallunae_DSM20147","Ccamporealensis_DSM44610","Cdeserti_GIMN1010","Cdiphtheriae_NCTC11397","Cefficiens_YS314","Cepidermidicanis_DSM45586","Chalotolerans_YIM70093","Chumireducens_DSM45392","Cimitans_DSM44264","Cmarinum_DSM44953","Cmaris_DSM45190","Cmustelae_DSM45274","Cpseudotuberculosis_31","Cpseudotuberculosis_ATCC19410","Crouxii_FRC0190","Csilvaticum_KL0182","Csingulare_IBS…	0.33177	0.33177	1.67116	1	0.33458	1.67061	3330	0
ERS451417_00497	1717.62.peg.501	NA	NA	NA	3.599e-06	39	Cargentoratense_DSM44202,"Catypicum_R2070","Caurimucosum_ATCC700975","Cbelfantii_FRC0043","Ccallunae_DSM20147","Ccamporealensis_DSM44610","Cdeserti_GIMN1010","Cdiphtheriae_NCTC11397","Cdoosanense_DSM45436","Cefficiens_YS314","Cepidermidicanis_DSM45586","Cfalsenii_DSM44353","Cglutamicum_ATCC13032","Cglycinophilum_AJ3170","Chalotolerans_YIM70093","Chumireducens_DSM45392","Cimitans_DSM44264","Cjeike…	0.19707	0.19707	1.72695	0.999943	0.197283	1.72823	2	2	1. 0.62075;2. 238;3. 712;4. 261;5. 261;6. 781;7. 298;8. 892;9. 661;10. G;11. GGT	1. 0.63037;2. 255;3. 763;4. 278;5. 278;6. 832;7. 315;8. 943;9. 712;10. V;11. GTA
ERS451417_00150	1717.62.peg.147	NA	NA	NA	0.001075	3	Cbelfantii_FRC0043,"Cdiphtheriae_NCTC11397","Crouxii_FRC0190"	0.914092	0.120343	3.43945	0.154167	0.126748	3.35357	128	8	1. 0.9566;2. 29;3. 85;4. 84;5. 84;6. 250;7. 98;8. 292;9. 85;10. K;11. AAG	1. 0.88902;2. 36;3. 106;4. 91;5. 91;6. 271;7. 105;8. 313;9. 106;10. V;11. GTG	1. 0.46602;2. 68;3. 202;4. 123;5. 123;6. 367;7. 137;8. 409;9. 202;10. D;11. GAT	1. 0.63668;2. 113;3. 337;4. 168;5. 168;6. 502;7. 182;8. 544;9. 337;10. V;11. GTC	1. 0.46602;2. 134;3. 400;4. 189;5. 189;6. 565;7. 203;8. 607;9. 400;10. D;11. GAT	1. 0.51848;2. 183;3. 547;4. 238;5. 238;6. 712;7. 252;8. 754;9. 547;10. D;11. GAT	1. 0.97001;2. 185;3. 553;4. 240;5. 240;6. 718;7. 254;8. 760;9. 553;10. R;11. CGT	1. 0.90157;2. 356;3. 1066;4. 431;5. 411;6. 1231;7. 425;8. 1273;9. 1066;10. R;11. CGC
ERS451417_01702	1717.62.peg.1708	NA	NA	NA	0.004565	5	Cbelfantii_FRC0043,"Cdiphtheriae_NCTC11397","Cglycinophilum_AJ3170","Csingulare_IBSB52218","Cterpenotabidum_Y11"	8.42013	0.230225	1.90555	0.293705	0.227179	1.91312	3072	8	1. 0.53504;2. 117;3. 349;4. 117;5. 117;6. 349;7. 132;8. 394;9. 151;10. A;11. GCG	1. 0.55134;2. 136;3. 406;4. 136;5. 136;6. 406;7. 151;8. 451;9. 208;10. A;11. GCG	1. 0.62519;2. 139;3. 415;4. 139;5. 139;6. 415;7. 154;8. 460;9. 217;10. A;11. GCA	1. 0.55066;2. 141;3. 421;4. 141;5. 141;6. 421;7. 156;8. 466;9. 223;10. I;11. ATA	1. 0.52999;2. 281;3. 841;4. 285;5. 285;6. 853;7. 313;8. 937;9. 577;10. L;11. CTC	1. 0.6256;2. 549;3. 1645;4. 586;5. 581;6. 1741;7. 658;8. 1972;9. 1090;10. A;11. GCA	1. 0.9736;2. 672;3. 2014;4. 709;5. 704;6. 2110;7. 784;8. 2350;9. 1414;10. D;11. GAT	1. 0.7097;2. 674;3. 2020;4. 711;5. 706;6. 2116;7. 786;8. 2356;9. 1420;10. G;11. GGG
ERS451417_00465	1717.62.peg.469	NA	NA	NA	0.0049	5	Cbelfantii_FRC0043,"Cdiphtheriae_NCTC11397","Ckutscheri_DSM20755","Crouxii_FRC0190","Cterpenotabidum_Y11"	0.544596	0.18092	2.34096	0.284297	0.182474	2.35371	2050	5	1. 0.93461;2. 96;3. 286;4. 160;5. 99;6. 295;7. 105;8. 313;9. 256;10. D;11. GAC	1. 0.99092;2. 125;3. 373;4. 193;5. 128;6. 382;7. 134;8. 400;9. 343;10. P;11. CCT	1. 0.6827;2. 226;3. 676;4. 310;5. 229;6. 685;7. 239;8. 715;9. 592;10. A;11. GCC	1. 0.75459;2. 324;3. 970;4. 447;5. 333;6. 997;7. 358;8. 1072;9. 811;10. V;11. GTT	1. 0.75948;2. 537;3. 1609;4. 744;5. 553;6. 1657;7. 618;8. 1852;9. 1282;10. E;11. GAA
ERS451417_00254	1717.62.peg.249	NA	NA	NA	0.009395	8	Cargentoratense_DSM44202,"Cbelfantii_FRC0043","Cdiphtheriae_NCTC11397","Cmustelae_DSM45274","Cpseudotuberculosis_ATCC19410","Crouxii_FRC0190","Culcerans_NCTC12077","Culcerans_NCTC7910"	0.306384	0.111821	2.76309	0.114997	0.114997	2.7537	2	5	1. 0.81145;2. 190;3. 568;4. 204;5. 204;6. 610;7. 208;8. 622;9. 457;10. A;11. GCA	1. 0.81853;2. 259;3. 775;4. 273;5. 273;6. 817;7. 277;8. 829;9. 664;10. V;11. GTA	1. 0.78759;2. 337;3. 1009;4. 353;5. 353;6. 1057;7. 360;8. 1078;9. 856;10. S;11. AGC	1. 0.7887;2. 421;3. 1261;4. 437;5. 437;6. 1309;7. 448;8. 1342;9. 1069;10. I;11. ATC	1. 0.79866;2. 568;3. 1702;4. 584;5. 584;6. 1750;7. 595;8. 1783;9. 1510;10. A;11. GCG
ERS451417_01523	1717.62.peg.1532	NA	NA	NA	0.01617	35	Cargentoratense_DSM44202,"Catypicum_R2070","Caurimucosum_ATCC700975","Cbelfantii_FRC0043","Ccallunae_DSM20147","Ccamporealensis_DSM44610","Cdeserti_GIMN1010","Cdiphtheriae_NCTC11397","Cdoosanense_DSM45436","Cefficiens_YS314","Cepidermidicanis_DSM45586","Cfalsenii_DSM44353","Cglutamicum_ATCC13032","Cglycinophilum_AJ3170","Chalotolerans_YIM70093","Chumireducens_DSM45392","Cimitans_DSM44264","Cjeike…	0.37172	0.0670654	1.98481	0.136768	0.0670551	1.98354	2	1	1. 0.99188;2. 186;3. 556;4. 189;5. 189;6. 565;7. 201;8. 601;9. 454;10. D;11. GAC
ERS451417_00789	1717.62.peg.796	NA	NA	NA	0.02214	20	Catypicum_R2070,"Cbelfantii_FRC0043","Ccallunae_DSM20147","Cdeserti_GIMN1010","Cdiphtheriae_NCTC11397","Cdoosanense_DSM45436","Cefficiens_YS314","Cglutamicum_ATCC13032","Chalotolerans_YIM70093","Chumireducens_DSM45392","Ckutscheri_DSM20755","Cmarinum_DSM44953","Cmaris_DSM45190","Cmustelae_DSM45274","Crouxii_FRC0190","Csilvaticum_KL0182","Ctestudinoris_DSM44614","Culcerans_NCTC12077","Culcerans_NC…	5.88979	0.327181	1.51057	0.393207	0.32681	1.5037	2048	1	1. 0.93581;2. 187;3. 559;4. 612;5. 212;6. 634;7. 227;8. 679;9. 361;10. P;11. CCC
ERS451417_01680	1717.62.peg.1687	NA	NA	NA	0.02225	38	Cargentoratense_DSM44202,"Catypicum_R2070","Caurimucosum_ATCC700975","Cbelfantii_FRC0043","Ccallunae_DSM20147","Ccamporealensis_DSM44610","Cdeserti_GIMN1010","Cdiphtheriae_NCTC11397","Cdoosanense_DSM45436","Cefficiens_YS314","Cepidermidicanis_DSM45586","Cfalsenii_DSM44353","Cglutamicum_ATCC13032","Cglycinophilum_AJ3170","Chalotolerans_YIM70093","Chumireducens_DSM45392","Cimitans_DSM44264","Cjeike…	0.350723	0.208473	1.64959	0.242977	0.208467	1.64963	3074	6	1. 0.66827;2. 104;3. 310;4. 186;5. 186;6. 556;7. 256;8. 766;9. 112;10. L;11. CTT	1. 0.66179;2. 284;3. 850;4. 432;5. 432;6. 1294;7. 637;8. 1909;9. 310;10. V;11. GTT	1. 0.64627;2. 366;3. 1096;4. 514;5. 514;6. 1540;7. 719;8. 2155;9. 556;10. L;11. CTC	1. 0.60704;2. 616;3. 1846;4. 770;5. 770;6. 2308;7. 975;8. 2923;9. 1258;10. D;11. GAC	1. 0.98503;2. 696;3. 2086;4. 851;5. 851;6. 2551;7. 1056;8. 3166;9. 1495;10. A;11. GCT	1. 0.66764;2. 1039;3. 3115;4. 1259;5. 1259;6. 3775;7. 1496;8. 4486;9. 2404;10. V;11. GTA
ERS451417_00997	1717.62.peg.1008	NA	NA	NA	0.03016	3	Cbelfantii_FRC0043,"Cdiphtheriae_NCTC11397","Crouxii_FRC0190"	20.3843	0.473693	3.99492	0.498043	0.498043	3.80655	128	2	1. 0.81006;2. 223;3. 667;4. 236;5. 231;6. 691;7. 231;8. 691;9. 667;10. G;11. GGT	1. 0.74715;2. 228;3. 682;4. 241;5. 236;6. 706;7. 236;8. 706;9. 682;10. L;11. TTG
ERS451417_00534	1717.62.peg.538	NA	NA	NA	0.03382	3	Cbelfantii_FRC0043,"Cdiphtheriae_NCTC11397","Crouxii_FRC0190"	1.2637	0.30502	7.21935	0.636538	0.29593	6.67367	2176	6	1. 0.54081;2. 29;3. 85;4. 68;5. 29;6. 85;7. 29;8. 85;9. 46;10. C;11. TGT	1. 0.88483;2. 32;3. 94;4. 71;5. 32;6. 94;7. 32;8. 94;9. 55;10. A;11. GCA	1. 0.56688;2. 35;3. 103;4. 104;5. 35;6. 103;7. 35;8. 103;9. 64;10. N;11. AAC	1. 0.55048;2. 52;3. 154;4. 121;5. 52;6. 154;7. 52;8. 154;9. 115;10. L;11. CTG	1. 0.56109;2. 113;3. 337;4. 182;5. 113;6. 337;7. 113;8. 337;9. 298;10. T;11. ACC	1. 0.50268;2. 173;3. 517;4. 260;5. 173;6. 517;7. 173;8. 517;9. 478;10. A;11. GCT
ERS451417_02149	1717.62.peg.2171	NA	NA	NA	0.03732	7	Cbelfantii_FRC0043,"Cdiphtheriae_NCTC11397","Clactis_RW25","Cpseudotuberculosis_ATCC19410","Csilvaticum_KL0182","Culcerans_NCTC12077","Culcerans_NCTC7910"	1	0.0655744	2.66573	0.292575	0.0706667	2.64844	2048	11	1. 0.64013;2. 33;3. 97;4. 40;5. 40;6. 118;7. 55;8. 163;9. 31;10. V;11. GTA	1. 0.44009;2. 42;3. 124;4. 51;5. 49;6. 145;7. 64;8. 190;9. 58;10. S;11. AGC	1. 0.4381;2. 175;3. 523;4. 184;5. 182;6. 544;7. 197;8. 589;9. 307;10. T;11. ACC	1. 0.5136;2. 248;3. 742;4. 257;5. 255;6. 763;7. 270;8. 808;9. 526;10. T;11. ACA	1. 0.77709;2. 282;3. 844;4. 309;5. 307;6. 919;7. 360;8. 1078;9. 571;10. S;11. AGC	1. 0.47248;2. 290;3. 868;4. 337;5. 335;6. 1003;7. 368;8. 1102;9. 595;10. M;11. ATG	1. 0.61936;2. 308;3. 922;4. 358;5. 356;6. 1066;7. 398;8. 1192;9. 622;10. V;11. GTG	1. 0.69584;2. 350;3. 1048;4. 400;5. 398;6. 1192;7. 440;8. 1318;9. 748;10. R;11. CGC	1. 0.68415;2. 384;3. 1150;4. 438;5. 436;6. 1306;7. 478;8. 1432;9. 835;10. G;11. GGC	1. 0.41559;2. 469;3. 1405;4. 525;5. 523;6. 1567;7. 565;8. 1693;9. 1090;10. E;11. GAG	1. 0.57191;2. 510;3. 1528;4. 566;5. 564;6. 1690;7. 606;8. 1816;9. 1210;10. V;11. GTC
ERS451417_01440	1717.62.peg.1447	NA	NA	NA	0.04102	37	Cargentoratense_DSM44202,"Catypicum_R2070","Caurimucosum_ATCC700975","Cbelfantii_FRC0043","Ccallunae_DSM20147","Ccamporealensis_DSM44610","Cdeserti_GIMN1010","Cdiphtheriae_NCTC11397","Cdoosanense_DSM45436","Cefficiens_YS314","Cepidermidicanis_DSM45586","Cfalsenii_DSM44353","Cglutamicum_ATCC13032","Cglycinophilum_AJ3170","Chalotolerans_YIM70093","Chumireducens_DSM45392","Cimitans_DSM44264","Cjeike…	0.205221	0.108831	1.49018	0.141971	0.109032	1.49142	2	12	1. 0.6307;2. 40;3. 118;4. 82;5. 82;6. 244;7. 159;8. 475;9. 97;10. A;11. GCT	1. 0.64382;2. 45;3. 133;4. 87;5. 87;6. 259;7. 164;8. 490;9. 112;10. A;11. GCA	1. 0.6315;2. 47;3. 139;4. 89;5. 89;6. 265;7. 166;8. 496;9. 118;10. G;11. GGT	1. 0.51783;2. 140;3. 418;4. 182;5. 182;6. 544;7. 259;8. 775;9. 397;10. T;11. ACC	1. 0.85516;2. 190;3. 568;4. 232;5. 232;6. 694;7. 309;8. 925;9. 547;10. Q;11. CAA	1. 0.56126;2. 202;3. 604;4. 244;5. 244;6. 730;7. 321;8. 961;9. 583;10. N;11. AAC	1. 0.57387;2. 359;3. 1075;4. 407;5. 407;6. 1219;7. 487;8. 1459;9. 1018;10. H;11. CAC	1. 0.58377;2. 585;3. 1753;4. 636;5. 636;6. 1906;7. 744;8. 2230;9. 1642;10. I;11. ATA	1. 0.96513;2. 604;3. 1810;4. 655;5. 655;6. 1963;7. 763;8. 2287;9. 1699;10. D;11. GAT	1. 0.58548;2. 637;3. 1909;4. 688;5. 688;6. 2062;7. 796;8. 2386;9. 1798;10. L;11. CTC	1. 0.59844;2. 665;3. 1993;4. 716;5. 716;6. 2146;7. 824;8. 2470;9. 1882;10. V;11. GTG	1. 0.61294;2. 753;3. 2257;4. 804;5. 804;6. 2410;7. 914;8. 2740;9. 2119;10. E;11. GAA
ERS451417_00631	1717.62.peg.635	NA	NA	NA	0.04433	14	Cargentoratense_DSM44202,"Cbelfantii_FRC0043","Ccallunae_DSM20147","Cdiphtheriae_NCTC11397","Cefficiens_YS314","Chalotolerans_YIM70093","Ckutscheri_DSM20755","Cmustelae_DSM45274","Cpseudotuberculosis_ATCC19410","Crouxii_FRC0190","Csilvaticum_KL0182","Ctestudinoris_DSM44614","Culcerans_NCTC7910","Cvitaeruminis_DSM20294"	0.192449	0.0773804	1.78717	0.0828317	0.0828317	1.78211	2050	4	1. 0.62218;2. 35;3. 103;4. 52;5. 39;6. 115;7. 55;8. 163;9. 34;10. A;11. GCG	1. 0.64784;2. 100;3. 298;4. 119;5. 105;6. 313;7. 126;8. 376;9. 178;10. G;11. GGT	1. 0.63552;2. 219;3. 655;4. 255;5. 241;6. 721;7. 268;8. 802;9. 460;10. K;11. AAA	1. 0.7885;2. 321;3. 961;4. 365;5. 343;6. 1027;7. 371;8. 1111;9. 736;10. N;11. AAT
ERS451417_01492	1717.62.peg.1500	NA	NA	NA	0.05191	38	Cargentoratense_DSM44202,"Catypicum_R2070","Caurimucosum_ATCC700975","Cbelfantii_FRC0043","Ccallunae_DSM20147","Ccamporealensis_DSM44610","Cdeserti_GIMN1010","Cdiphtheriae_NCTC11397","Cdoosanense_DSM45436","Cefficiens_YS314","Cepidermidicanis_DSM45586","Cfalsenii_DSM44353","Cglutamicum_ATCC13032","Cglycinophilum_AJ3170","Chalotolerans_YIM70093","Chumireducens_DSM45392","Cimitans_DSM44264","Cjeike…	0.334888	0.140817	1.81536	0.240566	0.140827	1.81456	2	5	1. 0.79575;2. 29;3. 85;4. 137;5. 137;6. 409;7. 240;8. 718;9. 19;10. D;11. GAT	1. 0.79811;2. 111;3. 331;4. 219;5. 219;6. 655;7. 322;8. 964;9. 265;10. A;11. GCT	1. 0.99372;2. 277;3. 829;4. 400;5. 400;6. 1198;7. 511;8. 1531;9. 721;10. A;11. GCC	1. 0.79219;2. 474;3. 1420;4. 607;5. 607;6. 1819;7. 739;8. 2215;9. 1261;10. E;11. GAA	1. 0.7936;2. 668;3. 2002;4. 803;5. 803;6. 2407;7. 935;8. 2803;9. 1843;10. E;11. GAA
ERS451417_00579	1717.62.peg.582	NA	NA	NA	0.05796	33	Cargentoratense_DSM44202,"Catypicum_R2070","Caurimucosum_ATCC700975","Cbelfantii_FRC0043","Ccallunae_DSM20147","Ccamporealensis_DSM44610","Cdeserti_GIMN1010","Cdiphtheriae_NCTC11397","Cdoosanense_DSM45436","Cefficiens_YS314","Cepidermidicanis_DSM45586","Cglutamicum_ATCC13032","Cglycinophilum_AJ3170","Chalotolerans_YIM70093","Chumireducens_DSM45392","Cimitans_DSM44264","Ckroppenstedtii_DSM44385","…	0.536607	0.158211	2.07833	0.158205	0.158205	2.07867	2	2	1. 0.40006;2. 281;3. 841;4. 289;5. 289;6. 865;7. 332;8. 994;9. 790;10. G;11. GGT	1. 0.952;2. 635;3. 1903;4. 657;5. 657;6. 1969;7. 715;8. 2143;9. 1792;10. A;11. GCT
ERS451417_00100	1717.62.peg.98	NA	NA	NA	0.07903	3	Cbelfantii_FRC0043,"Cdiphtheriae_NCTC11397","Crouxii_FRC0190"	14.2482	0.189726	5.25371	0.238249	0.188294	4.96364	128	4	1. 0.59079;2. 45;3. 133;4. 83;5. 71;6. 211;7. 71;8. 211;9. 121;10. T;11. ACC	1. 0.52918;2. 54;3. 160;4. 92;5. 80;6. 238;7. 80;8. 238;9. 148;10. A;11. GCC	1. 0.76859;2. 67;3. 199;4. 105;5. 93;6. 277;7. 93;8. 277;9. 187;10. P;11. CCA	1. 0.89921;2. 68;3. 202;4. 106;5. 94;6. 280;7. 94;8. 280;9. 190;10. A;11. GCC
ERS451417_01786	1717.62.peg.1791	NA	NA	NA	0.08064	6	Cbelfantii_FRC0043,"Cdiphtheriae_NCTC11397","Cpseudotuberculosis_ATCC19410","Csilvaticum_KL0182","Culcerans_NCTC12077","Culcerans_NCTC7910"	0.418745	0.21625	2.82183	0.218817	0.218817	2.79462	2	7	1. 0.46116;2. 25;3. 73;4. 87;5. 25;6. 73;7. 25;8. 73;9. 70;10. T;11. ACT	1. 0.52477;2. 75;3. 223;4. 137;5. 75;6. 223;7. 76;8. 226;9. 217;10. G;11. GGA	1. 0.75704;2. 239;3. 715;4. 392;5. 242;6. 724;7. 243;8. 727;9. 697;10. R;11. CGA	1. 0.46103;2. 307;3. 919;4. 460;5. 310;6. 928;7. 311;8. 931;9. 901;10. A;11. GCA	1. 0.50236;2. 362;3. 1084;4. 530;5. 373;6. 1117;7. 374;8. 1120;9. 1063;10. I;11. ATA	1. 0.41646;2. 414;3. 1240;4. 611;5. 425;6. 1273;7. 426;8. 1276;9. 1219;10. V;11. GTT	1. 0.56827;2. 452;3. 1354;4. 649;5. 463;6. 1387;7. 464;8. 1390;9. 1333;10. F;11. TTC
ERS451417_00559	1717.62.peg.563	NA	NA	NA	0.08175	22	Cargentoratense_DSM44202,"Caurimucosum_ATCC700975","Cbelfantii_FRC0043","Cdeserti_GIMN1010","Cdiphtheriae_NCTC11397","Cglutamicum_ATCC13032","Cglycinophilum_AJ3170","Cimitans_DSM44264","Cjeikeium_K41","Ckutscheri_DSM20755","Cmustelae_DSM45274","Cpseudotuberculosis_31","Cpseudotuberculosis_ATCC19410","CriegeliiPUDD83A45","Crouxii_FRC0190","Csilvaticum_KL0182","Csimulans_PES1","Csingulare_IBSB52218…	0.376946	0.153794	2.74599	0.271235	0.15379	2.74483	3074	3	1. 0.7136;2. 127;3. 379;4. 223;5. 200;6. 598;7. 240;8. 718;9. 181;10. I;11. ATT	1. 0.73455;2. 241;3. 721;4. 358;5. 314;6. 940;7. 354;8. 1060;9. 523;10. G;11. GGG	1. 0.99542;2. 312;3. 934;4. 429;5. 385;6. 1153;7. 426;8. 1276;9. 712;10. A;11. GCT
ERS451417_01962	1717.62.peg.1962	NA	NA	NA	0.08802	16	Catypicum_R2070,"Caurimucosum_ATCC700975","Cbelfantii_FRC0043","Ccallunae_DSM20147","Cdeserti_GIMN1010","Cdiphtheriae_NCTC11397","Cefficiens_YS314","Cglutamicum_ATCC13032","Cglycinophilum_AJ3170","Ckutscheri_DSM20755","Cpseudotuberculosis_31","Cpseudotuberculosis_ATCC19410","Csingulare_IBSB52218","Culcerans_NCTC12077","Culcerans_NCTC7910","Cvitaeruminis_DSM20294"	0.138175	0.124155	2.54936	1	0.123954	2.55289	2050	1	1. 0.70648;2. 278;3. 832;4. 330;5. 318;6. 952;7. 332;8. 994;9. 754;10. I;11. ATC
ERS451417_01772	1717.62.peg.1774	NA	NA	NA	0.09245	20	Catypicum_R2070,"Cbelfantii_FRC0043","Ccallunae_DSM20147","Ccamporealensis_DSM44610","Cdeserti_GIMN1010","Cdiphtheriae_NCTC11397","Cefficiens_YS314","Cfalsenii_DSM44353","Cglutamicum_ATCC13032","Chalotolerans_YIM70093","Cimitans_DSM44264","Cjeikeium_K41","Cmarinum_DSM44953","Cpseudotuberculosis_31","Cpseudotuberculosis_ATCC19410","Csimulans_PES1","Culcerans_NCTC12077","Culcerans_NCTC7910","Cureal…	0.298051	0.19092	2.03333	0.214952	0.191047	2.03024	3074	3	1. 0.42614;2. 81;3. 241;4. 118;5. 118;6. 352;7. 150;8. 448;9. 205;10. F;11. TTT	1. 0.65022;2. 123;3. 367;4. 160;5. 160;6. 478;7. 192;8. 574;9. 331;10. V;11. GTA	1. 0.93559;2. 287;3. 859;4. 329;5. 329;6. 985;7. 362;8. 1084;9. 793;10. L;11. TTG
ERS451417_00887	1717.62.peg.893	NA	NA	NA	0.09518	30	Catypicum_R2070,"Caurimucosum_ATCC700975","Cbelfantii_FRC0043","Ccallunae_DSM20147","Ccamporealensis_DSM44610","Cdeserti_GIMN1010","Cdiphtheriae_NCTC11397","Cdoosanense_DSM45436","Cefficiens_YS314","Cglutamicum_ATCC13032","Chalotolerans_YIM70093","Chumireducens_DSM45392","Cimitans_DSM44264","Ckroppenstedtii_DSM44385","Ckutscheri_DSM20755","Clactis_RW25","Cmarinum_DSM44953","Cmaris_DSM45190","Cmus…	0.67565	0.186197	1.99495	0.248936	0.187075	1.99057	2	4	1. 0.74759;2. 36;3. 106;4. 66;5. 66;6. 196;7. 138;8. 412;9. 61;10. A;11. GCA	1. 0.5272;2. 68;3. 202;4. 98;5. 98;6. 292;7. 170;8. 508;9. 157;10. P;11. CCT	1. 0.75258;2. 152;3. 454;4. 182;5. 182;6. 544;7. 254;8. 760;9. 409;10. R;11. CGT	1. 0.75952;2. 241;3. 721;4. 276;5. 276;6. 826;7. 348;8. 1042;9. 652;10. A;11. GCT
ERS451417_00986	1717.62.peg.997	NA	NA	NA	0.09957	39	Cargentoratense_DSM44202,"Catypicum_R2070","Caurimucosum_ATCC700975","Cbelfantii_FRC0043","Ccallunae_DSM20147","Ccamporealensis_DSM44610","Cdeserti_GIMN1010","Cdiphtheriae_NCTC11397","Cdoosanense_DSM45436","Cefficiens_YS314","Cepidermidicanis_DSM45586","Cfalsenii_DSM44353","Cglutamicum_ATCC13032","Cglycinophilum_AJ3170","Chalotolerans_YIM70093","Chumireducens_DSM45392","Cimitans_DSM44264","Cjeike…	0.345578	0.180364	1.63945	0.279689	0.180936	1.64001	1026	13	1. 0.71811;2. 18;3. 52;4. 64;5. 64;6. 190;7. 266;8. 796;9. 19;10. Q;11. CAA	1. 0.67993;2. 22;3. 64;4. 68;5. 68;6. 202;7. 270;8. 808;9. 31;10. H;11. CAT	1. 0.92324;2. 219;3. 655;4. 281;5. 281;6. 841;7. 503;8. 1507;9. 517;10. R;11. CGG	1. 0.70395;2. 255;3. 763;4. 317;5. 317;6. 949;7. 539;8. 1615;9. 625;10. Y;11. TAT	1. 0.56236;2. 297;3. 889;4. 359;5. 359;6. 1075;7. 581;8. 1741;9. 748;10. R;11. CGC	1. 0.47192;2. 301;3. 901;4. 363;5. 363;6. 1087;7. 585;8. 1753;9. 760;10. S;11. TCC	1. 0.45003;2. 322;3. 964;4. 384;5. 384;6. 1150;7. 606;8. 1816;9. 823;10. K;11. AAG	1. 0.98019;2. 343;3. 1027;4. 405;5. 405;6. 1213;7. 627;8. 1879;9. 886;10. D;11. GAC	1. 0.59889;2. 605;3. 1813;4. 704;5. 704;6. 2110;7. 937;8. 2809;9. 1612;10. T;11. ACC	1. 0.52614;2. 613;3. 1837;4. 712;5. 712;6. 2134;7. 945;8. 2833;9. 1636;10. V;11. GTC	1. 0.63511;2. 633;3. 1897;4. 732;5. 732;6. 2194;7. 965;8. 2893;9. 1696;10. G;11. GGC	1. 0.99146;2. 640;3. 1918;4. 739;5. 739;6. 2215;7. 972;8. 2914;9. 1717;10. S;11. AGT	1. 0.50652;2. 667;3. 1999;4. 766;5. 766;6. 2296;7. 999;8. 2995;9. 1798;10. E;11. GAG
ERS451417_00949	1717.62.peg.956	NA	NA	NA	0.1013	3	Cbelfantii_FRC0043,"Cdiphtheriae_NCTC11397","Crouxii_FRC0190"	999	0.51725	3.79832	1	0.5127	3.54575	132	4	1. 0.95702;2. 33;3. 97;4. 33;5. 33;6. 97;7. 33;8. 97;9. 97;10. A;11. GCT	1. 0.94019;2. 35;3. 103;4. 35;5. 35;6. 103;7. 35;8. 103;9. 103;10. R;11. CGC	1. 0.95708;2. 37;3. 109;4. 37;5. 37;6. 109;7. 37;8. 109;9. 109;10. I;11. ATT	1. 0.95712;2. 54;3. 160;4. 54;5. 54;6. 160;7. 54;8. 160;9. 160;10. G;11. GGT
ERS451417_01805	1717.62.peg.1811	NA	NA	NA	0.1053	38	Cargentoratense_DSM44202,"Catypicum_R2070","Caurimucosum_ATCC700975","Cbelfantii_FRC0043","Ccallunae_DSM20147","Ccamporealensis_DSM44610","Cdeserti_GIMN1010","Cdiphtheriae_NCTC11397","Cdoosanense_DSM45436","Cefficiens_YS314","Cepidermidicanis_DSM45586","Cfalsenii_DSM44353","Cglutamicum_ATCC13032","Cglycinophilum_AJ3170","Chalotolerans_YIM70093","Chumireducens_DSM45392","Cimitans_DSM44264","Cjeike…	0.124646	0.0831018	1.59729	0.995301	0.0830073	1.60169	1026	2	1. 0.56795;2. 359;3. 1075;4. 396;5. 396;6. 1186;7. 498;8. 1492;9. 934;10. E;11. GAG	1. 0.572;2. 397;3. 1189;4. 434;5. 434;6. 1300;7. 536;8. 1606;9. 1048;10. E;11. GAG
ERS451417_00803	1717.62.peg.810	NA	NA	NA	0.1094	39	Cargentoratense_DSM44202,"Catypicum_R2070","Caurimucosum_ATCC700975","Cbelfantii_FRC0043","Ccallunae_DSM20147","Ccamporealensis_DSM44610","Cdeserti_GIMN1010","Cdiphtheriae_NCTC11397","Cdoosanense_DSM45436","Cefficiens_YS314","Cepidermidicanis_DSM45586","Cfalsenii_DSM44353","Cglutamicum_ATCC13032","Cglycinophilum_AJ3170","Chalotolerans_YIM70093","Chumireducens_DSM45392","Cimitans_DSM44264","Cjeike…	0.124199	0.0773452	2.08106	0.0904664	0.0773449	2.08068	2	1	1. 0.97312;2. 249;3. 745;4. 251;5. 251;6. 751;7. 257;8. 769;9. 697;10. D;11. GAC
ERS451417_01350	1717.62.peg.1358	NA	NA	NA	0.111	38	Cargentoratense_DSM44202,"Catypicum_R2070","Caurimucosum_ATCC700975","Cbelfantii_FRC0043","Ccallunae_DSM20147","Ccamporealensis_DSM44610","Cdeserti_GIMN1010","Cdiphtheriae_NCTC11397","Cdoosanense_DSM45436","Cefficiens_YS314","Cepidermidicanis_DSM45586","Cfalsenii_DSM44353","Cglutamicum_ATCC13032","Cglycinophilum_AJ3170","Chalotolerans_YIM70093","Chumireducens_DSM45392","Cimitans_DSM44264","Cjeike…	0.189627	0.170836	1.59846	0.170811	0.170811	1.59839	2	5	1. 0.4865;2. 148;3. 442;4. 158;5. 158;6. 472;7. 158;8. 472;9. 352;10. P;11. CCT	1. 0.49177;2. 279;3. 835;4. 306;5. 306;6. 916;7. 313;8. 937;9. 718;10. R;11. CGT	1. 0.48503;2. 561;3. 1681;4. 593;5. 593;6. 1777;7. 601;8. 1801;9. 1486;10. V;11. GTA	1. 0.4559;2. 627;3. 1879;4. 659;5. 659;6. 1975;7. 667;8. 1999;9. 1684;10. Q;11. CAA	1. 0.95735;2. 853;3. 2557;4. 887;5. 887;6. 2659;7. 915;8. 2743;9. 2203;10. Y;11. TAC
ERS451417_00386	1717.62.peg.386	NA	NA	NA	0.1151	11	Cargentoratense_DSM44202,"Catypicum_R2070","Cbelfantii_FRC0043","Cdiphtheriae_NCTC11397","Cpseudotuberculosis_31","Cpseudotuberculosis_ATCC19410","Crouxii_FRC0190","Csilvaticum_KL0182","Culcerans_NCTC12077","Culcerans_NCTC7910","Cuterequi_DSM45634"	0.332802	0.196206	2.60913	0.2503	0.195371	2.60365	2	5	1. 0.55061;2. 70;3. 208;4. 97;5. 97;6. 289;7. 103;8. 307;9. 88;10. N;11. AAC	1. 0.43868;2. 77;3. 229;4. 104;5. 104;6. 310;7. 110;8. 328;9. 109;10. I;11. ATC	1. 0.58591;2. 180;3. 538;4. 218;5. 218;6. 652;7. 226;8. 676;9. 385;10. D;11. GAT	1. 0.99164;2. 203;3. 607;4. 241;5. 241;6. 721;7. 249;8. 745;9. 454;10. L;11. CTA	1. 0.47622;2. 310;3. 928;4. 348;5. 348;6. 1042;7. 356;8. 1066;9. 775;10. G;11. GGC
ERS451417_00406	1717.62.peg.406	NA	NA	NA	0.1199	3	Cbelfantii_FRC0043,"Cdiphtheriae_NCTC11397","Crouxii_FRC0190"	0.253669	0.100327	3.03555	0.117852	0.102488	2.93626	2178	4	1. 0.85515;2. 243;3. 727;4. 352;5. 275;6. 823;7. 275;8. 823;9. 727;10. S;11. TCA	1. 0.47788;2. 371;3. 1111;4. 481;5. 403;6. 1207;7. 403;8. 1207;9. 1111;10. A;11. GCT	1. 0.46987;2. 374;3. 1120;4. 484;5. 406;6. 1216;7. 406;8. 1216;9. 1120;10. T;11. ACT	1. 0.43322;2. 378;3. 1132;4. 488;5. 410;6. 1228;7. 410;8. 1228;9. 1132;10. K;11. AAA
ERS451417_01701	1717.62.peg.1707	NA	NA	NA	0.1218	8	Cbelfantii_FRC0043,"Cdiphtheriae_NCTC11397","Clactis_RW25","Cmustelae_DSM45274","Cpseudotuberculosis_ATCC19410","Csilvaticum_KL0182","Culcerans_NCTC12077","Culcerans_NCTC7910"	0.99998	0.0745756	1.75555	0.0738805	0.0738805	1.73753	3072	1	1. 0.57688;2. 75;3. 223;4. 84;5. 84;6. 250;7. 112;8. 334;9. 52;10. Q;11. CAG
ERS451417_00283	1717.62.peg.284	NA	NA	NA	0.1237	3	Cbelfantii_FRC0043,"Cdiphtheriae_NCTC11397","Crouxii_FRC0190"	0.557229	0.214374	4.2329	0.440861	0.209353	4.17381	130	7	1. 0.54216;2. 30;3. 88;4. 75;5. 57;6. 169;7. 57;8. 169;9. 88;10. V;11. GTT	1. 0.534;2. 139;3. 415;4. 244;5. 166;6. 496;7. 166;8. 496;9. 415;10. N;11. AAT	1. 0.50131;2. 143;3. 427;4. 248;5. 170;6. 508;7. 170;8. 508;9. 427;10. G;11. GGC	1. 0.57351;2. 156;3. 466;4. 261;5. 183;6. 547;7. 183;8. 547;9. 466;10. I;11. ATT	1. 0.51306;2. 181;3. 541;4. 293;5. 208;6. 622;7. 208;8. 622;9. 541;10. I;11. ATT	1. 0.50073;2. 216;3. 646;4. 331;5. 243;6. 727;7. 243;8. 727;9. 646;10. A;11. GCG	1. 0.91846;2. 261;3. 781;4. 377;5. 288;6. 862;7. 288;8. 862;9. 781;10. M;11. ATG
ERS451417_01577	1717.62.peg.1586	NA	NA	NA	0.1241	32	Cargentoratense_DSM44202,"Catypicum_R2070","Caurimucosum_ATCC700975","Cbelfantii_FRC0043","Ccamporealensis_DSM44610","Cdiphtheriae_NCTC11397","Cdoosanense_DSM45436","Cepidermidicanis_DSM45586","Cfalsenii_DSM44353","Cglycinophilum_AJ3170","Chalotolerans_YIM70093","Chumireducens_DSM45392","Cimitans_DSM44264","Cjeikeium_K41","Ckroppenstedtii_DSM44385","Ckutscheri_DSM20755","Cmarinum_DSM44953","Cmari…	6.79908	0.0863811	1.51309	0.467486	0.0862569	1.5159	3072	2	1. 0.85233;2. 160;3. 478;4. 202;5. 200;6. 598;7. 237;8. 709;9. 307;10. G;11. GGG	1. 0.41386;2. 231;3. 691;4. 273;5. 271;6. 811;7. 308;8. 922;9. 520;10. S;11. TCG
ERS451417_00848	1717.62.peg.853	NA	NA	NA	0.1423	6	Cbelfantii_FRC0043,"Cdiphtheriae_NCTC11397","Cpseudotuberculosis_ATCC19410","Crouxii_FRC0190","Csilvaticum_KL0182","Culcerans_NCTC7910"	0.304611	0.0807975	2.2183	0.247709	0.05853	2.1382	2050	2	1. 0.77408;2. 51;3. 151;4. 65;5. 51;6. 151;7. 51;8. 151;9. 58;10. V;11. GTC	1. 0.77184;2. 249;3. 745;4. 365;5. 295;6. 883;7. 292;8. 874;9. 550;10. P;11. CCC
ERS451417_00851	1717.62.peg.856	NA	NA	NA	0.1497	23	Cargentoratense_DSM44202,"Caurimucosum_ATCC700975","Cbelfantii_FRC0043","Ccallunae_DSM20147","Cdeserti_GIMN1010","Cdiphtheriae_NCTC11397","Cefficiens_YS314","Cfalsenii_DSM44353","Cglutamicum_ATCC13032","Cglycinophilum_AJ3170","Chumireducens_DSM45392","Cjeikeium_K41","Ckroppenstedtii_DSM44385","Ckutscheri_DSM20755","Clactis_RW25","Cmarinum_DSM44953","Cmustelae_DSM45274","Crouxii_FRC0190","Csingula…	0.480699	0.201008	1.81252	0.240361	0.200768	1.81267	1026	8	1. 0.69013;2. 216;3. 646;4. 248;5. 248;6. 742;7. 330;8. 988;9. 550;10. T;11. ACT	1. 0.71413;2. 230;3. 688;4. 262;5. 262;6. 784;7. 344;8. 1030;9. 592;10. A;11. GCA	1. 0.80384;2. 351;3. 1051;4. 385;5. 385;6. 1153;7. 467;8. 1399;9. 949;10. V;11. GTA	1. 0.62781;2. 448;3. 1342;4. 482;5. 482;6. 1444;7. 564;8. 1690;9. 1240;10. L;11. TTA	1. 0.53651;2. 468;3. 1402;4. 502;5. 502;6. 1504;7. 584;8. 1750;9. 1300;10. T;11. ACC	1. 0.61653;2. 479;3. 1435;4. 513;5. 513;6. 1537;7. 595;8. 1783;9. 1333;10. V;11. GTC	1. 0.60969;2. 481;3. 1441;4. 515;5. 515;6. 1543;7. 597;8. 1789;9. 1339;10. A;11. GCC	1. 0.5951;2. 485;3. 1453;4. 519;5. 519;6. 1555;7. 601;8. 1801;9. 1351;10. V;11. GTC
ERS451417_01605	1717.62.peg.1614	NA	NA	NA	0.1501	38	Cargentoratense_DSM44202,"Catypicum_R2070","Caurimucosum_ATCC700975","Cbelfantii_FRC0043","Ccallunae_DSM20147","Ccamporealensis_DSM44610","Cdeserti_GIMN1010","Cdiphtheriae_NCTC11397","Cdoosanense_DSM45436","Cefficiens_YS314","Cepidermidicanis_DSM45586","Cfalsenii_DSM44353","Cglutamicum_ATCC13032","Cglycinophilum_AJ3170","Chalotolerans_YIM70093","Chumireducens_DSM45392","Cimitans_DSM44264","Cjeike…	0.343305	0.10319	1.67743	0.196658	0.102874	1.67672	2	4	1. 0.76918;2. 82;3. 244;4. 97;5. 97;6. 289;7. 126;8. 376;9. 151;10. M;11. ATG	1. 0.78279;2. 151;3. 451;4. 166;5. 166;6. 496;7. 195;8. 583;9. 358;10. A;11. GCT	1. 0.91674;2. 167;3. 499;4. 182;5. 182;6. 544;7. 211;8. 631;9. 406;10. T;11. ACG	1. 0.48291;2. 304;3. 910;4. 319;5. 319;6. 955;7. 348;8. 1042;9. 811;10. V;11. GTG
ERS451417_02370	1717.62.peg.2400	NA	NA	NA	0.1526	8	Caurimucosum_ATCC700975,"Cbelfantii_FRC0043","Cdiphtheriae_NCTC11397","Cpseudotuberculosis_31","Cpseudotuberculosis_ATCC19410","Csilvaticum_KL0182","Culcerans_NCTC12077","Culcerans_NCTC7910"	0.351484	0.157456	2.53926	0.24606	0.162481	2.52341	2050	5	1. 0.68041;2. 6;3. 16;4. 8;5. 6;6. 16;7. 6;8. 16;9. 16;10. V;11. GTA	1. 0.61325;2. 81;3. 241;4. 89;5. 83;6. 247;7. 101;8. 301;9. 205;10. I;11. ATC	1. 0.91216;2. 82;3. 244;4. 90;5. 84;6. 250;7. 102;8. 304;9. 208;10. T;11. ACC	1. 0.52255;2. 85;3. 253;4. 93;5. 87;6. 259;7. 105;8. 313;9. 217;10. H;11. CAC	1. 0.91658;2. 88;3. 262;4. 96;5. 90;6. 268;7. 108;8. 322;9. 226;10. N;11. AAC
ERS451417_00505	1717.62.peg.509	NA	NA	NA	0.1546	8	Cbelfantii_FRC0043,"Cdiphtheriae_NCTC11397","Cpseudotuberculosis_31","Cpseudotuberculosis_ATCC19410","Crouxii_FRC0190","Csilvaticum_KL0182","Culcerans_NCTC12077","Culcerans_NCTC7910"	0.24474	0.0465	3.61409	0.121529	0.04407	3.58285	2	4	1. 0.50147;2. 22;3. 64;4. 25;5. 22;6. 64;7. 22;8. 64;9. 64;10. A;11. GCA	1. 0.54191;2. 29;3. 85;4. 32;5. 29;6. 85;7. 29;8. 85;9. 85;10. A;11. GCA	1. 0.46437;2. 36;3. 106;4. 43;5. 36;6. 106;7. 36;8. 106;9. 106;10. T;11. ACC	1. 0.95927;2. 99;3. 295;4. 112;5. 99;6. 295;7. 99;8. 295;9. 295;10. K;11. AAA
ERS451417_01285	1717.62.peg.1293	NA	NA	NA	0.1579	20	Cargentoratense_DSM44202,"Catypicum_R2070","Cbelfantii_FRC0043","Ccallunae_DSM20147","Cdeserti_GIMN1010","Cdiphtheriae_NCTC11397","Cglutamicum_ATCC13032","Chalotolerans_YIM70093","Chumireducens_DSM45392","Cimitans_DSM44264","Ckutscheri_DSM20755","Cmarinum_DSM44953","Cpseudotuberculosis_ATCC19410","CriegeliiPUDD83A45","Csilvaticum_KL0182","Ctestudinoris_DSM44614","Culcerans_NCTC12077","Culcerans_N…	0.713844	0.269492	1.66952	0.483072	0.267108	1.67023	2050	4	1. 0.80776;2. 24;3. 70;4. 28;5. 28;6. 82;7. 31;8. 91;9. 16;10. N;11. AAT	1. 0.68993;2. 36;3. 106;4. 40;5. 40;6. 118;7. 43;8. 127;9. 52;10. Q;11. CAA	1. 0.96351;2. 69;3. 205;4. 73;5. 73;6. 217;7. 79;8. 235;9. 109;10. N;11. AAT	1. 0.78674;2. 199;3. 595;4. 210;5. 205;6. 613;7. 215;8. 643;9. 454;10. D;11. GAC
ERS451417_00880	1717.62.peg.886	NA	NA	NA	0.1663	8	Cbelfantii_FRC0043,"Cdiphtheriae_NCTC11397","Cpseudotuberculosis_31","Cpseudotuberculosis_ATCC19410","Crouxii_FRC0190","Csilvaticum_KL0182","Culcerans_NCTC12077","Culcerans_NCTC7910"	0.167076	0.108572	2.31045	0.112112	0.112112	2.30803	2	7	1. 0.42587;2. 63;3. 187;4. 67;5. 66;6. 196;7. 66;8. 196;9. 169;10. S;11. AGT	1. 0.48749;2. 65;3. 193;4. 69;5. 68;6. 202;7. 68;8. 202;9. 175;10. E;11. GAA	1. 0.80115;2. 97;3. 289;4. 101;5. 100;6. 298;7. 100;8. 298;9. 271;10. V;11. GTC	1. 0.63792;2. 189;3. 565;4. 196;5. 192;6. 574;7. 192;8. 574;9. 547;10. S;11. TCA	1. 0.46582;2. 199;3. 595;4. 206;5. 202;6. 604;7. 202;8. 604;9. 577;10. S;11. TCC	1. 0.45207;2. 242;3. 724;4. 255;5. 245;6. 733;7. 245;8. 733;9. 703;10. H;11. CAC	1. 0.59649;2. 351;3. 1051;4. 374;5. 354;6. 1060;7. 354;8. 1060;9. 1030;10. P;11. CCG
ERS451417_00868	1717.62.peg.873	NA	NA	NA	0.1675	8	Cbelfantii_FRC0043,"Cdiphtheriae_NCTC11397","Cpseudotuberculosis_31","Cpseudotuberculosis_ATCC19410","Crouxii_FRC0190","Csilvaticum_KL0182","Culcerans_NCTC12077","Culcerans_NCTC7910"	0.198598	0.103304	2.97394	0.133446	0.104294	2.97327	2	4	1. 0.96602;2. 103;3. 307;4. 145;5. 103;6. 307;7. 103;8. 307;9. 187;10. I;11. ATA	1. 0.75429;2. 113;3. 337;4. 155;5. 113;6. 337;7. 113;8. 337;9. 217;10. T;11. ACC	1. 0.53902;2. 167;3. 499;4. 216;5. 167;6. 499;7. 167;8. 499;9. 379;10. P;11. CCA	1. 0.50389;2. 215;3. 643;4. 275;5. 215;6. 643;7. 215;8. 643;9. 523;10. P;11. CCG
ERS451417_01965	1717.62.peg.1965	NA	NA	NA	0.1891	10	Cbelfantii_FRC0043,"Cdiphtheriae_NCTC11397","Ckutscheri_DSM20755","Cmustelae_DSM45274","Cpseudotuberculosis_31","Cpseudotuberculosis_ATCC19410","Csilvaticum_KL0182","Culcerans_NCTC12077","Culcerans_NCTC7910","Cvitaeruminis_DSM20294"	2.25281	0.0715604	2.3123	0.072002	0.072002	2.30749	256	0
ERS451417_00815	1717.62.peg.821	NA	NA	NA	0.1895	31	Catypicum_R2070,"Caurimucosum_ATCC700975","Cbelfantii_FRC0043","Ccallunae_DSM20147","Ccamporealensis_DSM44610","Cdeserti_GIMN1010","Cdiphtheriae_NCTC11397","Cefficiens_YS314","Cepidermidicanis_DSM45586","Cfalsenii_DSM44353","Cglutamicum_ATCC13032","Cglycinophilum_AJ3170","Chalotolerans_YIM70093","Chumireducens_DSM45392","Cimitans_DSM44264","Cjeikeium_K41","Cmarinum_DSM44953","Cmustelae_DSM45274",…	0.157353	0.129	1.92369	0.14091	0.128981	1.92466	3074	3	1. 0.57424;2. 145;3. 433;4. 165;5. 165;6. 493;7. 296;8. 886;9. 238;10. R;11. CGC	1. 0.55106;2. 221;3. 661;4. 249;5. 249;6. 745;7. 390;8. 1168;9. 424;10. G;11. GGC	1. 0.97682;2. 334;3. 1000;4. 362;5. 362;6. 1084;7. 503;8. 1507;9. 763;10. G;11. GGC
ERS451417_00623	1717.62.peg.627	NA	NA	NA	0.2013	3	Cbelfantii_FRC0043,"Cdiphtheriae_NCTC11397","Crouxii_FRC0190"	0.375206	0.216035	6.95781	0.30516	0.235435	6.80646	130	2	1. 0.77128;2. 299;3. 895;4. 386;5. 299;6. 895;7. 299;8. 895;9. 889;10. T;11. ACG	1. 0.69676;2. 321;3. 961;4. 429;5. 321;6. 961;7. 321;8. 961;9. 955;10. A;11. GCT
ERS451417_00937	1717.62.peg.945	NA	NA	NA	0.2019	6	Cbelfantii_FRC0043,"Cdeserti_GIMN1010","Cdiphtheriae_NCTC11397","Cepidermidicanis_DSM45586","Cjeikeium_K41","Cureicelerivorans_IMMIBRIV2301"	0.431119	0.271827	2.15266	0.359662	0.274397	2.17196	3074	6	1. 0.79059;2. 91;3. 271;4. 273;5. 93;6. 277;7. 171;8. 511;9. 31;10. V;11. GTC	1. 0.84962;2. 104;3. 310;4. 286;5. 106;6. 316;7. 184;8. 550;9. 70;10. I;11. ATC	1. 0.93549;2. 106;3. 316;4. 288;5. 108;6. 322;7. 186;8. 556;9. 76;10. D;11. GAC	1. 0.4716;2. 195;3. 583;4. 378;5. 197;6. 589;7. 275;8. 823;9. 343;10. V;11. GTG	1. 0.97525;2. 208;3. 622;4. 391;5. 210;6. 628;7. 288;8. 862;9. 382;10. A;11. GCG	1. 0.4252;2. 252;3. 754;4. 436;5. 254;6. 760;7. 332;8. 994;9. 514;10. R;11. CGA
ERS451417_02304	1717.62.peg.2331	NA	NA	NA	0.2096	5	Cbelfantii_FRC0043,"Cdiphtheriae_NCTC11397","Cpseudotuberculosis_31","Cpseudotuberculosis_ATCC19410","Csilvaticum_KL0182"	0.742193	0.446263	5.94537	0.575854	0.44499	5.6927	2	7	1. 0.62009;2. 22;3. 64;4. 63;5. 26;6. 76;7. 26;8. 76;9. 46;10. L;11. CTA	1. 0.90364;2. 24;3. 70;4. 65;5. 28;6. 82;7. 28;8. 82;9. 52;10. G;11. GGC	1. 0.61822;2. 59;3. 175;4. 139;5. 63;6. 187;7. 63;8. 187;9. 157;10. E;11. GAG	1. 0.67653;2. 74;3. 220;4. 154;5. 78;6. 232;7. 78;8. 232;9. 202;10. K;11. AAA	1. 0.71794;2. 105;3. 313;4. 185;5. 109;6. 325;7. 109;8. 325;9. 295;10. Y;11. TAT	1. 0.51548;2. 109;3. 325;4. 189;5. 113;6. 337;7. 113;8. 337;9. 307;10. D;11. GAC	1. 0.91092;2. 163;3. 487;4. 246;5. 168;6. 502;7. 168;8. 502;9. 469;10. V;11. GTA
ERS451417_00520	1717.62.peg.524	NA	NA	NA	0.218	7	Cbelfantii_FRC0043,"Cdiphtheriae_NCTC11397","Cpseudotuberculosis_31","Cpseudotuberculosis_ATCC19410","Csilvaticum_KL0182","Culcerans_NCTC12077","Culcerans_NCTC7910"	0.334603	0.26365	2.92379	0.269431	0.269431	2.92861	2	5	1. 0.40028;2. 474;3. 1420;4. 497;5. 496;6. 1486;7. 506;8. 1516;9. 1342;10. D;11. GAC	1. 0.45228;2. 502;3. 1504;4. 525;5. 524;6. 1570;7. 534;8. 1600;9. 1426;10. K;11. AAA	1. 0.43149;2. 750;3. 2248;4. 786;5. 782;6. 2344;7. 792;8. 2374;9. 2161;10. I;11. ATC	1. 0.51363;2. 836;3. 2506;4. 872;5. 868;6. 2602;7. 878;8. 2632;9. 2419;10. L;11. CTA	1. 0.61831;2. 970;3. 2908;4. 1009;5. 1002;6. 3004;7. 1012;8. 3034;9. 2773;10. V;11. GTG
ERS451417_01000	1717.62.peg.1011	NA	NA	NA	0.2289	24	Cbelfantii_FRC0043,"Ccallunae_DSM20147","Cdeserti_GIMN1010","Cdiphtheriae_NCTC11397","Cdoosanense_DSM45436","Cefficiens_YS314","Cglutamicum_ATCC13032","Cglycinophilum_AJ3170","Chalotolerans_YIM70093","Chumireducens_DSM45392","Ckroppenstedtii_DSM44385","Clactis_RW25","Cmarinum_DSM44953","Cmaris_DSM45190","Cpseudotuberculosis_31","Cpseudotuberculosis_ATCC19410","Crouxii_FRC0190","Csilvaticum_KL0182…	0.184277	0.146519	1.65023	0.16091	0.14671	1.65127	2	2	1. 0.69931;2. 173;3. 517;4. 231;5. 225;6. 673;7. 275;8. 823;9. 454;10. V;11. GTG	1. 0.93955;2. 227;3. 679;4. 297;5. 288;6. 862;7. 344;8. 1030;9. 586;10. N;11. AAT
ERS451417_00964	1717.62.peg.971	NA	NA	NA	0.2334	8	Cbelfantii_FRC0043,"Cdiphtheriae_NCTC11397","Cpseudotuberculosis_31","Cpseudotuberculosis_ATCC19410","Crouxii_FRC0190","Csilvaticum_KL0182","Culcerans_NCTC12077","Culcerans_NCTC7910"	999	0.03321	2.58648	1	0.03342	2.56576	4	5	1. 0.67933;2. 4;3. 10;4. 13;5. 13;6. 37;7. 13;8. 37;9. 10;10. A;11. GCC	1. 0.56608;2. 8;3. 22;4. 17;5. 17;6. 49;7. 17;8. 49;9. 22;10. T;11. ACC	1. 0.41061;2. 22;3. 64;4. 34;5. 31;6. 91;7. 31;8. 91;9. 58;10. A;11. GCA	1. 0.67479;2. 107;3. 319;4. 119;5. 116;6. 346;7. 116;8. 346;9. 313;10. K;11. AAG	1. 0.79038;2. 134;3. 400;4. 147;5. 143;6. 427;7. 143;8. 427;9. 394;10. S;11. AGT
ERS451417_01597	1717.62.peg.1606	NA	NA	NA	0.2445	19	Cargentoratense_DSM44202,"Cbelfantii_FRC0043","Ccallunae_DSM20147","Cdeserti_GIMN1010","Cdiphtheriae_NCTC11397","Cefficiens_YS314","Cepidermidicanis_DSM45586","Cglutamicum_ATCC13032","Chalotolerans_YIM70093","Chumireducens_DSM45392","Ckutscheri_DSM20755","Cmarinum_DSM44953","Cpseudotuberculosis_31","Cpseudotuberculosis_ATCC19410","Csilvaticum_KL0182","Ctestudinoris_DSM44614","Culcerans_NCTC12077"…	238.864	0.268131	2.17957	1	0.268098	2.17185	1028	2	1. 0.99267;2. 7;3. 19;4. 11;5. 11;6. 31;7. 15;8. 43;9. 1;10. V;11. GTG	1. 0.99323;2. 35;3. 103;4. 40;5. 40;6. 118;7. 43;8. 127;9. 85;10. P;11. CCA
ERS451417_01437	1717.62.peg.1444	NA	NA	NA	0.2551	37	Cargentoratense_DSM44202,"Catypicum_R2070","Caurimucosum_ATCC700975","Cbelfantii_FRC0043","Ccallunae_DSM20147","Ccamporealensis_DSM44610","Cdeserti_GIMN1010","Cdiphtheriae_NCTC11397","Cdoosanense_DSM45436","Cefficiens_YS314","Cepidermidicanis_DSM45586","Cfalsenii_DSM44353","Cglutamicum_ATCC13032","Cglycinophilum_AJ3170","Chalotolerans_YIM70093","Chumireducens_DSM45392","Cimitans_DSM44264","Cjeike…	0.173916	0.173916	1.59377	0.31056	0.17364	1.59621	258	0
ERS451417_01947	1717.62.peg.1947	NA	NA	NA	0.2553	19	Cbelfantii_FRC0043,"Ccallunae_DSM20147","Cdeserti_GIMN1010","Cdiphtheriae_NCTC11397","Cefficiens_YS314","Cepidermidicanis_DSM45586","Cglutamicum_ATCC13032","Chalotolerans_YIM70093","Ckroppenstedtii_DSM44385","Clactis_RW25","Cmarinum_DSM44953","Cmaris_DSM45190","Cmustelae_DSM45274","Cpseudotuberculosis_31","Cpseudotuberculosis_ATCC19410","Ctestudinoris_DSM44614","Culcerans_NCTC12077","Culcerans_NC…	0.29903	0.196798	1.48614	0.197123	0.197123	1.48271	2	3	1. 0.4218;2. 39;3. 115;4. 49;5. 44;6. 130;7. 47;8. 139;9. 88;10. P;11. CCG	1. 0.46924;2. 124;3. 370;4. 143;5. 135;6. 403;7. 138;8. 412;9. 334;10. I;11. ATC	1. 0.412;2. 140;3. 418;4. 159;5. 151;6. 451;7. 154;8. 460;9. 382;10. N;11. AAT
ERS451417_00984	1717.62.peg.995	NA	NA	NA	0.2723	7	Cbelfantii_FRC0043,"Cdiphtheriae_NCTC11397","Cpseudotuberculosis_31","Cpseudotuberculosis_ATCC19410","Crouxii_FRC0190","Culcerans_NCTC12077","Culcerans_NCTC7910"	0.569595	0.285258	3.47869	0.432068	0.295808	3.51262	2	16	1. 0.57344;2. 31;3. 91;4. 43;5. 32;6. 94;7. 31;8. 91;9. 55;10. V;11. GTG	1. 0.60232;2. 39;3. 115;4. 52;5. 40;6. 118;7. 39;8. 115;9. 79;10. A;11. GCT	1. 0.66479;2. 59;3. 175;4. 78;5. 60;6. 178;7. 59;8. 175;9. 139;10. L;11. CTG	1. 0.90738;2. 76;3. 226;4. 96;5. 77;6. 229;7. 76;8. 226;9. 190;10. V;11. GTT	1. 0.57195;2. 89;3. 265;4. 109;5. 90;6. 268;7. 89;8. 265;9. 229;10. I;11. ATT	1. 0.60542;2. 148;3. 442;4. 173;5. 149;6. 445;7. 148;8. 442;9. 406;10. E;11. GAG	1. 0.67886;2. 154;3. 460;4. 179;5. 155;6. 463;7. 154;8. 460;9. 424;10. R;11. AGG	1. 0.58175;2. 161;3. 481;4. 189;5. 162;6. 484;7. 161;8. 481;9. 445;10. V;11. GTG	1. 0.42745;2. 164;3. 490;4. 192;5. 165;6. 493;7. 164;8. 490;9. 454;10. Q;11. CAG	1. 0.56875;2. 175;3. 523;4. 203;5. 176;6. 526;7. 175;8. 523;9. 487;10. H;11. CAC	1. 0.48414;2. 177;3. 529;4. 205;5. 178;6. 532;7. 177;8. 529;9. 493;10. T;11. ACT	1. 0.55935;2. 212;3. 634;4. 240;5. 213;6. 637;7. 212;8. 634;9. 598;10. S;11. AGC	1. 0.6439;2. 216;3. 646;4. 244;5. 217;6. 649;7. 216;8. 646;9. 610;10. L;11. CTT	1. 0.67368;2. 249;3. 745;4. 311;5. 250;6. 748;7. 258;8. 772;9. 628;10. P;11. CCT	1. 0.67847;2. 254;3. 760;4. 316;5. 255;6. 763;7. 263;8. 787;9. 643;10. G;11. GGC	1. 0.60166;2. 256;3. 766;4. 318;5. 257;6. 769;7. 265;8. 793;9. 649;10. K;11. AAG
ERS451417_00977	1717.62.peg.987	NA	NA	NA	0.2793	28	Catypicum_R2070,"Caurimucosum_ATCC700975","Cbelfantii_FRC0043","Ccallunae_DSM20147","Ccamporealensis_DSM44610","Cdeserti_GIMN1010","Cdiphtheriae_NCTC11397","Cdoosanense_DSM45436","Cefficiens_YS314","Cglutamicum_ATCC13032","Chumireducens_DSM45392","Cimitans_DSM44264","Ckutscheri_DSM20755","Cmarinum_DSM44953","Cmaris_DSM45190","Cmustelae_DSM45274","Cpseudotuberculosis_31","Cpseudotuberculosis_ATCC1…	999	0.207627	1.79493	1	0.207984	1.79452	3332	0
ERS451417_01504	1717.62.peg.1512	NA	NA	NA	0.2943	38	Cargentoratense_DSM44202,"Catypicum_R2070","Caurimucosum_ATCC700975","Cbelfantii_FRC0043","Ccallunae_DSM20147","Ccamporealensis_DSM44610","Cdeserti_GIMN1010","Cdiphtheriae_NCTC11397","Cdoosanense_DSM45436","Cefficiens_YS314","Cepidermidicanis_DSM45586","Cfalsenii_DSM44353","Cglutamicum_ATCC13032","Cglycinophilum_AJ3170","Chalotolerans_YIM70093","Chumireducens_DSM45392","Cimitans_DSM44264","Cjeike…	0.170212	0.170212	1.75973	0.312628	0.169778	1.76341	258	0
ERS451417_01814	1717.62.peg.1819	NA	NA	NA	0.2951	38	Cargentoratense_DSM44202,"Catypicum_R2070","Caurimucosum_ATCC700975","Cbelfantii_FRC0043","Ccallunae_DSM20147","Ccamporealensis_DSM44610","Cdeserti_GIMN1010","Cdiphtheriae_NCTC11397","Cdoosanense_DSM45436","Cefficiens_YS314","Cepidermidicanis_DSM45586","Cfalsenii_DSM44353","Cglutamicum_ATCC13032","Cglycinophilum_AJ3170","Chalotolerans_YIM70093","Chumireducens_DSM45392","Cimitans_DSM44264","Cjeike…	0.502112	0.141747	1.907	0.173846	0.141761	1.90514	2	1	1. 0.74665;2. 117;3. 349;4. 137;5. 137;6. 409;7. 152;8. 454;9. 307;10. A;11. GCA
ERS451417_01591	1717.62.peg.1600	NA	NA	NA	0.4083	7	Cbelfantii_FRC0043,"Cdiphtheriae_NCTC11397","Cpseudotuberculosis_31","Cpseudotuberculosis_ATCC19410","Csilvaticum_KL0182","Culcerans_NCTC12077","Culcerans_NCTC7910"	33.1222	0.0985211	2.25068	0.226426	0.103781	2.2869	256	0
ERS451417_01904	1717.62.peg.1899	NA	NA	NA	0.4164	6	Cbelfantii_FRC0043,"Cdiphtheriae_NCTC11397","Ckutscheri_DSM20755","Cpseudotuberculosis_31","Cpseudotuberculosis_ATCC19410","Culcerans_NCTC7910"	0.346331	0.123931	2.80594	0.200126	0.123858	2.7907	2	4	1. 0.6076;2. 133;3. 397;4. 141;5. 141;6. 421;7. 159;8. 475;9. 295;10. V;11. GTT	1. 0.65002;2. 239;3. 715;4. 248;5. 248;6. 742;7. 274;8. 820;9. 541;10. E;11. GAG	1. 0.7067;2. 258;3. 772;4. 267;5. 267;6. 799;7. 293;8. 877;9. 598;10. A;11. GCG	1. 0.73795;2. 334;3. 1000;4. 343;5. 343;6. 1027;7. 369;8. 1105;9. 826;10. R;11. AGA
ERS451417_00733	1717.62.peg.736	NA	NA	NA	0.4176	39	Cargentoratense_DSM44202,"Catypicum_R2070","Caurimucosum_ATCC700975","Cbelfantii_FRC0043","Ccallunae_DSM20147","Ccamporealensis_DSM44610","Cdeserti_GIMN1010","Cdiphtheriae_NCTC11397","Cdoosanense_DSM45436","Cefficiens_YS314","Cepidermidicanis_DSM45586","Cfalsenii_DSM44353","Cglutamicum_ATCC13032","Cglycinophilum_AJ3170","Chalotolerans_YIM70093","Chumireducens_DSM45392","Cimitans_DSM44264","Cjeike…	0.227157	0.137996	1.811	0.138076	0.138076	1.8105	2	1	1. 0.79754;2. 38;3. 112;4. 63;5. 63;6. 187;7. 75;8. 223;9. 19;10. E;11. GAA
ERS451417_02175	1717.62.peg.2201	NA	NA	NA	0.4274	7	Cbelfantii_FRC0043,"Cdiphtheriae_NCTC11397","Cpseudotuberculosis_31","Cpseudotuberculosis_ATCC19410","Csilvaticum_KL0182","Culcerans_NCTC12077","Culcerans_NCTC7910"	0.122867	0.095186	2.78053	0.0959092	0.0959092	2.77426	2	5	1. 0.44821;2. 19;3. 55;4. 42;5. 26;6. 76;7. 26;8. 76;9. 55;10. I;11. ATC	1. 0.45481;2. 305;3. 913;4. 356;5. 316;6. 946;7. 319;8. 955;9. 841;10. R;11. AGG	1. 0.48562;2. 391;3. 1171;4. 444;5. 402;6. 1204;7. 405;8. 1213;9. 1099;10. R;11. CGG	1. 0.44988;2. 568;3. 1702;4. 636;5. 579;6. 1735;7. 582;8. 1744;9. 1630;10. E;11. GAG	1. 0.55459;2. 579;3. 1735;4. 647;5. 590;6. 1768;7. 593;8. 1777;9. 1663;10. M;11. ATG
ERS451417_02362	1717.62.peg.2391	NA	NA	NA	0.4279	11	Caurimucosum_ATCC700975,"Cbelfantii_FRC0043","Cdiphtheriae_NCTC11397","Cpseudotuberculosis_31","Cpseudotuberculosis_ATCC19410","Csilvaticum_KL0182","Csimulans_PES1","Csingulare_IBSB52218","Culcerans_NCTC12077","Culcerans_NCTC7910","Cuterequi_DSM45634"	999	0.225978	2.75185	0.99999	0.226337	2.75329	260	0
ERS451417_00533	1717.62.peg.537	NA	NA	NA	0.4293	12	Cbelfantii_FRC0043,"Ccallunae_DSM20147","Cdeserti_GIMN1010","Cdiphtheriae_NCTC11397","Cefficiens_YS314","Cglutamicum_ATCC13032","Chalotolerans_YIM70093","Chumireducens_DSM45392","Cmarinum_DSM44953","Crouxii_FRC0190","Ctestudinoris_DSM44614","Cvitaeruminis_DSM20294"	2.73158	0.0969317	1.87176	1	0.0971047	1.87288	3072	5	1. 0.98439;2. 49;3. 145;4. 65;5. 65;6. 193;7. 68;8. 202;9. 91;10. I;11. ATA	1. 0.98502;2. 92;3. 274;4. 108;5. 108;6. 322;7. 120;8. 358;9. 172;10. V;11. GTT	1. 0.9822;2. 112;3. 334;4. 128;5. 128;6. 382;7. 140;8. 418;9. 232;10. P;11. CCC	1. 0.98323;2. 127;3. 379;4. 143;5. 143;6. 427;7. 155;8. 463;9. 277;10. M;11. ATG	1. 0.98453;2. 130;3. 388;4. 146;5. 146;6. 436;7. 158;8. 472;9. 286;10. I;11. ATA
ERS451417_02002	1717.62.peg.2006	NA	NA	NA	0.4435	6	Cbelfantii_FRC0043,"Cdiphtheriae_NCTC11397","Cpseudotuberculosis_ATCC19410","Csilvaticum_KL0182","Culcerans_NCTC12077","Culcerans_NCTC7910"	999	0.113584	4.8154	1	0.113524	4.77496	4	1	1. 0.9782;2. 39;3. 115;4. 39;5. 39;6. 115;7. 39;8. 115;9. 115;10. S;11. AGC
ERS451417_01501	1717.62.peg.1509	NA	NA	NA	0.4508	38	Cargentoratense_DSM44202,"Catypicum_R2070","Caurimucosum_ATCC700975","Cbelfantii_FRC0043","Ccallunae_DSM20147","Ccamporealensis_DSM44610","Cdeserti_GIMN1010","Cdiphtheriae_NCTC11397","Cdoosanense_DSM45436","Cefficiens_YS314","Cepidermidicanis_DSM45586","Cfalsenii_DSM44353","Cglutamicum_ATCC13032","Cglycinophilum_AJ3170","Chalotolerans_YIM70093","Chumireducens_DSM45392","Cimitans_DSM44264","Cjeike…	102.185	0.076455	1.36999	1	0.0764837	1.36974	1024	2	1. 0.71604;2. 5;3. 13;4. 34;5. 34;6. 100;7. 34;8. 100;9. 4;10. A;11. GCA	1. 0.64762;2. 98;3. 292;4. 128;5. 128;6. 382;7. 128;8. 382;9. 283;10. E;11. GAG
ERS451417_01776	1717.62.peg.1778	NA	NA	NA	0.4515	5	Cbelfantii_FRC0043,"Cdiphtheriae_NCTC11397","Cepidermidicanis_DSM45586","Cglycinophilum_AJ3170","Clactis_RW25"	0.16851	0.115582	1.56743	0.155167	0.11578	1.56551	2	12	1. 0.82419;2. 42;3. 124;4. 86;5. 57;6. 169;7. 61;8. 181;9. 82;10. R;11. CGT	1. 0.9154;2. 43;3. 127;4. 87;5. 58;6. 172;7. 62;8. 184;9. 85;10. D;11. GAT	1. 0.65599;2. 151;3. 451;4. 198;5. 167;6. 499;7. 171;8. 511;9. 409;10. D;11. GAC	1. 0.97471;2. 200;3. 598;4. 261;5. 216;6. 646;7. 220;8. 658;9. 556;10. S;11. AGC	1. 0.51083;2. 570;3. 1708;4. 681;5. 594;6. 1780;7. 598;8. 1792;9. 1654;10. T;11. ACT	1. 0.63249;2. 639;3. 1915;4. 763;5. 664;6. 1990;7. 675;8. 2023;9. 1816;10. L;11. TTG	1. 0.92399;2. 669;3. 2005;4. 797;5. 694;6. 2080;7. 705;8. 2113;9. 1906;10. G;11. GGC	1. 0.7937;2. 685;3. 2053;4. 813;5. 710;6. 2128;7. 721;8. 2161;9. 1954;10. K;11. AAA	1. 0.40712;2. 721;3. 2161;4. 851;5. 746;6. 2236;7. 758;8. 2272;9. 2050;10. L;11. CTA	1. 0.45859;2. 727;3. 2179;4. 857;5. 752;6. 2254;7. 764;8. 2290;9. 2068;10. V;11. GTT	1. 0.8067;2. 733;3. 2197;4. 863;5. 758;6. 2272;7. 770;8. 2308;9. 2086;10. A;11. GCG	1. 0.77654;2. 853;3. 2557;4. 1295;5. 878;6. 2632;7. 896;8. 2686;9. 2413;10. V;11. GTG
ERS451417_01999	1717.62.peg.2003	NA	NA	NA	0.4574	7	Cbelfantii_FRC0043,"Cdiphtheriae_NCTC11397","Cpseudotuberculosis_31","Cpseudotuberculosis_ATCC19410","Csilvaticum_KL0182","Culcerans_NCTC12077","Culcerans_NCTC7910"	0.774957	0.314888	4.34721	0.608954	0.314639	4.34457	2	7	1. 0.4909;2. 60;3. 178;4. 60;5. 60;6. 178;7. 60;8. 178;9. 178;10. D;11. GAC	1. 0.48028;2. 93;3. 277;4. 93;5. 93;6. 277;7. 93;8. 277;9. 277;10. A;11. GCT	1. 0.80649;2. 98;3. 292;4. 98;5. 98;6. 292;7. 98;8. 292;9. 292;10. A;11. GCT	1. 0.7449;2. 310;3. 928;4. 310;5. 310;6. 928;7. 310;8. 928;9. 928;10. L;11. TTA	1. 0.46765;2. 546;3. 1636;4. 546;5. 546;6. 1636;7. 546;8. 1636;9. 1636;10. R;11. CGC	1. 0.44345;2. 661;3. 1981;4. 661;5. 661;6. 1981;7. 661;8. 1981;9. 1981;10. T;11. ACT	1. 0.49067;2. 845;3. 2533;4. 845;5. 845;6. 2533;7. 845;8. 2533;9. 2533;10. V;11. GTC
ERS451417_01460	1717.62.peg.1470	NA	NA	NA	0.4632	29	Caurimucosum_ATCC700975,"Cbelfantii_FRC0043","Ccallunae_DSM20147","Ccamporealensis_DSM44610","Cdeserti_GIMN1010","Cdiphtheriae_NCTC11397","Cdoosanense_DSM45436","Cefficiens_YS314","Cepidermidicanis_DSM45586","Cfalsenii_DSM44353","Chalotolerans_YIM70093","Chumireducens_DSM45392","Cimitans_DSM44264","Ckroppenstedtii_DSM44385","Ckutscheri_DSM20755","Clactis_RW25","Cmarinum_DSM44953","Cmaris_DSM45190…	0.680177	0.222578	1.49985	0.420571	0.222934	1.49912	3074	5	1. 0.66688;2. 5;3. 13;4. 15;5. 15;6. 43;7. 16;8. 46;9. 1;10. A;11. GCA	1. 0.63416;2. 35;3. 103;4. 45;5. 45;6. 133;7. 46;8. 136;9. 91;10. R;11. CGC	1. 0.68565;2. 55;3. 163;4. 65;5. 65;6. 193;7. 66;8. 196;9. 151;10. T;11. ACA	1. 0.68032;2. 76;3. 226;4. 87;5. 87;6. 259;7. 88;8. 262;9. 205;10. A;11. GCA	1. 0.53575;2. 120;3. 358;4. 131;5. 131;6. 391;7. 132;8. 394;9. 337;10. A;11. GCG
ERS451417_02395	1717.62.peg.2427	NA	NA	NA	0.466	5	Cbelfantii_FRC0043,"Cdiphtheriae_NCTC11397","Cpseudotuberculosis_ATCC19410","Csilvaticum_KL0182","Culcerans_NCTC12077"	0.141711	0.0922861	3.03878	0.0968254	0.0968254	2.99481	2	2	1. 0.60115;2. 26;3. 76;4. 132;5. 72;6. 214;7. 104;8. 310;9. 19;10. L;11. CTC	1. 0.79076;2. 32;3. 94;4. 138;5. 78;6. 232;7. 110;8. 328;9. 37;10. G;11. GGC
ERS451417_00669	1717.62.peg.674	NA	NA	NA	0.4783	8	Cargentoratense_DSM44202,"Caurimucosum_ATCC700975","Cbelfantii_FRC0043","Cdiphtheriae_NCTC11397","Cjeikeium_K41","Ckutscheri_DSM20755","Csimulans_PES1","Csingulare_IBSB52218"	0.469475	0.211862	2.14149	0.245693	0.211682	2.13152	2050	6	1. 0.85303;2. 38;3. 112;4. 107;5. 40;6. 118;7. 40;8. 118;9. 52;10. S;11. TCC	1. 0.80285;2. 111;3. 331;4. 200;5. 128;6. 382;7. 128;8. 382;9. 241;10. T;11. ACC	1. 0.64113;2. 143;3. 427;4. 265;5. 160;6. 478;7. 160;8. 478;9. 337;10. W;11. TGG	1. 0.41845;2. 221;3. 661;4. 424;5. 238;6. 712;7. 252;8. 754;9. 478;10. A;11. GCC	1. 0.55033;2. 273;3. 817;4. 540;5. 291;6. 871;7. 307;8. 919;9. 610;10. S;11. TCC	1. 0.56751;2. 302;3. 904;4. 578;5. 329;6. 985;7. 345;8. 1033;9. 688;10. K;11. AAA
ERS451417_01856	1717.62.peg.1858	NA	NA	NA	0.4805	33	Cargentoratense_DSM44202,"Catypicum_R2070","Caurimucosum_ATCC700975","Cbelfantii_FRC0043","Ccallunae_DSM20147","Ccamporealensis_DSM44610","Cdeserti_GIMN1010","Cdiphtheriae_NCTC11397","Cdoosanense_DSM45436","Cefficiens_YS314","Cepidermidicanis_DSM45586","Cfalsenii_DSM44353","Cglutamicum_ATCC13032","Chalotolerans_YIM70093","Chumireducens_DSM45392","Cimitans_DSM44264","Cjeikeium_K41","Ckroppenstedti…	3.67995	0.104781	1.26923	0.106861	0.104649	1.27094	3072	1	1. 0.73272;2. 135;3. 403;4. 136;5. 136;6. 406;7. 136;8. 406;9. 343;10. A;11. GCT
ERS451417_00216	1717.62.peg.213	NA	NA	NA	0.4924	23	Catypicum_R2070,"Cbelfantii_FRC0043","Ccallunae_DSM20147","Ccamporealensis_DSM44610","Cdeserti_GIMN1010","Cdiphtheriae_NCTC11397","Cdoosanense_DSM45436","Cglutamicum_ATCC13032","Chumireducens_DSM45392","Cimitans_DSM44264","Ckutscheri_DSM20755","Cmarinum_DSM44953","Cmustelae_DSM45274","Cpseudotuberculosis_31","Cpseudotuberculosis_ATCC19410","CriegeliiPUDD83A45","Crouxii_FRC0190","Csilvaticum_KL018…	999	0.207482	1.33694	1	0.207455	1.33694	260	0
ERS451417_00607	1717.62.peg.611	NA	NA	NA	0.5337	6	Cbelfantii_FRC0043,"Cdiphtheriae_NCTC11397","Cepidermidicanis_DSM45586","Clactis_RW25","Cmustelae_DSM45274","Cvitaeruminis_DSM20294"	0.139261	0.139261	1.94562	0.144904	0.139458	1.92098	258	0
ERS451417_01645	1717.62.peg.1652	NA	NA	NA	0.5561	20	Cargentoratense_DSM44202,"Catypicum_R2070","Cbelfantii_FRC0043","Ccallunae_DSM20147","Cdeserti_GIMN1010","Cdiphtheriae_NCTC11397","Cefficiens_YS314","Cglutamicum_ATCC13032","Chalotolerans_YIM70093","Chumireducens_DSM45392","Cimitans_DSM44264","Ckutscheri_DSM20755","Cmarinum_DSM44953","Cmaris_DSM45190","Cmustelae_DSM45274","Cpseudotuberculosis_ATCC19410","Csilvaticum_KL0182","Ctestudinoris_DSM4461…	0.449534	0.243852	1.53031	1	0.244334	1.53005	2050	4	1. 0.80199;2. 38;3. 112;4. 110;5. 68;6. 202;7. 118;8. 352;9. 22;10. T;11. ACG	1. 0.89126;2. 57;3. 169;4. 129;5. 87;6. 259;7. 137;8. 409;9. 79;10. G;11. GGC	1. 0.82893;2. 232;3. 694;4. 358;5. 263;6. 787;7. 321;8. 961;9. 484;10. A;11. GCG	1. 0.8082;2. 242;3. 724;4. 368;5. 273;6. 817;7. 331;8. 991;9. 514;10. G;11. GGG
ERS451417_00934	1717.62.peg.943	NA	NA	NA	0.5651	16	Cargentoratense_DSM44202,"Catypicum_R2070","Caurimucosum_ATCC700975","Cbelfantii_FRC0043","Cdiphtheriae_NCTC11397","Cdoosanense_DSM45436","Cefficiens_YS314","Cfalsenii_DSM44353","Cglycinophilum_AJ3170","Cimitans_DSM44264","Cjeikeium_K41","CriegeliiPUDD83A45","Csimulans_PES1","Csingulare_IBSB52218","Curealyticum_DSM7109","Cureicelerivorans_IMMIBRIV2301"	0.536634	0.1352	3.53571	0.298518	0.137341	3.51312	3074	3	1. 0.83681;2. 56;3. 166;4. 68;5. 56;6. 166;7. 56;8. 166;9. 82;10. T;11. ACA	1. 0.81637;2. 88;3. 262;4. 100;5. 88;6. 262;7. 88;8. 262;9. 178;10. A;11. GCA	1. 0.76316;2. 101;3. 301;4. 113;5. 101;6. 301;7. 101;8. 301;9. 217;10. P;11. CCG
ERS451417_01152	1717.62.peg.1163	NA	NA	NA	0.5705	39	Cargentoratense_DSM44202,"Catypicum_R2070","Caurimucosum_ATCC700975","Cbelfantii_FRC0043","Ccallunae_DSM20147","Ccamporealensis_DSM44610","Cdeserti_GIMN1010","Cdiphtheriae_NCTC11397","Cdoosanense_DSM45436","Cefficiens_YS314","Cepidermidicanis_DSM45586","Cfalsenii_DSM44353","Cglutamicum_ATCC13032","Cglycinophilum_AJ3170","Chalotolerans_YIM70093","Chumireducens_DSM45392","Cimitans_DSM44264","Cjeike…	0.173419	0.113324	1.5696	0.131257	0.113402	1.56997	2	4	1. 0.68764;2. 311;3. 931;4. 340;5. 340;6. 1018;7. 351;8. 1051;9. 874;10. I;11. ATT	1. 0.68909;2. 335;3. 1003;4. 364;5. 364;6. 1090;7. 375;8. 1123;9. 943;10. G;11. GGT	1. 0.69943;2. 451;3. 1351;4. 484;5. 484;6. 1450;7. 499;8. 1495;9. 1261;10. D;11. GAT	1. 0.69562;2. 906;3. 2716;4. 939;5. 939;6. 2815;7. 954;8. 2860;9. 2626;10. A;11. GCA
ERS451417_01476	1717.62.peg.1486	NA	NA	NA	0.575	37	Cargentoratense_DSM44202,"Catypicum_R2070","Caurimucosum_ATCC700975","Cbelfantii_FRC0043","Ccallunae_DSM20147","Ccamporealensis_DSM44610","Cdeserti_GIMN1010","Cdiphtheriae_NCTC11397","Cdoosanense_DSM45436","Cefficiens_YS314","Cepidermidicanis_DSM45586","Cglutamicum_ATCC13032","Cglycinophilum_AJ3170","Chalotolerans_YIM70093","Chumireducens_DSM45392","Cimitans_DSM44264","Cjeikeium_K41","Ckroppenste…	0.379844	0.264446	1.69832	0.263925	0.263916	1.69658	3074	1	1. 0.78505;2. 128;3. 382;4. 156;5. 156;6. 466;7. 194;8. 580;9. 268;10. A;11. GCT
ERS451417_00471	1717.62.peg.475	NA	NA	NA	0.5859	15	Caurimucosum_ATCC700975,"Cbelfantii_FRC0043","Ccallunae_DSM20147","Cdiphtheriae_NCTC11397","Cglutamicum_ATCC13032","Cimitans_DSM44264","Ckutscheri_DSM20755","Clactis_RW25","Cpseudotuberculosis_31","CriegeliiPUDD83A45","Crouxii_FRC0190","Csilvaticum_KL0182","Culcerans_NCTC12077","Culcerans_NCTC7910","Cvitaeruminis_DSM20294"	0.270762	0.236234	2.41815	0.237571	0.237143	2.41786	2	2	1. 0.55076;2. 55;3. 163;4. 55;5. 55;6. 163;7. 58;8. 172;9. 55;10. G;11. GGC	1. 0.71756;2. 251;3. 751;4. 255;5. 255;6. 763;7. 256;8. 766;9. 592;10. A;11. GCC
ERS451417_00182	1717.62.peg.178	NA	NA	NA	0.5887	36	Cargentoratense_DSM44202,"Catypicum_R2070","Caurimucosum_ATCC700975","Cbelfantii_FRC0043","Ccallunae_DSM20147","Ccamporealensis_DSM44610","Cdeserti_GIMN1010","Cdiphtheriae_NCTC11397","Cdoosanense_DSM45436","Cefficiens_YS314","Cepidermidicanis_DSM45586","Cfalsenii_DSM44353","Cglutamicum_ATCC13032","Cglycinophilum_AJ3170","Chalotolerans_YIM70093","Chumireducens_DSM45392","Cjeikeium_K41","Ckroppenst…	119.848	0.250633	1.32255	1	0.250651	1.32241	1024	1	1. 0.97277;2. 18;3. 52;4. 33;5. 33;6. 97;7. 37;8. 109;9. 34;10. A;11. GCT
ERS451417_00486	1717.62.peg.489	NA	NA	NA	0.595	6	Cbelfantii_FRC0043,"Cdiphtheriae_NCTC11397","Cpseudotuberculosis_ATCC19410","Crouxii_FRC0190","Csilvaticum_KL0182","Culcerans_NCTC7910"	0.286025	0.206617	2.55277	0.205524	0.205497	2.45251	2	5	1. 0.64153;2. 37;3. 109;4. 61;5. 44;6. 130;7. 44;8. 130;9. 79;10. D;11. GAC	1. 0.59919;2. 155;3. 463;4. 190;5. 162;6. 484;7. 162;8. 484;9. 433;10. H;11. CAT	1. 0.67561;2. 211;3. 631;4. 313;5. 226;6. 676;7. 234;8. 700;9. 562;10. E;11. GAA	1. 0.4484;2. 329;3. 985;4. 527;5. 344;6. 1030;7. 352;8. 1054;9. 859;10. D;11. GAC	1. 0.41474;2. 413;3. 1237;4. 641;5. 428;6. 1282;7. 448;8. 1342;9. 1096;10. V;11. GTG
ERS451417_00768	1717.62.peg.773	NA	NA	NA	0.5951	39	Cargentoratense_DSM44202,"Catypicum_R2070","Caurimucosum_ATCC700975","Cbelfantii_FRC0043","Ccallunae_DSM20147","Ccamporealensis_DSM44610","Cdeserti_GIMN1010","Cdiphtheriae_NCTC11397","Cdoosanense_DSM45436","Cefficiens_YS314","Cepidermidicanis_DSM45586","Cfalsenii_DSM44353","Cglutamicum_ATCC13032","Cglycinophilum_AJ3170","Chalotolerans_YIM70093","Chumireducens_DSM45392","Cimitans_DSM44264","Cjeike…	0.0937722	0.0683846	2.05466	0.0686063	0.0685487	2.05455	1026	3	1. 0.58619;2. 8;3. 22;4. 11;5. 11;6. 31;7. 11;8. 31;9. 19;10. L;11. CTA	1. 0.54809;2. 165;3. 493;4. 211;5. 211;6. 631;7. 406;8. 1216;9. 424;10. S;11. AGT	1. 0.57292;2. 228;3. 682;4. 274;5. 274;6. 820;7. 469;8. 1405;9. 613;10. V;11. GTA
ERS451417_00394	1717.62.peg.394	NA	NA	NA	0.5979	19	Cbelfantii_FRC0043,"Ccamporealensis_DSM44610","Cdiphtheriae_NCTC11397","Chalotolerans_YIM70093","Chumireducens_DSM45392","Cjeikeium_K41","Ckutscheri_DSM20755","Cmarinum_DSM44953","Cmaris_DSM45190","Cmustelae_DSM45274","Crouxii_FRC0190","Csilvaticum_KL0182","Csimulans_PES1","Csingulare_IBSB52218","Ctestudinoris_DSM44614","Culcerans_NCTC12077","Culcerans_NCTC7910","Curealyticum_DSM7109","Cvitaerumi…	999	0.0722329	1.90506	1	0.0723485	1.90442	260	0
ERS451417_02295	1717.62.peg.2324	NA	NA	NA	0.6036	8	Cbelfantii_FRC0043,"Cdiphtheriae_NCTC11397","Cpseudotuberculosis_31","Cpseudotuberculosis_ATCC19410","Csilvaticum_KL0182","Culcerans_NCTC12077","Culcerans_NCTC7910","Cvitaeruminis_DSM20294"	0.223886	0.128785	3.14437	0.208963	0.129207	3.14832	2050	6	1. 0.55277;2. 72;3. 214;4. 94;5. 90;6. 268;7. 90;8. 268;9. 211;10. Y;11. TAC	1. 0.59737;2. 85;3. 253;4. 107;5. 103;6. 307;7. 103;8. 307;9. 250;10. E;11. GAG	1. 0.46316;2. 99;3. 295;4. 121;5. 117;6. 349;7. 117;8. 349;9. 292;10. M;11. ATG	1. 0.52383;2. 172;3. 514;4. 195;5. 190;6. 568;7. 190;8. 568;9. 511;10. R;11. CGC	1. 0.50933;2. 254;3. 760;4. 277;5. 272;6. 814;7. 272;8. 814;9. 757;10. A;11. GCC	1. 0.988;2. 297;3. 889;4. 320;5. 315;6. 943;7. 315;8. 943;9. 886;10. K;11. AAA
ERS451417_00715	1717.62.peg.720	NA	NA	NA	0.6063	16	Cargentoratense_DSM44202,"Cbelfantii_FRC0043","Cdeserti_GIMN1010","Cdiphtheriae_NCTC11397","Cefficiens_YS314","Cepidermidicanis_DSM45586","Cglutamicum_ATCC13032","Ckroppenstedtii_DSM44385","Clactis_RW25","Cmustelae_DSM45274","Cpseudotuberculosis_31","Cpseudotuberculosis_ATCC19410","Crouxii_FRC0190","Culcerans_NCTC12077","Culcerans_NCTC7910","Cvitaeruminis_DSM20294"	0.186028	0.162567	2.11517	0.163115	0.163115	2.1137	2050	2	1. 0.57259;2. 166;3. 496;4. 185;5. 185;6. 553;7. 202;8. 604;9. 460;10. D;11. GAT	1. 0.58866;2. 318;3. 952;4. 338;5. 338;6. 1012;7. 434;8. 1300;9. 736;10. G;11. GGC
ERS451417_00645	1717.62.peg.649	NA	NA	NA	0.6087	8	Cbelfantii_FRC0043,"Cdiphtheriae_NCTC11397","Ckutscheri_DSM20755","Cpseudotuberculosis_ATCC19410","Crouxii_FRC0190","Csilvaticum_KL0182","Culcerans_NCTC7910","Cvitaeruminis_DSM20294"	0.28566	0.0207647	3.12059	0.259442	0.01028	2.90456	2	1	1. 0.79478;2. 62;3. 184;4. 86;5. 67;6. 199;7. 73;8. 217;9. 157;10. T;11. ACC
ERS451417_01194	1717.62.peg.1203	NA	NA	NA	0.63	30	Caurimucosum_ATCC700975,"Cbelfantii_FRC0043","Ccallunae_DSM20147","Ccamporealensis_DSM44610","Cdeserti_GIMN1010","Cdiphtheriae_NCTC11397","Cdoosanense_DSM45436","Cefficiens_YS314","Cepidermidicanis_DSM45586","Cglutamicum_ATCC13032","Chalotolerans_YIM70093","Chumireducens_DSM45392","Cimitans_DSM44264","Ckutscheri_DSM20755","Cmarinum_DSM44953","Cmaris_DSM45190","Cmustelae_DSM45274","Cpseudotubercul…	0.304341	0.177699	1.67687	0.203155	0.17882	1.67681	2	3	1. 0.63919;2. 136;3. 406;4. 144;5. 144;6. 430;7. 153;8. 457;9. 361;10. H;11. CAT	1. 0.5381;2. 206;3. 616;4. 214;5. 214;6. 640;7. 223;8. 667;9. 571;10. A;11. GCG	1. 0.59175;2. 213;3. 637;4. 221;5. 221;6. 661;7. 230;8. 688;9. 592;10. V;11. GTT
ERS451417_00335	1717.62.peg.337	NA	NA	NA	0.6415	36	Cargentoratense_DSM44202,"Catypicum_R2070","Caurimucosum_ATCC700975","Cbelfantii_FRC0043","Ccallunae_DSM20147","Ccamporealensis_DSM44610","Cdeserti_GIMN1010","Cdiphtheriae_NCTC11397","Cdoosanense_DSM45436","Cefficiens_YS314","Cepidermidicanis_DSM45586","Cglutamicum_ATCC13032","Cglycinophilum_AJ3170","Chalotolerans_YIM70093","Chumireducens_DSM45392","Cimitans_DSM44264","Cjeikeium_K41","Ckroppenste…	0.16555	0.128309	2.29167	0.322984	0.128295	2.30808	3330	0
ERS451417_00875	1717.62.peg.881	NA	NA	NA	0.6517	24	Catypicum_R2070,"Cbelfantii_FRC0043","Ccallunae_DSM20147","Ccamporealensis_DSM44610","Cdeserti_GIMN1010","Cdiphtheriae_NCTC11397","Cdoosanense_DSM45436","Cefficiens_YS314","Cepidermidicanis_DSM45586","Chalotolerans_YIM70093","Chumireducens_DSM45392","Cimitans_DSM44264","Ckutscheri_DSM20755","Cmarinum_DSM44953","Cmaris_DSM45190","Cmustelae_DSM45274","Cpseudotuberculosis_31","Cpseudotuberculosis_AT…	0.576952	0.246483	1.63013	0.362851	0.246716	1.631	3074	1	1. 0.85111;2. 14;3. 40;4. 39;5. 24;6. 70;7. 54;8. 160;9. 7;10. A;11. GCA
ERS451417_01720	1717.62.peg.1723	NA	NA	NA	0.6654	20	Caurimucosum_ATCC700975,"Cbelfantii_FRC0043","Ccallunae_DSM20147","Cdeserti_GIMN1010","Cdiphtheriae_NCTC11397","Cdoosanense_DSM45436","Cefficiens_YS314","Cepidermidicanis_DSM45586","Cglutamicum_ATCC13032","Chalotolerans_YIM70093","Chumireducens_DSM45392","Cmarinum_DSM44953","Cpseudotuberculosis_31","Cpseudotuberculosis_ATCC19410","Csilvaticum_KL0182","Csingulare_IBSB52218","Ctestudinoris_DSM44614…	0.538321	0.247191	1.57997	0.343743	0.247263	1.57961	3074	2	1. 0.48639;2. 249;3. 745;4. 316;5. 292;6. 874;7. 399;8. 1195;9. 346;10. L;11. CTA	1. 0.49257;2. 285;3. 853;4. 352;5. 328;6. 982;7. 435;8. 1303;9. 454;10. R;11. CGA
ERS451417_00300	1717.62.peg.301	NA	NA	NA	0.6661	3	Cbelfantii_FRC0043,"Cdiphtheriae_NCTC11397","Crouxii_FRC0190"	0.456229	0.11407	4.3751	0.37617	0.11485	4.32808	130	3	1. 0.70269;2. 99;3. 295;4. 138;5. 110;6. 328;7. 110;8. 328;9. 295;10. V;11. GTC	1. 0.74533;2. 143;3. 427;4. 226;5. 154;6. 460;7. 154;8. 460;9. 427;10. E;11. GAG	1. 0.73716;2. 151;3. 451;4. 244;5. 162;6. 484;7. 162;8. 484;9. 451;10. R;11. CGC
ERS451417_00813	1717.62.peg.819	NA	NA	NA	0.6769	3	Cbelfantii_FRC0043,"Cdiphtheriae_NCTC11397","Crouxii_FRC0190"	0.322987	0.14814	7.83125	0.16928	0.15087	7.64351	130	1	1. 0.63714;2. 8;3. 22;4. 19;5. 8;6. 22;7. 8;8. 22;9. 22;10. E;11. GAA
ERS451417_01933	1717.62.peg.1930	NA	NA	NA	0.6976	8	Cbelfantii_FRC0043,"Cdiphtheriae_NCTC11397","Cpseudotuberculosis_31","Cpseudotuberculosis_ATCC19410","Csilvaticum_KL0182","Culcerans_NCTC12077","Culcerans_NCTC7910","Cvitaeruminis_DSM20294"	999	0.0497526	2.21202	1	0.0503162	2.21446	260	0
ERS451417_02166	1717.62.peg.2191	NA	NA	NA	0.702	15	Cbelfantii_FRC0043,"Ccallunae_DSM20147","Ccamporealensis_DSM44610","Cdeserti_GIMN1010","Cdiphtheriae_NCTC11397","Cdoosanense_DSM45436","Cefficiens_YS314","Cglutamicum_ATCC13032","Cglycinophilum_AJ3170","Chalotolerans_YIM70093","Ckutscheri_DSM20755","Clactis_RW25","Cmustelae_DSM45274","Csimulans_PES1","Ctestudinoris_DSM44614"	0.32249	0.297746	1.6123	0.297604	0.297604	1.6123	1026	1	1. 0.70489;2. 306;3. 916;4. 342;5. 333;6. 997;7. 442;8. 1324;9. 748;10. T;11. ACC
ERS451417_01143	1717.62.peg.1154	NA	NA	NA	0.712	12	Caurimucosum_ATCC700975,"Cbelfantii_FRC0043","Ccamporealensis_DSM44610","Cdiphtheriae_NCTC11397","Cepidermidicanis_DSM45586","Cglycinophilum_AJ3170","Cimitans_DSM44264","Crouxii_FRC0190","Csimulans_PES1","Csingulare_IBSB52218","Ctestudinoris_DSM44614","Cvitaeruminis_DSM20294"	0.729635	0.204981	2.16938	1	0.204617	2.17143	2050	3	1. 0.65344;2. 67;3. 199;4. 85;5. 70;6. 208;7. 70;8. 208;9. 190;10. G;11. GGT	1. 0.90009;2. 156;3. 466;4. 185;5. 170;6. 508;7. 210;8. 628;9. 325;10. I;11. ATT	1. 0.91286;2. 268;3. 802;4. 297;5. 282;6. 844;7. 327;8. 979;9. 613;10. A;11. GCT
ERS451417_00413	1717.62.peg.413	NA	NA	NA	0.715	13	Catypicum_R2070,"Cbelfantii_FRC0043","Ccamporealensis_DSM44610","Cdiphtheriae_NCTC11397","Cepidermidicanis_DSM45586","Ckutscheri_DSM20755","Cpseudotuberculosis_31","Cpseudotuberculosis_ATCC19410","Crouxii_FRC0190","Csilvaticum_KL0182","Csimulans_PES1","Culcerans_NCTC12077","Culcerans_NCTC7910"	0.0954652	0.0874575	2.24755	0.0876592	0.0876592	2.24697	2	1	1. 0.4944;2. 38;3. 112;4. 38;5. 38;6. 112;7. 38;8. 112;9. 112;10. D;11. GAC
ERS451417_01959	1717.62.peg.1959	NA	NA	NA	0.7699	37	Cargentoratense_DSM44202,"Catypicum_R2070","Caurimucosum_ATCC700975","Cbelfantii_FRC0043","Ccallunae_DSM20147","Ccamporealensis_DSM44610","Cdeserti_GIMN1010","Cdiphtheriae_NCTC11397","Cdoosanense_DSM45436","Cefficiens_YS314","Cepidermidicanis_DSM45586","Cfalsenii_DSM44353","Cglutamicum_ATCC13032","Cglycinophilum_AJ3170","Chalotolerans_YIM70093","Chumireducens_DSM45392","Cimitans_DSM44264","Cjeike…	0.280129	0.102128	1.87222	0.217724	0.102118	1.87199	2	1	1. 0.83707;2. 224;3. 670;4. 244;5. 244;6. 730;7. 265;8. 793;9. 592;10. V;11. GTT
ERS451417_01217	1717.62.peg.1225	NA	NA	NA	0.7766	28	Catypicum_R2070,"Caurimucosum_ATCC700975","Cbelfantii_FRC0043","Ccallunae_DSM20147","Ccamporealensis_DSM44610","Cdeserti_GIMN1010","Cdiphtheriae_NCTC11397","Cdoosanense_DSM45436","Cefficiens_YS314","Cepidermidicanis_DSM45586","Cglutamicum_ATCC13032","Chalotolerans_YIM70093","Chumireducens_DSM45392","Ckutscheri_DSM20755","Cmarinum_DSM44953","Cmaris_DSM45190","Cmustelae_DSM45274","Cpseudotuberculos…	0.328962	0.258375	1.66133	0.30852	0.258402	1.6612	2050	4	1. 0.45062;2. 167;3. 499;4. 272;5. 188;6. 562;7. 227;8. 679;9. 265;10. H;11. CAT	1. 0.46542;2. 171;3. 511;4. 276;5. 192;6. 574;7. 231;8. 691;9. 277;10. Q;11. CAA	1. 0.43272;2. 300;3. 898;4. 414;5. 322;6. 964;7. 374;8. 1120;9. 529;10. R;11. AGG	1. 0.41984;2. 421;3. 1261;4. 540;5. 443;6. 1327;7. 495;8. 1483;9. 892;10. L;11. CTT
ERS451417_00814	1717.62.peg.820	NA	NA	NA	0.7888	3	Cbelfantii_FRC0043,"Cdiphtheriae_NCTC11397","Crouxii_FRC0190"	2.89848	0.148196	4.57222	1	0.150239	4.49355	128	3	1. 0.96253;2. 15;3. 43;4. 15;5. 15;6. 43;7. 15;8. 43;9. 43;10. P;11. CCG	1. 0.91401;2. 66;3. 196;4. 66;5. 66;6. 196;7. 66;8. 196;9. 196;10. V;11. GTG	1. 0.93653;2. 126;3. 376;4. 126;5. 126;6. 376;7. 126;8. 376;9. 376;10. T;11. ACT
ERS451417_01177	1717.62.peg.1186	NA	NA	NA	0.7923	39	Cargentoratense_DSM44202,"Catypicum_R2070","Caurimucosum_ATCC700975","Cbelfantii_FRC0043","Ccallunae_DSM20147","Ccamporealensis_DSM44610","Cdeserti_GIMN1010","Cdiphtheriae_NCTC11397","Cdoosanense_DSM45436","Cefficiens_YS314","Cepidermidicanis_DSM45586","Cfalsenii_DSM44353","Cglutamicum_ATCC13032","Cglycinophilum_AJ3170","Chalotolerans_YIM70093","Chumireducens_DSM45392","Cimitans_DSM44264","Cjeike…	0.598251	0.22887	1.87179	0.480968	0.228978	1.87152	3074	2	1. 0.8676;2. 32;3. 94;4. 38;5. 38;6. 112;7. 49;8. 145;9. 13;10. V;11. GTC	1. 0.89708;2. 104;3. 310;4. 111;5. 111;6. 331;7. 134;8. 400;9. 115;10. L;11. CTG
ERS451417_01233	1717.62.peg.1241	NA	NA	NA	0.7949	14	Cargentoratense_DSM44202,"Cbelfantii_FRC0043","Cdiphtheriae_NCTC11397","Cepidermidicanis_DSM45586","Ckutscheri_DSM20755","Clactis_RW25","Cmustelae_DSM45274","Cpseudotuberculosis_31","Cpseudotuberculosis_ATCC19410","Crouxii_FRC0190","Csilvaticum_KL0182","Culcerans_NCTC12077","Culcerans_NCTC7910","Cvitaeruminis_DSM20294"	0.157635	0.152488	2.8452	0.152791	0.152791	2.84372	2	3	1. 0.42493;2. 78;3. 232;4. 105;5. 105;6. 313;7. 153;8. 457;9. 121;10. G;11. GGT	1. 0.43342;2. 86;3. 256;4. 113;5. 113;6. 337;7. 161;8. 481;9. 145;10. A;11. GCA	1. 0.47361;2. 421;3. 1261;4. 470;5. 470;6. 1408;7. 572;8. 1714;9. 1063;10. R;11. CGT
ERS451417_01744	1717.62.peg.1747	NA	NA	NA	0.797	7	Cbelfantii_FRC0043,"Cdiphtheriae_NCTC11397","Cpseudotuberculosis_31","Cpseudotuberculosis_ATCC19410","Csilvaticum_KL0182","Culcerans_NCTC12077","Culcerans_NCTC7910"	999	0.21405	3.65779	1	0.211937	3.67571	260	0
ERS451417_00881	1717.62.peg.887	NA	NA	NA	0.8066	17	Caurimucosum_ATCC700975,"Cbelfantii_FRC0043","Ccamporealensis_DSM44610","Cdiphtheriae_NCTC11397","Cepidermidicanis_DSM45586","Cjeikeium_K41","Ckutscheri_DSM20755","Clactis_RW25","Cpseudotuberculosis_31","Cpseudotuberculosis_ATCC19410","Crouxii_FRC0190","Csilvaticum_KL0182","Csimulans_PES1","Csingulare_IBSB52218","Culcerans_NCTC12077","Culcerans_NCTC7910","Cuterequi_DSM45634"	0.174799	0.14615	2.66379	0.164784	0.14615	2.66365	2	1	1. 0.73418;2. 154;3. 460;4. 174;5. 174;6. 520;7. 185;8. 553;9. 403;10. A;11. GCC
ERS451417_00528	1717.62.peg.531	NA	NA	NA	0.8138	9	Cbelfantii_FRC0043,"Cdiphtheriae_NCTC11397","Ckutscheri_DSM20755","Cpseudotuberculosis_31","Cpseudotuberculosis_ATCC19410","Crouxii_FRC0190","Culcerans_NCTC12077","Culcerans_NCTC7910","Cvitaeruminis_DSM20294"	1.50442	0.15587	2.98691	1	0.156521	2.9842	2048	3	1. 0.97058;2. 80;3. 238;4. 128;5. 84;6. 250;7. 84;8. 250;9. 232;10. K;11. AAG	1. 0.96863;2. 102;3. 304;4. 151;5. 106;6. 316;7. 106;8. 316;9. 298;10. A;11. GCC	1. 0.95729;2. 103;3. 307;4. 152;5. 107;6. 319;7. 107;8. 319;9. 301;10. A;11. GCC
ERS451417_00370	1717.62.peg.369	NA	NA	NA	0.818	39	Cargentoratense_DSM44202,"Catypicum_R2070","Caurimucosum_ATCC700975","Cbelfantii_FRC0043","Ccallunae_DSM20147","Ccamporealensis_DSM44610","Cdeserti_GIMN1010","Cdiphtheriae_NCTC11397","Cdoosanense_DSM45436","Cefficiens_YS314","Cepidermidicanis_DSM45586","Cfalsenii_DSM44353","Cglutamicum_ATCC13032","Cglycinophilum_AJ3170","Chalotolerans_YIM70093","Chumireducens_DSM45392","Cimitans_DSM44264","Cjeike…	0.108033	0.103905	2.02431	0.103914	0.103894	2.02422	2	3	1. 0.67113;2. 30;3. 88;4. 45;5. 45;6. 133;7. 68;8. 202;9. 1;10. P;11. CCT	1. 0.64775;2. 70;3. 208;4. 85;5. 85;6. 253;7. 108;8. 322;9. 121;10. R;11. CGC	1. 0.63737;2. 796;3. 2386;4. 815;5. 815;6. 2443;7. 838;8. 2512;9. 2281;10. D;11. GAC
ERS451417_00414	1717.62.peg.414	NA	NA	NA	0.8416	11	Catypicum_R2070,"Cbelfantii_FRC0043","Cdiphtheriae_NCTC11397","Cepidermidicanis_DSM45586","Ckutscheri_DSM20755","Cpseudotuberculosis_31","Cpseudotuberculosis_ATCC19410","Crouxii_FRC0190","Csilvaticum_KL0182","Culcerans_NCTC12077","Culcerans_NCTC7910"	0.126261	0.120355	2.34158	0.120394	0.120394	2.34077	2	1	1. 0.58059;2. 248;3. 742;4. 287;5. 271;6. 811;7. 295;8. 883;9. 571;10. S;11. TCC
ERS451417_00028	1717.62.peg.25	NA	NA	NA	0.8419	8	Cbelfantii_FRC0043,"Cdiphtheriae_NCTC11397","Cpseudotuberculosis_31","Cpseudotuberculosis_ATCC19410","Crouxii_FRC0190","Csilvaticum_KL0182","Culcerans_NCTC12077","Culcerans_NCTC7910"	0.183754	0.147476	3.38171	0.172117	0.147762	3.3801	2	2	1. 0.67345;2. 140;3. 418;4. 206;5. 163;6. 487;7. 163;8. 487;9. 358;10. K;11. AAG	1. 0.58217;2. 145;3. 433;4. 213;5. 168;6. 502;7. 168;8. 502;9. 367;10. G;11. GGA
ERS451417_01265	1717.62.peg.1273	NA	NA	NA	0.8428	3	Cbelfantii_FRC0043,"Cdiphtheriae_NCTC11397","Crouxii_FRC0190"	0.63204	0.51326	4.6562	0.57769	0.52149	4.63685	130	2	1. 0.40982;2. 28;3. 82;4. 56;5. 28;6. 82;7. 28;8. 82;9. 79;10. F;11. TTT	1. 0.40075;2. 50;3. 148;4. 78;5. 50;6. 148;7. 50;8. 148;9. 145;10. G;11. GGC
ERS451417_02316	1717.62.peg.2343	NA	NA	NA	0.8836	17	Cbelfantii_FRC0043,"Ccallunae_DSM20147","Cdeserti_GIMN1010","Cdiphtheriae_NCTC11397","Cefficiens_YS314","Cfalsenii_DSM44353","Cglutamicum_ATCC13032","Cjeikeium_K41","Ckroppenstedtii_DSM44385","Ckutscheri_DSM20755","Cmustelae_DSM45274","Cpseudotuberculosis_31","Cpseudotuberculosis_ATCC19410","Csilvaticum_KL0182","Culcerans_NCTC12077","Culcerans_NCTC7910","Cvitaeruminis_DSM20294"	999	0.173989	2.26465	1	0.174149	2.25969	2308	0
ERS451417_01986	1717.62.peg.1986	NA	NA	NA	0.8939	26	Cargentoratense_DSM44202,"Caurimucosum_ATCC700975","Cbelfantii_FRC0043","Ccallunae_DSM20147","Ccamporealensis_DSM44610","Cdeserti_GIMN1010","Cdiphtheriae_NCTC11397","Cdoosanense_DSM45436","Cepidermidicanis_DSM45586","Chalotolerans_YIM70093","Chumireducens_DSM45392","Clactis_RW25","Cmarinum_DSM44953","Cmustelae_DSM45274","Cpseudotuberculosis_31","Cpseudotuberculosis_ATCC19410","CriegeliiPUDD83A45"…	999	0.04918	1.35091	1	0.04912	1.35327	260	0
ERS451417_01256	1717.62.peg.1264	NA	NA	NA	0.8946	38	Cargentoratense_DSM44202,"Catypicum_R2070","Caurimucosum_ATCC700975","Cbelfantii_FRC0043","Ccallunae_DSM20147","Ccamporealensis_DSM44610","Cdeserti_GIMN1010","Cdiphtheriae_NCTC11397","Cdoosanense_DSM45436","Cefficiens_YS314","Cepidermidicanis_DSM45586","Cfalsenii_DSM44353","Cglutamicum_ATCC13032","Cglycinophilum_AJ3170","Chalotolerans_YIM70093","Chumireducens_DSM45392","Cimitans_DSM44264","Cjeike…	0.557719	0.243845	1.74019	0.512777	0.243854	1.74004	2	3	1. 0.88734;2. 123;3. 367;4. 147;5. 147;6. 439;7. 167;8. 499;9. 352;10. D;11. GAT	1. 0.88702;2. 160;3. 478;4. 185;5. 185;6. 553;7. 205;8. 613;9. 457;10. R;11. CGG	1. 0.51438;2. 172;3. 514;4. 197;5. 197;6. 589;7. 217;8. 649;9. 493;10. E;11. GAA
ERS451417_00327	1717.62.peg.329	NA	NA	NA	0.9014	3	Cbelfantii_FRC0043,"Cdiphtheriae_NCTC11397","Crouxii_FRC0190"	1.36877	0.02119	4.83829	1	0.0214	4.8088	128	4	1. 0.8872;2. 24;3. 70;4. 75;5. 24;6. 70;7. 24;8. 70;9. 70;10. V;11. GTT	1. 0.93242;2. 28;3. 82;4. 79;5. 28;6. 82;7. 28;8. 82;9. 82;10. I;11. ATT	1. 0.88601;2. 82;3. 244;4. 147;5. 82;6. 244;7. 82;8. 244;9. 244;10. A;11. GCG	1. 0.88421;2. 158;3. 472;4. 227;5. 158;6. 472;7. 158;8. 472;9. 472;10. V;11. GTC
ERS451417_01463	1717.62.peg.1473	NA	NA	NA	0.9048	30	Cargentoratense_DSM44202,"Catypicum_R2070","Caurimucosum_ATCC700975","Cbelfantii_FRC0043","Ccallunae_DSM20147","Ccamporealensis_DSM44610","Cdeserti_GIMN1010","Cdiphtheriae_NCTC11397","Cdoosanense_DSM45436","Cefficiens_YS314","Cepidermidicanis_DSM45586","Cglutamicum_ATCC13032","Chalotolerans_YIM70093","Chumireducens_DSM45392","Cimitans_DSM44264","Ckutscheri_DSM20755","Cmarinum_DSM44953","Cmaris_DS…	0.147456	0.05709	1.25086	0.137115	0.05709	1.25097	3074	4	1. 0.52714;2. 17;3. 49;4. 36;5. 36;6. 106;7. 53;8. 157;9. 19;10. D;11. GAT	1. 0.52117;2. 170;3. 508;4. 204;5. 191;6. 571;7. 217;8. 649;9. 352;10. H;11. CAT	1. 0.60415;2. 207;3. 619;4. 241;5. 228;6. 682;7. 254;8. 760;9. 463;10. A;11. GCG	1. 0.56814;2. 223;3. 667;4. 276;5. 245;6. 733;7. 271;8. 811;9. 508;10. V;11. GTT
ERS451417_02129	1717.62.peg.2148	NA	NA	NA	0.9079	7	Cbelfantii_FRC0043,"Ccamporealensis_DSM44610","Cdiphtheriae_NCTC11397","Cjeikeium_K41","Clactis_RW25","Csimulans_PES1","Curealyticum_DSM7109"	0.243933	0.243933	2.3508	0.244842	0.243935	2.32439	2306	0
ERS451417_02009	1717.62.peg.2014	NA	NA	NA	0.9142	20	Caurimucosum_ATCC700975,"Cbelfantii_FRC0043","Ccallunae_DSM20147","Ccamporealensis_DSM44610","Cdeserti_GIMN1010","Cdiphtheriae_NCTC11397","Cdoosanense_DSM45436","Cefficiens_YS314","Cglutamicum_ATCC13032","Chalotolerans_YIM70093","Chumireducens_DSM45392","Cimitans_DSM44264","Cmarinum_DSM44953","Cmaris_DSM45190","Cmustelae_DSM45274","Csimulans_PES1","Csingulare_IBSB52218","Ctestudinoris_DSM44614","…	0.13872	0.0605159	1.80621	0.13215	0.0605065	1.80651	3074	3	1. 0.49188;2. 53;3. 157;4. 55;5. 55;6. 163;7. 63;8. 187;9. 97;10. P;11. CCC	1. 0.76923;2. 112;3. 334;4. 145;5. 123;6. 367;7. 167;8. 499;9. 121;10. M;11. ATG	1. 0.5985;2. 240;3. 718;4. 274;5. 251;6. 751;7. 295;8. 883;9. 505;10. G;11. GGT
ERS451417_00522	1717.62.peg.526	NA	NA	NA	0.9168	3	Cbelfantii_FRC0043,"Cdiphtheriae_NCTC11397","Crouxii_FRC0190"	0.470611	0.351613	8.26002	0.459041	0.352958	8.24387	130	2	1. 0.4045;2. 34;3. 100;4. 44;5. 34;6. 100;7. 34;8. 100;9. 100;10. L;11. CTA	1. 0.40133;2. 37;3. 109;4. 47;5. 37;6. 109;7. 37;8. 109;9. 109;10. D;11. GAC
ERS451417_00399	1717.62.peg.399	NA	NA	NA	0.9316	39	Cargentoratense_DSM44202,"Catypicum_R2070","Caurimucosum_ATCC700975","Cbelfantii_FRC0043","Ccallunae_DSM20147","Ccamporealensis_DSM44610","Cdeserti_GIMN1010","Cdiphtheriae_NCTC11397","Cdoosanense_DSM45436","Cefficiens_YS314","Cepidermidicanis_DSM45586","Cfalsenii_DSM44353","Cglutamicum_ATCC13032","Cglycinophilum_AJ3170","Chalotolerans_YIM70093","Chumireducens_DSM45392","Cimitans_DSM44264","Cjeike…	0.151	0.151	1.85768	0.152606	0.151	1.85762	258	0
ERS451417_01751	1717.62.peg.1754	NA	NA	NA	0.9463	8	Cbelfantii_FRC0043,"Cdiphtheriae_NCTC11397","Ckutscheri_DSM20755","Cpseudotuberculosis_ATCC19410","Csilvaticum_KL0182","Culcerans_NCTC12077","Culcerans_NCTC7910","Cvitaeruminis_DSM20294"	874.531	0.0560776	2.01244	1	0.0564439	2.01243	260	0
ERS451417_00297	1717.62.peg.298	NA	NA	NA	0.9482	3	Cbelfantii_FRC0043,"Cdiphtheriae_NCTC11397","Crouxii_FRC0190"	999	0.02137		1	0.01922		388	0
ERS451417_00453	1717.62.peg.457	NA	NA	NA	0.965	17	Cbelfantii_FRC0043,"Ccallunae_DSM20147","Ccamporealensis_DSM44610","Cdeserti_GIMN1010","Cdiphtheriae_NCTC11397","Cepidermidicanis_DSM45586","Cglutamicum_ATCC13032","Ckroppenstedtii_DSM44385","Ckutscheri_DSM20755","Cpseudotuberculosis_31","Cpseudotuberculosis_ATCC19410","Crouxii_FRC0190","Csilvaticum_KL0182","Ctestudinoris_DSM44614","Culcerans_NCTC12077","Culcerans_NCTC7910","Cuterequi_DSM45634"	0.250602	0.165403	2.16976	0.245953	0.165412	2.16974	2050	1	1. 0.74959;2. 92;3. 274;4. 105;5. 105;6. 313;7. 106;8. 316;9. 253;10. V;11. GTA
ERS451417_01602	1717.62.peg.1611	NA	NA	NA	0.9693	38	Cargentoratense_DSM44202,"Catypicum_R2070","Caurimucosum_ATCC700975","Cbelfantii_FRC0043","Ccallunae_DSM20147","Ccamporealensis_DSM44610","Cdeserti_GIMN1010","Cdiphtheriae_NCTC11397","Cdoosanense_DSM45436","Cefficiens_YS314","Cepidermidicanis_DSM45586","Cfalsenii_DSM44353","Cglutamicum_ATCC13032","Cglycinophilum_AJ3170","Chalotolerans_YIM70093","Chumireducens_DSM45392","Cimitans_DSM44264","Cjeike…	0.100927	0.100927	1.59036	0.100926	0.100917	1.59036	2	2	1. 0.60546;2. 160;3. 478;4. 187;5. 187;6. 559;7. 237;8. 709;9. 379;10. E;11. GAG	1. 0.62729;2. 1195;3. 3583;4. 1238;5. 1238;6. 3712;7. 1299;8. 3895;9. 3379;10. T;11. ACC
ERS451417_02364	1717.62.peg.2394	NA	NA	NA	0.9709	5	Cbelfantii_FRC0043,"Ccamporealensis_DSM44610","Cdiphtheriae_NCTC11397","Cmustelae_DSM45274","Cvitaeruminis_DSM20294"	0.219845	0.219845	2.6998	0.994125	0.219845	2.6998	258	0
ERS451417_01795	1717.62.peg.1800	NA	NA	NA	0.9827	38	Cargentoratense_DSM44202,"Catypicum_R2070","Caurimucosum_ATCC700975","Cbelfantii_FRC0043","Ccallunae_DSM20147","Ccamporealensis_DSM44610","Cdeserti_GIMN1010","Cdiphtheriae_NCTC11397","Cdoosanense_DSM45436","Cefficiens_YS314","Cepidermidicanis_DSM45586","Cfalsenii_DSM44353","Cglutamicum_ATCC13032","Cglycinophilum_AJ3170","Chalotolerans_YIM70093","Chumireducens_DSM45392","Cimitans_DSM44264","Cjeike…	0.134338	0.134338	1.9841	0.134338	0.134338	1.9841	2050	1	1. 0.49908;2. 252;3. 754;4. 261;5. 261;6. 781;7. 262;8. 784;9. 592;10. G;11. GGT
ERS451417_02393	1717.62.peg.2425	NA	NA	NA	0.9854	9	Cbelfantii_FRC0043,"Cdiphtheriae_NCTC11397","Cmustelae_DSM45274","Cpseudotuberculosis_31","Cpseudotuberculosis_ATCC19410","Csilvaticum_KL0182","Culcerans_NCTC12077","Culcerans_NCTC7910","Cvitaeruminis_DSM20294"	0.134553	0.134553	2.49083	0.134553	0.134553	2.49083	3074	9	1. 0.44965;2. 115;3. 343;4. 228;5. 156;6. 466;7. 169;8. 505;9. 226;10. A;11. GCG	1. 0.45701;2. 130;3. 388;4. 244;5. 171;6. 511;7. 184;8. 550;9. 271;10. A;11. GCG	1. 0.44693;2. 154;3. 460;4. 307;5. 202;6. 604;7. 227;8. 679;9. 301;10. V;11. GTG	1. 0.42253;2. 197;3. 589;4. 391;5. 246;6. 736;7. 271;8. 811;9. 418;10. V;11. GTG	1. 0.49431;2. 254;3. 760;4. 488;5. 321;6. 961;7. 359;8. 1075;9. 544;10. K;11. AAG	1. 0.9225;2. 266;3. 796;4. 514;5. 334;6. 1000;7. 372;8. 1114;9. 580;10. T;11. ACC	1. 0.5449;2. 308;3. 922;4. 562;5. 376;6. 1126;7. 414;8. 1240;9. 706;10. R;11. AGG	1. 0.52861;2. 380;3. 1138;4. 675;5. 449;6. 1345;7. 487;8. 1459;9. 922;10. I;11. ATA	1. 0.57416;2. 832;3. 2494;4. 1270;5. 932;6. 2794;7. 1027;8. 3079;9. 1975;10. R;11. CGG
ERS451417_01582	1717.62.peg.1591	NA	NA	NA	0.9888	37	Cargentoratense_DSM44202,"Catypicum_R2070","Caurimucosum_ATCC700975","Cbelfantii_FRC0043","Ccallunae_DSM20147","Ccamporealensis_DSM44610","Cdeserti_GIMN1010","Cdiphtheriae_NCTC11397","Cdoosanense_DSM45436","Cefficiens_YS314","Cepidermidicanis_DSM45586","Cfalsenii_DSM44353","Cglutamicum_ATCC13032","Cglycinophilum_AJ3170","Chalotolerans_YIM70093","Chumireducens_DSM45392","Cimitans_DSM44264","Cjeike…	0.164767	0.14473	1.63488	0.252496	0.14473	1.63489	1282	0
ERS451417_02287	1717.62.peg.2316	NA	NA	NA	0.9908	26	Catypicum_R2070,"Caurimucosum_ATCC700975","Cbelfantii_FRC0043","Ccallunae_DSM20147","Ccamporealensis_DSM44610","Cdeserti_GIMN1010","Cdiphtheriae_NCTC11397","Cdoosanense_DSM45436","Cefficiens_YS314","Cepidermidicanis_DSM45586","Cglutamicum_ATCC13032","Chalotolerans_YIM70093","Chumireducens_DSM45392","Ckutscheri_DSM20755","Cmarinum_DSM44953","Cmaris_DSM45190","Cpseudotuberculosis_31","Cpseudotuberc…	0.0473181	0.0470021	1.80929	0.0681322	0.0469527	1.80925	258	0
ERS451417_00627	1717.62.peg.631	NA	NA	NA	0.9912	27	Cargentoratense_DSM44202,"Catypicum_R2070","Cbelfantii_FRC0043","Ccallunae_DSM20147","Cdeserti_GIMN1010","Cdiphtheriae_NCTC11397","Cdoosanense_DSM45436","Cefficiens_YS314","Cfalsenii_DSM44353","Cglutamicum_ATCC13032","Cglycinophilum_AJ3170","Chalotolerans_YIM70093","Cjeikeium_K41","Ckutscheri_DSM20755","Clactis_RW25","Cmaris_DSM45190","Cmustelae_DSM45274","Cpseudotuberculosis_31","Cpseudotubercul…	0.147485	0.147485	1.66684	0.147475	0.147475	1.66684	258	0
ERS451417_01630	1717.62.peg.1637	NA	NA	NA	0.9913	37	Cargentoratense_DSM44202,"Catypicum_R2070","Caurimucosum_ATCC700975","Cbelfantii_FRC0043","Ccallunae_DSM20147","Ccamporealensis_DSM44610","Cdeserti_GIMN1010","Cdiphtheriae_NCTC11397","Cdoosanense_DSM45436","Cefficiens_YS314","Cepidermidicanis_DSM45586","Cfalsenii_DSM44353","Cglutamicum_ATCC13032","Cglycinophilum_AJ3170","Chalotolerans_YIM70093","Cimitans_DSM44264","Cjeikeium_K41","Ckroppenstedtii…	0.0524364	0.0523878	1.72669	0.126372	0.0523881	1.72669	258	0
ERS451417_00900	1717.62.peg.906	NA	NA	NA	0.9926	39	Cargentoratense_DSM44202,"Catypicum_R2070","Caurimucosum_ATCC700975","Cbelfantii_FRC0043","Ccallunae_DSM20147","Ccamporealensis_DSM44610","Cdeserti_GIMN1010","Cdiphtheriae_NCTC11397","Cdoosanense_DSM45436","Cefficiens_YS314","Cepidermidicanis_DSM45586","Cfalsenii_DSM44353","Cglutamicum_ATCC13032","Cglycinophilum_AJ3170","Chalotolerans_YIM70093","Chumireducens_DSM45392","Cimitans_DSM44264","Cjeike…	0.144599	0.144599	1.71263	0.144598	0.144598	1.71263	2050	1	1. 0.62959;2. 182;3. 544;4. 209;5. 209;6. 625;7. 237;8. 709;9. 406;10. V;11. GTA
ERS451417_00392	1717.62.peg.392	NA	NA	NA	0.9926	39	Cargentoratense_DSM44202,"Catypicum_R2070","Caurimucosum_ATCC700975","Cbelfantii_FRC0043","Ccallunae_DSM20147","Ccamporealensis_DSM44610","Cdeserti_GIMN1010","Cdiphtheriae_NCTC11397","Cdoosanense_DSM45436","Cefficiens_YS314","Cepidermidicanis_DSM45586","Cfalsenii_DSM44353","Cglutamicum_ATCC13032","Cglycinophilum_AJ3170","Chalotolerans_YIM70093","Chumireducens_DSM45392","Cimitans_DSM44264","Cjeike…	0.180765	0.180765	1.70133	0.180765	0.180765	1.70134	2	1	1. 0.45263;2. 662;3. 1984;4. 662;5. 662;6. 1984;7. 682;8. 2044;9. 1888;10. V;11. GTC
ERS451417_00593	1717.62.peg.597	NA	NA	NA	0.9927	24	Cargentoratense_DSM44202,"Catypicum_R2070","Cbelfantii_FRC0043","Ccallunae_DSM20147","Cdeserti_GIMN1010","Cdiphtheriae_NCTC11397","Cefficiens_YS314","Cepidermidicanis_DSM45586","Cfalsenii_DSM44353","Cglutamicum_ATCC13032","Cglycinophilum_AJ3170","Ckroppenstedtii_DSM44385","Ckutscheri_DSM20755","Clactis_RW25","Cmustelae_DSM45274","Cpseudotuberculosis_31","Cpseudotuberculosis_ATCC19410","Crouxii_FR…	0.0390919	0.0390919	2.15437	0.0390919	0.0390919	2.15437	2306	0
ERS451417_01323	1717.62.peg.1331	NA	NA	NA	0.9927	37	Cargentoratense_DSM44202,"Caurimucosum_ATCC700975","Cbelfantii_FRC0043","Ccallunae_DSM20147","Ccamporealensis_DSM44610","Cdeserti_GIMN1010","Cdiphtheriae_NCTC11397","Cdoosanense_DSM45436","Cefficiens_YS314","Cepidermidicanis_DSM45586","Cfalsenii_DSM44353","Cglutamicum_ATCC13032","Cglycinophilum_AJ3170","Chalotolerans_YIM70093","Chumireducens_DSM45392","Cimitans_DSM44264","Cjeikeium_K41","Ckroppen…	2.72836	0.289355	1.51096	0.392158	0.289355	1.51096	3328	0
ERS451417_02196	1717.62.peg.2222	NA	NA	NA	0.9931	3	Cbelfantii_FRC0043,"Cdiphtheriae_NCTC11397","Cuterequi_DSM45634"	0.228494	0.228494	1.86831	0.247915	0.228494	1.8683	386	0
ERS451417_01494	1717.62.peg.1502	NA	NA	NA	0.9941	30	Catypicum_R2070,"Caurimucosum_ATCC700975","Cbelfantii_FRC0043","Ccallunae_DSM20147","Ccamporealensis_DSM44610","Cdeserti_GIMN1010","Cdiphtheriae_NCTC11397","Cdoosanense_DSM45436","Cefficiens_YS314","Cglutamicum_ATCC13032","Chalotolerans_YIM70093","Chumireducens_DSM45392","Cimitans_DSM44264","Ckutscheri_DSM20755","Clactis_RW25","Cmarinum_DSM44953","Cmaris_DSM45190","Cmustelae_DSM45274","Cpseudotub…	0.144956	0.14467	1.73425	0.167035	0.14467	1.73426	2306	0
ERS451417_00365	1717.62.peg.364	NA	NA	NA	0.9945	22	Catypicum_R2070,"Caurimucosum_ATCC700975","Cbelfantii_FRC0043","Ccamporealensis_DSM44610","Cdiphtheriae_NCTC11397","Cepidermidicanis_DSM45586","Cimitans_DSM44264","Cjeikeium_K41","Ckutscheri_DSM20755","Clactis_RW25","Cmustelae_DSM45274","Cpseudotuberculosis_31","Cpseudotuberculosis_ATCC19410","CriegeliiPUDD83A45","Crouxii_FRC0190","Csilvaticum_KL0182","Csimulans_PES1","Csingulare_IBSB52218","Ctes…	0.171573	0.171573	2.00928	0.171573	0.171573	2.00927	1282	0
ERS451417_00779	1717.62.peg.786	NA	NA	NA	0.9946	34	Cargentoratense_DSM44202,"Catypicum_R2070","Caurimucosum_ATCC700975","Cbelfantii_FRC0043","Ccallunae_DSM20147","Ccamporealensis_DSM44610","Cdeserti_GIMN1010","Cdiphtheriae_NCTC11397","Cdoosanense_DSM45436","Cefficiens_YS314","Cepidermidicanis_DSM45586","Cfalsenii_DSM44353","Cglutamicum_ATCC13032","Chalotolerans_YIM70093","Chumireducens_DSM45392","Cimitans_DSM44264","Cjeikeium_K41","Ckutscheri_DSM…	0.410258	0.410258	1.5524	0.410257	0.410257	1.5524	3330	0
ERS451417_01473	1717.62.peg.1483	NA	NA	NA	0.9948	38	Cargentoratense_DSM44202,"Catypicum_R2070","Caurimucosum_ATCC700975","Cbelfantii_FRC0043","Ccallunae_DSM20147","Ccamporealensis_DSM44610","Cdeserti_GIMN1010","Cdiphtheriae_NCTC11397","Cdoosanense_DSM45436","Cefficiens_YS314","Cepidermidicanis_DSM45586","Cfalsenii_DSM44353","Cglutamicum_ATCC13032","Cglycinophilum_AJ3170","Chalotolerans_YIM70093","Chumireducens_DSM45392","Cimitans_DSM44264","Cjeike…	0.0558929	0.0558929	1.98946	0.0558929	0.0558929	1.98945	1282	0
ERS451417_02281	1717.62.peg.2310	NA	NA	NA	0.9956	11	Cbelfantii_FRC0043,"Ccamporealensis_DSM44610","Cdiphtheriae_NCTC11397","Cepidermidicanis_DSM45586","Cfalsenii_DSM44353","Chalotolerans_YIM70093","Chumireducens_DSM45392","Clactis_RW25","Cmarinum_DSM44953","CriegeliiPUDD83A45","Cureicelerivorans_IMMIBRIV2301"	0.28946	0.283884	1.48563	0.304586	0.283884	1.48563	258	0
ERS451417_01398	1717.62.peg.1411	NA	NA	NA	0.9958	11	Cargentoratense_DSM44202,"Cbelfantii_FRC0043","Cdiphtheriae_NCTC11397","Cepidermidicanis_DSM45586","Cimitans_DSM44264","Cpseudotuberculosis_31","Cpseudotuberculosis_ATCC19410","Csilvaticum_KL0182","Culcerans_NCTC12077","Culcerans_NCTC7910","Cureicelerivorans_IMMIBRIV2301"	0.319335	0.319335	2.08182	0.329616	0.319346	2.08183	3330	0
ERS451417_00256	1717.62.peg.251	NA	NA	NA	0.9958	39	Cargentoratense_DSM44202,"Catypicum_R2070","Caurimucosum_ATCC700975","Cbelfantii_FRC0043","Ccallunae_DSM20147","Ccamporealensis_DSM44610","Cdeserti_GIMN1010","Cdiphtheriae_NCTC11397","Cdoosanense_DSM45436","Cefficiens_YS314","Cepidermidicanis_DSM45586","Cfalsenii_DSM44353","Cglutamicum_ATCC13032","Cglycinophilum_AJ3170","Chalotolerans_YIM70093","Chumireducens_DSM45392","Cimitans_DSM44264","Cjeike…	0.132014	0.132014	1.77325	0.132014	0.132014	1.77325	258	0
ERS451417_00217	1717.62.peg.214	NA	NA	NA	0.9963	11	Cbelfantii_FRC0043,"Cdiphtheriae_NCTC11397","Ckutscheri_DSM20755","Cmustelae_DSM45274","Cpseudotuberculosis_31","Cpseudotuberculosis_ATCC19410","Crouxii_FRC0190","Csilvaticum_KL0182","Culcerans_NCTC12077","Culcerans_NCTC7910","Cvitaeruminis_DSM20294"	0.148503	0.148503	2.1264	0.148493	0.148493	2.1263	2	1	1. 0.45231;2. 109;3. 325;4. 164;5. 124;6. 370;7. 129;8. 385;9. 307;10. A;11. GCC
ERS451417_01867	1717.62.peg.1869	NA	NA	NA	0.9963	38	Cargentoratense_DSM44202,"Catypicum_R2070","Caurimucosum_ATCC700975","Cbelfantii_FRC0043","Ccallunae_DSM20147","Ccamporealensis_DSM44610","Cdeserti_GIMN1010","Cdiphtheriae_NCTC11397","Cdoosanense_DSM45436","Cefficiens_YS314","Cepidermidicanis_DSM45586","Cfalsenii_DSM44353","Cglutamicum_ATCC13032","Cglycinophilum_AJ3170","Chalotolerans_YIM70093","Chumireducens_DSM45392","Cimitans_DSM44264","Cjeike…	0.145538	0.145538	1.6719	0.145548	0.145548	1.67188	2	1	1. 0.48676;2. 515;3. 1543;4. 537;5. 537;6. 1609;7. 589;8. 1765;9. 1468;10. H;11. CAC
ERS451417_00808	1717.62.peg.815	NA	NA	NA	0.9963	6	Caurimucosum_ATCC700975,"Cbelfantii_FRC0043","Cdeserti_GIMN1010","Cdiphtheriae_NCTC11397","Cepidermidicanis_DSM45586","Crouxii_FRC0190"	0.172182	0.172182	1.87508	0.17219	0.17219	1.87504	2	1	1. 0.45549;2. 434;3. 1300;4. 537;5. 447;6. 1339;7. 462;8. 1384;9. 1126;10. C;11. TGT
ERS451417_01802	1717.62.peg.1808	NA	NA	NA	0.9966	38	Cargentoratense_DSM44202,"Catypicum_R2070","Caurimucosum_ATCC700975","Cbelfantii_FRC0043","Ccallunae_DSM20147","Ccamporealensis_DSM44610","Cdeserti_GIMN1010","Cdiphtheriae_NCTC11397","Cdoosanense_DSM45436","Cefficiens_YS314","Cepidermidicanis_DSM45586","Cfalsenii_DSM44353","Cglutamicum_ATCC13032","Cglycinophilum_AJ3170","Chalotolerans_YIM70093","Chumireducens_DSM45392","Cimitans_DSM44264","Cjeike…	0.135252	0.135252	1.807	0.135252	0.135252	1.80699	2	5	1. 0.63134;2. 26;3. 76;4. 59;5. 59;6. 175;7. 166;8. 496;9. 13;10. V;11. GTA	1. 0.55662;2. 297;3. 889;4. 330;5. 330;6. 988;7. 443;8. 1327;9. 793;10. N;11. AAT	1. 0.53985;2. 340;3. 1018;4. 373;5. 373;6. 1117;7. 486;8. 1456;9. 922;10. V;11. GTT	1. 0.5476;2. 386;3. 1156;4. 419;5. 419;6. 1255;7. 532;8. 1594;9. 1060;10. G;11. GGC	1. 0.54049;2. 819;3. 2455;4. 886;5. 886;6. 2656;7. 1035;8. 3103;9. 2071;10. V;11. GTG
ERS451417_00288	1717.62.peg.289	NA	NA	NA	0.9966	25	Catypicum_R2070,"Cbelfantii_FRC0043","Ccallunae_DSM20147","Cdeserti_GIMN1010","Cdiphtheriae_NCTC11397","Cefficiens_YS314","Cepidermidicanis_DSM45586","Cglutamicum_ATCC13032","Chalotolerans_YIM70093","Chumireducens_DSM45392","Cimitans_DSM44264","Ckutscheri_DSM20755","Clactis_RW25","Cmarinum_DSM44953","Cmaris_DSM45190","Cmustelae_DSM45274","Cpseudotuberculosis_31","Cpseudotuberculosis_ATCC19410","C…	0.23493	0.23493	1.59449	0.23493	0.23493	1.59449	3330	0
ERS451417_02164	1717.62.peg.2189	NA	NA	NA	0.9966	25	Catypicum_R2070,"Caurimucosum_ATCC700975","Cbelfantii_FRC0043","Ccallunae_DSM20147","Ccamporealensis_DSM44610","Cdeserti_GIMN1010","Cdiphtheriae_NCTC11397","Cdoosanense_DSM45436","Cefficiens_YS314","Cfalsenii_DSM44353","Cglutamicum_ATCC13032","Cglycinophilum_AJ3170","Chalotolerans_YIM70093","Cimitans_DSM44264","Cjeikeium_K41","Ckroppenstedtii_DSM44385","Ckutscheri_DSM20755","Clactis_RW25","Cmuste…	0.238638	0.238601	1.77733	0.247309	0.238601	1.77733	1282	0
ERS451417_02206	1717.62.peg.2231	NA	NA	NA	0.9968	9	Cbelfantii_FRC0043,"Cdiphtheriae_NCTC11397","Cmustelae_DSM45274","Cpseudotuberculosis_31","Cpseudotuberculosis_ATCC19410","Csilvaticum_KL0182","Culcerans_NCTC12077","Culcerans_NCTC7910","Cvitaeruminis_DSM20294"	0.130431	0.130431	2.5652	0.130431	0.130431	2.56521	2	6	1. 0.44322;2. 174;3. 520;4. 265;5. 231;6. 691;7. 261;8. 781;9. 460;10. K;11. AAG	1. 0.52343;2. 236;3. 706;4. 338;5. 303;6. 907;7. 333;8. 997;9. 640;10. A;11. GCA	1. 0.48717;2. 240;3. 718;4. 342;5. 307;6. 919;7. 337;8. 1009;9. 652;10. T;11. ACG	1. 0.45202;2. 286;3. 856;4. 506;5. 365;6. 1093;7. 395;8. 1183;9. 778;10. D;11. GAT	1. 0.43176;2. 335;3. 1003;4. 558;5. 414;6. 1240;7. 444;8. 1330;9. 904;10. G;11. GGT	1. 0.42187;2. 336;3. 1006;4. 559;5. 415;6. 1243;7. 445;8. 1333;9. 907;10. G;11. GGC
ERS451417_00452	1717.62.peg.456	NA	NA	NA	0.997	10	Cbelfantii_FRC0043,"Cdiphtheriae_NCTC11397","Cepidermidicanis_DSM45586","Cmustelae_DSM45274","Cpseudotuberculosis_31","Cpseudotuberculosis_ATCC19410","Crouxii_FRC0190","Csilvaticum_KL0182","Culcerans_NCTC12077","Culcerans_NCTC7910"	0.207826	0.207826	2.28942	0.207816	0.207816	2.28938	258	0
ERS451417_00923	1717.62.peg.930	NA	NA	NA	0.9972	5	Cbelfantii_FRC0043,"Cdiphtheriae_NCTC11397","Crouxii_FRC0190","Culcerans_NCTC12077","Culcerans_NCTC7910"	0.194523	0.194523	2.27201	0.194523	0.194523	2.27202	258	0
ERS451417_01392	1717.62.peg.1404	NA	NA	NA	0.9972	5	Cbelfantii_FRC0043,"Cdiphtheriae_NCTC11397","Cfalsenii_DSM44353","Cterpenotabidum_Y11","Curealyticum_DSM7109"	0.685529	0.151915	2.27045	0.315537	0.151915	2.27045	258	0
ERS451417_02374	1717.62.peg.2404	NA	NA	NA	0.9972	12	Cbelfantii_FRC0043,"Cdiphtheriae_NCTC11397","Cdoosanense_DSM45436","Chalotolerans_YIM70093","Chumireducens_DSM45392","Cmarinum_DSM44953","Cmaris_DSM45190","Cpseudotuberculosis_ATCC19410","Csilvaticum_KL0182","Culcerans_NCTC12077","Culcerans_NCTC7910","Cvitaeruminis_DSM20294"	0.999865	0.195814	2.10313	0.303564	0.195813	2.10313	3328	0
ERS451417_00568	1717.62.peg.571	NA	NA	NA	0.9972	38	Cargentoratense_DSM44202,"Catypicum_R2070","Caurimucosum_ATCC700975","Cbelfantii_FRC0043","Ccallunae_DSM20147","Ccamporealensis_DSM44610","Cdeserti_GIMN1010","Cdiphtheriae_NCTC11397","Cdoosanense_DSM45436","Cefficiens_YS314","Cepidermidicanis_DSM45586","Cfalsenii_DSM44353","Cglutamicum_ATCC13032","Cglycinophilum_AJ3170","Chalotolerans_YIM70093","Chumireducens_DSM45392","Cimitans_DSM44264","Cjeike…	0.233069	0.233069	1.59774	0.23306	0.23306	1.59774	3330	0
ERS451417_00576	1717.62.peg.579	NA	NA	NA	0.9975	8	Cbelfantii_FRC0043,"Cdiphtheriae_NCTC11397","Cpseudotuberculosis_31","Cpseudotuberculosis_ATCC19410","Crouxii_FRC0190","Csilvaticum_KL0182","Culcerans_NCTC12077","Culcerans_NCTC7910"	0.0597445	0.0597445	2.9576	0.0597445	0.0597445	2.95762	2306	0
ERS451417_02315	1717.62.peg.2342	NA	NA	NA	0.9975	38	Cargentoratense_DSM44202,"Catypicum_R2070","Caurimucosum_ATCC700975","Cbelfantii_FRC0043","Ccallunae_DSM20147","Ccamporealensis_DSM44610","Cdeserti_GIMN1010","Cdiphtheriae_NCTC11397","Cdoosanense_DSM45436","Cefficiens_YS314","Cepidermidicanis_DSM45586","Cfalsenii_DSM44353","Cglutamicum_ATCC13032","Cglycinophilum_AJ3170","Chalotolerans_YIM70093","Chumireducens_DSM45392","Cimitans_DSM44264","Cjeike…	0.774913	0.260943	1.86711	0.380226	0.260953	1.86711	258	0
ERS451417_01367	1717.62.peg.1376	NA	NA	NA	0.9975	38	Cargentoratense_DSM44202,"Catypicum_R2070","Caurimucosum_ATCC700975","Cbelfantii_FRC0043","Ccallunae_DSM20147","Ccamporealensis_DSM44610","Cdeserti_GIMN1010","Cdiphtheriae_NCTC11397","Cdoosanense_DSM45436","Cefficiens_YS314","Cepidermidicanis_DSM45586","Cfalsenii_DSM44353","Cglutamicum_ATCC13032","Cglycinophilum_AJ3170","Chalotolerans_YIM70093","Chumireducens_DSM45392","Cimitans_DSM44264","Cjeike…	0.0878619	0.0878619	1.65248	0.0878619	0.0878619	1.65246	2	3	1. 0.47265;2. 350;3. 1048;4. 370;5. 370;6. 1108;7. 418;8. 1252;9. 931;10. V;11. GTA	1. 0.47282;2. 525;3. 1573;4. 545;5. 545;6. 1633;7. 593;8. 1777;9. 1456;10. A;11. GCA	1. 0.4172;2. 728;3. 2182;4. 757;5. 757;6. 2269;7. 850;8. 2548;9. 1933;10. F;11. TTT
ERS451417_00397	1717.62.peg.397	NA	NA	NA	0.9975	39	Cargentoratense_DSM44202,"Catypicum_R2070","Caurimucosum_ATCC700975","Cbelfantii_FRC0043","Ccallunae_DSM20147","Ccamporealensis_DSM44610","Cdeserti_GIMN1010","Cdiphtheriae_NCTC11397","Cdoosanense_DSM45436","Cefficiens_YS314","Cepidermidicanis_DSM45586","Cfalsenii_DSM44353","Cglutamicum_ATCC13032","Cglycinophilum_AJ3170","Chalotolerans_YIM70093","Chumireducens_DSM45392","Cimitans_DSM44264","Cjeike…	0.15823	0.15823	1.64249	0.15823	0.15823	1.64249	258	0
ERS451417_00758	1717.62.peg.763	NA	NA	NA	0.9977	39	Cargentoratense_DSM44202,"Catypicum_R2070","Caurimucosum_ATCC700975","Cbelfantii_FRC0043","Ccallunae_DSM20147","Ccamporealensis_DSM44610","Cdeserti_GIMN1010","Cdiphtheriae_NCTC11397","Cdoosanense_DSM45436","Cefficiens_YS314","Cepidermidicanis_DSM45586","Cfalsenii_DSM44353","Cglutamicum_ATCC13032","Cglycinophilum_AJ3170","Chalotolerans_YIM70093","Chumireducens_DSM45392","Cimitans_DSM44264","Cjeike…	0.369871	0.117585	2.72259	0.202879	0.117585	2.72259	2306	0
ERS451417_01234	1717.62.peg.1242	NA	NA	NA	0.9977	15	Cargentoratense_DSM44202,"Cbelfantii_FRC0043","Cdiphtheriae_NCTC11397","Cepidermidicanis_DSM45586","Ckroppenstedtii_DSM44385","Ckutscheri_DSM20755","Clactis_RW25","Cmustelae_DSM45274","Cpseudotuberculosis_31","Cpseudotuberculosis_ATCC19410","Crouxii_FRC0190","Csilvaticum_KL0182","Culcerans_NCTC12077","Culcerans_NCTC7910","Cvitaeruminis_DSM20294"	0.177082	0.177082	2.35783	0.177082	0.177082	2.35783	2	1	1. 0.44294;2. 145;3. 433;4. 147;5. 147;6. 439;7. 147;8. 439;9. 421;10. A;11. GCT
ERS451417_00495	1717.62.peg.498	NA	NA	NA	0.9977	39	Cargentoratense_DSM44202,"Catypicum_R2070","Caurimucosum_ATCC700975","Cbelfantii_FRC0043","Ccallunae_DSM20147","Ccamporealensis_DSM44610","Cdeserti_GIMN1010","Cdiphtheriae_NCTC11397","Cdoosanense_DSM45436","Cefficiens_YS314","Cepidermidicanis_DSM45586","Cfalsenii_DSM44353","Cglutamicum_ATCC13032","Cglycinophilum_AJ3170","Chalotolerans_YIM70093","Chumireducens_DSM45392","Cimitans_DSM44264","Cjeike…	0.14723	0.147202	2.07607	0.152857	0.147202	2.07608	258	0
ERS451417_01925	1717.62.peg.1922	NA	NA	NA	0.9977	11	Cbelfantii_FRC0043,"Cdiphtheriae_NCTC11397","Chalotolerans_YIM70093","Chumireducens_DSM45392","Cmaris_DSM45190","Cpseudotuberculosis_31","Cpseudotuberculosis_ATCC19410","Csilvaticum_KL0182","Culcerans_NCTC12077","Culcerans_NCTC7910","Cvitaeruminis_DSM20294"	0.239609	0.238795	2.08637	0.241457	0.238787	2.08638	2306	0
ERS451417_02308	1717.62.peg.2335	NA	NA	NA	0.998	38	Cargentoratense_DSM44202,"Catypicum_R2070","Caurimucosum_ATCC700975","Cbelfantii_FRC0043","Ccallunae_DSM20147","Ccamporealensis_DSM44610","Cdeserti_GIMN1010","Cdiphtheriae_NCTC11397","Cdoosanense_DSM45436","Cefficiens_YS314","Cepidermidicanis_DSM45586","Cfalsenii_DSM44353","Cglutamicum_ATCC13032","Cglycinophilum_AJ3170","Chalotolerans_YIM70093","Chumireducens_DSM45392","Cimitans_DSM44264","Cjeike…	0.107086	0.107086	1.63465	0.107086	0.107086	1.63465	3074	1	1. 0.41033;2. 77;3. 229;4. 77;5. 77;6. 229;7. 77;8. 229;9. 217;10. V;11. GTG
ERS451417_02305	1717.62.peg.2332	NA	NA	NA	0.9984	34	Catypicum_R2070,"Caurimucosum_ATCC700975","Cbelfantii_FRC0043","Ccallunae_DSM20147","Ccamporealensis_DSM44610","Cdeserti_GIMN1010","Cdiphtheriae_NCTC11397","Cdoosanense_DSM45436","Cefficiens_YS314","Cepidermidicanis_DSM45586","Cfalsenii_DSM44353","Cglutamicum_ATCC13032","Cglycinophilum_AJ3170","Chalotolerans_YIM70093","Chumireducens_DSM45392","Cimitans_DSM44264","Cjeikeium_K41","Ckutscheri_DSM207…	0.279431	0.279431	1.98631	0.279431	0.279431	1.98631	2306	0
ERS451417_02361	1717.62.peg.2390	NA	NA	NA	0.9984	12	Caurimucosum_ATCC700975,"Cbelfantii_FRC0043","Cdiphtheriae_NCTC11397","Ckroppenstedtii_DSM44385","Cpseudotuberculosis_31","Cpseudotuberculosis_ATCC19410","Csilvaticum_KL0182","Csimulans_PES1","Csingulare_IBSB52218","Culcerans_NCTC12077","Culcerans_NCTC7910","Cuterequi_DSM45634"	0.196177	0.196167	2.72674	0.197967	0.196167	2.72674	258	0
ERS451417_00647	1717.62.peg.652	NA	NA	NA	0.9984	16	Cbelfantii_FRC0043,"Ccallunae_DSM20147","Cdeserti_GIMN1010","Cdiphtheriae_NCTC11397","Cefficiens_YS314","Cglutamicum_ATCC13032","Chalotolerans_YIM70093","Ckutscheri_DSM20755","Cmustelae_DSM45274","Cpseudotuberculosis_31","Cpseudotuberculosis_ATCC19410","Crouxii_FRC0190","Csilvaticum_KL0182","Culcerans_NCTC12077","Culcerans_NCTC7910","Cvitaeruminis_DSM20294"	0.112985	0.112985	2.14912	0.112985	0.112985	2.14912	2	1	1. 0.41421;2. 138;3. 412;4. 170;5. 147;6. 439;7. 146;8. 436;9. 343;10. V;11. GTG
ERS451417_01649	1717.62.peg.1656	NA	NA	NA	0.9984	37	Cargentoratense_DSM44202,"Catypicum_R2070","Caurimucosum_ATCC700975","Cbelfantii_FRC0043","Ccallunae_DSM20147","Ccamporealensis_DSM44610","Cdeserti_GIMN1010","Cdiphtheriae_NCTC11397","Cdoosanense_DSM45436","Cefficiens_YS314","Cepidermidicanis_DSM45586","Cfalsenii_DSM44353","Cglutamicum_ATCC13032","Cglycinophilum_AJ3170","Chalotolerans_YIM70093","Chumireducens_DSM45392","Cimitans_DSM44264","Cjeike…	0.191621	0.191621	1.76432	0.191621	0.191621	1.76432	2	1	1. 0.6136;2. 379;3. 1135;4. 692;5. 391;6. 1171;7. 402;8. 1204;9. 1033;10. I;11. ATT
ERS451417_01397	1717.62.peg.1410	NA	NA	NA	0.9984	7	Cbelfantii_FRC0043,"Cdiphtheriae_NCTC11397","Cpseudotuberculosis_31","Cpseudotuberculosis_ATCC19410","Csilvaticum_KL0182","Culcerans_NCTC12077","Culcerans_NCTC7910"	0.26252	0.26252	3.2528	0.26253	0.26253	3.2528	2050	2	1. 0.55311;2. 170;3. 508;4. 191;5. 184;6. 550;7. 194;8. 580;9. 361;10. A;11. GCG	1. 0.4008;2. 193;3. 577;4. 214;5. 207;6. 619;7. 217;8. 649;9. 430;10. E;11. GAA
ERS451417_01929	1717.62.peg.1926	NA	NA	NA	0.9984	26	Catypicum_R2070,"Caurimucosum_ATCC700975","Cbelfantii_FRC0043","Ccallunae_DSM20147","Ccamporealensis_DSM44610","Cdeserti_GIMN1010","Cdiphtheriae_NCTC11397","Cdoosanense_DSM45436","Cefficiens_YS314","Cepidermidicanis_DSM45586","Cglutamicum_ATCC13032","Cglycinophilum_AJ3170","Chalotolerans_YIM70093","Chumireducens_DSM45392","Ckroppenstedtii_DSM44385","Clactis_RW25","Cmarinum_DSM44953","Cmaris_DSM45…	0.179406	0.179406	1.67005	0.179406	0.179406	1.67004	3330	0
ERS451417_01718	1717.62.peg.1721	NA	NA	NA	0.9989	38	Cargentoratense_DSM44202,"Catypicum_R2070","Caurimucosum_ATCC700975","Cbelfantii_FRC0043","Ccallunae_DSM20147","Ccamporealensis_DSM44610","Cdeserti_GIMN1010","Cdiphtheriae_NCTC11397","Cdoosanense_DSM45436","Cefficiens_YS314","Cepidermidicanis_DSM45586","Cfalsenii_DSM44353","Cglutamicum_ATCC13032","Cglycinophilum_AJ3170","Chalotolerans_YIM70093","Chumireducens_DSM45392","Cimitans_DSM44264","Cjeike…	0.210831	0.210831	1.53517	0.210831	0.210831	1.53517	2	1	1. 0.43705;2. 185;3. 553;4. 228;5. 228;6. 682;7. 260;8. 778;9. 430;10. A;11. GCC
ERS451417_01203	1717.62.peg.1211	NA	NA	NA	0.9989	39	Cargentoratense_DSM44202,"Catypicum_R2070","Caurimucosum_ATCC700975","Cbelfantii_FRC0043","Ccallunae_DSM20147","Ccamporealensis_DSM44610","Cdeserti_GIMN1010","Cdiphtheriae_NCTC11397","Cdoosanense_DSM45436","Cefficiens_YS314","Cepidermidicanis_DSM45586","Cfalsenii_DSM44353","Cglutamicum_ATCC13032","Cglycinophilum_AJ3170","Chalotolerans_YIM70093","Chumireducens_DSM45392","Cimitans_DSM44264","Cjeike…	0.156222	0.156222	1.9898	0.156231	0.156231	1.98981	2306	0
ERS451417_01865	1717.62.peg.1867	NA	NA	NA	0.9989	38	Cargentoratense_DSM44202,"Catypicum_R2070","Caurimucosum_ATCC700975","Cbelfantii_FRC0043","Ccallunae_DSM20147","Ccamporealensis_DSM44610","Cdeserti_GIMN1010","Cdiphtheriae_NCTC11397","Cdoosanense_DSM45436","Cefficiens_YS314","Cepidermidicanis_DSM45586","Cfalsenii_DSM44353","Cglutamicum_ATCC13032","Cglycinophilum_AJ3170","Chalotolerans_YIM70093","Chumireducens_DSM45392","Cimitans_DSM44264","Cjeike…	0.0653431	0.0653431	1.4024	0.0653431	0.0653431	1.4024	1282	0
ERS451417_00199	1717.62.peg.196	NA	NA	NA	0.9989	39	Cargentoratense_DSM44202,"Catypicum_R2070","Caurimucosum_ATCC700975","Cbelfantii_FRC0043","Ccallunae_DSM20147","Ccamporealensis_DSM44610","Cdeserti_GIMN1010","Cdiphtheriae_NCTC11397","Cdoosanense_DSM45436","Cefficiens_YS314","Cepidermidicanis_DSM45586","Cfalsenii_DSM44353","Cglutamicum_ATCC13032","Cglycinophilum_AJ3170","Chalotolerans_YIM70093","Chumireducens_DSM45392","Cimitans_DSM44264","Cjeike…	0.118854	0.118854	2.06443	0.118854	0.118854	2.06443	258	0
ERS451417_00304	1717.62.peg.305	NA	NA	NA	0.9989	22	Catypicum_R2070,"Caurimucosum_ATCC700975","Cbelfantii_FRC0043","Ccamporealensis_DSM44610","Cdiphtheriae_NCTC11397","Cepidermidicanis_DSM45586","Chumireducens_DSM45392","Cimitans_DSM44264","Cmarinum_DSM44953","Cmustelae_DSM45274","Cpseudotuberculosis_31","Cpseudotuberculosis_ATCC19410","CriegeliiPUDD83A45","Crouxii_FRC0190","Csilvaticum_KL0182","Csimulans_PES1","Csingulare_IBSB52218","Ctestudinori…	0.115778	0.115778	1.98664	0.115778	0.115778	1.98663	2	3	1. 0.5878;2. 99;3. 295;4. 101;5. 101;6. 301;7. 109;8. 325;9. 46;10. V;11. GTC	1. 0.59579;2. 370;3. 1108;4. 372;5. 372;6. 1114;7. 380;8. 1138;9. 859;10. E;11. GAG	1. 0.58735;2. 591;3. 1771;4. 593;5. 593;6. 1777;7. 603;8. 1807;9. 1501;10. I;11. ATC
ERS451417_00835	1717.62.peg.839	NA	NA	NA	0.9989	39	Cargentoratense_DSM44202,"Catypicum_R2070","Caurimucosum_ATCC700975","Cbelfantii_FRC0043","Ccallunae_DSM20147","Ccamporealensis_DSM44610","Cdeserti_GIMN1010","Cdiphtheriae_NCTC11397","Cdoosanense_DSM45436","Cefficiens_YS314","Cepidermidicanis_DSM45586","Cfalsenii_DSM44353","Cglutamicum_ATCC13032","Cglycinophilum_AJ3170","Chalotolerans_YIM70093","Chumireducens_DSM45392","Cimitans_DSM44264","Cjeike…	0.179423	0.179423	1.93704	0.179423	0.179423	1.93704	258	0
ERS451417_00135	1717.62.peg.134	NA	NA	NA	0.9989	14	Caurimucosum_ATCC700975,"Cbelfantii_FRC0043","Ccamporealensis_DSM44610","Cdiphtheriae_NCTC11397","Chumireducens_DSM45392","Cmaris_DSM45190","Cmustelae_DSM45274","Cpseudotuberculosis_31","Crouxii_FRC0190","Csilvaticum_KL0182","Csingulare_IBSB52218","Culcerans_NCTC12077","Culcerans_NCTC7910","Cuterequi_DSM45634"	0.0578661	0.0578661	1.78325	0.0578661	0.0578661	1.78325	2050	1	1. 0.46572;2. 169;3. 505;4. 209;5. 187;6. 559;7. 221;8. 661;9. 337;10. D;11. GAT
ERS451417_00746	1717.62.peg.749	NA	NA	NA	0.9989	39	Cargentoratense_DSM44202,"Catypicum_R2070","Caurimucosum_ATCC700975","Cbelfantii_FRC0043","Ccallunae_DSM20147","Ccamporealensis_DSM44610","Cdeserti_GIMN1010","Cdiphtheriae_NCTC11397","Cdoosanense_DSM45436","Cefficiens_YS314","Cepidermidicanis_DSM45586","Cfalsenii_DSM44353","Cglutamicum_ATCC13032","Cglycinophilum_AJ3170","Chalotolerans_YIM70093","Chumireducens_DSM45392","Cimitans_DSM44264","Cjeike…	0.199647	0.199647	1.67239	0.199647	0.199647	1.67241	2	2	1. 0.41773;2. 373;3. 1117;4. 421;5. 421;6. 1261;7. 506;8. 1516;9. 862;10. S;11. TCC	1. 0.44507;2. 478;3. 1432;4. 527;5. 527;6. 1579;7. 614;8. 1840;9. 1147;10. A;11. GCT
ERS451417_00095	1717.62.peg.93	NA	NA	NA	0.9989	11	Cbelfantii_FRC0043,"Cdiphtheriae_NCTC11397","Cglutamicum_ATCC13032","Cglycinophilum_AJ3170","Cpseudotuberculosis_31","Cpseudotuberculosis_ATCC19410","Crouxii_FRC0190","Csilvaticum_KL0182","Cterpenotabidum_Y11","Culcerans_NCTC12077","Culcerans_NCTC7910"	0.0745362	0.0745362	1.93962	0.0745362	0.0745362	1.93962	2050	3	1. 0.42654;2. 237;3. 709;4. 274;5. 265;6. 793;7. 281;8. 841;9. 562;10. D;11. GAC	1. 0.72159;2. 250;3. 748;4. 287;5. 278;6. 832;7. 294;8. 880;9. 601;10. T;11. ACG	1. 0.53843;2. 321;3. 961;4. 377;5. 355;6. 1063;7. 388;8. 1162;9. 703;10. A;11. GCG
ERS451417_01765	1717.62.peg.1767	NA	NA	NA	0.9989	5	Cbelfantii_FRC0043,"Cdiphtheriae_NCTC11397","Chalotolerans_YIM70093","Cmaris_DSM45190","Cvitaeruminis_DSM20294"	0.283141	0.283141	1.4489	0.283141	0.283141	1.4489	258	0
ERS451417_01575	1717.62.peg.1584	NA	NA	NA	0.9989	38	Cargentoratense_DSM44202,"Catypicum_R2070","Caurimucosum_ATCC700975","Cbelfantii_FRC0043","Ccallunae_DSM20147","Ccamporealensis_DSM44610","Cdeserti_GIMN1010","Cdiphtheriae_NCTC11397","Cdoosanense_DSM45436","Cefficiens_YS314","Cepidermidicanis_DSM45586","Cfalsenii_DSM44353","Cglutamicum_ATCC13032","Cglycinophilum_AJ3170","Chalotolerans_YIM70093","Chumireducens_DSM45392","Cimitans_DSM44264","Cjeike…	0.130402	0.130402	1.83645	0.130402	0.130402	1.83645	258	0
ERS451417_01648	1717.62.peg.1655	NA	NA	NA	0.9989	38	Cargentoratense_DSM44202,"Catypicum_R2070","Caurimucosum_ATCC700975","Cbelfantii_FRC0043","Ccallunae_DSM20147","Ccamporealensis_DSM44610","Cdeserti_GIMN1010","Cdiphtheriae_NCTC11397","Cdoosanense_DSM45436","Cefficiens_YS314","Cepidermidicanis_DSM45586","Cfalsenii_DSM44353","Cglutamicum_ATCC13032","Cglycinophilum_AJ3170","Chalotolerans_YIM70093","Chumireducens_DSM45392","Cimitans_DSM44264","Cjeike…	0.116381	0.116381	1.68438	0.116381	0.116381	1.68437	2	4	1. 0.64758;2. 236;3. 706;4. 241;5. 241;6. 721;7. 252;8. 754;9. 691;10. A;11. GCA	1. 0.65589;2. 264;3. 790;4. 269;5. 269;6. 805;7. 280;8. 838;9. 775;10. F;11. TTT	1. 0.63773;2. 319;3. 955;4. 324;5. 324;6. 970;7. 335;8. 1003;9. 940;10. N;11. AAC	1. 0.64502;2. 469;3. 1405;4. 475;5. 475;6. 1423;7. 486;8. 1456;9. 1387;10. P;11. CCT
ERS451417_01684	1717.62.peg.1691	NA	NA	NA	0.9989	9	Cbelfantii_FRC0043,"Cdiphtheriae_NCTC11397","Ckutscheri_DSM20755","Cpseudotuberculosis_31","Cpseudotuberculosis_ATCC19410","Csilvaticum_KL0182","Culcerans_NCTC12077","Culcerans_NCTC7910","Cvitaeruminis_DSM20294"	0.21604	0.21604	2.8195	0.216643	0.21604	2.8195	258	0
ERS451417_00600	1717.62.peg.604	NA	NA	NA	0.9989	39	Cargentoratense_DSM44202,"Catypicum_R2070","Caurimucosum_ATCC700975","Cbelfantii_FRC0043","Ccallunae_DSM20147","Ccamporealensis_DSM44610","Cdeserti_GIMN1010","Cdiphtheriae_NCTC11397","Cdoosanense_DSM45436","Cefficiens_YS314","Cepidermidicanis_DSM45586","Cfalsenii_DSM44353","Cglutamicum_ATCC13032","Cglycinophilum_AJ3170","Chalotolerans_YIM70093","Chumireducens_DSM45392","Cimitans_DSM44264","Cjeike…	0.103186	0.103186	1.965	0.103195	0.103195	1.965	3330	0
ERS451417_00548	1717.62.peg.552	NA	NA	NA	0.9989	13	Cargentoratense_DSM44202,"Cbelfantii_FRC0043","Cdiphtheriae_NCTC11397","Ckutscheri_DSM20755","Clactis_RW25","Cmustelae_DSM45274","Cpseudotuberculosis_31","Cpseudotuberculosis_ATCC19410","Crouxii_FRC0190","Csilvaticum_KL0182","Culcerans_NCTC12077","Culcerans_NCTC7910","Curealyticum_DSM7109"	0.664488	0.0967061	2.40341	0.664488	0.0967064	2.40341	2	1	1. 0.86647;2. 140;3. 418;4. 150;5. 143;6. 427;7. 148;8. 442;9. 373;10. I;11. ATT
ERS451417_00308	1717.62.peg.309	NA	NA	NA	0.9989	16	Caurimucosum_ATCC700975,"Cbelfantii_FRC0043","Ccamporealensis_DSM44610","Cdiphtheriae_NCTC11397","Cepidermidicanis_DSM45586","Chalotolerans_YIM70093","Cimitans_DSM44264","Ckroppenstedtii_DSM44385","Ckutscheri_DSM20755","CriegeliiPUDD83A45","Crouxii_FRC0190","Csimulans_PES1","Csingulare_IBSB52218","Curealyticum_DSM7109","Cureicelerivorans_IMMIBRIV2301","Cuterequi_DSM45634"	0.156843	0.156843	1.9738	0.156843	0.156843	1.9738	2	2	1. 0.53936;2. 81;3. 241;4. 95;5. 95;6. 283;7. 118;8. 352;9. 205;10. I;11. ATC	1. 0.53468;2. 348;3. 1042;4. 375;5. 375;6. 1123;7. 415;8. 1243;9. 856;10. E;11. GAA
ERS451417_01532	1717.62.peg.1541	NA	NA	NA	0.9989	38	Cargentoratense_DSM44202,"Catypicum_R2070","Caurimucosum_ATCC700975","Cbelfantii_FRC0043","Ccallunae_DSM20147","Ccamporealensis_DSM44610","Cdeserti_GIMN1010","Cdiphtheriae_NCTC11397","Cdoosanense_DSM45436","Cefficiens_YS314","Cepidermidicanis_DSM45586","Cfalsenii_DSM44353","Cglutamicum_ATCC13032","Cglycinophilum_AJ3170","Chalotolerans_YIM70093","Chumireducens_DSM45392","Cimitans_DSM44264","Cjeike…	0.195633	0.195633	1.46506	0.195642	0.195642	1.46506	2	1	1. 0.59375;2. 33;3. 97;4. 33;5. 33;6. 97;7. 33;8. 97;9. 97;10. D;11. GAC
ERS451417_01544	1717.62.peg.1553	NA	NA	NA	0.9989	16	Cbelfantii_FRC0043,"Ccallunae_DSM20147","Cdeserti_GIMN1010","Cdiphtheriae_NCTC11397","Cefficiens_YS314","Cglutamicum_ATCC13032","Chalotolerans_YIM70093","Chumireducens_DSM45392","Cmarinum_DSM44953","Cpseudotuberculosis_31","Cpseudotuberculosis_ATCC19410","Csilvaticum_KL0182","Ctestudinoris_DSM44614","Culcerans_NCTC12077","Culcerans_NCTC7910","Cvitaeruminis_DSM20294"	0.376513	0.338699	1.70214	0.344421	0.338699	1.70214	258	0
ERS451417_01851	1717.62.peg.1853	NA	NA	NA	0.9989	38	Cargentoratense_DSM44202,"Catypicum_R2070","Caurimucosum_ATCC700975","Cbelfantii_FRC0043","Ccallunae_DSM20147","Ccamporealensis_DSM44610","Cdeserti_GIMN1010","Cdiphtheriae_NCTC11397","Cdoosanense_DSM45436","Cefficiens_YS314","Cepidermidicanis_DSM45586","Cfalsenii_DSM44353","Cglutamicum_ATCC13032","Cglycinophilum_AJ3170","Chalotolerans_YIM70093","Chumireducens_DSM45392","Cimitans_DSM44264","Cjeike…	0.16089	0.16089	1.77806	0.16088	0.16088	1.77802	258	0
ERS451417_02356	1717.62.peg.2384	NA	NA	NA	0.9989	9	Cbelfantii_FRC0043,"Cdiphtheriae_NCTC11397","Ckutscheri_DSM20755","Cpseudotuberculosis_31","Cpseudotuberculosis_ATCC19410","Csilvaticum_KL0182","Culcerans_NCTC12077","Culcerans_NCTC7910","Cvitaeruminis_DSM20294"	0.0853589	0.0853589	2.86554	0.0853589	0.0853589	2.86554	2	2	1. 0.41285;2. 263;3. 787;4. 334;5. 284;6. 850;7. 284;8. 850;9. 709;10. I;11. ATT	1. 0.41803;2. 523;3. 1567;4. 648;5. 558;6. 1672;7. 564;8. 1690;9. 1408;10. L;11. CTG
ERS451417_02066	1717.62.peg.2078	NA	NA	NA	0.9989	38	Cargentoratense_DSM44202,"Catypicum_R2070","Caurimucosum_ATCC700975","Cbelfantii_FRC0043","Ccallunae_DSM20147","Ccamporealensis_DSM44610","Cdeserti_GIMN1010","Cdiphtheriae_NCTC11397","Cdoosanense_DSM45436","Cefficiens_YS314","Cepidermidicanis_DSM45586","Cfalsenii_DSM44353","Cglutamicum_ATCC13032","Cglycinophilum_AJ3170","Chalotolerans_YIM70093","Chumireducens_DSM45392","Cimitans_DSM44264","Cjeike…	0.0917871	0.0917871	2.2156	0.0917871	0.0917871	2.21559	2	1	1. 0.46435;2. 174;3. 520;4. 177;5. 177;6. 529;7. 177;8. 529;9. 502;10. M;11. ATG
ERS451417_02034	1717.62.peg.2039	NA	NA	NA	0.9989	38	Cargentoratense_DSM44202,"Catypicum_R2070","Caurimucosum_ATCC700975","Cbelfantii_FRC0043","Ccallunae_DSM20147","Ccamporealensis_DSM44610","Cdeserti_GIMN1010","Cdiphtheriae_NCTC11397","Cdoosanense_DSM45436","Cefficiens_YS314","Cepidermidicanis_DSM45586","Cfalsenii_DSM44353","Cglutamicum_ATCC13032","Cglycinophilum_AJ3170","Chalotolerans_YIM70093","Chumireducens_DSM45392","Cimitans_DSM44264","Cjeike…	0.0958951	0.0958951	1.99081	0.0959048	0.0959048	1.99077	2	2	1. 0.50595;2. 23;3. 67;4. 23;5. 23;6. 67;7. 23;8. 67;9. 67;10. A;11. GCA	1. 0.44533;2. 489;3. 1465;4. 489;5. 489;6. 1465;7. 491;8. 1471;9. 1432;10. V;11. GTC
ERS451417_01961	1717.62.peg.1961	NA	NA	NA	0.9989	6	Cbelfantii_FRC0043,"Cdiphtheriae_NCTC11397","Cpseudotuberculosis_31","Cpseudotuberculosis_ATCC19410","Culcerans_NCTC12077","Culcerans_NCTC7910"	0.158645	0.158645	2.17122	0.158999	0.158645	2.17122	258	0
ERS451417_00295	1717.62.peg.296	NA	NA	NA	0.9989	39	Cargentoratense_DSM44202,"Catypicum_R2070","Caurimucosum_ATCC700975","Cbelfantii_FRC0043","Ccallunae_DSM20147","Ccamporealensis_DSM44610","Cdeserti_GIMN1010","Cdiphtheriae_NCTC11397","Cdoosanense_DSM45436","Cefficiens_YS314","Cepidermidicanis_DSM45586","Cfalsenii_DSM44353","Cglutamicum_ATCC13032","Cglycinophilum_AJ3170","Chalotolerans_YIM70093","Chumireducens_DSM45392","Cimitans_DSM44264","Cjeike…	0.152657	0.152657	1.69241	0.152657	0.152657	1.69242	258	0
ERS451417_01951	1717.62.peg.1951	NA	NA	NA	0.9989	38	Cargentoratense_DSM44202,"Catypicum_R2070","Caurimucosum_ATCC700975","Cbelfantii_FRC0043","Ccallunae_DSM20147","Ccamporealensis_DSM44610","Cdeserti_GIMN1010","Cdiphtheriae_NCTC11397","Cdoosanense_DSM45436","Cefficiens_YS314","Cepidermidicanis_DSM45586","Cfalsenii_DSM44353","Cglutamicum_ATCC13032","Cglycinophilum_AJ3170","Chalotolerans_YIM70093","Chumireducens_DSM45392","Cimitans_DSM44264","Cjeike…	0.127699	0.127699	1.85499	0.127699	0.127699	1.85499	2	2	1. 0.41267;2. 339;3. 1015;4. 367;5. 367;6. 1099;7. 378;8. 1132;9. 943;10. A;11. GCG	1. 0.40446;2. 404;3. 1210;4. 432;5. 432;6. 1294;7. 443;8. 1327;9. 1138;10. A;11. GCG
ERS451417_00482	1717.62.peg.485	NA	NA	NA	0.9989	39	Cargentoratense_DSM44202,"Catypicum_R2070","Caurimucosum_ATCC700975","Cbelfantii_FRC0043","Ccallunae_DSM20147","Ccamporealensis_DSM44610","Cdeserti_GIMN1010","Cdiphtheriae_NCTC11397","Cdoosanense_DSM45436","Cefficiens_YS314","Cepidermidicanis_DSM45586","Cfalsenii_DSM44353","Cglutamicum_ATCC13032","Cglycinophilum_AJ3170","Chalotolerans_YIM70093","Chumireducens_DSM45392","Cimitans_DSM44264","Cjeike…	0.200867	0.200867	2.12315	0.200877	0.200877	2.12313	2306	0
ERS451417_02200	1717.62.peg.2226	NA	NA	NA	0.9989	6	Cbelfantii_FRC0043,"Cdiphtheriae_NCTC11397","Cefficiens_YS314","Chumireducens_DSM45392","Cmarinum_DSM44953","Ctestudinoris_DSM44614"	1	0.174829	1.93306	0.99999	0.174829	1.93307	2048	5	1. 0.51673;2. 86;3. 256;4. 138;5. 110;6. 328;7. 122;8. 364;9. 190;10. V;11. GTA	1. 0.84748;2. 95;3. 283;4. 151;5. 119;6. 355;7. 131;8. 391;9. 217;10. V;11. GTC	1. 0.44869;2. 112;3. 334;4. 168;5. 136;6. 406;7. 148;8. 442;9. 268;10. V;11. GTT	1. 0.63392;2. 151;3. 451;4. 237;5. 190;6. 568;7. 208;8. 622;9. 364;10. V;11. GTG	1. 0.89001;2. 159;3. 475;4. 245;5. 198;6. 592;7. 216;8. 646;9. 388;10. G;11. GGC
ERS451417_00013	1717.62.peg.12	NA	NA	NA	0.9989	8	Cbelfantii_FRC0043,"Cdiphtheriae_NCTC11397","Chalotolerans_YIM70093","Chumireducens_DSM45392","Cmarinum_DSM44953","Crouxii_FRC0190","Ctestudinoris_DSM44614","Cvitaeruminis_DSM20294"	0.242242	0.242242	2.01714	0.242242	0.242242	2.01714	2	1	1. 0.47471;2. 233;3. 697;4. 250;5. 233;6. 697;7. 233;8. 697;9. 661;10. D;11. GAT
ERS451417_02210	1717.62.peg.2234	NA	NA	NA	0.9989	38	Cargentoratense_DSM44202,"Catypicum_R2070","Caurimucosum_ATCC700975","Cbelfantii_FRC0043","Ccallunae_DSM20147","Ccamporealensis_DSM44610","Cdeserti_GIMN1010","Cdiphtheriae_NCTC11397","Cdoosanense_DSM45436","Cefficiens_YS314","Cepidermidicanis_DSM45586","Cfalsenii_DSM44353","Cglutamicum_ATCC13032","Cglycinophilum_AJ3170","Chalotolerans_YIM70093","Chumireducens_DSM45392","Cimitans_DSM44264","Cjeike…	0.185233	0.185233	1.73155	0.185233	0.185233	1.73155	2	2	1. 0.45166;2. 158;3. 472;4. 194;5. 194;6. 580;7. 231;8. 691;9. 454;10. R;11. CGC	1. 0.43117;2. 310;3. 928;4. 346;5. 346;6. 1036;7. 384;8. 1150;9. 889;10. Y;11. TAC
ERS451417_02120	1717.62.peg.2135	NA	NA	NA	0.9989	36	Cargentoratense_DSM44202,"Catypicum_R2070","Caurimucosum_ATCC700975","Cbelfantii_FRC0043","Ccallunae_DSM20147","Ccamporealensis_DSM44610","Cdeserti_GIMN1010","Cdiphtheriae_NCTC11397","Cdoosanense_DSM45436","Cefficiens_YS314","Cepidermidicanis_DSM45586","Cfalsenii_DSM44353","Cglutamicum_ATCC13032","Cglycinophilum_AJ3170","Chalotolerans_YIM70093","Chumireducens_DSM45392","Cimitans_DSM44264","Cjeike…	0.127168	0.127168	1.78105	0.127168	0.127168	1.78105	2	1	1. 0.66018;2. 328;3. 982;4. 329;5. 329;6. 985;7. 329;8. 985;9. 982;10. I;11. ATC
ERS451417_01252	1717.62.peg.1260	NA	NA	NA	0.9989	8	Cbelfantii_FRC0043,"Cdiphtheriae_NCTC11397","Cpseudotuberculosis_31","Cpseudotuberculosis_ATCC19410","Crouxii_FRC0190","Csilvaticum_KL0182","Culcerans_NCTC12077","Culcerans_NCTC7910"	0.06166	0.06166	4.11546	0.06166	0.06166	4.11546	1282	0
ERS451417_00236	1717.62.peg.232	NA	NA	NA	0.9989	33	Catypicum_R2070,"Caurimucosum_ATCC700975","Cbelfantii_FRC0043","Ccamporealensis_DSM44610","Cdeserti_GIMN1010","Cdiphtheriae_NCTC11397","Cdoosanense_DSM45436","Cefficiens_YS314","Cepidermidicanis_DSM45586","Cglutamicum_ATCC13032","Cglycinophilum_AJ3170","Chalotolerans_YIM70093","Chumireducens_DSM45392","Cimitans_DSM44264","Ckroppenstedtii_DSM44385","Ckutscheri_DSM20755","Cmarinum_DSM44953","Cmaris…	0.233221	0.233221	1.83787	0.233221	0.233221	1.83787	2306	0
1717.62.peg.244	1717.62.peg.244	NA	NA	NA	0.9989	39	Cargentoratense_DSM44202,"Catypicum_R2070","Caurimucosum_ATCC700975","Cbelfantii_FRC0043","Ccallunae_DSM20147","Ccamporealensis_DSM44610","Cdeserti_GIMN1010","Cdiphtheriae_NCTC11397","Cdoosanense_DSM45436","Cefficiens_YS314","Cepidermidicanis_DSM45586","Cfalsenii_DSM44353","Cglutamicum_ATCC13032","Cglycinophilum_AJ3170","Chalotolerans_YIM70093","Chumireducens_DSM45392","Cimitans_DSM44264","Cjeike…	0.479039	0.156	1.47382	0.278003	0.156	1.47382	258	0
ERS451417_00282	1717.62.peg.283	NA	NA	NA	0.9989	24	Caurimucosum_ATCC700975,"Cbelfantii_FRC0043","Ccamporealensis_DSM44610","Cdiphtheriae_NCTC11397","Cdoosanense_DSM45436","Cfalsenii_DSM44353","Chalotolerans_YIM70093","Chumireducens_DSM45392","Cimitans_DSM44264","Cmarinum_DSM44953","Cmaris_DSM45190","Cmustelae_DSM45274","Cpseudotuberculosis_31","Cpseudotuberculosis_ATCC19410","CriegeliiPUDD83A45","Csilvaticum_KL0182","Csimulans_PES1","Csingulare_I…	0.157683	0.157683	1.63814	0.157683	0.157683	1.63813	3074	2	1. 0.44245;2. 272;3. 814;4. 312;5. 307;6. 919;7. 460;8. 1378;9. 520;10. V;11. GTC	1. 0.5364;2. 423;3. 1267;4. 477;5. 459;6. 1375;7. 618;8. 1852;9. 910;10. V;11. GTC
ERS451417_00718	1717.62.peg.723	NA	NA	NA	1	29	Cargentoratense_DSM44202,"Caurimucosum_ATCC700975","Cbelfantii_FRC0043","Ccallunae_DSM20147","Ccamporealensis_DSM44610","Cdeserti_GIMN1010","Cdiphtheriae_NCTC11397","Cdoosanense_DSM45436","Cefficiens_YS314","Cepidermidicanis_DSM45586","Cglutamicum_ATCC13032","Chalotolerans_YIM70093","Chumireducens_DSM45392","Cimitans_DSM44264","Cmarinum_DSM44953","Cmaris_DSM45190","Cmustelae_DSM45274","Cpseudotub…	0.369943	0.283108	1.72586	0.369943	0.283108	1.72586	2050	1	1. 0.7407;2. 61;3. 181;4. 62;5. 62;6. 184;7. 66;8. 196;9. 121;10. D;11. GAT
ERS451417_00998	1717.62.peg.1009	NA	NA	NA	1	39	Cargentoratense_DSM44202,"Catypicum_R2070","Caurimucosum_ATCC700975","Cbelfantii_FRC0043","Ccallunae_DSM20147","Ccamporealensis_DSM44610","Cdeserti_GIMN1010","Cdiphtheriae_NCTC11397","Cdoosanense_DSM45436","Cefficiens_YS314","Cepidermidicanis_DSM45586","Cfalsenii_DSM44353","Cglutamicum_ATCC13032","Cglycinophilum_AJ3170","Chalotolerans_YIM70093","Chumireducens_DSM45392","Cimitans_DSM44264","Cjeike…	0.15591	0.114179	1.79402	0.1559	0.114179	1.79402	2	1	1. 0.77122;2. 96;3. 286;4. 100;5. 100;6. 298;7. 103;8. 307;9. 184;10. A;11. GCA
ERS451417_02145	1717.62.peg.2167	NA	NA	NA	1	38	Cargentoratense_DSM44202,"Catypicum_R2070","Caurimucosum_ATCC700975","Cbelfantii_FRC0043","Ccallunae_DSM20147","Ccamporealensis_DSM44610","Cdeserti_GIMN1010","Cdiphtheriae_NCTC11397","Cdoosanense_DSM45436","Cefficiens_YS314","Cepidermidicanis_DSM45586","Cfalsenii_DSM44353","Cglutamicum_ATCC13032","Cglycinophilum_AJ3170","Chalotolerans_YIM70093","Chumireducens_DSM45392","Cimitans_DSM44264","Cjeike…	0.114196	0.114196	1.69435	0.114196	0.114196	1.69436	258	0
ERS451417_00541	1717.62.peg.545	NA	NA	NA	1	9	Cbelfantii_FRC0043,"Cdiphtheriae_NCTC11397","Cglycinophilum_AJ3170","Cpseudotuberculosis_31","Cpseudotuberculosis_ATCC19410","Crouxii_FRC0190","Csilvaticum_KL0182","Culcerans_NCTC12077","Culcerans_NCTC7910"	0.0742911	0.0742911	2.51627	0.0742911	0.0742911	2.51627	2	1	1. 0.62882;2. 105;3. 313;4. 108;5. 108;6. 322;7. 118;8. 352;9. 208;10. V;11. GTC
ERS451417_01760	1717.62.peg.1763	NA	NA	NA	1	29	Cargentoratense_DSM44202,"Caurimucosum_ATCC700975","Cbelfantii_FRC0043","Ccallunae_DSM20147","Ccamporealensis_DSM44610","Cdeserti_GIMN1010","Cdiphtheriae_NCTC11397","Cdoosanense_DSM45436","Cefficiens_YS314","Cepidermidicanis_DSM45586","Cglutamicum_ATCC13032","Chalotolerans_YIM70093","Chumireducens_DSM45392","Cimitans_DSM44264","Ckutscheri_DSM20755","Cmarinum_DSM44953","Cmaris_DSM45190","Cmustelae…	0.0946561	0.0946561	1.69553	0.0946561	0.0946561	1.69553	3074	1	1. 0.57247;2. 143;3. 427;4. 193;5. 161;6. 481;7. 202;8. 604;9. 313;10. I;11. ATT
ERS451417_00212	1717.62.peg.209	NA	NA	NA	1	11	Cbelfantii_FRC0043,"Cdiphtheriae_NCTC11397","Ckroppenstedtii_DSM44385","Clactis_RW25","Cmustelae_DSM45274","Cpseudotuberculosis_31","Cpseudotuberculosis_ATCC19410","Crouxii_FRC0190","Csilvaticum_KL0182","Culcerans_NCTC12077","Culcerans_NCTC7910"	0.0428012	0.0428012	2.39389	0.0428012	0.0428012	2.39382	2	1	1. 0.40859;2. 425;3. 1273;4. 448;5. 448;6. 1342;7. 460;8. 1378;9. 1168;10. V;11. GTC
ERS451417_01317	1717.62.peg.1325	NA	NA	NA	1	36	Catypicum_R2070,"Caurimucosum_ATCC700975","Cbelfantii_FRC0043","Ccallunae_DSM20147","Ccamporealensis_DSM44610","Cdeserti_GIMN1010","Cdiphtheriae_NCTC11397","Cdoosanense_DSM45436","Cefficiens_YS314","Cepidermidicanis_DSM45586","Cfalsenii_DSM44353","Cglutamicum_ATCC13032","Cglycinophilum_AJ3170","Chalotolerans_YIM70093","Chumireducens_DSM45392","Cimitans_DSM44264","Cjeikeium_K41","Ckroppenstedtii_D…	0.278017	0.232997	1.8574	0.278008	0.232988	1.8574	1026	4	1. 0.68739;2. 45;3. 133;4. 53;5. 53;6. 157;7. 136;8. 406;9. 31;10. K;11. AAG	1. 0.50729;2. 102;3. 304;4. 110;5. 110;6. 328;7. 193;8. 577;9. 202;10. T;11. ACA	1. 0.69559;2. 320;3. 958;4. 351;5. 351;6. 1051;7. 452;8. 1354;9. 766;10. V;11. GTG	1. 0.70753;2. 360;3. 1078;4. 391;5. 391;6. 1171;7. 492;8. 1474;9. 886;10. V;11. GTT
ERS451417_00412	1717.62.peg.412	NA	NA	NA	1	13	Catypicum_R2070,"Cbelfantii_FRC0043","Ccamporealensis_DSM44610","Cdiphtheriae_NCTC11397","Cepidermidicanis_DSM45586","Ckutscheri_DSM20755","Cpseudotuberculosis_31","Cpseudotuberculosis_ATCC19410","Crouxii_FRC0190","Csilvaticum_KL0182","Csimulans_PES1","Culcerans_NCTC12077","Culcerans_NCTC7910"	0.186546	0.180718	2.50757	0.186546	0.180718	2.50757	2050	2	1. 0.55565;2. 111;3. 331;4. 138;5. 134;6. 400;7. 176;8. 526;9. 127;10. G;11. GGC	1. 0.57226;2. 223;3. 667;4. 250;5. 246;6. 736;7. 288;8. 862;9. 463;10. V;11. GTT
ERS451417_02235	1717.62.peg.2260	NA	NA	NA	1	17	Caurimucosum_ATCC700975,"Cbelfantii_FRC0043","Ccamporealensis_DSM44610","Cdiphtheriae_NCTC11397","Cfalsenii_DSM44353","Cglycinophilum_AJ3170","Chalotolerans_YIM70093","Cjeikeium_K41","Ckroppenstedtii_DSM44385","Clactis_RW25","Cpseudotuberculosis_31","Cpseudotuberculosis_ATCC19410","Csimulans_PES1","Cterpenotabidum_Y11","Culcerans_NCTC12077","Culcerans_NCTC7910","Curealyticum_DSM7109"	0.162892	0.162892	1.93001	0.162892	0.162892	1.93001	2	1	1. 0.47105;2. 281;3. 841;4. 285;5. 285;6. 853;7. 312;8. 934;9. 727;10. V;11. GTG
ERS451417_02167	1717.62.peg.2192	NA	NA	NA	1	12	Cbelfantii_FRC0043,"Ccallunae_DSM20147","Ccamporealensis_DSM44610","Cdeserti_GIMN1010","Cdiphtheriae_NCTC11397","Cdoosanense_DSM45436","Cglutamicum_ATCC13032","Chalotolerans_YIM70093","Ckutscheri_DSM20755","Clactis_RW25","Cmustelae_DSM45274","Ctestudinoris_DSM44614"	0.197253	0.191206	1.62935	0.191195	0.191195	1.62935	2306	0
ERS451417_01304	1717.62.peg.1312	NA	NA	NA	1	38	Cargentoratense_DSM44202,"Catypicum_R2070","Caurimucosum_ATCC700975","Cbelfantii_FRC0043","Ccallunae_DSM20147","Ccamporealensis_DSM44610","Cdeserti_GIMN1010","Cdiphtheriae_NCTC11397","Cdoosanense_DSM45436","Cefficiens_YS314","Cepidermidicanis_DSM45586","Cfalsenii_DSM44353","Cglutamicum_ATCC13032","Cglycinophilum_AJ3170","Chalotolerans_YIM70093","Chumireducens_DSM45392","Cimitans_DSM44264","Cjeike…	0.145605	0.145605	1.65533	0.145605	0.145605	1.65533	1026	1	1. 0.47283;2. 168;3. 502;4. 193;5. 193;6. 577;7. 381;8. 1141;9. 310;10. F;11. TTT
ERS451417_02355	1717.62.peg.2383	NA	NA	NA	1	9	Cbelfantii_FRC0043,"Cdeserti_GIMN1010","Cdiphtheriae_NCTC11397","Cefficiens_YS314","Cfalsenii_DSM44353","Chalotolerans_YIM70093","Chumireducens_DSM45392","Ctestudinoris_DSM44614","Curealyticum_DSM7109"	0.250181	0.157549	2.89581	0.250181	0.157549	2.89581	3074	4	1. 0.75185;2. 73;3. 217;4. 163;5. 86;6. 256;7. 100;8. 298;9. 145;10. I;11. ATA	1. 0.89536;2. 115;3. 343;4. 223;5. 140;6. 418;7. 154;8. 460;9. 226;10. A;11. GCG	1. 0.43819;2. 133;3. 397;4. 241;5. 158;6. 472;7. 172;8. 514;9. 280;10. A;11. GCT	1. 0.43183;2. 135;3. 403;4. 243;5. 160;6. 478;7. 174;8. 520;9. 286;10. V;11. GTA
ERS451417_00222	1717.62.peg.219	NA	NA	NA	1	3	Cbelfantii_FRC0043,"Cdiphtheriae_NCTC11397","Crouxii_FRC0190"	0.227936	0.15028	4.26153	0.227936	0.15028	4.26153	2178	2	1. 0.42088;2. 19;3. 55;4. 66;5. 19;6. 55;7. 19;8. 55;9. 55;10. T;11. ACC	1. 0.41481;2. 42;3. 124;4. 89;5. 42;6. 124;7. 42;8. 124;9. 124;10. D;11. GAT
ERS451417_00343	1717.62.peg.346	NA	NA	NA	1	39	Cargentoratense_DSM44202,"Catypicum_R2070","Caurimucosum_ATCC700975","Cbelfantii_FRC0043","Ccallunae_DSM20147","Ccamporealensis_DSM44610","Cdeserti_GIMN1010","Cdiphtheriae_NCTC11397","Cdoosanense_DSM45436","Cefficiens_YS314","Cepidermidicanis_DSM45586","Cfalsenii_DSM44353","Cglutamicum_ATCC13032","Cglycinophilum_AJ3170","Chalotolerans_YIM70093","Chumireducens_DSM45392","Cimitans_DSM44264","Cjeike…	0.0714526	0.0714526	2.23023	0.0714526	0.0714526	2.23023	1282	0
ERS451417_00200	1717.62.peg.197	NA	NA	NA	1	39	Cargentoratense_DSM44202,"Catypicum_R2070","Caurimucosum_ATCC700975","Cbelfantii_FRC0043","Ccallunae_DSM20147","Ccamporealensis_DSM44610","Cdeserti_GIMN1010","Cdiphtheriae_NCTC11397","Cdoosanense_DSM45436","Cefficiens_YS314","Cepidermidicanis_DSM45586","Cfalsenii_DSM44353","Cglutamicum_ATCC13032","Cglycinophilum_AJ3170","Chalotolerans_YIM70093","Chumireducens_DSM45392","Cimitans_DSM44264","Cjeike…	0.194221	0.194221	2.03233	0.194221	0.194221	2.03234	2	1	1. 0.48811;2. 220;3. 658;4. 238;5. 238;6. 712;7. 274;8. 820;9. 565;10. T;11. ACT
ERS451417_00361	1717.62.peg.360	NA	NA	NA	1	39	Cargentoratense_DSM44202,"Catypicum_R2070","Caurimucosum_ATCC700975","Cbelfantii_FRC0043","Ccallunae_DSM20147","Ccamporealensis_DSM44610","Cdeserti_GIMN1010","Cdiphtheriae_NCTC11397","Cdoosanense_DSM45436","Cefficiens_YS314","Cepidermidicanis_DSM45586","Cfalsenii_DSM44353","Cglutamicum_ATCC13032","Cglycinophilum_AJ3170","Chalotolerans_YIM70093","Chumireducens_DSM45392","Cimitans_DSM44264","Cjeike…	0.511004	0.160282	1.65322	0.28158	0.160282	1.65322	258	0
ERS451417_00633	1717.62.peg.637	NA	NA	NA	1	39	Cargentoratense_DSM44202,"Catypicum_R2070","Caurimucosum_ATCC700975","Cbelfantii_FRC0043","Ccallunae_DSM20147","Ccamporealensis_DSM44610","Cdeserti_GIMN1010","Cdiphtheriae_NCTC11397","Cdoosanense_DSM45436","Cefficiens_YS314","Cepidermidicanis_DSM45586","Cfalsenii_DSM44353","Cglutamicum_ATCC13032","Cglycinophilum_AJ3170","Chalotolerans_YIM70093","Chumireducens_DSM45392","Cimitans_DSM44264","Cjeike…	0.243237	0.116877	1.6053	0.243237	0.116877	1.6053	3074	1	1. 0.85379;2. 87;3. 259;4. 97;5. 97;6. 289;7. 110;8. 328;9. 202;10. A;11. GCT
ERS451417_00349	1717.62.peg.352	NA	NA	NA	1	13	Cbelfantii_FRC0043,"Cdiphtheriae_NCTC11397","Cepidermidicanis_DSM45586","Ckroppenstedtii_DSM44385","Clactis_RW25","Cpseudotuberculosis_31","Cpseudotuberculosis_ATCC19410","Crouxii_FRC0190","Csilvaticum_KL0182","Csimulans_PES1","Ctestudinoris_DSM44614","Culcerans_NCTC12077","Culcerans_NCTC7910"	0.291787	0.103541	1.88253	0.291787	0.103541	1.88253	2	4	1. 0.79877;2. 69;3. 205;4. 74;5. 74;6. 220;7. 75;8. 223;9. 184;10. A;11. GCC	1. 0.80966;2. 126;3. 376;4. 131;5. 131;6. 391;7. 132;8. 394;9. 346;10. L;11. TTG	1. 0.70564;2. 192;3. 574;4. 199;5. 199;6. 595;7. 200;8. 598;9. 544;10. Q;11. CAG	1. 0.8049;2. 288;3. 862;4. 296;5. 296;6. 886;7. 297;8. 889;9. 787;10. R;11. CGC
ERS451417_00246	1717.62.peg.241	NA	NA	NA	1	13	Cbelfantii_FRC0043,"Cdiphtheriae_NCTC11397","Cimitans_DSM44264","Cmarinum_DSM44953","Cmustelae_DSM45274","Cpseudotuberculosis_31","Cpseudotuberculosis_ATCC19410","CriegeliiPUDD83A45","Crouxii_FRC0190","Culcerans_NCTC12077","Culcerans_NCTC7910","Cureicelerivorans_IMMIBRIV2301","Cuterequi_DSM45634"	0.362343	0.362343	1.92988	0.362343	0.362343	1.92988	258	0
ERS451417_00994	1717.62.peg.1005	NA	NA	NA	1	17	Cargentoratense_DSM44202,"Catypicum_R2070","Cbelfantii_FRC0043","Ccallunae_DSM20147","Cdeserti_GIMN1010","Cdiphtheriae_NCTC11397","Cefficiens_YS314","Cglutamicum_ATCC13032","Cglycinophilum_AJ3170","Ckutscheri_DSM20755","Cmustelae_DSM45274","Cpseudotuberculosis_31","Cpseudotuberculosis_ATCC19410","Crouxii_FRC0190","Csilvaticum_KL0182","Cterpenotabidum_Y11","Culcerans_NCTC7910"	0.0970702	0.0970702	2.09324	0.114712	0.0969759	2.09378	2	1	1. 0.65324;2. 243;3. 727;4. 283;5. 271;6. 811;7. 298;8. 892;9. 580;10. A;11. GCC
ERS451417_02169	1717.62.peg.2195	NA	NA	NA	1	3	Cbelfantii_FRC0043,"Cdiphtheriae_NCTC11397","Cvitaeruminis_DSM20294"	0.33415	0.33415	2.82276	0.334199	0.334161	2.82276	386	0
ERS451417_01627	1717.62.peg.1635	NA	NA	NA	1	5	Cbelfantii_FRC0043,"Cdiphtheriae_NCTC11397","Cpseudotuberculosis_ATCC19410","Csilvaticum_KL0182","Culcerans_NCTC7910"	51.837	0.135236	4.18157	0.135674	0.135674	4.19126	256	0
ERS451417_00719	1717.62.peg.724	NA	NA	NA	1	34	Cargentoratense_DSM44202,"Caurimucosum_ATCC700975","Cbelfantii_FRC0043","Ccallunae_DSM20147","Ccamporealensis_DSM44610","Cdeserti_GIMN1010","Cdiphtheriae_NCTC11397","Cdoosanense_DSM45436","Cefficiens_YS314","Cepidermidicanis_DSM45586","Cfalsenii_DSM44353","Cglutamicum_ATCC13032","Cglycinophilum_AJ3170","Chalotolerans_YIM70093","Chumireducens_DSM45392","Cimitans_DSM44264","Clactis_RW25","Cmarinum_…	0.145149	0.145149	1.72678	0.145149	0.145149	1.72678	2	3	1. 0.50908;2. 393;3. 1177;4. 412;5. 412;6. 1234;7. 445;8. 1333;9. 976;10. D;11. GAC	1. 0.51494;2. 513;3. 1537;4. 534;5. 534;6. 1600;7. 567;8. 1699;9. 1336;10. I;11. ATT	1. 0.54945;2. 548;3. 1642;4. 569;5. 569;6. 1705;7. 602;8. 1804;9. 1441;10. V;11. GTG
ERS451417_00609	1717.62.peg.613	NA	NA	NA	1	6	Cbelfantii_FRC0043,"Cdiphtheriae_NCTC11397","Cepidermidicanis_DSM45586","Clactis_RW25","Cmustelae_DSM45274","Cvitaeruminis_DSM20294"	0.207345	0.207345	1.84626	0.207345	0.207345	1.84626	258	0
ERS451417_00961	1717.62.peg.968	NA	NA	NA	1	39	Cargentoratense_DSM44202,"Catypicum_R2070","Caurimucosum_ATCC700975","Cbelfantii_FRC0043","Ccallunae_DSM20147","Ccamporealensis_DSM44610","Cdeserti_GIMN1010","Cdiphtheriae_NCTC11397","Cdoosanense_DSM45436","Cefficiens_YS314","Cepidermidicanis_DSM45586","Cfalsenii_DSM44353","Cglutamicum_ATCC13032","Cglycinophilum_AJ3170","Chalotolerans_YIM70093","Chumireducens_DSM45392","Cimitans_DSM44264","Cjeike…	0.153876	0.153876	1.47423	0.153876	0.153876	1.47423	258	0
ERS451417_02004	1717.62.peg.2008	NA	NA	NA	1	7	Cbelfantii_FRC0043,"Cdiphtheriae_NCTC11397","Cpseudotuberculosis_31","Cpseudotuberculosis_ATCC19410","Csilvaticum_KL0182","Culcerans_NCTC12077","Culcerans_NCTC7910"	0.100403	0.100403	6.00844	0.100403	0.100403	6.00844	2	1	1. 0.45359;2. 214;3. 640;4. 251;5. 214;6. 640;7. 214;8. 640;9. 640;10. A;11. GCT
ERS451417_00588	1717.62.peg.592	NA	NA	NA	1	31	Cargentoratense_DSM44202,"Catypicum_R2070","Caurimucosum_ATCC700975","Cbelfantii_FRC0043","Ccallunae_DSM20147","Ccamporealensis_DSM44610","Cdeserti_GIMN1010","Cdiphtheriae_NCTC11397","Cdoosanense_DSM45436","Cefficiens_YS314","Cglutamicum_ATCC13032","Chalotolerans_YIM70093","Chumireducens_DSM45392","Cimitans_DSM44264","Ckutscheri_DSM20755","Cmarinum_DSM44953","Cmaris_DSM45190","Cmustelae_DSM45274"…	0.30493	0.30493	1.63682	0.30493	0.30493	1.63682	1026	3	1. 0.51794;2. 115;3. 343;4. 180;5. 146;6. 436;7. 200;8. 598;9. 310;10. A;11. GCG	1. 0.47284;2. 220;3. 658;4. 369;5. 258;6. 772;7. 318;8. 952;9. 553;10. L;11. CTT	1. 0.50327;2. 281;3. 841;4. 464;5. 325;6. 973;7. 387;8. 1159;9. 682;10. S;11. TCC
ERS451417_01975	1717.62.peg.1975	NA	NA	NA	1	35	Cargentoratense_DSM44202,"Catypicum_R2070","Caurimucosum_ATCC700975","Cbelfantii_FRC0043","Ccallunae_DSM20147","Ccamporealensis_DSM44610","Cdeserti_GIMN1010","Cdiphtheriae_NCTC11397","Cdoosanense_DSM45436","Cefficiens_YS314","Cepidermidicanis_DSM45586","Cfalsenii_DSM44353","Cglutamicum_ATCC13032","Cglycinophilum_AJ3170","Chalotolerans_YIM70093","Chumireducens_DSM45392","Cimitans_DSM44264","Cjeike…	0.108713	0.108713	1.72148	0.108713	0.108713	1.72148	3330	0
ERS451417_01573	1717.62.peg.1582	NA	NA	NA	1	38	Cargentoratense_DSM44202,"Catypicum_R2070","Caurimucosum_ATCC700975","Cbelfantii_FRC0043","Ccallunae_DSM20147","Ccamporealensis_DSM44610","Cdeserti_GIMN1010","Cdiphtheriae_NCTC11397","Cdoosanense_DSM45436","Cefficiens_YS314","Cepidermidicanis_DSM45586","Cfalsenii_DSM44353","Cglutamicum_ATCC13032","Cglycinophilum_AJ3170","Chalotolerans_YIM70093","Chumireducens_DSM45392","Cimitans_DSM44264","Cjeike…	0.266464	0.236478	1.58843	0.266464	0.236478	1.58843	3074	2	1. 0.76824;2. 286;3. 856;4. 303;5. 303;6. 907;7. 427;8. 1279;9. 679;10. M;11. ATG	1. 0.54561;2. 346;3. 1036;4. 363;5. 363;6. 1087;7. 487;8. 1459;9. 859;10. G;11. GGC
ERS451417_01288	1717.62.peg.1296	NA	NA	NA	1	3	Cbelfantii_FRC0043,"Cdiphtheriae_NCTC11397","Cvitaeruminis_DSM20294"	1	0.454451	9.62029	1	0.454451	9.62058	128	8	1. 0.89184;2. 13;3. 37;4. 27;5. 23;6. 67;7. 23;8. 67;9. 25;10. A;11. GCA	1. 0.89911;2. 24;3. 70;4. 42;5. 38;6. 112;7. 38;8. 112;9. 55;10. L;11. CTC	1. 0.86095;2. 29;3. 85;4. 47;5. 43;6. 127;7. 43;8. 127;9. 70;10. V;11. GTC	1. 0.85698;2. 39;3. 115;4. 57;5. 53;6. 157;7. 53;8. 157;9. 100;10. V;11. GTG	1. 0.78157;2. 52;3. 154;4. 70;5. 66;6. 196;7. 66;8. 196;9. 139;10. N;11. AAT	1. 0.75607;2. 64;3. 190;4. 82;5. 78;6. 232;7. 78;8. 232;9. 175;10. A;11. GCC	1. 0.88605;2. 72;3. 214;4. 90;5. 86;6. 256;7. 86;8. 256;9. 199;10. A;11. GCA	1. 0.78976;2. 76;3. 226;4. 94;5. 90;6. 268;7. 90;8. 268;9. 211;10. V;11. GTA
ERS451417_01787	1717.62.peg.1792	NA	NA	NA	1	7	Cbelfantii_FRC0043,"Cdiphtheriae_NCTC11397","Cepidermidicanis_DSM45586","Cglutamicum_ATCC13032","Chumireducens_DSM45392","CriegeliiPUDD83A45","Ctestudinoris_DSM44614"	1	0.150174	1.08483	0.993351	0.150164	1.08483	3328	0
ERS451417_01668	1717.62.peg.1675	NA	NA	NA	1	38	Cargentoratense_DSM44202,"Catypicum_R2070","Caurimucosum_ATCC700975","Cbelfantii_FRC0043","Ccallunae_DSM20147","Ccamporealensis_DSM44610","Cdeserti_GIMN1010","Cdiphtheriae_NCTC11397","Cdoosanense_DSM45436","Cefficiens_YS314","Cepidermidicanis_DSM45586","Cfalsenii_DSM44353","Cglutamicum_ATCC13032","Cglycinophilum_AJ3170","Chalotolerans_YIM70093","Chumireducens_DSM45392","Cimitans_DSM44264","Cjeike…	0.140312	0.140312	1.70384	0.140312	0.140312	1.70384	2	2	1. 0.5229;2. 202;3. 604;4. 215;5. 215;6. 643;7. 215;8. 643;9. 601;10. M;11. ATG	1. 0.54904;2. 213;3. 637;4. 226;5. 226;6. 676;7. 226;8. 676;9. 634;10. I;11. ATT
ERS451417_01550	1717.62.peg.1559	NA	NA	NA	1	31	Cargentoratense_DSM44202,"Catypicum_R2070","Caurimucosum_ATCC700975","Cbelfantii_FRC0043","Ccallunae_DSM20147","Ccamporealensis_DSM44610","Cdeserti_GIMN1010","Cdiphtheriae_NCTC11397","Cdoosanense_DSM45436","Cefficiens_YS314","Cepidermidicanis_DSM45586","Cglutamicum_ATCC13032","Chalotolerans_YIM70093","Chumireducens_DSM45392","Cimitans_DSM44264","Cjeikeium_K41","Ckroppenstedtii_DSM44385","Ckutsche…	0.283011	0.146938	2.17983	0.283011	0.146938	2.17984	2	1	1. 0.83529;2. 53;3. 157;4. 54;5. 54;6. 160;7. 54;8. 160;9. 154;10. V;11. GTT
ERS451417_00672	1717.62.peg.679	NA	NA	NA	1	15	Cargentoratense_DSM44202,"Cbelfantii_FRC0043","Cdiphtheriae_NCTC11397","Cefficiens_YS314","Cepidermidicanis_DSM45586","Ckutscheri_DSM20755","Clactis_RW25","Cmustelae_DSM45274","Cpseudotuberculosis_31","Cpseudotuberculosis_ATCC19410","Crouxii_FRC0190","Csilvaticum_KL0182","Culcerans_NCTC12077","Culcerans_NCTC7910","Cvitaeruminis_DSM20294"	0.21193	0.21193	2.17225	0.21193	0.21193	2.17225	258	0
ERS451417_00722	1717.62.peg.727	NA	NA	NA	1	19	Caurimucosum_ATCC700975,"Cbelfantii_FRC0043","Ccamporealensis_DSM44610","Cdiphtheriae_NCTC11397","Cfalsenii_DSM44353","Cglycinophilum_AJ3170","Ckroppenstedtii_DSM44385","Ckutscheri_DSM20755","Cmustelae_DSM45274","Cpseudotuberculosis_31","Cpseudotuberculosis_ATCC19410","Crouxii_FRC0190","Csilvaticum_KL0182","Csimulans_PES1","Csingulare_IBSB52218","Cterpenotabidum_Y11","Culcerans_NCTC12077","Culcer…	0.292369	0.079466	1.99324	0.292369	0.079466	1.99324	2	5	1. 0.77201;2. 57;3. 169;4. 83;5. 83;6. 247;7. 134;8. 400;9. 145;10. G;11. GGT	1. 0.75685;2. 85;3. 253;4. 111;5. 111;6. 331;7. 162;8. 484;9. 229;10. G;11. GGC	1. 0.76117;2. 165;3. 493;4. 191;5. 191;6. 571;7. 247;8. 739;9. 415;10. A;11. GCG	1. 0.76064;2. 194;3. 580;4. 220;5. 220;6. 658;7. 276;8. 826;9. 502;10. I;11. ATT	1. 0.72635;2. 330;3. 988;4. 356;5. 356;6. 1066;7. 415;8. 1243;9. 865;10. V;11. GTG
ERS451417_00368	1717.62.peg.367	NA	NA	NA	1	3	Cbelfantii_FRC0043,"Cdiphtheriae_NCTC11397","Crouxii_FRC0190"	0.439044	0.146552	4.06007	0.439044	0.146552	4.06007	130	6	1. 0.5927;2. 18;3. 52;4. 129;5. 18;6. 52;7. 18;8. 52;9. 52;10. Q;11. CAG	1. 0.5847;2. 62;3. 184;4. 199;5. 62;6. 184;7. 62;8. 184;9. 184;10. V;11. GTT	1. 0.57708;2. 181;3. 541;4. 360;5. 181;6. 541;7. 181;8. 541;9. 541;10. A;11. GCA	1. 0.63075;2. 215;3. 643;4. 514;5. 215;6. 643;7. 215;8. 643;9. 643;10. V;11. GTT	1. 0.5841;2. 217;3. 649;4. 516;5. 217;6. 649;7. 217;8. 649;9. 649;10. E;11. GAA	1. 0.62409;2. 304;3. 910;4. 633;5. 313;6. 937;7. 317;8. 949;9. 859;10. A;11. GCA
ERS451417_01860	1717.62.peg.1862	NA	NA	NA	1	3	Cbelfantii_FRC0043,"Cdiphtheriae_NCTC11397","Ctestudinoris_DSM44614"	1	0.47357	4.99531	1	0.47357	4.99532	128	2	1. 0.58792;2. 73;3. 217;4. 98;5. 75;6. 223;7. 75;8. 223;9. 166;10. T;11. ACT	1. 0.62609;2. 115;3. 343;4. 143;5. 119;6. 355;7. 120;8. 358;9. 277;10. R;11. AGG
ERS451417_01264	1717.62.peg.1272	NA	NA	NA	1	39	Cargentoratense_DSM44202,"Catypicum_R2070","Caurimucosum_ATCC700975","Cbelfantii_FRC0043","Ccallunae_DSM20147","Ccamporealensis_DSM44610","Cdeserti_GIMN1010","Cdiphtheriae_NCTC11397","Cdoosanense_DSM45436","Cefficiens_YS314","Cepidermidicanis_DSM45586","Cfalsenii_DSM44353","Cglutamicum_ATCC13032","Cglycinophilum_AJ3170","Chalotolerans_YIM70093","Chumireducens_DSM45392","Cimitans_DSM44264","Cjeike…	0.458259	0.2497	1.61128	0.483176	0.250321	1.61182	2	3	1. 0.82795;2. 64;3. 190;4. 77;5. 77;6. 229;7. 144;8. 430;9. 118;10. E;11. GAG	1. 0.83647;2. 71;3. 211;4. 84;5. 84;6. 250;7. 151;8. 451;9. 139;10. P;11. CCG	1. 0.50594;2. 242;3. 724;4. 256;5. 256;6. 766;7. 324;8. 970;9. 637;10. V;11. GTC
ERS451417_00494	1717.62.peg.497	NA	NA	NA	1	38	Cargentoratense_DSM44202,"Catypicum_R2070","Caurimucosum_ATCC700975","Cbelfantii_FRC0043","Ccallunae_DSM20147","Ccamporealensis_DSM44610","Cdeserti_GIMN1010","Cdiphtheriae_NCTC11397","Cdoosanense_DSM45436","Cefficiens_YS314","Cepidermidicanis_DSM45586","Cfalsenii_DSM44353","Cglutamicum_ATCC13032","Cglycinophilum_AJ3170","Chalotolerans_YIM70093","Chumireducens_DSM45392","Cimitans_DSM44264","Cjeike…	0.311522	0.311522	1.26425	0.311522	0.311522	1.26425	258	0
ERS451417_00701	1717.62.peg.705	NA	NA	NA	1	14	Cbelfantii_FRC0043,"Cdeserti_GIMN1010","Cdiphtheriae_NCTC11397","Chalotolerans_YIM70093","Chumireducens_DSM45392","Cmarinum_DSM44953","Cmustelae_DSM45274","Cpseudotuberculosis_31","Cpseudotuberculosis_ATCC19410","Crouxii_FRC0190","Csilvaticum_KL0182","Ctestudinoris_DSM44614","Culcerans_NCTC12077","Culcerans_NCTC7910"	0.224268	0.224268	1.7535	0.224268	0.224268	1.7535	3074	3	1. 0.44974;2. 29;3. 85;4. 43;5. 29;6. 85;7. 39;8. 115;9. 43;10. V;11. GTC	1. 0.51322;2. 219;3. 655;4. 300;5. 221;6. 661;7. 264;8. 790;9. 412;10. T;11. ACG	1. 0.44678;2. 351;3. 1051;4. 489;5. 359;6. 1075;7. 414;8. 1240;9. 712;10. A;11. GCC
ERS451417_00812	1717.62.peg.818	NA	NA	NA	1	39	Cargentoratense_DSM44202,"Catypicum_R2070","Caurimucosum_ATCC700975","Cbelfantii_FRC0043","Ccallunae_DSM20147","Ccamporealensis_DSM44610","Cdeserti_GIMN1010","Cdiphtheriae_NCTC11397","Cdoosanense_DSM45436","Cefficiens_YS314","Cepidermidicanis_DSM45586","Cfalsenii_DSM44353","Cglutamicum_ATCC13032","Cglycinophilum_AJ3170","Chalotolerans_YIM70093","Chumireducens_DSM45392","Cimitans_DSM44264","Cjeike…	0.0902305	0.0902305	1.79278	0.0902305	0.0902305	1.79278	3074	3	1. 0.47879;2. 57;3. 169;4. 87;5. 87;6. 259;7. 177;8. 529;9. 49;10. H;11. CAC	1. 0.50727;2. 311;3. 931;4. 369;5. 369;6. 1105;7. 505;8. 1513;9. 556;10. V;11. GTA	1. 0.50854;2. 908;3. 2722;4. 1025;5. 1025;6. 3073;7. 1234;8. 3700;9. 1978;10. R;11. CGT
ERS451417_02188	1717.62.peg.2214	NA	NA	NA	1	4	Cargentoratense_DSM44202,"Cbelfantii_FRC0043","Cdiphtheriae_NCTC11397","Clactis_RW25"	0.99999	0.16585	3.3225	0.998481	0.16585	3.3225	256	0
ERS451417_01507	1717.62.peg.1515	NA	NA	NA	1	38	Cargentoratense_DSM44202,"Catypicum_R2070","Caurimucosum_ATCC700975","Cbelfantii_FRC0043","Ccallunae_DSM20147","Ccamporealensis_DSM44610","Cdeserti_GIMN1010","Cdiphtheriae_NCTC11397","Cdoosanense_DSM45436","Cefficiens_YS314","Cepidermidicanis_DSM45586","Cfalsenii_DSM44353","Cglutamicum_ATCC13032","Cglycinophilum_AJ3170","Chalotolerans_YIM70093","Chumireducens_DSM45392","Cimitans_DSM44264","Cjeike…	0.202541	0.144588	1.71585	0.222276	0.144283	1.716	2050	3	1. 0.74498;2. 355;3. 1063;4. 375;5. 375;6. 1123;7. 398;8. 1192;9. 718;10. A;11. GCT	1. 0.69501;2. 360;3. 1078;4. 380;5. 380;6. 1138;7. 403;8. 1207;9. 733;10. G;11. GGT	1. 0.48888;2. 515;3. 1543;4. 535;5. 535;6. 1603;7. 558;8. 1672;9. 1198;10. D;11. GAC
ERS451417_02354	1717.62.peg.2382	NA	NA	NA	1	24	Catypicum_R2070,"Caurimucosum_ATCC700975","Cbelfantii_FRC0043","Ccamporealensis_DSM44610","Cdiphtheriae_NCTC11397","Cdoosanense_DSM45436","Cglycinophilum_AJ3170","Chalotolerans_YIM70093","Chumireducens_DSM45392","Cimitans_DSM44264","Cmarinum_DSM44953","Cmaris_DSM45190","Cmustelae_DSM45274","Cpseudotuberculosis_31","Cpseudotuberculosis_ATCC19410","CriegeliiPUDD83A45","Csilvaticum_KL0182","Csimulan…	0.148154	0.148154	2.33014	0.148154	0.148154	2.33014	1282	0
ERS451417_01325	1717.62.peg.1333	NA	NA	NA	1	38	Cargentoratense_DSM44202,"Catypicum_R2070","Caurimucosum_ATCC700975","Cbelfantii_FRC0043","Ccallunae_DSM20147","Ccamporealensis_DSM44610","Cdeserti_GIMN1010","Cdiphtheriae_NCTC11397","Cdoosanense_DSM45436","Cefficiens_YS314","Cepidermidicanis_DSM45586","Cfalsenii_DSM44353","Cglutamicum_ATCC13032","Cglycinophilum_AJ3170","Chalotolerans_YIM70093","Chumireducens_DSM45392","Cimitans_DSM44264","Cjeike…	0.174342	0.153566	1.82614	0.174323	0.153566	1.82614	2	1	1. 0.6421;2. 304;3. 910;4. 320;5. 320;6. 958;7. 418;8. 1252;9. 790;10. V;11. GTT
ERS451417_00237	1717.62.peg.233	NA	NA	NA	1	13	Caurimucosum_ATCC700975,"Cbelfantii_FRC0043","Cdiphtheriae_NCTC11397","Chalotolerans_YIM70093","Chumireducens_DSM45392","Cmarinum_DSM44953","Cmaris_DSM45190","Cpseudotuberculosis_31","Cpseudotuberculosis_ATCC19410","Crouxii_FRC0190","Csingulare_IBSB52218","Culcerans_NCTC12077","Culcerans_NCTC7910"	0.271783	0.271783	2.01704	0.271783	0.271783	2.01704	2306	0
ERS451417_00179	1717.62.peg.175	NA	NA	NA	1	39	Cargentoratense_DSM44202,"Catypicum_R2070","Caurimucosum_ATCC700975","Cbelfantii_FRC0043","Ccallunae_DSM20147","Ccamporealensis_DSM44610","Cdeserti_GIMN1010","Cdiphtheriae_NCTC11397","Cdoosanense_DSM45436","Cefficiens_YS314","Cepidermidicanis_DSM45586","Cfalsenii_DSM44353","Cglutamicum_ATCC13032","Cglycinophilum_AJ3170","Chalotolerans_YIM70093","Chumireducens_DSM45392","Cimitans_DSM44264","Cjeike…	0.230152	0.230152	1.61502	0.230152	0.230152	1.61502	258	0
ERS451417_02030	1717.62.peg.2035	NA	NA	NA	1	38	Cargentoratense_DSM44202,"Catypicum_R2070","Caurimucosum_ATCC700975","Cbelfantii_FRC0043","Ccallunae_DSM20147","Ccamporealensis_DSM44610","Cdeserti_GIMN1010","Cdiphtheriae_NCTC11397","Cdoosanense_DSM45436","Cefficiens_YS314","Cepidermidicanis_DSM45586","Cfalsenii_DSM44353","Cglutamicum_ATCC13032","Cglycinophilum_AJ3170","Chalotolerans_YIM70093","Chumireducens_DSM45392","Cimitans_DSM44264","Cjeike…	0.0780521	0.0738178	1.60307	0.0780619	0.0738178	1.60307	2	2	1. 0.49217;2. 228;3. 682;4. 280;5. 280;6. 838;7. 349;8. 1045;9. 649;10. D;11. GAT	1. 0.62186;2. 280;3. 838;4. 332;5. 332;6. 994;7. 401;8. 1201;9. 805;10. A;11. GCC
ERS451417_01651	1717.62.peg.1658	NA	NA	NA	1	37	Cargentoratense_DSM44202,"Catypicum_R2070","Caurimucosum_ATCC700975","Cbelfantii_FRC0043","Ccallunae_DSM20147","Ccamporealensis_DSM44610","Cdeserti_GIMN1010","Cdiphtheriae_NCTC11397","Cdoosanense_DSM45436","Cepidermidicanis_DSM45586","Cfalsenii_DSM44353","Cglutamicum_ATCC13032","Cglycinophilum_AJ3170","Chalotolerans_YIM70093","Chumireducens_DSM45392","Cimitans_DSM44264","Cjeikeium_K41","Ckroppens…	0.178025	0.178025	1.56731	0.178025	0.178025	1.56731	2306	0
ERS451417_01944	1717.62.peg.1942	NA	NA	NA	1	16	Catypicum_R2070,"Caurimucosum_ATCC700975","Cbelfantii_FRC0043","Cdiphtheriae_NCTC11397","Cjeikeium_K41","Ckroppenstedtii_DSM44385","Clactis_RW25","Cpseudotuberculosis_31","Cpseudotuberculosis_ATCC19410","CriegeliiPUDD83A45","Csilvaticum_KL0182","Csimulans_PES1","Culcerans_NCTC12077","Culcerans_NCTC7910","Curealyticum_DSM7109","Cuterequi_DSM45634"	0.110201	0.110201	2.16026	0.110201	0.110201	2.16022	2306	0
ERS451417_01474	1717.62.peg.1484	NA	NA	NA	1	21	Cargentoratense_DSM44202,"Catypicum_R2070","Cbelfantii_FRC0043","Ccallunae_DSM20147","Ccamporealensis_DSM44610","Cdeserti_GIMN1010","Cdiphtheriae_NCTC11397","Cdoosanense_DSM45436","Cfalsenii_DSM44353","Cglycinophilum_AJ3170","Chumireducens_DSM45392","Ckutscheri_DSM20755","Cmaris_DSM45190","Cmustelae_DSM45274","Cpseudotuberculosis_31","Cpseudotuberculosis_ATCC19410","Csilvaticum_KL0182","Csimulans…	0.470109	0.318646	2.23008	0.470109	0.318646	2.23008	2	1	1. 0.83306;2. 5;3. 13;4. 16;5. 9;6. 25;7. 14;8. 40;9. 10;10. A;11. GCC
ERS451417_01212	1717.62.peg.1220	NA	NA	NA	1	39	Cargentoratense_DSM44202,"Catypicum_R2070","Caurimucosum_ATCC700975","Cbelfantii_FRC0043","Ccallunae_DSM20147","Ccamporealensis_DSM44610","Cdeserti_GIMN1010","Cdiphtheriae_NCTC11397","Cdoosanense_DSM45436","Cefficiens_YS314","Cepidermidicanis_DSM45586","Cfalsenii_DSM44353","Cglutamicum_ATCC13032","Cglycinophilum_AJ3170","Chalotolerans_YIM70093","Chumireducens_DSM45392","Cimitans_DSM44264","Cjeike…	0.186685	0.141218	1.91481	0.186685	0.141217	1.91478	2	3	1. 0.67618;2. 63;3. 187;4. 79;5. 79;6. 235;7. 149;8. 445;9. 166;10. E;11. GAA	1. 0.66956;2. 159;3. 475;4. 175;5. 175;6. 523;7. 245;8. 733;9. 454;10. P;11. CCG	1. 0.67907;2. 426;3. 1276;4. 445;5. 445;6. 1333;7. 522;8. 1564;9. 1162;10. P;11. CCT
ERS451417_02198	1717.62.peg.2224	NA	NA	NA	1	5	Cbelfantii_FRC0043,"Cdiphtheriae_NCTC11397","Chumireducens_DSM45392","Cmarinum_DSM44953","Cmaris_DSM45190"	0.229646	0.15205	1.89455	0.229646	0.15205	1.89455	2	7	1. 0.56111;2. 47;3. 139;4. 83;5. 51;6. 151;7. 55;8. 163;9. 103;10. G;11. GGT	1. 0.41128;2. 77;3. 229;4. 113;5. 81;6. 241;7. 85;8. 253;9. 193;10. A;11. GCC	1. 0.65584;2. 104;3. 310;4. 140;5. 108;6. 322;7. 112;8. 334;9. 274;10. A;11. GCA	1. 0.59325;2. 112;3. 334;4. 148;5. 116;6. 346;7. 120;8. 358;9. 298;10. A;11. GCA	1. 0.41739;2. 133;3. 397;4. 169;5. 137;6. 409;7. 141;8. 421;9. 361;10. V;11. GTT	1. 0.53269;2. 219;3. 655;4. 267;5. 223;6. 667;7. 227;8. 679;9. 619;10. R;11. CGC	1. 0.62466;2. 222;3. 664;4. 270;5. 226;6. 676;7. 230;8. 688;9. 628;10. V;11. GTA
ERS451417_00243	1717.62.peg.238	NA	NA	NA	1	3	Cbelfantii_FRC0043,"Cdiphtheriae_NCTC11397","Crouxii_FRC0190"	0.224497	0.224497	4.12575	0.224497	0.224497	4.12574	130	2	1. 0.40463;2. 67;3. 199;4. 126;5. 67;6. 199;7. 67;8. 199;9. 199;10. N;11. AAC	1. 0.44744;2. 138;3. 412;4. 206;5. 138;6. 412;7. 138;8. 412;9. 412;10. S;11. AGC
ERS451417_01010	1717.62.peg.1021	NA	NA	NA	1	39	Cargentoratense_DSM44202,"Catypicum_R2070","Caurimucosum_ATCC700975","Cbelfantii_FRC0043","Ccallunae_DSM20147","Ccamporealensis_DSM44610","Cdeserti_GIMN1010","Cdiphtheriae_NCTC11397","Cdoosanense_DSM45436","Cefficiens_YS314","Cepidermidicanis_DSM45586","Cfalsenii_DSM44353","Cglutamicum_ATCC13032","Cglycinophilum_AJ3170","Chalotolerans_YIM70093","Chumireducens_DSM45392","Cimitans_DSM44264","Cjeike…	0.201184	0.201184	1.88524	0.201184	0.201184	1.88524	2	1	1. 0.63104;2. 19;3. 55;4. 19;5. 19;6. 55;7. 19;8. 55;9. 52;10. R;11. CGT
ERS451417_01189	1717.62.peg.1198	NA	NA	NA	1	24	Cargentoratense_DSM44202,"Cbelfantii_FRC0043","Cdiphtheriae_NCTC11397","Cefficiens_YS314","Cepidermidicanis_DSM45586","Cfalsenii_DSM44353","Cglutamicum_ATCC13032","Cglycinophilum_AJ3170","Chumireducens_DSM45392","Cimitans_DSM44264","Ckroppenstedtii_DSM44385","Ckutscheri_DSM20755","Clactis_RW25","Cpseudotuberculosis_31","Cpseudotuberculosis_ATCC19410","CriegeliiPUDD83A45","Crouxii_FRC0190","Csilva…	0.255295	0.255295	1.68295	0.255295	0.255295	1.68296	3330	0
ERS451417_00771	1717.62.peg.776	NA	NA	NA	1	38	Cargentoratense_DSM44202,"Catypicum_R2070","Caurimucosum_ATCC700975","Cbelfantii_FRC0043","Ccallunae_DSM20147","Ccamporealensis_DSM44610","Cdeserti_GIMN1010","Cdiphtheriae_NCTC11397","Cdoosanense_DSM45436","Cefficiens_YS314","Cepidermidicanis_DSM45586","Cfalsenii_DSM44353","Cglutamicum_ATCC13032","Cglycinophilum_AJ3170","Chalotolerans_YIM70093","Chumireducens_DSM45392","Cimitans_DSM44264","Cjeike…	0.13339	0.13339	2.30416	0.13339	0.13339	2.30416	2050	1	1. 0.59476;2. 114;3. 340;4. 124;5. 124;6. 370;7. 128;8. 382;9. 268;10. A;11. GCG
ERS451417_00402	1717.62.peg.402	NA	NA	NA	1	39	Cargentoratense_DSM44202,"Catypicum_R2070","Caurimucosum_ATCC700975","Cbelfantii_FRC0043","Ccallunae_DSM20147","Ccamporealensis_DSM44610","Cdeserti_GIMN1010","Cdiphtheriae_NCTC11397","Cdoosanense_DSM45436","Cefficiens_YS314","Cepidermidicanis_DSM45586","Cfalsenii_DSM44353","Cglutamicum_ATCC13032","Cglycinophilum_AJ3170","Chalotolerans_YIM70093","Chumireducens_DSM45392","Cimitans_DSM44264","Cjeike…	0.129976	0.110381	2.35482	0.129976	0.110381	2.35482	2	1	1. 0.69012;2. 206;3. 616;4. 207;5. 207;6. 619;7. 207;8. 619;9. 610;10. D;11. GAT
ERS451417_00310	1717.62.peg.311	NA	NA	NA	1	39	Cargentoratense_DSM44202,"Catypicum_R2070","Caurimucosum_ATCC700975","Cbelfantii_FRC0043","Ccallunae_DSM20147","Ccamporealensis_DSM44610","Cdeserti_GIMN1010","Cdiphtheriae_NCTC11397","Cdoosanense_DSM45436","Cefficiens_YS314","Cepidermidicanis_DSM45586","Cfalsenii_DSM44353","Cglutamicum_ATCC13032","Cglycinophilum_AJ3170","Chalotolerans_YIM70093","Chumireducens_DSM45392","Cimitans_DSM44264","Cjeike…	0.180045	0.167815	1.95455	0.180045	0.167815	1.95455	1026	1	1. 0.65158;2. 198;3. 592;4. 241;5. 241;6. 721;7. 277;8. 829;9. 502;10. P;11. CCG
ERS451417_00301	1717.62.peg.302	NA	NA	NA	1	8	Cbelfantii_FRC0043,"Cdiphtheriae_NCTC11397","Cpseudotuberculosis_31","Cpseudotuberculosis_ATCC19410","Crouxii_FRC0190","Csilvaticum_KL0182","Culcerans_NCTC12077","Culcerans_NCTC7910"	0.25714	0.132013	2.60242	0.25714	0.132013	2.60242	2	4	1. 0.50939;2. 79;3. 235;4. 202;5. 99;6. 295;7. 101;8. 301;9. 214;10. G;11. GGC	1. 0.68131;2. 132;3. 394;4. 257;5. 152;6. 454;7. 154;8. 460;9. 373;10. A;11. GCC	1. 0.59929;2. 145;3. 433;4. 282;5. 172;6. 514;7. 174;8. 520;9. 391;10. I;11. ATT	1. 0.4844;2. 156;3. 466;4. 293;5. 183;6. 547;7. 185;8. 553;9. 424;10. A;11. GCG
ERS451417_01348	1717.62.peg.1356	NA	NA	NA	1	38	Cargentoratense_DSM44202,"Catypicum_R2070","Caurimucosum_ATCC700975","Cbelfantii_FRC0043","Ccallunae_DSM20147","Ccamporealensis_DSM44610","Cdeserti_GIMN1010","Cdiphtheriae_NCTC11397","Cdoosanense_DSM45436","Cefficiens_YS314","Cepidermidicanis_DSM45586","Cfalsenii_DSM44353","Cglutamicum_ATCC13032","Cglycinophilum_AJ3170","Chalotolerans_YIM70093","Chumireducens_DSM45392","Cimitans_DSM44264","Cjeike…	0.179135	0.179135	1.49489	0.179135	0.179135	1.49489	3074	1	1. 0.46286;2. 328;3. 982;4. 372;5. 372;6. 1114;7. 481;8. 1441;9. 730;10. A;11. GCC
ERS451417_00883	1717.62.peg.889	NA	NA	NA	1	38	Cargentoratense_DSM44202,"Catypicum_R2070","Caurimucosum_ATCC700975","Cbelfantii_FRC0043","Ccallunae_DSM20147","Ccamporealensis_DSM44610","Cdeserti_GIMN1010","Cdiphtheriae_NCTC11397","Cdoosanense_DSM45436","Cefficiens_YS314","Cepidermidicanis_DSM45586","Cfalsenii_DSM44353","Cglutamicum_ATCC13032","Cglycinophilum_AJ3170","Chalotolerans_YIM70093","Chumireducens_DSM45392","Cimitans_DSM44264","Cjeike…	0.163223	0.163223	1.67794	0.163223	0.163223	1.67794	3074	1	1. 0.62346;2. 86;3. 256;4. 118;5. 118;6. 352;7. 239;8. 715;9. 193;10. F;11. TTC
ERS451417_00447	1717.62.peg.450	NA	NA	NA	1	17	Cbelfantii_FRC0043,"Ccallunae_DSM20147","Ccamporealensis_DSM44610","Cdeserti_GIMN1010","Cdiphtheriae_NCTC11397","Cepidermidicanis_DSM45586","Cglutamicum_ATCC13032","Ckutscheri_DSM20755","Cmustelae_DSM45274","Cpseudotuberculosis_31","Cpseudotuberculosis_ATCC19410","Crouxii_FRC0190","Csilvaticum_KL0182","Ctestudinoris_DSM44614","Culcerans_NCTC12077","Culcerans_NCTC7910","Cuterequi_DSM45634"	0.104135	0.104135	2.18487	0.104135	0.104135	2.18488	2	1	1. 0.51248;2. 170;3. 508;4. 176;5. 171;6. 511;7. 196;8. 586;9. 442;10. I;11. ATT
ERS451417_01404	1717.62.peg.1417	NA	NA	NA	1	38	Cargentoratense_DSM44202,"Catypicum_R2070","Caurimucosum_ATCC700975","Cbelfantii_FRC0043","Ccallunae_DSM20147","Ccamporealensis_DSM44610","Cdeserti_GIMN1010","Cdiphtheriae_NCTC11397","Cdoosanense_DSM45436","Cefficiens_YS314","Cepidermidicanis_DSM45586","Cfalsenii_DSM44353","Cglutamicum_ATCC13032","Cglycinophilum_AJ3170","Chalotolerans_YIM70093","Chumireducens_DSM45392","Cimitans_DSM44264","Cjeike…	0.1523	0.144984	1.59951	0.15231	0.144994	1.59951	2	2	1. 0.63202;2. 60;3. 178;4. 69;5. 69;6. 205;7. 195;8. 583;9. 28;10. D;11. GAT	1. 0.55694;2. 144;3. 430;4. 153;5. 153;6. 457;7. 279;8. 835;9. 280;10. I;11. ATT
ERS451417_01681	1717.62.peg.1688	NA	NA	NA	1	38	Cargentoratense_DSM44202,"Catypicum_R2070","Caurimucosum_ATCC700975","Cbelfantii_FRC0043","Ccallunae_DSM20147","Ccamporealensis_DSM44610","Cdeserti_GIMN1010","Cdiphtheriae_NCTC11397","Cdoosanense_DSM45436","Cefficiens_YS314","Cepidermidicanis_DSM45586","Cfalsenii_DSM44353","Cglutamicum_ATCC13032","Cglycinophilum_AJ3170","Chalotolerans_YIM70093","Chumireducens_DSM45392","Cimitans_DSM44264","Cjeike…	0.120062	0.120062	1.57266	0.120062	0.120062	1.57266	3074	1	1. 0.65429;2. 319;3. 955;4. 380;5. 380;6. 1138;7. 485;8. 1453;9. 544;10. A;11. GCC
ERS451417_00699	1717.62.peg.703	NA	NA	NA	1	25	Catypicum_R2070,"Caurimucosum_ATCC700975","Cbelfantii_FRC0043","Ccallunae_DSM20147","Ccamporealensis_DSM44610","Cdeserti_GIMN1010","Cdiphtheriae_NCTC11397","Cefficiens_YS314","Cepidermidicanis_DSM45586","Cglutamicum_ATCC13032","Cglycinophilum_AJ3170","Chalotolerans_YIM70093","Chumireducens_DSM45392","Cmarinum_DSM44953","Cmustelae_DSM45274","Cpseudotuberculosis_31","Cpseudotuberculosis_ATCC19410",…	0.127094	0.127094	1.67277	0.127084	0.127084	1.67277	2	1	1. 0.4426;2. 121;3. 361;4. 136;5. 126;6. 376;7. 135;8. 403;9. 268;10. W;11. TGG
ERS451417_01521	1717.62.peg.1530	NA	NA	NA	1	38	Cargentoratense_DSM44202,"Catypicum_R2070","Caurimucosum_ATCC700975","Cbelfantii_FRC0043","Ccallunae_DSM20147","Ccamporealensis_DSM44610","Cdeserti_GIMN1010","Cdiphtheriae_NCTC11397","Cdoosanense_DSM45436","Cefficiens_YS314","Cepidermidicanis_DSM45586","Cfalsenii_DSM44353","Cglutamicum_ATCC13032","Cglycinophilum_AJ3170","Chalotolerans_YIM70093","Chumireducens_DSM45392","Cimitans_DSM44264","Cjeike…	0.102721	0.102721	1.5555	0.102721	0.102721	1.55549	258	0
ERS451417_01988	1717.62.peg.1989	NA	NA	NA	1	14	Caurimucosum_ATCC700975,"Cbelfantii_FRC0043","Ccamporealensis_DSM44610","Cdiphtheriae_NCTC11397","Cimitans_DSM44264","Cmustelae_DSM45274","CriegeliiPUDD83A45","Csilvaticum_KL0182","Csimulans_PES1","Csingulare_IBSB52218","Culcerans_NCTC12077","Culcerans_NCTC7910","Cureicelerivorans_IMMIBRIV2301","Cvitaeruminis_DSM20294"	0.334387	0.305574	1.88833	0.334387	0.305574	1.88833	2	1	1. 0.47444;2. 85;3. 253;4. 86;5. 86;6. 256;7. 86;8. 256;9. 247;10. A;11. GCC
ERS451417_00459	1717.62.peg.463	NA	NA	NA	1	39	Cargentoratense_DSM44202,"Catypicum_R2070","Caurimucosum_ATCC700975","Cbelfantii_FRC0043","Ccallunae_DSM20147","Ccamporealensis_DSM44610","Cdeserti_GIMN1010","Cdiphtheriae_NCTC11397","Cdoosanense_DSM45436","Cefficiens_YS314","Cepidermidicanis_DSM45586","Cfalsenii_DSM44353","Cglutamicum_ATCC13032","Cglycinophilum_AJ3170","Chalotolerans_YIM70093","Chumireducens_DSM45392","Cimitans_DSM44264","Cjeike…	0.186482	0.186482	1.8279	0.186482	0.186482	1.8279	258	0
ERS451417_00947	1717.62.peg.954	NA	NA	NA	1	39	Cargentoratense_DSM44202,"Catypicum_R2070","Caurimucosum_ATCC700975","Cbelfantii_FRC0043","Ccallunae_DSM20147","Ccamporealensis_DSM44610","Cdeserti_GIMN1010","Cdiphtheriae_NCTC11397","Cdoosanense_DSM45436","Cefficiens_YS314","Cepidermidicanis_DSM45586","Cfalsenii_DSM44353","Cglutamicum_ATCC13032","Cglycinophilum_AJ3170","Chalotolerans_YIM70093","Chumireducens_DSM45392","Cimitans_DSM44264","Cjeike…	0.197228	0.157367	1.79517	0.197228	0.157367	1.79517	2	3	1. 0.62501;2. 44;3. 130;4. 58;5. 58;6. 172;7. 63;8. 187;9. 115;10. T;11. ACT	1. 0.618;2. 61;3. 181;4. 75;5. 75;6. 223;7. 80;8. 238;9. 166;10. P;11. CCC	1. 0.60847;2. 284;3. 850;4. 306;5. 306;6. 916;7. 311;8. 931;9. 799;10. D;11. GAT
ERS451417_00014	1717.62.peg.13	NA	NA	NA	1	18	Cargentoratense_DSM44202,"Caurimucosum_ATCC700975","Cbelfantii_FRC0043","Ccamporealensis_DSM44610","Cdiphtheriae_NCTC11397","Cglycinophilum_AJ3170","Chalotolerans_YIM70093","Chumireducens_DSM45392","Cimitans_DSM44264","Ckroppenstedtii_DSM44385","Cmustelae_DSM45274","CriegeliiPUDD83A45","Crouxii_FRC0190","Csimulans_PES1","Csingulare_IBSB52218","Ctestudinoris_DSM44614","Cureicelerivorans_IMMIBRIV23…	0.116419	0.116419	1.68638	0.116419	0.116419	1.68638	2	3	1. 0.52195;2. 17;3. 49;4. 32;5. 32;6. 94;7. 42;8. 124;9. 43;10. A;11. GCC	1. 0.60847;2. 357;3. 1069;4. 422;5. 400;6. 1198;7. 419;8. 1255;9. 913;10. T;11. ACT	1. 0.44866;2. 440;3. 1318;4. 505;5. 483;6. 1447;7. 502;8. 1504;9. 1084;10. S;11. AGC
ERS451417_00188	1717.62.peg.184	NA	NA	NA	1	39	Cargentoratense_DSM44202,"Catypicum_R2070","Caurimucosum_ATCC700975","Cbelfantii_FRC0043","Ccallunae_DSM20147","Ccamporealensis_DSM44610","Cdeserti_GIMN1010","Cdiphtheriae_NCTC11397","Cdoosanense_DSM45436","Cefficiens_YS314","Cepidermidicanis_DSM45586","Cfalsenii_DSM44353","Cglutamicum_ATCC13032","Cglycinophilum_AJ3170","Chalotolerans_YIM70093","Chumireducens_DSM45392","Cimitans_DSM44264","Cjeike…	0.147253	0.147253	1.86436	0.147253	0.147253	1.86435	2	1	1. 0.54998;2. 574;3. 1720;4. 602;5. 602;6. 1804;7. 642;8. 1924;9. 1555;10. V;11. GTT
ERS451417_01141	1717.62.peg.1152	NA	NA	NA	1	39	Cargentoratense_DSM44202,"Catypicum_R2070","Caurimucosum_ATCC700975","Cbelfantii_FRC0043","Ccallunae_DSM20147","Ccamporealensis_DSM44610","Cdeserti_GIMN1010","Cdiphtheriae_NCTC11397","Cdoosanense_DSM45436","Cefficiens_YS314","Cepidermidicanis_DSM45586","Cfalsenii_DSM44353","Cglutamicum_ATCC13032","Cglycinophilum_AJ3170","Chalotolerans_YIM70093","Chumireducens_DSM45392","Cimitans_DSM44264","Cjeike…	0.0829254	0.0818391	2.01288	0.0818489	0.0818294	2.01281	2	1	1. 0.56178;2. 484;3. 1450;4. 489;5. 489;6. 1465;7. 543;8. 1627;9. 1354;10. A;11. GCT
ERS451417_01302	1717.62.peg.1310	NA	NA	NA	1	38	Cargentoratense_DSM44202,"Catypicum_R2070","Caurimucosum_ATCC700975","Cbelfantii_FRC0043","Ccallunae_DSM20147","Ccamporealensis_DSM44610","Cdeserti_GIMN1010","Cdiphtheriae_NCTC11397","Cdoosanense_DSM45436","Cefficiens_YS314","Cepidermidicanis_DSM45586","Cfalsenii_DSM44353","Cglutamicum_ATCC13032","Cglycinophilum_AJ3170","Chalotolerans_YIM70093","Chumireducens_DSM45392","Cimitans_DSM44264","Cjeike…	0.173832	0.173832	1.59839	0.173832	0.173832	1.59839	2	4	1. 0.48285;2. 112;3. 334;4. 128;5. 128;6. 382;7. 153;8. 457;9. 292;10. W;11. TGG	1. 0.43917;2. 329;3. 985;4. 345;5. 345;6. 1033;7. 370;8. 1108;9. 925;10. A;11. GCT	1. 0.48807;2. 409;3. 1225;4. 428;5. 428;6. 1282;7. 455;8. 1363;9. 1114;10. V;11. GTT	1. 0.48029;2. 466;3. 1396;4. 485;5. 485;6. 1453;7. 512;8. 1534;9. 1285;10. I;11. ATT
ERS451417_01623	1717.62.peg.1631	NA	NA	NA	1	38	Cargentoratense_DSM44202,"Catypicum_R2070","Caurimucosum_ATCC700975","Cbelfantii_FRC0043","Ccallunae_DSM20147","Ccamporealensis_DSM44610","Cdeserti_GIMN1010","Cdiphtheriae_NCTC11397","Cdoosanense_DSM45436","Cefficiens_YS314","Cepidermidicanis_DSM45586","Cfalsenii_DSM44353","Cglutamicum_ATCC13032","Cglycinophilum_AJ3170","Chalotolerans_YIM70093","Chumireducens_DSM45392","Cimitans_DSM44264","Cjeike…	0.114367	0.114367	1.63105	0.114367	0.114367	1.63105	2	1	1. 0.67331;2. 262;3. 784;4. 274;5. 274;6. 820;7. 276;8. 826;9. 745;10. I;11. ATC
ERS451417_01578	1717.62.peg.1587	NA	NA	NA	1	18	Cbelfantii_FRC0043,"Ccallunae_DSM20147","Cdeserti_GIMN1010","Cdiphtheriae_NCTC11397","Cdoosanense_DSM45436","Cefficiens_YS314","Cepidermidicanis_DSM45586","Cglutamicum_ATCC13032","Chumireducens_DSM45392","Cmarinum_DSM44953","Cmaris_DSM45190","Cmustelae_DSM45274","Cpseudotuberculosis_ATCC19410","Csilvaticum_KL0182","Ctestudinoris_DSM44614","Culcerans_NCTC12077","Culcerans_NCTC7910","Cvitaeruminis_…	0.118088	0.11807	1.59625	0.118078	0.118069	1.59625	2306	0
ERS451417_01225	1717.62.peg.1233	NA	NA	NA	1	5	Cbelfantii_FRC0043,"Cdiphtheriae_NCTC11397","CriegeliiPUDD83A45","Crouxii_FRC0190","Csilvaticum_KL0182"	0.269585	0.269585	1.60889	0.269585	0.269585	1.60889	258	0
ERS451417_01894	1717.62.peg.1893	NA	NA	NA	1	38	Cargentoratense_DSM44202,"Catypicum_R2070","Caurimucosum_ATCC700975","Cbelfantii_FRC0043","Ccallunae_DSM20147","Ccamporealensis_DSM44610","Cdeserti_GIMN1010","Cdiphtheriae_NCTC11397","Cdoosanense_DSM45436","Cefficiens_YS314","Cepidermidicanis_DSM45586","Cfalsenii_DSM44353","Cglutamicum_ATCC13032","Cglycinophilum_AJ3170","Chalotolerans_YIM70093","Chumireducens_DSM45392","Cimitans_DSM44264","Cjeike…	0.159625	0.159625	1.94092	0.159625	0.159625	1.94091	2	1	1. 0.45942;2. 231;3. 691;4. 242;5. 242;6. 724;7. 254;8. 760;9. 670;10. G;11. GGC
ERS451417_01825	1717.62.peg.1830	NA	NA	NA	1	17	Cbelfantii_FRC0043,"Ccallunae_DSM20147","Cdeserti_GIMN1010","Cdiphtheriae_NCTC11397","Cdoosanense_DSM45436","Cepidermidicanis_DSM45586","Cglutamicum_ATCC13032","Ckutscheri_DSM20755","Clactis_RW25","Cpseudotuberculosis_31","Cpseudotuberculosis_ATCC19410","Csilvaticum_KL0182","Csimulans_PES1","Culcerans_NCTC12077","Culcerans_NCTC7910","Cuterequi_DSM45634","Cvitaeruminis_DSM20294"	0.155859	0.155859	1.96353	0.155859	0.155859	1.96353	258	0
ERS451417_01797	1717.62.peg.1802	NA	NA	NA	1	38	Cargentoratense_DSM44202,"Catypicum_R2070","Caurimucosum_ATCC700975","Cbelfantii_FRC0043","Ccallunae_DSM20147","Ccamporealensis_DSM44610","Cdeserti_GIMN1010","Cdiphtheriae_NCTC11397","Cdoosanense_DSM45436","Cefficiens_YS314","Cepidermidicanis_DSM45586","Cfalsenii_DSM44353","Cglutamicum_ATCC13032","Cglycinophilum_AJ3170","Chalotolerans_YIM70093","Chumireducens_DSM45392","Cimitans_DSM44264","Cjeike…	0.597352	0.247827	1.68349	0.37189	0.247837	1.68349	258	0
ERS451417_01939	1717.62.peg.1936	NA	NA	NA	1	38	Cargentoratense_DSM44202,"Catypicum_R2070","Caurimucosum_ATCC700975","Cbelfantii_FRC0043","Ccallunae_DSM20147","Ccamporealensis_DSM44610","Cdeserti_GIMN1010","Cdiphtheriae_NCTC11397","Cdoosanense_DSM45436","Cefficiens_YS314","Cepidermidicanis_DSM45586","Cfalsenii_DSM44353","Cglutamicum_ATCC13032","Cglycinophilum_AJ3170","Chalotolerans_YIM70093","Chumireducens_DSM45392","Cimitans_DSM44264","Cjeike…	0.118956	0.118956	1.9646	0.118956	0.118956	1.9646	2	1	1. 0.62945;2. 28;3. 82;4. 73;5. 73;6. 217;7. 141;8. 421;9. 55;10. A;11. GCC
ERS451417_01539	1717.62.peg.1548	NA	NA	NA	1	38	Cargentoratense_DSM44202,"Catypicum_R2070","Caurimucosum_ATCC700975","Cbelfantii_FRC0043","Ccallunae_DSM20147","Ccamporealensis_DSM44610","Cdeserti_GIMN1010","Cdiphtheriae_NCTC11397","Cdoosanense_DSM45436","Cefficiens_YS314","Cepidermidicanis_DSM45586","Cfalsenii_DSM44353","Cglutamicum_ATCC13032","Cglycinophilum_AJ3170","Chalotolerans_YIM70093","Chumireducens_DSM45392","Cimitans_DSM44264","Cjeike…	0.0418777	0.0418777	1.38684	0.0418777	0.0418777	1.38683	258	0
ERS451417_00801	1717.62.peg.808	NA	NA	NA	1	37	Cargentoratense_DSM44202,"Catypicum_R2070","Caurimucosum_ATCC700975","Cbelfantii_FRC0043","Ccallunae_DSM20147","Ccamporealensis_DSM44610","Cdeserti_GIMN1010","Cdiphtheriae_NCTC11397","Cdoosanense_DSM45436","Cepidermidicanis_DSM45586","Cfalsenii_DSM44353","Cglutamicum_ATCC13032","Cglycinophilum_AJ3170","Chalotolerans_YIM70093","Chumireducens_DSM45392","Cimitans_DSM44264","Cjeikeium_K41","Ckroppens…	0.354584	0.354584	1.56269	0.354584	0.354584	1.56269	1282	0
ERS451417_01769	1717.62.peg.1771	NA	NA	NA	1	17	Cargentoratense_DSM44202,"Caurimucosum_ATCC700975","Cbelfantii_FRC0043","Ccallunae_DSM20147","Cdeserti_GIMN1010","Cdiphtheriae_NCTC11397","Cefficiens_YS314","Cglutamicum_ATCC13032","Cglycinophilum_AJ3170","Chalotolerans_YIM70093","Chumireducens_DSM45392","Clactis_RW25","Cmarinum_DSM44953","Cmaris_DSM45190","Cmustelae_DSM45274","Cterpenotabidum_Y11","Cvitaeruminis_DSM20294"	1	0.113772	1.85834	1	0.113772	1.85834	2048	1	1. 0.87271;2. 37;3. 109;4. 73;5. 47;6. 139;7. 47;8. 139;9. 106;10. A;11. GCC
ERS451417_00549	1717.62.peg.553	NA	NA	NA	1	12	Cargentoratense_DSM44202,"Cbelfantii_FRC0043","Cdiphtheriae_NCTC11397","Clactis_RW25","Cmustelae_DSM45274","Cpseudotuberculosis_ATCC19410","Crouxii_FRC0190","Csilvaticum_KL0182","Csimulans_PES1","Culcerans_NCTC12077","Culcerans_NCTC7910","Curealyticum_DSM7109"	0.295736	0.17231	2.20669	0.295736	0.17231	2.20669	2	3	1. 0.77568;2. 138;3. 412;4. 153;5. 153;6. 457;7. 157;8. 469;9. 379;10. V;11. GTA	1. 0.70634;2. 216;3. 646;4. 242;5. 242;6. 724;7. 246;8. 736;9. 571;10. I;11. ATT	1. 0.746;2. 221;3. 661;4. 247;5. 247;6. 739;7. 251;8. 751;9. 586;10. A;11. GCT
ERS451417_01054	1717.62.peg.1064	NA	NA	NA	1	39	Cargentoratense_DSM44202,"Catypicum_R2070","Caurimucosum_ATCC700975","Cbelfantii_FRC0043","Ccallunae_DSM20147","Ccamporealensis_DSM44610","Cdeserti_GIMN1010","Cdiphtheriae_NCTC11397","Cdoosanense_DSM45436","Cefficiens_YS314","Cepidermidicanis_DSM45586","Cfalsenii_DSM44353","Cglutamicum_ATCC13032","Cglycinophilum_AJ3170","Chalotolerans_YIM70093","Chumireducens_DSM45392","Cimitans_DSM44264","Cjeike…	0.145148	0.145148	1.41519	0.145148	0.145148	1.41519	3330	0
ERS451417_01213	1717.62.peg.1221	NA	NA	NA	1	10	Cbelfantii_FRC0043,"Cdiphtheriae_NCTC11397","Ckutscheri_DSM20755","Cpseudotuberculosis_31","Cpseudotuberculosis_ATCC19410","Crouxii_FRC0190","Csilvaticum_KL0182","Culcerans_NCTC12077","Culcerans_NCTC7910","Cvitaeruminis_DSM20294"	0.437199	0.12312	2.8273	0.437199	0.12312	2.8273	2	2	1. 0.84515;2. 92;3. 274;4. 144;5. 98;6. 292;7. 98;8. 292;9. 256;10. M;11. ATG	1. 0.87806;2. 122;3. 364;4. 175;5. 128;6. 382;7. 128;8. 382;9. 346;10. R;11. CGT
ERS451417_01417	1717.62.peg.1423	NA	NA	NA	1	38	Cargentoratense_DSM44202,"Catypicum_R2070","Caurimucosum_ATCC700975","Cbelfantii_FRC0043","Ccallunae_DSM20147","Ccamporealensis_DSM44610","Cdeserti_GIMN1010","Cdiphtheriae_NCTC11397","Cdoosanense_DSM45436","Cefficiens_YS314","Cepidermidicanis_DSM45586","Cfalsenii_DSM44353","Cglutamicum_ATCC13032","Cglycinophilum_AJ3170","Chalotolerans_YIM70093","Chumireducens_DSM45392","Cimitans_DSM44264","Cjeike…	0.153125	0.15288	1.55687	0.186281	0.152834	1.55693	1026	1	1. 0.72749;2. 25;3. 73;4. 59;5. 59;6. 175;7. 105;8. 313;9. 28;10. I;11. ATT
ERS451417_00604	1717.62.peg.608	NA	NA	NA	1	6	Cbelfantii_FRC0043,"Cdiphtheriae_NCTC11397","Cepidermidicanis_DSM45586","Clactis_RW25","Cmustelae_DSM45274","Cvitaeruminis_DSM20294"	0.190938	0.190938	1.68976	0.190938	0.190938	1.68976	2	1	1. 0.49558;2. 147;3. 439;4. 183;5. 183;6. 547;7. 189;8. 565;9. 394;10. E;11. GAA
ERS451417_01373	1717.62.peg.1382	NA	NA	NA	1	38	Cargentoratense_DSM44202,"Catypicum_R2070","Caurimucosum_ATCC700975","Cbelfantii_FRC0043","Ccallunae_DSM20147","Ccamporealensis_DSM44610","Cdeserti_GIMN1010","Cdiphtheriae_NCTC11397","Cdoosanense_DSM45436","Cefficiens_YS314","Cepidermidicanis_DSM45586","Cfalsenii_DSM44353","Cglutamicum_ATCC13032","Cglycinophilum_AJ3170","Chalotolerans_YIM70093","Chumireducens_DSM45392","Cimitans_DSM44264","Cjeike…	0.158152	0.116228	1.95621	0.158162	0.116228	1.95621	1026	1	1. 0.73926;2. 143;3. 427;4. 155;5. 155;6. 463;7. 340;8. 1018;9. 310;10. P;11. CCG
ERS451417_02165	1717.62.peg.2190	NA	NA	NA	1	14	Cbelfantii_FRC0043,"Ccallunae_DSM20147","Ccamporealensis_DSM44610","Cdeserti_GIMN1010","Cdiphtheriae_NCTC11397","Cdoosanense_DSM45436","Cefficiens_YS314","Cglutamicum_ATCC13032","Cglycinophilum_AJ3170","Chalotolerans_YIM70093","Ckutscheri_DSM20755","Clactis_RW25","Cmustelae_DSM45274","Ctestudinoris_DSM44614"	0.331106	0.327143	1.65826	0.327699	0.327143	1.65826	258	0
ERS451417_00755	1717.62.peg.760	NA	NA	NA	1	39	Cargentoratense_DSM44202,"Catypicum_R2070","Caurimucosum_ATCC700975","Cbelfantii_FRC0043","Ccallunae_DSM20147","Ccamporealensis_DSM44610","Cdeserti_GIMN1010","Cdiphtheriae_NCTC11397","Cdoosanense_DSM45436","Cefficiens_YS314","Cepidermidicanis_DSM45586","Cfalsenii_DSM44353","Cglutamicum_ATCC13032","Cglycinophilum_AJ3170","Chalotolerans_YIM70093","Chumireducens_DSM45392","Cimitans_DSM44264","Cjeike…	0.106177	0.106177	2.23575	0.105512	0.105512	2.27288	258	0
ERS451417_00508	1717.62.peg.512	NA	NA	NA	1	34	Cargentoratense_DSM44202,"Catypicum_R2070","Caurimucosum_ATCC700975","Cbelfantii_FRC0043","Ccallunae_DSM20147","Ccamporealensis_DSM44610","Cdeserti_GIMN1010","Cdiphtheriae_NCTC11397","Cdoosanense_DSM45436","Cefficiens_YS314","Cepidermidicanis_DSM45586","Cglutamicum_ATCC13032","Chalotolerans_YIM70093","Chumireducens_DSM45392","Cimitans_DSM44264","Ckroppenstedtii_DSM44385","Ckutscheri_DSM20755","Cl…	0.125721	0.125721	1.97919	0.125731	0.125731	1.97919	2306	0
ERS451417_01973	1717.62.peg.1973	NA	NA	NA	1	38	Cargentoratense_DSM44202,"Catypicum_R2070","Caurimucosum_ATCC700975","Cbelfantii_FRC0043","Ccallunae_DSM20147","Ccamporealensis_DSM44610","Cdeserti_GIMN1010","Cdiphtheriae_NCTC11397","Cdoosanense_DSM45436","Cefficiens_YS314","Cepidermidicanis_DSM45586","Cfalsenii_DSM44353","Cglutamicum_ATCC13032","Cglycinophilum_AJ3170","Chalotolerans_YIM70093","Chumireducens_DSM45392","Cimitans_DSM44264","Cjeike…	0.102316	0.102316	1.92323	0.102316	0.102316	1.92323	2	2	1. 0.54038;2. 240;3. 718;4. 245;5. 245;6. 733;7. 255;8. 763;9. 586;10. V;11. GTC	1. 0.52522;2. 248;3. 742;4. 253;5. 253;6. 757;7. 263;8. 787;9. 610;10. A;11. GCC
ERS451417_00675	1717.62.peg.682	NA	NA	NA	1	37	Cargentoratense_DSM44202,"Catypicum_R2070","Caurimucosum_ATCC700975","Cbelfantii_FRC0043","Ccallunae_DSM20147","Ccamporealensis_DSM44610","Cdeserti_GIMN1010","Cdiphtheriae_NCTC11397","Cdoosanense_DSM45436","Cefficiens_YS314","Cepidermidicanis_DSM45586","Cfalsenii_DSM44353","Cglutamicum_ATCC13032","Cglycinophilum_AJ3170","Chalotolerans_YIM70093","Chumireducens_DSM45392","Cimitans_DSM44264","Cjeike…	0.204701	0.185891	1.66527	0.204681	0.18588	1.66527	3074	1	1. 0.69481;2. 13;3. 37;4. 27;5. 27;6. 79;7. 63;8. 187;9. 22;10. L;11. CTT
ERS451417_00131	1717.62.peg.130	NA	NA	NA	1	8	Cbelfantii_FRC0043,"Cdiphtheriae_NCTC11397","Cpseudotuberculosis_31","Cpseudotuberculosis_ATCC19410","Crouxii_FRC0190","Csilvaticum_KL0182","Culcerans_NCTC12077","Culcerans_NCTC7910"	0.334453	0.334453	5.26146	0.402344	0.332979	5.40185	2	3	1. 0.41736;2. 85;3. 253;4. 122;5. 85;6. 253;7. 85;8. 253;9. 208;10. A;11. GCG	1. 0.48022;2. 147;3. 439;4. 211;5. 147;6. 439;7. 147;8. 439;9. 394;10. M;11. ATG	1. 0.5117;2. 148;3. 442;4. 212;5. 148;6. 442;7. 148;8. 442;9. 397;10. Q;11. CAA
ERS451417_00396	1717.62.peg.396	NA	NA	NA	1	39	Cargentoratense_DSM44202,"Catypicum_R2070","Caurimucosum_ATCC700975","Cbelfantii_FRC0043","Ccallunae_DSM20147","Ccamporealensis_DSM44610","Cdeserti_GIMN1010","Cdiphtheriae_NCTC11397","Cdoosanense_DSM45436","Cefficiens_YS314","Cepidermidicanis_DSM45586","Cfalsenii_DSM44353","Cglutamicum_ATCC13032","Cglycinophilum_AJ3170","Chalotolerans_YIM70093","Chumireducens_DSM45392","Cimitans_DSM44264","Cjeike…	0.32732	0.176084	1.80992	0.327319	0.176084	1.80993	2	1	1. 0.80706;2. 96;3. 286;4. 97;5. 97;6. 289;7. 97;8. 289;9. 286;10. E;11. GAG
ERS451417_00670	1717.62.peg.677	NA	NA	NA	1	16	Cargentoratense_DSM44202,"Cbelfantii_FRC0043","Cdiphtheriae_NCTC11397","Cefficiens_YS314","Cepidermidicanis_DSM45586","Ckroppenstedtii_DSM44385","Ckutscheri_DSM20755","Clactis_RW25","Cmustelae_DSM45274","Cpseudotuberculosis_31","Cpseudotuberculosis_ATCC19410","Crouxii_FRC0190","Csilvaticum_KL0182","Culcerans_NCTC12077","Culcerans_NCTC7910","Cvitaeruminis_DSM20294"	0.0916806	0.0865128	2.18747	0.0916806	0.0865128	2.18747	2	1	1. 0.58298;2. 445;3. 1333;4. 474;5. 457;6. 1369;7. 466;8. 1396;9. 1258;10. F;11. TTT
ERS451417_00807	1717.62.peg.814	NA	NA	NA	1	23	Catypicum_R2070,"Caurimucosum_ATCC700975","Cbelfantii_FRC0043","Ccallunae_DSM20147","Ccamporealensis_DSM44610","Cdeserti_GIMN1010","Cdiphtheriae_NCTC11397","Cdoosanense_DSM45436","Cefficiens_YS314","Cepidermidicanis_DSM45586","Cglutamicum_ATCC13032","Chalotolerans_YIM70093","Chumireducens_DSM45392","Cmarinum_DSM44953","Cmaris_DSM45190","Cpseudotuberculosis_ATCC19410","Crouxii_FRC0190","Csilvaticu…	0.446997	0.371874	1.92585	0.446997	0.371874	1.92585	2050	2	1. 0.46585;2. 211;3. 631;4. 242;5. 238;6. 712;7. 245;8. 733;9. 520;10. A;11. GCG	1. 0.53739;2. 250;3. 748;4. 281;5. 277;6. 829;7. 284;8. 850;9. 637;10. P;11. CCA
ERS451417_02007	1717.62.peg.2012	NA	NA	NA	1	14	Cbelfantii_FRC0043,"Cdeserti_GIMN1010","Cdiphtheriae_NCTC11397","Cefficiens_YS314","Cglutamicum_ATCC13032","Cglycinophilum_AJ3170","Chalotolerans_YIM70093","Ckutscheri_DSM20755","Cpseudotuberculosis_31","Cpseudotuberculosis_ATCC19410","Csilvaticum_KL0182","Ctestudinoris_DSM44614","Culcerans_NCTC12077","Culcerans_NCTC7910"	0.0349	0.0349	3.14965	0.0349	0.0349	3.14965	3330	0
ERS451417_02065	1717.62.peg.2077	NA	NA	NA	1	7	Cbelfantii_FRC0043,"Cdiphtheriae_NCTC11397","Cpseudotuberculosis_31","Cpseudotuberculosis_ATCC19410","Csilvaticum_KL0182","Culcerans_NCTC12077","Culcerans_NCTC7910"	0.118868	0.118868	2.20552	0.118868	0.118868	2.20552	2	1	1. 0.41881;2. 39;3. 115;4. 39;5. 39;6. 115;7. 39;8. 115;9. 115;10. L;11. TTG
ERS451417_00029	1717.62.peg.26	NA	NA	NA	1	39	Cargentoratense_DSM44202,"Catypicum_R2070","Caurimucosum_ATCC700975","Cbelfantii_FRC0043","Ccallunae_DSM20147","Ccamporealensis_DSM44610","Cdeserti_GIMN1010","Cdiphtheriae_NCTC11397","Cdoosanense_DSM45436","Cefficiens_YS314","Cepidermidicanis_DSM45586","Cfalsenii_DSM44353","Cglutamicum_ATCC13032","Cglycinophilum_AJ3170","Chalotolerans_YIM70093","Chumireducens_DSM45392","Cimitans_DSM44264","Cjeike…	0.234246	0.234246	2.05297	0.234253	0.234253	2.05298	258	0
ERS451417_00348	1717.62.peg.351	NA	NA	NA	1	39	Cargentoratense_DSM44202,"Catypicum_R2070","Caurimucosum_ATCC700975","Cbelfantii_FRC0043","Ccallunae_DSM20147","Ccamporealensis_DSM44610","Cdeserti_GIMN1010","Cdiphtheriae_NCTC11397","Cdoosanense_DSM45436","Cefficiens_YS314","Cepidermidicanis_DSM45586","Cfalsenii_DSM44353","Cglutamicum_ATCC13032","Cglycinophilum_AJ3170","Chalotolerans_YIM70093","Chumireducens_DSM45392","Cimitans_DSM44264","Cjeike…	0.252654	0.0995722	1.79923	0.252654	0.0995726	1.79923	2	1	1. 0.83965;2. 196;3. 586;4. 205;5. 205;6. 613;7. 213;8. 637;9. 550;10. A;11. GCC
ERS451417_02148	1717.62.peg.2170	NA	NA	NA	1	8	Cbelfantii_FRC0043,"Cdiphtheriae_NCTC11397","Clactis_RW25","Cpseudotuberculosis_31","Cpseudotuberculosis_ATCC19410","Csilvaticum_KL0182","Culcerans_NCTC12077","Culcerans_NCTC7910"	1	0.0832206	2.34974	0.99999	0.0832106	2.34974	3072	4	1. 0.78037;2. 27;3. 79;4. 116;5. 40;6. 118;7. 40;8. 118;9. 34;10. R;11. CGC	1. 0.65798;2. 29;3. 85;4. 118;5. 42;6. 124;7. 42;8. 124;9. 40;10. L;11. CTC	1. 0.72906;2. 135;3. 403;4. 246;5. 164;6. 490;7. 176;8. 526;9. 265;10. N;11. AAT	1. 0.59176;2. 184;3. 550;4. 296;5. 214;6. 640;7. 226;8. 676;9. 412;10. H;11. CAC
ERS451417_01014	1717.62.peg.1025	NA	NA	NA	1	38	Cargentoratense_DSM44202,"Catypicum_R2070","Caurimucosum_ATCC700975","Cbelfantii_FRC0043","Ccallunae_DSM20147","Ccamporealensis_DSM44610","Cdeserti_GIMN1010","Cdiphtheriae_NCTC11397","Cdoosanense_DSM45436","Cefficiens_YS314","Cepidermidicanis_DSM45586","Cfalsenii_DSM44353","Cglutamicum_ATCC13032","Cglycinophilum_AJ3170","Chalotolerans_YIM70093","Chumireducens_DSM45392","Cimitans_DSM44264","Cjeike…	0.221466	0.207084	1.80403	0.221466	0.207084	1.80403	2	1	1. 0.72291;2. 398;3. 1192;4. 440;5. 440;6. 1318;7. 456;8. 1366;9. 907;10. V;11. GTA
ERS451417_01035	1717.62.peg.1046	NA	NA	NA	1	3	Cbelfantii_FRC0043,"Cdiphtheriae_NCTC11397","Crouxii_FRC0190"	0.99999	0.99999	2.51938	1	1	2.51938	128	1	1. 0.44937;2. 3;3. 7;4. 3;5. 3;6. 7;7. 3;8. 7;9. 7;10. A;11. GCT
ERS451417_00516	1717.62.peg.520	NA	NA	NA	1	10	Cbelfantii_FRC0043,"Cdiphtheriae_NCTC11397","Cjeikeium_K41","Clactis_RW25","Cpseudotuberculosis_31","Cpseudotuberculosis_ATCC19410","Crouxii_FRC0190","Csilvaticum_KL0182","Culcerans_NCTC12077","Culcerans_NCTC7910"	0.0432524	0.0432524	2.39989	0.0432524	0.0432524	2.39988	2306	0
ERS451417_01927	1717.62.peg.1924	NA	NA	NA	1	38	Cargentoratense_DSM44202,"Catypicum_R2070","Caurimucosum_ATCC700975","Cbelfantii_FRC0043","Ccallunae_DSM20147","Ccamporealensis_DSM44610","Cdeserti_GIMN1010","Cdiphtheriae_NCTC11397","Cdoosanense_DSM45436","Cefficiens_YS314","Cepidermidicanis_DSM45586","Cfalsenii_DSM44353","Cglutamicum_ATCC13032","Cglycinophilum_AJ3170","Chalotolerans_YIM70093","Chumireducens_DSM45392","Cimitans_DSM44264","Cjeike…	0.167014	0.167014	1.80007	0.167014	0.167014	1.80007	2	3	1. 0.50871;2. 117;3. 349;4. 134;5. 134;6. 400;7. 134;8. 400;9. 325;10. S;11. TCT	1. 0.4401;2. 302;3. 904;4. 319;5. 319;6. 955;7. 319;8. 955;9. 874;10. I;11. ATC	1. 0.49874;2. 338;3. 1012;4. 355;5. 355;6. 1063;7. 355;8. 1063;9. 982;10. L;11. CTG
ERS451417_02405	1717.62.peg.2437	NA	NA	NA	1	33	Cargentoratense_DSM44202,"Catypicum_R2070","Caurimucosum_ATCC700975","Cbelfantii_FRC0043","Ccallunae_DSM20147","Ccamporealensis_DSM44610","Cdeserti_GIMN1010","Cdiphtheriae_NCTC11397","Cdoosanense_DSM45436","Cefficiens_YS314","Cepidermidicanis_DSM45586","Cfalsenii_DSM44353","Cglutamicum_ATCC13032","Cimitans_DSM44264","Cjeikeium_K41","Ckroppenstedtii_DSM44385","Ckutscheri_DSM20755","Clactis_RW25","…	0.249322	0.249322	2.12097	0.249322	0.249322	2.12097	258	0
ERS451417_00980	1717.62.peg.990	NA	NA	NA	1	35	Cargentoratense_DSM44202,"Catypicum_R2070","Caurimucosum_ATCC700975","Cbelfantii_FRC0043","Ccallunae_DSM20147","Ccamporealensis_DSM44610","Cdeserti_GIMN1010","Cdiphtheriae_NCTC11397","Cdoosanense_DSM45436","Cefficiens_YS314","Cepidermidicanis_DSM45586","Cfalsenii_DSM44353","Cglutamicum_ATCC13032","Cglycinophilum_AJ3170","Chalotolerans_YIM70093","Chumireducens_DSM45392","Cjeikeium_K41","Ckroppenst…	0.156758	0.156758	1.63846	0.156758	0.156758	1.63846	2050	1	1. 0.46271;2. 190;3. 568;4. 206;5. 198;6. 592;7. 213;8. 637;9. 370;10. D;11. GAT
ERS451417_01450	1717.62.peg.1457	NA	NA	NA	1	33	Cargentoratense_DSM44202,"Catypicum_R2070","Caurimucosum_ATCC700975","Cbelfantii_FRC0043","Ccallunae_DSM20147","Ccamporealensis_DSM44610","Cdeserti_GIMN1010","Cdiphtheriae_NCTC11397","Cdoosanense_DSM45436","Cefficiens_YS314","Cepidermidicanis_DSM45586","Cglutamicum_ATCC13032","Cglycinophilum_AJ3170","Chalotolerans_YIM70093","Chumireducens_DSM45392","Cimitans_DSM44264","Ckroppenstedtii_DSM44385","…	0.184589	0.184589	2.02331	0.184589	0.184589	2.02331	2	1	1. 0.41523;2. 181;3. 541;4. 227;5. 227;6. 679;7. 261;8. 781;9. 400;10. E;11. GAG
ERS451417_01305	1717.62.peg.1313	NA	NA	NA	1	28	Cargentoratense_DSM44202,"Caurimucosum_ATCC700975","Cbelfantii_FRC0043","Ccallunae_DSM20147","Cdeserti_GIMN1010","Cdiphtheriae_NCTC11397","Cdoosanense_DSM45436","Cefficiens_YS314","Cepidermidicanis_DSM45586","Cfalsenii_DSM44353","Cglutamicum_ATCC13032","Chalotolerans_YIM70093","Chumireducens_DSM45392","Cjeikeium_K41","Clactis_RW25","Cmarinum_DSM44953","Cmaris_DSM45190","Cmustelae_DSM45274","Cpseu…	0.189563	0.189563	1.6528	0.189563	0.189563	1.6528	3330	0
ERS451417_01022	1717.62.peg.1035	NA	NA	NA	1	39	Cargentoratense_DSM44202,"Catypicum_R2070","Caurimucosum_ATCC700975","Cbelfantii_FRC0043","Ccallunae_DSM20147","Ccamporealensis_DSM44610","Cdeserti_GIMN1010","Cdiphtheriae_NCTC11397","Cdoosanense_DSM45436","Cefficiens_YS314","Cepidermidicanis_DSM45586","Cfalsenii_DSM44353","Cglutamicum_ATCC13032","Cglycinophilum_AJ3170","Chalotolerans_YIM70093","Chumireducens_DSM45392","Cimitans_DSM44264","Cjeike…	0.0863729	0.0863729	1.82305	0.0863729	0.0863729	1.82305	2050	1	1. 0.56087;2. 244;3. 730;4. 252;5. 252;6. 754;7. 279;8. 835;9. 502;10. P;11. CCT
ERS451417_01511	1717.62.peg.1519	NA	NA	NA	1	19	Caurimucosum_ATCC700975,"Cbelfantii_FRC0043","Ccallunae_DSM20147","Cdiphtheriae_NCTC11397","Cepidermidicanis_DSM45586","Cfalsenii_DSM44353","Cglutamicum_ATCC13032","Cglycinophilum_AJ3170","Chumireducens_DSM45392","Cjeikeium_K41","Ckroppenstedtii_DSM44385","Clactis_RW25","Cpseudotuberculosis_31","Cpseudotuberculosis_ATCC19410","Csilvaticum_KL0182","Csimulans_PES1","Culcerans_NCTC12077","Culcerans_…	0.208038	0.208038	1.87274	0.208038	0.208038	1.87274	1282	0
ERS451417_00754	1717.62.peg.759	NA	NA	NA	1	39	Cargentoratense_DSM44202,"Catypicum_R2070","Caurimucosum_ATCC700975","Cbelfantii_FRC0043","Ccallunae_DSM20147","Ccamporealensis_DSM44610","Cdeserti_GIMN1010","Cdiphtheriae_NCTC11397","Cdoosanense_DSM45436","Cefficiens_YS314","Cepidermidicanis_DSM45586","Cfalsenii_DSM44353","Cglutamicum_ATCC13032","Cglycinophilum_AJ3170","Chalotolerans_YIM70093","Chumireducens_DSM45392","Cimitans_DSM44264","Cjeike…	0.131443	0.131443	2.08624	0.131443	0.131443	2.08624	258	0
ERS451417_01739	1717.62.peg.1743	NA	NA	NA	1	31	Cargentoratense_DSM44202,"Catypicum_R2070","Caurimucosum_ATCC700975","Cbelfantii_FRC0043","Ccallunae_DSM20147","Ccamporealensis_DSM44610","Cdeserti_GIMN1010","Cdiphtheriae_NCTC11397","Cdoosanense_DSM45436","Cefficiens_YS314","Cepidermidicanis_DSM45586","Cglutamicum_ATCC13032","Chalotolerans_YIM70093","Chumireducens_DSM45392","Cimitans_DSM44264","Ckutscheri_DSM20755","Cmarinum_DSM44953","Cmaris_DS…	0.202356	0.202356	2.09829	0.202356	0.202356	2.09829	2050	2	1. 0.5812;2. 91;3. 271;4. 132;5. 116;6. 346;7. 124;8. 370;9. 247;10. V;11. GTA	1. 0.44458;2. 152;3. 454;4. 261;5. 178;6. 532;7. 194;8. 580;9. 343;10. N;11. AAC
ERS451417_00805	1717.62.peg.812	NA	NA	NA	1	3	Cbelfantii_FRC0043,"Cdiphtheriae_NCTC11397","Crouxii_FRC0190"	0.508537	0.0994533	3.8209	0.508537	0.0994533	3.8209	130	11	1. 0.85726;2. 4;3. 10;4. 20;5. 7;6. 19;7. 7;8. 19;9. 10;10. F;11. TTT	1. 0.85269;2. 17;3. 49;4. 33;5. 20;6. 58;7. 20;8. 58;9. 49;10. D;11. GAC	1. 0.83963;2. 31;3. 91;4. 47;5. 34;6. 100;7. 34;8. 100;9. 91;10. T;11. ACG	1. 0.8379;2. 46;3. 136;4. 62;5. 49;6. 145;7. 49;8. 145;9. 136;10. R;11. CGC	1. 0.8465;2. 57;3. 169;4. 73;5. 60;6. 178;7. 60;8. 178;9. 169;10. Q;11. CAA	1. 0.82175;2. 69;3. 205;4. 85;5. 72;6. 214;7. 72;8. 214;9. 205;10. V;11. GTC	1. 0.8197;2. 132;3. 394;4. 154;5. 135;6. 403;7. 135;8. 403;9. 394;10. V;11. GTC	1. 0.813;2. 147;3. 439;4. 169;5. 150;6. 448;7. 150;8. 448;9. 439;10. A;11. GCC	1. 0.83219;2. 158;3. 472;4. 188;5. 161;6. 481;7. 161;8. 481;9. 472;10. V;11. GTG	1. 0.83941;2. 196;3. 586;4. 246;5. 199;6. 595;7. 199;8. 595;9. 586;10. G;11. GGA	1. 0.83941;2. 230;3. 688;4. 288;5. 233;6. 697;7. 233;8. 697;9. 688;10. G;11. GGA
ERS451417_01581	1717.62.peg.1590	NA	NA	NA	1	29	Catypicum_R2070,"Caurimucosum_ATCC700975","Cbelfantii_FRC0043","Ccallunae_DSM20147","Ccamporealensis_DSM44610","Cdeserti_GIMN1010","Cdiphtheriae_NCTC11397","Cdoosanense_DSM45436","Cefficiens_YS314","Cepidermidicanis_DSM45586","Cglutamicum_ATCC13032","Chalotolerans_YIM70093","Chumireducens_DSM45392","Ckutscheri_DSM20755","Cmarinum_DSM44953","Cmaris_DSM45190","Cmustelae_DSM45274","Cpseudotuberculos…	0.99999	0.221424	1.63447	1	0.221425	1.63447	3328	0
ERS451417_00027	1717.62.peg.24	NA	NA	NA	1	32	Cargentoratense_DSM44202,"Catypicum_R2070","Caurimucosum_ATCC700975","Cbelfantii_FRC0043","Ccallunae_DSM20147","Cdeserti_GIMN1010","Cdiphtheriae_NCTC11397","Cdoosanense_DSM45436","Cefficiens_YS314","Cfalsenii_DSM44353","Cglutamicum_ATCC13032","Cglycinophilum_AJ3170","Chalotolerans_YIM70093","Cjeikeium_K41","Ckroppenstedtii_DSM44385","Ckutscheri_DSM20755","Cmustelae_DSM45274","Cpseudotuberculosis_…	0.205182	0.205182	1.94021	0.205182	0.205182	1.94021	2	1	1. 0.58503;2. 65;3. 193;4. 112;5. 112;6. 334;7. 169;8. 505;9. 178;10. A;11. GCC
ERS451417_00603	1717.62.peg.607	NA	NA	NA	1	6	Cbelfantii_FRC0043,"Cdiphtheriae_NCTC11397","Cepidermidicanis_DSM45586","Clactis_RW25","Cmustelae_DSM45274","Cvitaeruminis_DSM20294"	0.221351	0.221351	2.28368	0.221351	0.221351	2.28368	258	0
ERS451417_01641	1717.62.peg.1648	NA	NA	NA	1	38	Cargentoratense_DSM44202,"Catypicum_R2070","Caurimucosum_ATCC700975","Cbelfantii_FRC0043","Ccallunae_DSM20147","Ccamporealensis_DSM44610","Cdeserti_GIMN1010","Cdiphtheriae_NCTC11397","Cdoosanense_DSM45436","Cefficiens_YS314","Cepidermidicanis_DSM45586","Cfalsenii_DSM44353","Cglutamicum_ATCC13032","Cglycinophilum_AJ3170","Chalotolerans_YIM70093","Chumireducens_DSM45392","Cimitans_DSM44264","Cjeike…	0.233482	0.233482	1.85114	0.233482	0.233482	1.85114	1282	0
ERS451417_00385	1717.62.peg.385	NA	NA	NA	1	7	Cbelfantii_FRC0043,"Cdiphtheriae_NCTC11397","Cpseudotuberculosis_ATCC19410","Crouxii_FRC0190","Csilvaticum_KL0182","Culcerans_NCTC12077","Culcerans_NCTC7910"	0.310519	0.310519	3.27018	0.34353	0.311251	3.30281	2	1	1. 0.6332;2. 87;3. 259;4. 110;5. 101;6. 301;7. 106;8. 316;9. 154;10. A;11. GCG
ERS451417_00639	1717.62.peg.643	NA	NA	NA	1	19	Cargentoratense_DSM44202,"Cbelfantii_FRC0043","Cdiphtheriae_NCTC11397","Cepidermidicanis_DSM45586","Cfalsenii_DSM44353","Cglycinophilum_AJ3170","Chalotolerans_YIM70093","Chumireducens_DSM45392","Clactis_RW25","Cmarinum_DSM44953","Cmustelae_DSM45274","Cpseudotuberculosis_31","Cpseudotuberculosis_ATCC19410","Crouxii_FRC0190","Csilvaticum_KL0182","Ctestudinoris_DSM44614","Culcerans_NCTC12077","Culce…	0.137672	0.137672	1.69543	0.137672	0.137672	1.69542	258	0
ERS451417_00475	1717.62.peg.478	NA	NA	NA	1	39	Cargentoratense_DSM44202,"Catypicum_R2070","Caurimucosum_ATCC700975","Cbelfantii_FRC0043","Ccallunae_DSM20147","Ccamporealensis_DSM44610","Cdeserti_GIMN1010","Cdiphtheriae_NCTC11397","Cdoosanense_DSM45436","Cefficiens_YS314","Cepidermidicanis_DSM45586","Cfalsenii_DSM44353","Cglutamicum_ATCC13032","Cglycinophilum_AJ3170","Chalotolerans_YIM70093","Chumireducens_DSM45392","Cimitans_DSM44264","Cjeike…	0.240965	0.183772	1.88428	0.240965	0.183772	1.88428	2050	2	1. 0.64153;2. 116;3. 346;4. 117;5. 117;6. 349;7. 117;8. 349;9. 244;10. A;11. GCT	1. 0.58632;2. 146;3. 436;4. 147;5. 147;6. 439;7. 147;8. 439;9. 334;10. D;11. GAC
ERS451417_01781	1717.62.peg.1786	NA	NA	NA	1	11	Cbelfantii_FRC0043,"Cdiphtheriae_NCTC11397","Chalotolerans_YIM70093","Ckutscheri_DSM20755","Cmustelae_DSM45274","Cpseudotuberculosis_31","Cpseudotuberculosis_ATCC19410","Csilvaticum_KL0182","Culcerans_NCTC12077","Culcerans_NCTC7910","Cvitaeruminis_DSM20294"	0.142974	0.142974	2.14768	0.142974	0.142974	2.14768	3330	0
ERS451417_00782	1717.62.peg.789	NA	NA	NA	1	39	Cargentoratense_DSM44202,"Catypicum_R2070","Caurimucosum_ATCC700975","Cbelfantii_FRC0043","Ccallunae_DSM20147","Ccamporealensis_DSM44610","Cdeserti_GIMN1010","Cdiphtheriae_NCTC11397","Cdoosanense_DSM45436","Cefficiens_YS314","Cepidermidicanis_DSM45586","Cfalsenii_DSM44353","Cglutamicum_ATCC13032","Cglycinophilum_AJ3170","Chalotolerans_YIM70093","Chumireducens_DSM45392","Cimitans_DSM44264","Cjeike…	0.15568	0.124515	1.80118	0.15568	0.124515	1.80118	1026	3	1. 0.68345;2. 373;3. 1117;4. 397;5. 397;6. 1189;7. 401;8. 1201;9. 1021;10. D;11. GAT	1. 0.6557;2. 374;3. 1120;4. 398;5. 398;6. 1192;7. 402;8. 1204;9. 1024;10. V;11. GTC	1. 0.65794;2. 546;3. 1636;4. 601;5. 601;6. 1801;7. 833;8. 2497;9. 1429;10. M;11. ATG
ERS451417_02309	1717.62.peg.2336	NA	NA	NA	1	31	Catypicum_R2070,"Caurimucosum_ATCC700975","Cbelfantii_FRC0043","Ccallunae_DSM20147","Ccamporealensis_DSM44610","Cdeserti_GIMN1010","Cdiphtheriae_NCTC11397","Cdoosanense_DSM45436","Cefficiens_YS314","Cepidermidicanis_DSM45586","Cglutamicum_ATCC13032","Cglycinophilum_AJ3170","Chalotolerans_YIM70093","Chumireducens_DSM45392","Ckutscheri_DSM20755","Cmarinum_DSM44953","Cmaris_DSM45190","Cmustelae_DSM4…	0.471882	0.471882	1.65752	0.471882	0.471882	1.65752	2306	0
ERS451417_00873	1717.62.peg.879	NA	NA	NA	1	8	Cbelfantii_FRC0043,"Cdiphtheriae_NCTC11397","Cpseudotuberculosis_31","Cpseudotuberculosis_ATCC19410","Crouxii_FRC0190","Csilvaticum_KL0182","Culcerans_NCTC12077","Culcerans_NCTC7910"	0.0963069	0.0963069	2.55894	0.0963069	0.0963069	2.55894	2	4	1. 0.55987;2. 71;3. 211;4. 140;5. 107;6. 319;7. 109;8. 325;9. 142;10. V;11. GTG	1. 0.60055;2. 381;3. 1141;4. 534;5. 417;6. 1249;7. 419;8. 1255;9. 1072;10. T;11. ACA	1. 0.4973;2. 387;3. 1159;4. 540;5. 423;6. 1267;7. 425;8. 1273;9. 1090;10. A;11. GCC	1. 0.55004;2. 433;3. 1297;4. 670;5. 469;6. 1405;7. 471;8. 1411;9. 1228;10. D;11. GAC
ERS451417_01013	1717.62.peg.1024	NA	NA	NA	1	3	Cbelfantii_FRC0043,"Cdiphtheriae_NCTC11397","Crouxii_FRC0190"	0.315873	0.227901	5.26009	0.315873	0.227901	5.26009	130	8	1. 0.40682;2. 9;3. 25;4. 49;5. 16;6. 46;7. 16;8. 46;9. 25;10. V;11. GTG	1. 0.40039;2. 24;3. 70;4. 72;5. 31;6. 91;7. 31;8. 91;9. 70;10. D;11. GAT	1. 0.42088;2. 67;3. 199;4. 115;5. 74;6. 220;7. 74;8. 220;9. 199;10. R;11. CGT	1. 0.46405;2. 157;3. 469;4. 211;5. 164;6. 490;7. 164;8. 490;9. 469;10. A;11. GCT	1. 0.46306;2. 317;3. 949;4. 404;5. 324;6. 970;7. 324;8. 970;9. 949;10. A;11. GCG	1. 0.40039;2. 324;3. 970;4. 411;5. 331;6. 991;7. 331;8. 991;9. 970;10. D;11. GAT	1. 0.42302;2. 447;3. 1339;4. 540;5. 454;6. 1360;7. 454;8. 1360;9. 1339;10. G;11. GGC	1. 0.42474;2. 486;3. 1456;4. 597;5. 493;6. 1477;7. 493;8. 1477;9. 1456;10. D;11. GAC
ERS451417_02381	1717.62.peg.2412	NA	NA	NA	1	4	Cbelfantii_FRC0043,"Cdiphtheriae_NCTC11397","Chumireducens_DSM45392","Ctestudinoris_DSM44614"	1	0.0931207	2.20166	0.115656	0.0890092	2.17717	256	0
ERS451417_02353	1717.62.peg.2381	NA	NA	NA	1	12	Cbelfantii_FRC0043,"Ccamporealensis_DSM44610","Cdiphtheriae_NCTC11397","Chalotolerans_YIM70093","Chumireducens_DSM45392","Cmarinum_DSM44953","Cpseudotuberculosis_31","Cpseudotuberculosis_ATCC19410","Csilvaticum_KL0182","Culcerans_NCTC12077","Culcerans_NCTC7910","Cvitaeruminis_DSM20294"	0.236867	0.236867	2.52042	0.236867	0.236867	2.52042	3074	3	1. 0.66844;2. 164;3. 490;4. 233;5. 180;6. 538;7. 251;8. 751;9. 211;10. I;11. ATT	1. 0.41528;2. 219;3. 655;4. 295;5. 235;6. 703;7. 306;8. 916;9. 376;10. A;11. GCT	1. 0.54099;2. 221;3. 661;4. 297;5. 237;6. 709;7. 308;8. 922;9. 382;10. G;11. GGA
ERS451417_02071	1717.62.peg.2083	NA	NA	NA	1	17	Cargentoratense_DSM44202,"Catypicum_R2070","Cbelfantii_FRC0043","Ccamporealensis_DSM44610","Cdeserti_GIMN1010","Cdiphtheriae_NCTC11397","Cefficiens_YS314","Cepidermidicanis_DSM45586","Cjeikeium_K41","Ckutscheri_DSM20755","Cmustelae_DSM45274","Cpseudotuberculosis_31","Cpseudotuberculosis_ATCC19410","Csilvaticum_KL0182","Culcerans_NCTC12077","Culcerans_NCTC7910","Cvitaeruminis_DSM20294"	0.158556	0.158556	1.66834	0.158556	0.158556	1.66834	258	0
ERS451417_00737	1717.62.peg.740	NA	NA	NA	1	13	Cbelfantii_FRC0043,"Ccallunae_DSM20147","Cdeserti_GIMN1010","Cdiphtheriae_NCTC11397","Cefficiens_YS314","Cepidermidicanis_DSM45586","Cglutamicum_ATCC13032","Chumireducens_DSM45392","Clactis_RW25","Cmarinum_DSM44953","Cmustelae_DSM45274","Crouxii_FRC0190","Ctestudinoris_DSM44614"	0.143263	0.09209	1.53569	0.143263	0.09209	1.53569	2	4	1. 0.6503;2. 62;3. 184;4. 62;5. 62;6. 184;7. 88;8. 262;9. 91;10. G;11. GGA	1. 0.61329;2. 274;3. 820;4. 282;5. 277;6. 829;7. 310;8. 928;9. 628;10. V;11. GTG	1. 0.52772;2. 292;3. 874;4. 300;5. 295;6. 883;7. 328;8. 982;9. 682;10. L;11. CTC	1. 0.59381;2. 483;3. 1447;4. 495;5. 486;6. 1456;7. 519;8. 1555;9. 1255;10. I;11. ATC
ERS451417_02343	1717.62.peg.2371	NA	NA	NA	1	7	Cbelfantii_FRC0043,"Ccamporealensis_DSM44610","Cdiphtheriae_NCTC11397","Csingulare_IBSB52218","Culcerans_NCTC12077","Culcerans_NCTC7910","Curealyticum_DSM7109"	0.252267	0.252267	2.0852	0.252267	0.252267	2.0852	258	0
ERS451417_01722	1717.62.peg.1725	NA	NA	NA	1	10	Cbelfantii_FRC0043,"Cdiphtheriae_NCTC11397","Ckutscheri_DSM20755","Cmustelae_DSM45274","Cpseudotuberculosis_31","Cpseudotuberculosis_ATCC19410","Csilvaticum_KL0182","Culcerans_NCTC12077","Culcerans_NCTC7910","Cvitaeruminis_DSM20294"	0.235285	0.180408	2.41964	0.235293	0.180416	2.41963	2050	4	1. 0.67008;2. 20;3. 58;4. 42;5. 24;6. 70;7. 24;8. 70;9. 19;10. H;11. CAT	1. 0.56817;2. 131;3. 391;4. 232;5. 139;6. 415;7. 143;8. 427;9. 286;10. G;11. GGG	1. 0.56317;2. 146;3. 436;4. 258;5. 154;6. 460;7. 158;8. 472;9. 331;10. T;11. ACC	1. 0.58599;2. 153;3. 457;4. 265;5. 161;6. 481;7. 165;8. 493;9. 352;10. S;11. AGC
ERS451417_00294	1717.62.peg.295	NA	NA	NA	1	39	Cargentoratense_DSM44202,"Catypicum_R2070","Caurimucosum_ATCC700975","Cbelfantii_FRC0043","Ccallunae_DSM20147","Ccamporealensis_DSM44610","Cdeserti_GIMN1010","Cdiphtheriae_NCTC11397","Cdoosanense_DSM45436","Cefficiens_YS314","Cepidermidicanis_DSM45586","Cfalsenii_DSM44353","Cglutamicum_ATCC13032","Cglycinophilum_AJ3170","Chalotolerans_YIM70093","Chumireducens_DSM45392","Cimitans_DSM44264","Cjeike…	0.13933	0.13933	1.67232	0.13933	0.13933	1.67232	2	1	1. 0.65467;2. 483;3. 1447;4. 541;5. 541;6. 1621;7. 584;8. 1750;9. 1354;10. L;11. CTG
ERS451417_02163	1717.62.peg.2188	NA	NA	NA	1	4	Cbelfantii_FRC0043,"Cdiphtheriae_NCTC11397","Ckutscheri_DSM20755","Clactis_RW25"	0.274247	0.239735	2.0631	0.274247	0.239735	2.06309	3074	1	1. 0.70454;2. 339;3. 1015;4. 467;5. 372;6. 1114;7. 425;8. 1273;9. 730;10. R;11. CGG
ERS451417_02193	1717.62.peg.2219	NA	NA	NA	1	4	Cargentoratense_DSM44202,"Cbelfantii_FRC0043","Cdiphtheriae_NCTC11397","Clactis_RW25"	0.179015	0.15002	3.1045	0.190474	0.148779	3.14669	2	3	1. 0.58986;2. 63;3. 187;4. 63;5. 63;6. 187;7. 63;8. 187;9. 91;10. D;11. GAC	1. 0.60299;2. 125;3. 373;4. 125;5. 125;6. 373;7. 125;8. 373;9. 277;10. F;11. TTC	1. 0.49333;2. 159;3. 475;4. 159;5. 159;6. 475;7. 159;8. 475;9. 379;10. V;11. GTC
ERS451417_01746	1717.62.peg.1749	NA	NA	NA	1	6	Cbelfantii_FRC0043,"Cdiphtheriae_NCTC11397","Cpseudotuberculosis_ATCC19410","Csilvaticum_KL0182","Culcerans_NCTC12077","Culcerans_NCTC7910"	0.158897	0.158897	3.23092	0.158897	0.158897	3.23092	2	1	1. 0.7296;2. 371;3. 1111;4. 536;5. 400;6. 1198;7. 418;8. 1252;9. 925;10. S;11. AGT
ERS451417_01186	1717.62.peg.1195	NA	NA	NA	1	10	Cbelfantii_FRC0043,"Cdiphtheriae_NCTC11397","Cmustelae_DSM45274","Cpseudotuberculosis_31","Cpseudotuberculosis_ATCC19410","Crouxii_FRC0190","Csilvaticum_KL0182","Culcerans_NCTC12077","Culcerans_NCTC7910","Cvitaeruminis_DSM20294"	0.194521	0.123452	4.01068	0.194521	0.123452	4.01068	2	1	1. 0.69521;2. 138;3. 412;4. 147;5. 147;6. 439;7. 147;8. 439;9. 409;10. G;11. GGG
ERS451417_02322	1717.62.peg.2349	NA	NA	NA	1	11	Cbelfantii_FRC0043,"Cdiphtheriae_NCTC11397","Cepidermidicanis_DSM45586","Ckutscheri_DSM20755","Cmustelae_DSM45274","Cpseudotuberculosis_31","Cpseudotuberculosis_ATCC19410","Csilvaticum_KL0182","Culcerans_NCTC12077","Culcerans_NCTC7910","Cvitaeruminis_DSM20294"	0.99998	0.273068	2.29636	1	0.273069	2.29635	2048	3	1. 0.9381;2. 101;3. 301;4. 140;5. 103;6. 307;7. 111;8. 331;9. 88;10. L;11. CTT	1. 0.75051;2. 159;3. 475;4. 213;5. 161;6. 481;7. 169;8. 505;9. 262;10. P;11. CCA	1. 0.93903;2. 188;3. 562;4. 249;5. 190;6. 568;7. 198;8. 592;9. 349;10. N;11. AAC
ERS451417_02371	1717.62.peg.2401	NA	NA	NA	1	33	Cargentoratense_DSM44202,"Catypicum_R2070","Caurimucosum_ATCC700975","Cbelfantii_FRC0043","Ccallunae_DSM20147","Ccamporealensis_DSM44610","Cdeserti_GIMN1010","Cdiphtheriae_NCTC11397","Cdoosanense_DSM45436","Cefficiens_YS314","Cepidermidicanis_DSM45586","Cglutamicum_ATCC13032","Chalotolerans_YIM70093","Chumireducens_DSM45392","Cimitans_DSM44264","Ckutscheri_DSM20755","Clactis_RW25","Cmarinum_DSM44…	0.147022	0.147022	1.7262	0.147022	0.147022	1.7262	2	1	1. 0.59215;2. 270;3. 808;4. 276;5. 276;6. 826;7. 279;8. 835;9. 691;10. R;11. CGG
ERS451417_00928	1717.62.peg.935	NA	NA	NA	1	20	Caurimucosum_ATCC700975,"Cbelfantii_FRC0043","Ccamporealensis_DSM44610","Cdiphtheriae_NCTC11397","Cdoosanense_DSM45436","Chalotolerans_YIM70093","Chumireducens_DSM45392","Cmarinum_DSM44953","Cmaris_DSM45190","Cpseudotuberculosis_31","Cpseudotuberculosis_ATCC19410","Crouxii_FRC0190","Csilvaticum_KL0182","Csimulans_PES1","Csingulare_IBSB52218","Ctestudinoris_DSM44614","Culcerans_NCTC12077","Culcera…	0.528413	0.200701	1.58409	0.528413	0.200701	1.58409	3074	5	1. 0.84935;2. 128;3. 382;4. 194;5. 136;6. 406;7. 160;8. 478;9. 235;10. L;11. CTT	1. 0.85853;2. 170;3. 508;4. 239;5. 181;6. 541;7. 205;8. 613;9. 340;10. T;11. ACG	1. 0.87023;2. 174;3. 520;4. 243;5. 185;6. 553;7. 209;8. 625;9. 352;10. E;11. GAA	1. 0.58593;2. 200;3. 598;4. 323;5. 211;6. 631;7. 235;8. 703;9. 430;10. M;11. ATG	1. 0.85359;2. 267;3. 799;4. 428;5. 291;6. 871;7. 321;8. 961;9. 595;10. H;11. CAT
ERS451417_01660	1717.62.peg.1667	NA	NA	NA	1	38	Cargentoratense_DSM44202,"Catypicum_R2070","Caurimucosum_ATCC700975","Cbelfantii_FRC0043","Ccallunae_DSM20147","Ccamporealensis_DSM44610","Cdeserti_GIMN1010","Cdiphtheriae_NCTC11397","Cdoosanense_DSM45436","Cefficiens_YS314","Cepidermidicanis_DSM45586","Cfalsenii_DSM44353","Cglutamicum_ATCC13032","Cglycinophilum_AJ3170","Chalotolerans_YIM70093","Chumireducens_DSM45392","Cimitans_DSM44264","Cjeike…	0.207325	0.207325	1.61256	0.207325	0.207325	1.61256	2	1	1. 0.59258;2. 292;3. 874;4. 316;5. 316;6. 946;7. 377;8. 1129;9. 700;10. D;11. GAT
ERS451417_01658	1717.62.peg.1665	NA	NA	NA	1	24	Cargentoratense_DSM44202,"Cbelfantii_FRC0043","Ccallunae_DSM20147","Cdeserti_GIMN1010","Cdiphtheriae_NCTC11397","Cdoosanense_DSM45436","Cefficiens_YS314","Cepidermidicanis_DSM45586","Cglutamicum_ATCC13032","Chalotolerans_YIM70093","Chumireducens_DSM45392","Ckroppenstedtii_DSM44385","Ckutscheri_DSM20755","Clactis_RW25","Cmarinum_DSM44953","Cmaris_DSM45190","Cmustelae_DSM45274","Cpseudotuberculosis…	0.191894	0.191637	1.70529	0.191894	0.191637	1.70529	1026	1	1. 0.721;2. 72;3. 214;4. 102;5. 97;6. 289;7. 117;8. 349;9. 100;10. A;11. GCA
ERS451417_01891	1717.62.peg.1890	NA	NA	NA	1	38	Cargentoratense_DSM44202,"Catypicum_R2070","Caurimucosum_ATCC700975","Cbelfantii_FRC0043","Ccallunae_DSM20147","Ccamporealensis_DSM44610","Cdeserti_GIMN1010","Cdiphtheriae_NCTC11397","Cdoosanense_DSM45436","Cefficiens_YS314","Cepidermidicanis_DSM45586","Cfalsenii_DSM44353","Cglutamicum_ATCC13032","Cglycinophilum_AJ3170","Chalotolerans_YIM70093","Chumireducens_DSM45392","Cimitans_DSM44264","Cjeike…	0.599451	0.164364	2.04482	0.599557	0.164364	2.04482	2	1	1. 0.82979;2. 244;3. 730;4. 248;5. 248;6. 742;7. 258;8. 772;9. 538;10. A;11. GCG
ERS451417_01301	1717.62.peg.1309	NA	NA	NA	1	38	Cargentoratense_DSM44202,"Catypicum_R2070","Caurimucosum_ATCC700975","Cbelfantii_FRC0043","Ccallunae_DSM20147","Ccamporealensis_DSM44610","Cdeserti_GIMN1010","Cdiphtheriae_NCTC11397","Cdoosanense_DSM45436","Cefficiens_YS314","Cepidermidicanis_DSM45586","Cfalsenii_DSM44353","Cglutamicum_ATCC13032","Cglycinophilum_AJ3170","Chalotolerans_YIM70093","Chumireducens_DSM45392","Cimitans_DSM44264","Cjeike…	0.122543	0.122543	1.60393	0.122543	0.122543	1.60393	258	0
ERS451417_01472	1717.62.peg.1482	NA	NA	NA	1	31	Catypicum_R2070,"Caurimucosum_ATCC700975","Cbelfantii_FRC0043","Ccallunae_DSM20147","Ccamporealensis_DSM44610","Cdeserti_GIMN1010","Cdiphtheriae_NCTC11397","Cdoosanense_DSM45436","Cefficiens_YS314","Cepidermidicanis_DSM45586","Cglutamicum_ATCC13032","Chalotolerans_YIM70093","Chumireducens_DSM45392","Cimitans_DSM44264","Ckutscheri_DSM20755","Clactis_RW25","Cmarinum_DSM44953","Cmaris_DSM45190","Cmu…	1	0.300047	1.60346	1	0.300047	1.60346	3072	1	1. 0.9277;2. 181;3. 541;4. 219;5. 191;6. 571;7. 225;8. 673;9. 415;10. V;11. GTT
ERS451417_00070	1717.62.peg.66	NA	NA	NA	1	10	Cbelfantii_FRC0043,"Cdiphtheriae_NCTC11397","Cepidermidicanis_DSM45586","Ckutscheri_DSM20755","Cpseudotuberculosis_31","Cpseudotuberculosis_ATCC19410","Crouxii_FRC0190","Csilvaticum_KL0182","Culcerans_NCTC12077","Culcerans_NCTC7910"	0.357451	0.357451	4.79209	0.357451	0.357451	4.79208	258	0
ERS451417_00139	1717.62.peg.138	NA	NA	NA	1	9	Cbelfantii_FRC0043,"Cdiphtheriae_NCTC11397","Cpseudotuberculosis_31","Cpseudotuberculosis_ATCC19410","Crouxii_FRC0190","Csilvaticum_KL0182","Culcerans_NCTC12077","Culcerans_NCTC7910","Cvitaeruminis_DSM20294"	0.0891542	0.0891542	2.61074	0.0891542	0.0891542	2.61073	2306	0
ERS451417_00611	1717.62.peg.615	NA	NA	NA	1	5	Cbelfantii_FRC0043,"Cdiphtheriae_NCTC11397","Cepidermidicanis_DSM45586","Cmustelae_DSM45274","Cvitaeruminis_DSM20294"	1	0.284012	1.95796	1	0.284002	1.95796	2048	3	1. 0.84592;2. 112;3. 334;4. 156;5. 137;6. 409;7. 136;8. 406;9. 262;10. V;11. GTA	1. 0.88541;2. 115;3. 343;4. 159;5. 140;6. 418;7. 139;8. 415;9. 271;10. V;11. GTG	1. 0.60693;2. 141;3. 421;4. 185;5. 166;6. 496;7. 165;8. 493;9. 349;10. D;11. GAC
ERS451417_01785	1717.62.peg.1790	NA	NA	NA	1	34	Catypicum_R2070,"Caurimucosum_ATCC700975","Cbelfantii_FRC0043","Ccallunae_DSM20147","Cdeserti_GIMN1010","Cdiphtheriae_NCTC11397","Cdoosanense_DSM45436","Cefficiens_YS314","Cepidermidicanis_DSM45586","Cfalsenii_DSM44353","Cglutamicum_ATCC13032","Cglycinophilum_AJ3170","Chalotolerans_YIM70093","Chumireducens_DSM45392","Cimitans_DSM44264","Cjeikeium_K41","Ckutscheri_DSM20755","Clactis_RW25","Cmarinu…	0.126944	0.126944	1.52337	0.126944	0.126944	1.52337	2050	1	1. 0.77325;2. 73;3. 217;4. 102;5. 102;6. 304;7. 124;8. 370;9. 121;10. M;11. ATG
ERS451417_01224	1717.62.peg.1232	NA	NA	NA	1	26	Catypicum_R2070,"Cbelfantii_FRC0043","Ccallunae_DSM20147","Cdeserti_GIMN1010","Cdiphtheriae_NCTC11397","Cdoosanense_DSM45436","Cefficiens_YS314","Cepidermidicanis_DSM45586","Cglutamicum_ATCC13032","Chalotolerans_YIM70093","Chumireducens_DSM45392","Cimitans_DSM44264","Ckutscheri_DSM20755","Cmarinum_DSM44953","Cmaris_DSM45190","Cmustelae_DSM45274","Cpseudotuberculosis_ATCC19410","CriegeliiPUDD83A45…	0.228747	0.228747	1.45753	0.228747	0.228747	1.45753	258	0
ERS451417_00463	1717.62.peg.467	NA	NA	NA	1	20	Catypicum_R2070,"Caurimucosum_ATCC700975","Cbelfantii_FRC0043","Ccamporealensis_DSM44610","Cdiphtheriae_NCTC11397","Cdoosanense_DSM45436","Cfalsenii_DSM44353","Chalotolerans_YIM70093","Chumireducens_DSM45392","Cimitans_DSM44264","Cmaris_DSM45190","Cmustelae_DSM45274","Cpseudotuberculosis_ATCC19410","Crouxii_FRC0190","Csilvaticum_KL0182","Csimulans_PES1","Csingulare_IBSB52218","Culcerans_NCTC12077…	0.210655	0.210655	1.79795	0.337598	0.210478	1.80018	2	3	1. 0.7862;2. 55;3. 163;4. 69;5. 65;6. 193;7. 70;8. 208;9. 139;10. V;11. GTA	1. 0.71252;2. 66;3. 196;4. 82;5. 78;6. 232;7. 83;8. 247;9. 151;10. T;11. ACC	1. 0.69867;2. 161;3. 481;4. 179;5. 173;6. 517;7. 178;8. 532;9. 424;10. V;11. GTA
ERS451417_01574	1717.62.peg.1583	NA	NA	NA	1	29	Cargentoratense_DSM44202,"Caurimucosum_ATCC700975","Cbelfantii_FRC0043","Ccallunae_DSM20147","Ccamporealensis_DSM44610","Cdeserti_GIMN1010","Cdiphtheriae_NCTC11397","Cdoosanense_DSM45436","Cglutamicum_ATCC13032","Chumireducens_DSM45392","Cimitans_DSM44264","Cjeikeium_K41","Ckutscheri_DSM20755","Clactis_RW25","Cmarinum_DSM44953","Cmaris_DSM45190","Cmustelae_DSM45274","Cpseudotuberculosis_31","Cpse…	0.233613	0.233613	1.78341	0.233613	0.233613	1.78341	2	1	1. 0.46275;2. 99;3. 295;4. 127;5. 103;6. 307;7. 124;8. 370;9. 208;10. E;11. GAG
ERS451417_00985	1717.62.peg.996	NA	NA	NA	1	38	Cargentoratense_DSM44202,"Catypicum_R2070","Caurimucosum_ATCC700975","Cbelfantii_FRC0043","Ccallunae_DSM20147","Ccamporealensis_DSM44610","Cdeserti_GIMN1010","Cdiphtheriae_NCTC11397","Cdoosanense_DSM45436","Cefficiens_YS314","Cepidermidicanis_DSM45586","Cfalsenii_DSM44353","Cglutamicum_ATCC13032","Cglycinophilum_AJ3170","Chalotolerans_YIM70093","Chumireducens_DSM45392","Cimitans_DSM44264","Cjeike…	0.198506	0.198506	1.65799	0.198506	0.198506	1.65799	258	0
ERS451417_00262	1717.62.peg.256	NA	NA	NA	1	39	Cargentoratense_DSM44202,"Catypicum_R2070","Caurimucosum_ATCC700975","Cbelfantii_FRC0043","Ccallunae_DSM20147","Ccamporealensis_DSM44610","Cdeserti_GIMN1010","Cdiphtheriae_NCTC11397","Cdoosanense_DSM45436","Cefficiens_YS314","Cepidermidicanis_DSM45586","Cfalsenii_DSM44353","Cglutamicum_ATCC13032","Cglycinophilum_AJ3170","Chalotolerans_YIM70093","Chumireducens_DSM45392","Cimitans_DSM44264","Cjeike…	0.167902	0.167902	2.26494	0.167902	0.167902	2.26493	2306	0
ERS451417_01767	1717.62.peg.1769	NA	NA	NA	1	9	Cbelfantii_FRC0043,"Ccallunae_DSM20147","Cdiphtheriae_NCTC11397","Cglutamicum_ATCC13032","Chumireducens_DSM45392","Clactis_RW25","Cmarinum_DSM44953","Cmaris_DSM45190","Cvitaeruminis_DSM20294"	0.325321	0.325321	1.48678	0.325321	0.325321	1.48678	3330	0
ERS451417_00969	1717.62.peg.977	NA	NA	NA	1	13	Caurimucosum_ATCC700975,"Cbelfantii_FRC0043","Cdiphtheriae_NCTC11397","Cepidermidicanis_DSM45586","Ckutscheri_DSM20755","Clactis_RW25","Cpseudotuberculosis_31","Cpseudotuberculosis_ATCC19410","Crouxii_FRC0190","Csilvaticum_KL0182","Ctestudinoris_DSM44614","Culcerans_NCTC12077","Culcerans_NCTC7910"	0.208992	0.208992	2.59384	0.208992	0.208992	2.59384	2306	0
ERS451417_01654	1717.62.peg.1661	NA	NA	NA	1	38	Cargentoratense_DSM44202,"Catypicum_R2070","Caurimucosum_ATCC700975","Cbelfantii_FRC0043","Ccallunae_DSM20147","Ccamporealensis_DSM44610","Cdeserti_GIMN1010","Cdiphtheriae_NCTC11397","Cdoosanense_DSM45436","Cefficiens_YS314","Cepidermidicanis_DSM45586","Cfalsenii_DSM44353","Cglutamicum_ATCC13032","Cglycinophilum_AJ3170","Chalotolerans_YIM70093","Chumireducens_DSM45392","Cimitans_DSM44264","Cjeike…	0.181211	0.137698	1.7369	0.181192	0.137698	1.73689	2	3	1. 0.71043;2. 90;3. 268;4. 90;5. 90;6. 268;7. 90;8. 268;9. 184;10. K;11. AAA	1. 0.71275;2. 249;3. 745;4. 261;5. 261;6. 781;7. 262;8. 784;9. 637;10. R;11. CGA	1. 0.68444;2. 301;3. 901;4. 313;5. 313;6. 937;7. 314;8. 940;9. 793;10. R;11. CGC
ERS451417_01331	1717.62.peg.1339	NA	NA	NA	1	38	Cargentoratense_DSM44202,"Catypicum_R2070","Caurimucosum_ATCC700975","Cbelfantii_FRC0043","Ccallunae_DSM20147","Ccamporealensis_DSM44610","Cdeserti_GIMN1010","Cdiphtheriae_NCTC11397","Cdoosanense_DSM45436","Cefficiens_YS314","Cepidermidicanis_DSM45586","Cfalsenii_DSM44353","Cglutamicum_ATCC13032","Cglycinophilum_AJ3170","Chalotolerans_YIM70093","Chumireducens_DSM45392","Cimitans_DSM44264","Cjeike…	0.167097	0.121436	1.77247	0.167097	0.121436	1.77247	2	4	1. 0.68838;2. 42;3. 124;4. 42;5. 42;6. 124;7. 42;8. 124;9. 115;10. L;11. CTT	1. 0.68381;2. 347;3. 1039;4. 348;5. 348;6. 1042;7. 347;8. 1039;9. 1030;10. V;11. GTT	1. 0.68621;2. 676;3. 2026;4. 684;5. 684;6. 2050;7. 694;8. 2080;9. 1990;10. P;11. CCA	1. 0.68294;2. 752;3. 2254;4. 760;5. 760;6. 2278;7. 770;8. 2308;9. 2218;10. A;11. GCG
ERS451417_02259	1717.62.peg.2288	NA	NA	NA	1	14	Caurimucosum_ATCC700975,"Cbelfantii_FRC0043","Ccamporealensis_DSM44610","Cdiphtheriae_NCTC11397","Ckroppenstedtii_DSM44385","Clactis_RW25","Cmustelae_DSM45274","Cpseudotuberculosis_31","Cpseudotuberculosis_ATCC19410","Csilvaticum_KL0182","Csimulans_PES1","Csingulare_IBSB52218","Culcerans_NCTC12077","Culcerans_NCTC7910"	0.151046	0.151046	2.51315	0.151046	0.151046	2.51315	2	1	1. 0.51809;2. 427;3. 1279;4. 525;5. 434;6. 1300;7. 439;8. 1315;9. 1165;10. A;11. GCC
ERS451417_01843	1717.62.peg.1846	NA	NA	NA	1	25	Cargentoratense_DSM44202,"Caurimucosum_ATCC700975","Cbelfantii_FRC0043","Ccallunae_DSM20147","Ccamporealensis_DSM44610","Cdeserti_GIMN1010","Cdiphtheriae_NCTC11397","Cefficiens_YS314","Cepidermidicanis_DSM45586","Cglutamicum_ATCC13032","Chalotolerans_YIM70093","Chumireducens_DSM45392","Ckutscheri_DSM20755","Clactis_RW25","Cmarinum_DSM44953","Cmaris_DSM45190","Cmustelae_DSM45274","Cpseudotuberculo…	0.113898	0.113898	1.67464	0.113898	0.113898	1.67463	3330	0
ERS451417_00858	1717.62.peg.863	NA	NA	NA	1	35	Cargentoratense_DSM44202,"Catypicum_R2070","Caurimucosum_ATCC700975","Cbelfantii_FRC0043","Ccallunae_DSM20147","Ccamporealensis_DSM44610","Cdeserti_GIMN1010","Cdiphtheriae_NCTC11397","Cdoosanense_DSM45436","Cefficiens_YS314","Cepidermidicanis_DSM45586","Cfalsenii_DSM44353","Cglutamicum_ATCC13032","Chalotolerans_YIM70093","Chumireducens_DSM45392","Cimitans_DSM44264","Ckroppenstedtii_DSM44385","Cku…	0.0884933	0.0884933	1.60867	0.0884933	0.0884933	1.60867	2	1	1. 0.5633;2. 127;3. 379;4. 160;5. 160;6. 478;7. 180;8. 538;9. 322;10. G;11. GGC
ERS451417_00085	1717.62.peg.82	NA	NA	NA	1	6	Cbelfantii_FRC0043,"Cdiphtheriae_NCTC11397","Cimitans_DSM44264","Clactis_RW25","Cmustelae_DSM45274","Crouxii_FRC0190"	0.214811	0.129145	2.39924	0.214811	0.129145	2.39926	2	3	1. 0.6206;2. 17;3. 49;4. 29;5. 29;6. 85;7. 29;8. 85;9. 49;10. V;11. GTA	1. 0.70004;2. 18;3. 52;4. 30;5. 30;6. 88;7. 30;8. 88;9. 52;10. A;11. GCC	1. 0.61842;2. 57;3. 169;4. 71;5. 71;6. 211;7. 71;8. 211;9. 160;10. A;11. GCA
ERS451417_00852	1717.62.peg.857	NA	NA	NA	1	39	Cargentoratense_DSM44202,"Catypicum_R2070","Caurimucosum_ATCC700975","Cbelfantii_FRC0043","Ccallunae_DSM20147","Ccamporealensis_DSM44610","Cdeserti_GIMN1010","Cdiphtheriae_NCTC11397","Cdoosanense_DSM45436","Cefficiens_YS314","Cepidermidicanis_DSM45586","Cfalsenii_DSM44353","Cglutamicum_ATCC13032","Cglycinophilum_AJ3170","Chalotolerans_YIM70093","Chumireducens_DSM45392","Cimitans_DSM44264","Cjeike…	0.125867	0.125867	1.79511	0.125867	0.125867	1.79511	258	0
ERS451417_01977	1717.62.peg.1977	NA	NA	NA	1	38	Cargentoratense_DSM44202,"Catypicum_R2070","Caurimucosum_ATCC700975","Cbelfantii_FRC0043","Ccallunae_DSM20147","Ccamporealensis_DSM44610","Cdeserti_GIMN1010","Cdiphtheriae_NCTC11397","Cdoosanense_DSM45436","Cefficiens_YS314","Cepidermidicanis_DSM45586","Cfalsenii_DSM44353","Cglutamicum_ATCC13032","Cglycinophilum_AJ3170","Chalotolerans_YIM70093","Chumireducens_DSM45392","Cimitans_DSM44264","Cjeike…	0.101116	0.101116	2.20184	0.101116	0.101116	2.20184	3330	0
ERS451417_01376	1717.62.peg.1385	NA	NA	NA	1	38	Cargentoratense_DSM44202,"Catypicum_R2070","Caurimucosum_ATCC700975","Cbelfantii_FRC0043","Ccallunae_DSM20147","Ccamporealensis_DSM44610","Cdeserti_GIMN1010","Cdiphtheriae_NCTC11397","Cdoosanense_DSM45436","Cefficiens_YS314","Cepidermidicanis_DSM45586","Cfalsenii_DSM44353","Cglutamicum_ATCC13032","Cglycinophilum_AJ3170","Chalotolerans_YIM70093","Chumireducens_DSM45392","Cimitans_DSM44264","Cjeike…	0.179437	0.179437	1.57768	0.179437	0.179437	1.57768	258	0
ERS451417_01971	1717.62.peg.1971	NA	NA	NA	1	15	Caurimucosum_ATCC700975,"Cbelfantii_FRC0043","Ccamporealensis_DSM44610","Cdiphtheriae_NCTC11397","Ckutscheri_DSM20755","Cmustelae_DSM45274","Cpseudotuberculosis_31","Cpseudotuberculosis_ATCC19410","Csilvaticum_KL0182","Csimulans_PES1","Csingulare_IBSB52218","Ctestudinoris_DSM44614","Culcerans_NCTC12077","Culcerans_NCTC7910","Cvitaeruminis_DSM20294"	0.208628	0.208628	1.84893	0.208628	0.208628	1.84893	2	5	1. 0.62803;2. 58;3. 172;4. 88;5. 58;6. 172;7. 61;8. 181;9. 142;10. T;11. ACG	1. 0.53145;2. 100;3. 298;4. 169;5. 101;6. 301;7. 104;8. 310;9. 265;10. E;11. GAG	1. 0.62813;2. 123;3. 367;4. 194;5. 125;6. 373;7. 127;8. 379;9. 328;10. A;11. GCA	1. 0.48425;2. 174;3. 520;4. 251;5. 179;6. 535;7. 182;8. 544;9. 466;10. M;11. ATG	1. 0.54243;2. 221;3. 661;4. 325;5. 227;6. 679;7. 231;8. 691;9. 589;10. A;11. GCT
ERS451417_01420	1717.62.peg.1426	NA	NA	NA	1	36	Cargentoratense_DSM44202,"Catypicum_R2070","Caurimucosum_ATCC700975","Cbelfantii_FRC0043","Ccallunae_DSM20147","Ccamporealensis_DSM44610","Cdeserti_GIMN1010","Cdiphtheriae_NCTC11397","Cdoosanense_DSM45436","Cefficiens_YS314","Cepidermidicanis_DSM45586","Cfalsenii_DSM44353","Cglutamicum_ATCC13032","Cglycinophilum_AJ3170","Chalotolerans_YIM70093","Chumireducens_DSM45392","Cimitans_DSM44264","Cjeike…	0.157748	0.157748	1.6856	0.157748	0.157748	1.68559	3074	3	1. 0.51065;2. 112;3. 334;4. 128;5. 128;6. 382;7. 142;8. 424;9. 271;10. E;11. GAA	1. 0.42443;2. 270;3. 808;4. 293;5. 293;6. 877;7. 310;8. 928;9. 547;10. D;11. GAT	1. 0.42027;2. 563;3. 1687;4. 601;5. 601;6. 1801;7. 693;8. 2077;9. 1213;10. V;11. GTC
ERS451417_01517	1717.62.peg.1525	NA	NA	NA	1	38	Cargentoratense_DSM44202,"Catypicum_R2070","Caurimucosum_ATCC700975","Cbelfantii_FRC0043","Ccallunae_DSM20147","Ccamporealensis_DSM44610","Cdeserti_GIMN1010","Cdiphtheriae_NCTC11397","Cdoosanense_DSM45436","Cefficiens_YS314","Cepidermidicanis_DSM45586","Cfalsenii_DSM44353","Cglutamicum_ATCC13032","Cglycinophilum_AJ3170","Chalotolerans_YIM70093","Chumireducens_DSM45392","Cimitans_DSM44264","Cjeike…	0.224165	0.224165	1.70277	0.224165	0.224165	1.70277	258	0
ERS451417_00796	1717.62.peg.802	NA	NA	NA	1	39	Cargentoratense_DSM44202,"Catypicum_R2070","Caurimucosum_ATCC700975","Cbelfantii_FRC0043","Ccallunae_DSM20147","Ccamporealensis_DSM44610","Cdeserti_GIMN1010","Cdiphtheriae_NCTC11397","Cdoosanense_DSM45436","Cefficiens_YS314","Cepidermidicanis_DSM45586","Cfalsenii_DSM44353","Cglutamicum_ATCC13032","Cglycinophilum_AJ3170","Chalotolerans_YIM70093","Chumireducens_DSM45392","Cimitans_DSM44264","Cjeike…	0.0981819	0.0981819	1.96438	0.0981814	0.0981814	1.96438	2	1	1. 0.53496;2. 342;3. 1024;4. 360;5. 360;6. 1078;7. 388;8. 1162;9. 916;10. D;11. GAC
ERS451417_00834	1717.62.peg.838	NA	NA	NA	1	10	Cbelfantii_FRC0043,"Ccallunae_DSM20147","Cdiphtheriae_NCTC11397","Cefficiens_YS314","Ckutscheri_DSM20755","Cpseudotuberculosis_ATCC19410","Crouxii_FRC0190","Csilvaticum_KL0182","Culcerans_NCTC12077","Cvitaeruminis_DSM20294"	0.113412	0.113412	2.21973	0.193272	0.110972	2.23958	2050	3	1. 0.63424;2. 70;3. 208;4. 85;5. 79;6. 235;7. 86;8. 256;9. 124;10. A;11. GCT	1. 0.57211;2. 136;3. 406;4. 156;5. 148;6. 442;7. 156;8. 466;9. 298;10. M;11. ATG	1. 0.41743;2. 150;3. 448;4. 170;5. 162;6. 484;7. 170;8. 508;9. 340;10. S;11. TCC
ERS451417_00016	1717.62.peg.16	NA	NA	NA	1	3	Cbelfantii_FRC0043,"Cdiphtheriae_NCTC11397","Cmustelae_DSM45274"	1	0.322025	5.05764	0.99999	0.322015	5.05745	384	0
ERS451417_01491	1717.62.peg.1499	NA	NA	NA	1	38	Cargentoratense_DSM44202,"Catypicum_R2070","Caurimucosum_ATCC700975","Cbelfantii_FRC0043","Ccallunae_DSM20147","Ccamporealensis_DSM44610","Cdeserti_GIMN1010","Cdiphtheriae_NCTC11397","Cdoosanense_DSM45436","Cefficiens_YS314","Cepidermidicanis_DSM45586","Cfalsenii_DSM44353","Cglutamicum_ATCC13032","Cglycinophilum_AJ3170","Chalotolerans_YIM70093","Chumireducens_DSM45392","Cimitans_DSM44264","Cjeike…	0.334229	0.2143	1.79471	0.334229	0.2143	1.79471	2050	1	1. 0.80583;2. 176;3. 526;4. 181;5. 181;6. 541;7. 189;8. 565;9. 457;10. A;11. GCG
ERS451417_00913	1717.62.peg.920	NA	NA	NA	1	3	Cbelfantii_FRC0043,"Cdiphtheriae_NCTC11397","Crouxii_FRC0190"	0.110455	0.0713922	2.76066	0.110455	0.0713922	2.76066	130	2	1. 0.79087;2. 26;3. 76;4. 50;5. 26;6. 76;7. 34;8. 100;9. 49;10. A;11. GCT	1. 0.46354;2. 138;3. 412;4. 173;5. 138;6. 412;7. 146;8. 436;9. 385;10. Q;11. CAA
ERS451417_01178	1717.62.peg.1187	NA	NA	NA	1	39	Cargentoratense_DSM44202,"Catypicum_R2070","Caurimucosum_ATCC700975","Cbelfantii_FRC0043","Ccallunae_DSM20147","Ccamporealensis_DSM44610","Cdeserti_GIMN1010","Cdiphtheriae_NCTC11397","Cdoosanense_DSM45436","Cefficiens_YS314","Cepidermidicanis_DSM45586","Cfalsenii_DSM44353","Cglutamicum_ATCC13032","Cglycinophilum_AJ3170","Chalotolerans_YIM70093","Chumireducens_DSM45392","Cimitans_DSM44264","Cjeike…	0.185627	0.172274	1.65528	0.185627	0.172274	1.65528	1026	1	1. 0.65422;2. 139;3. 415;4. 172;5. 172;6. 514;7. 261;8. 781;9. 283;10. D;11. GAT
ERS451417_00326	1717.62.peg.328	NA	NA	NA	1	39	Cargentoratense_DSM44202,"Catypicum_R2070","Caurimucosum_ATCC700975","Cbelfantii_FRC0043","Ccallunae_DSM20147","Ccamporealensis_DSM44610","Cdeserti_GIMN1010","Cdiphtheriae_NCTC11397","Cdoosanense_DSM45436","Cefficiens_YS314","Cepidermidicanis_DSM45586","Cfalsenii_DSM44353","Cglutamicum_ATCC13032","Cglycinophilum_AJ3170","Chalotolerans_YIM70093","Chumireducens_DSM45392","Cimitans_DSM44264","Cjeike…	0.207113	0.207113	1.67464	0.207113	0.207113	1.67464	1026	2	1. 0.53755;2. 93;3. 277;4. 122;5. 122;6. 364;7. 293;8. 877;9. 217;10. S;11. TCA	1. 0.55723;2. 291;3. 871;4. 320;5. 320;6. 958;7. 493;8. 1477;9. 772;10. A;11. GCT
ERS451417_00460	1717.62.peg.464	NA	NA	NA	1	39	Cargentoratense_DSM44202,"Catypicum_R2070","Caurimucosum_ATCC700975","Cbelfantii_FRC0043","Ccallunae_DSM20147","Ccamporealensis_DSM44610","Cdeserti_GIMN1010","Cdiphtheriae_NCTC11397","Cdoosanense_DSM45436","Cefficiens_YS314","Cepidermidicanis_DSM45586","Cfalsenii_DSM44353","Cglutamicum_ATCC13032","Cglycinophilum_AJ3170","Chalotolerans_YIM70093","Chumireducens_DSM45392","Cimitans_DSM44264","Cjeike…	0.0963654	0.0963654	1.78677	0.0963654	0.0963654	1.78676	1282	0
ERS451417_00704	1717.62.peg.709	NA	NA	NA	1	38	Cargentoratense_DSM44202,"Catypicum_R2070","Caurimucosum_ATCC700975","Cbelfantii_FRC0043","Ccallunae_DSM20147","Ccamporealensis_DSM44610","Cdeserti_GIMN1010","Cdiphtheriae_NCTC11397","Cdoosanense_DSM45436","Cefficiens_YS314","Cepidermidicanis_DSM45586","Cfalsenii_DSM44353","Cglutamicum_ATCC13032","Cglycinophilum_AJ3170","Chalotolerans_YIM70093","Chumireducens_DSM45392","Cimitans_DSM44264","Cjeike…	0.120438	0.120438	2.00393	0.120438	0.120438	2.00393	1026	1	1. 0.58126;2. 113;3. 337;4. 156;5. 156;6. 466;7. 172;8. 514;9. 271;10. G;11. GGC
ERS451417_00499	1717.62.peg.503	NA	NA	NA	1	3	Cbelfantii_FRC0043,"Cdiphtheriae_NCTC11397","Crouxii_FRC0190"	0.323983	0.323983	5.4398	0.323983	0.323983	5.43981	386	0
ERS451417_00636	1717.62.peg.640	NA	NA	NA	1	38	Cargentoratense_DSM44202,"Catypicum_R2070","Caurimucosum_ATCC700975","Cbelfantii_FRC0043","Ccallunae_DSM20147","Ccamporealensis_DSM44610","Cdeserti_GIMN1010","Cdiphtheriae_NCTC11397","Cdoosanense_DSM45436","Cefficiens_YS314","Cepidermidicanis_DSM45586","Cglutamicum_ATCC13032","Cglycinophilum_AJ3170","Chalotolerans_YIM70093","Chumireducens_DSM45392","Cimitans_DSM44264","Cjeikeium_K41","Ckroppenste…	0.219155	0.0449124	1.59743	0.219155	0.0449124	1.59743	2	3	1. 0.7273;2. 15;3. 43;4. 27;5. 27;6. 79;7. 27;8. 79;9. 13;10. P;11. CCG	1. 0.6968;2. 88;3. 262;4. 101;5. 101;6. 301;7. 101;8. 301;9. 220;10. L;11. TTG	1. 0.67284;2. 122;3. 364;4. 135;5. 135;6. 403;7. 135;8. 403;9. 322;10. A;11. GCG
ERS451417_02266	1717.62.peg.2295	NA	NA	NA	1	8	Cbelfantii_FRC0043,"Cdiphtheriae_NCTC11397","Cdoosanense_DSM45436","Cglycinophilum_AJ3170","Clactis_RW25","CriegeliiPUDD83A45","Cuterequi_DSM45634","Cvitaeruminis_DSM20294"	0.637786	0.300454	1.51403	0.637776	0.300444	1.51403	2	5	1. 0.87956;2. 25;3. 73;4. 62;5. 34;6. 100;7. 38;8. 112;9. 61;10. E;11. GAA	1. 0.79403;2. 137;3. 409;4. 181;5. 146;6. 436;7. 157;8. 469;9. 331;10. T;11. ACT	1. 0.4249;2. 184;3. 550;4. 230;5. 194;6. 580;7. 205;8. 613;9. 472;10. D;11. GAT	1. 0.87573;2. 235;3. 703;4. 281;5. 245;6. 733;7. 256;8. 766;9. 625;10. T;11. ACT	1. 0.84496;2. 370;3. 1108;4. 427;5. 387;6. 1159;7. 400;8. 1198;9. 1000;10. N;11. AAC
ERS451417_01829	1717.62.peg.1833	NA	NA	NA	1	25	Catypicum_R2070,"Caurimucosum_ATCC700975","Cbelfantii_FRC0043","Ccallunae_DSM20147","Ccamporealensis_DSM44610","Cdeserti_GIMN1010","Cdiphtheriae_NCTC11397","Cdoosanense_DSM45436","Cefficiens_YS314","Cglutamicum_ATCC13032","Cglycinophilum_AJ3170","Chalotolerans_YIM70093","Chumireducens_DSM45392","Cimitans_DSM44264","Cmaris_DSM45190","Cpseudotuberculosis_31","Cpseudotuberculosis_ATCC19410","Csilvat…	0.245449	0.245449	1.87104	0.245449	0.245449	1.87104	3074	1	1. 0.57066;2. 195;3. 583;4. 213;5. 213;6. 637;7. 270;8. 808;9. 325;10. E;11. GAA
ERS451417_00469	1717.62.peg.473	NA	NA	NA	1	12	Cbelfantii_FRC0043,"Cdiphtheriae_NCTC11397","Ckutscheri_DSM20755","Cmustelae_DSM45274","Cpseudotuberculosis_31","Cpseudotuberculosis_ATCC19410","Crouxii_FRC0190","Csilvaticum_KL0182","Culcerans_NCTC12077","Culcerans_NCTC7910","Cuterequi_DSM45634","Cvitaeruminis_DSM20294"	0.0688948	0.0688948	2.55342	0.0688948	0.0688948	2.55341	258	0
ERS451417_00511	1717.62.peg.515	NA	NA	NA	1	33	Cargentoratense_DSM44202,"Catypicum_R2070","Caurimucosum_ATCC700975","Cbelfantii_FRC0043","Ccallunae_DSM20147","Ccamporealensis_DSM44610","Cdeserti_GIMN1010","Cdiphtheriae_NCTC11397","Cdoosanense_DSM45436","Cefficiens_YS314","Cepidermidicanis_DSM45586","Cglutamicum_ATCC13032","Cglycinophilum_AJ3170","Chalotolerans_YIM70093","Chumireducens_DSM45392","Cimitans_DSM44264","Ckutscheri_DSM20755","Cmari…	0.189414	0.175441	1.77023	0.189414	0.175441	1.77023	1026	1	1. 0.63403;2. 29;3. 85;4. 44;5. 44;6. 130;7. 76;8. 226;9. 52;10. I;11. ATC
ERS451417_01495	1717.62.peg.1503	NA	NA	NA	1	37	Cargentoratense_DSM44202,"Catypicum_R2070","Caurimucosum_ATCC700975","Cbelfantii_FRC0043","Ccallunae_DSM20147","Ccamporealensis_DSM44610","Cdeserti_GIMN1010","Cdiphtheriae_NCTC11397","Cdoosanense_DSM45436","Cefficiens_YS314","Cepidermidicanis_DSM45586","Cfalsenii_DSM44353","Cglutamicum_ATCC13032","Cglycinophilum_AJ3170","Chalotolerans_YIM70093","Chumireducens_DSM45392","Cimitans_DSM44264","Cjeike…	0.290457	0.25083	1.62886	0.290457	0.25083	1.62886	3074	1	1. 0.69766;2. 288;3. 862;4. 319;5. 319;6. 955;7. 368;8. 1102;9. 652;10. V;11. GTA
ERS451417_01775	1717.62.peg.1777	NA	NA	NA	1	3	Cbelfantii_FRC0043,"Cdiphtheriae_NCTC11397","Clactis_RW25"	9.89108	0.416369	3.35632	0.416448	0.416369	3.35632	384	0
ERS451417_00311	1717.62.peg.312	NA	NA	NA	1	39	Cargentoratense_DSM44202,"Catypicum_R2070","Caurimucosum_ATCC700975","Cbelfantii_FRC0043","Ccallunae_DSM20147","Ccamporealensis_DSM44610","Cdeserti_GIMN1010","Cdiphtheriae_NCTC11397","Cdoosanense_DSM45436","Cefficiens_YS314","Cepidermidicanis_DSM45586","Cfalsenii_DSM44353","Cglutamicum_ATCC13032","Cglycinophilum_AJ3170","Chalotolerans_YIM70093","Chumireducens_DSM45392","Cimitans_DSM44264","Cjeike…	0.212654	0.212654	1.93981	0.212654	0.212654	1.93982	258	0
ERS451417_00017	1717.62.peg.17	NA	NA	NA	1	3	Cbelfantii_FRC0043,"Cdiphtheriae_NCTC11397","Cmustelae_DSM45274"	0.293089	0.293089	4.58649	0.293089	0.293089	4.58645	130	6	1. 0.47452;2. 37;3. 109;4. 41;5. 37;6. 109;7. 37;8. 109;9. 109;10. V;11. GTA	1. 0.46927;2. 101;3. 301;4. 110;5. 101;6. 301;7. 101;8. 301;9. 301;10. I;11. ATC	1. 0.46927;2. 145;3. 433;4. 154;5. 145;6. 433;7. 145;8. 433;9. 433;10. I;11. ATC	1. 0.42004;2. 182;3. 544;4. 193;5. 182;6. 544;7. 182;8. 544;9. 544;10. N;11. AAC	1. 0.46493;2. 511;3. 1531;4. 540;5. 511;6. 1531;7. 511;8. 1531;9. 1531;10. C;11. TGC	1. 0.46832;2. 533;3. 1597;4. 562;5. 533;6. 1597;7. 533;8. 1597;9. 1597;10. A;11. GCT
ERS451417_02054	1717.62.peg.2066	NA	NA	NA	1	10	Cbelfantii_FRC0043,"Cdiphtheriae_NCTC11397","Cepidermidicanis_DSM45586","Cmustelae_DSM45274","Cpseudotuberculosis_31","Cpseudotuberculosis_ATCC19410","Csilvaticum_KL0182","Culcerans_NCTC12077","Culcerans_NCTC7910","Cvitaeruminis_DSM20294"	0.0654106	0.0654106	2.26801	0.0654106	0.0654106	2.26801	2	2	1. 0.414;2. 180;3. 538;4. 309;5. 232;6. 694;7. 235;8. 703;9. 382;10. L;11. CTC	1. 0.41404;2. 205;3. 613;4. 335;5. 258;6. 772;7. 261;8. 781;9. 454;10. L;11. CTC
ERS451417_00517	1717.62.peg.521	NA	NA	NA	1	9	Cbelfantii_FRC0043,"Cdiphtheriae_NCTC11397","Cjeikeium_K41","Clactis_RW25","Cpseudotuberculosis_31","Cpseudotuberculosis_ATCC19410","Csilvaticum_KL0182","Culcerans_NCTC12077","Culcerans_NCTC7910"	0.13226	0.13226	2.59036	0.13226	0.13226	2.59035	2	2	1. 0.5765;2. 62;3. 184;4. 75;5. 75;6. 223;7. 82;8. 244;9. 133;10. G;11. GGC	1. 0.60102;2. 276;3. 826;4. 289;5. 289;6. 865;7. 296;8. 886;9. 775;10. A;11. GCA
ERS451417_00089	1717.62.peg.86	NA	NA	NA	1	16	Cargentoratense_DSM44202,"Cbelfantii_FRC0043","Ccallunae_DSM20147","Cdeserti_GIMN1010","Cdiphtheriae_NCTC11397","Cfalsenii_DSM44353","Cglutamicum_ATCC13032","Cjeikeium_K41","Ckutscheri_DSM20755","Cmustelae_DSM45274","Cpseudotuberculosis_31","Crouxii_FRC0190","Csilvaticum_KL0182","Culcerans_NCTC12077","Culcerans_NCTC7910","Cvitaeruminis_DSM20294"	0.209752	0.209752	2.1443	0.209752	0.209752	2.1443	2	1	1. 0.52214;2. 25;3. 73;4. 47;5. 31;6. 91;7. 31;8. 91;9. 61;10. D;11. GAC
ERS451417_00625	1717.62.peg.629	NA	NA	NA	1	3	Cbelfantii_FRC0043,"Cdiphtheriae_NCTC11397","Crouxii_FRC0190"	0.489844	0.489844	5.12636	0.489844	0.489844	5.12636	386	0
ERS451417_00462	1717.62.peg.466	NA	NA	NA	1	39	Cargentoratense_DSM44202,"Catypicum_R2070","Caurimucosum_ATCC700975","Cbelfantii_FRC0043","Ccallunae_DSM20147","Ccamporealensis_DSM44610","Cdeserti_GIMN1010","Cdiphtheriae_NCTC11397","Cdoosanense_DSM45436","Cefficiens_YS314","Cepidermidicanis_DSM45586","Cfalsenii_DSM44353","Cglutamicum_ATCC13032","Cglycinophilum_AJ3170","Chalotolerans_YIM70093","Chumireducens_DSM45392","Cimitans_DSM44264","Cjeike…	0.200925	0.173909	1.33362	0.200925	0.173909	1.33362	2	1	1. 0.73965;2. 94;3. 280;4. 95;5. 95;6. 283;7. 95;8. 283;9. 280;10. I;11. ATT
ERS451417_01363	1717.62.peg.1371	NA	NA	NA	1	30	Cargentoratense_DSM44202,"Caurimucosum_ATCC700975","Cbelfantii_FRC0043","Ccallunae_DSM20147","Ccamporealensis_DSM44610","Cdeserti_GIMN1010","Cdiphtheriae_NCTC11397","Cdoosanense_DSM45436","Cefficiens_YS314","Cglutamicum_ATCC13032","Cglycinophilum_AJ3170","Chalotolerans_YIM70093","Chumireducens_DSM45392","Cimitans_DSM44264","Ckutscheri_DSM20755","Clactis_RW25","Cmarinum_DSM44953","Cmaris_DSM45190"…	0.257277	0.257277	1.65495	0.257277	0.257277	1.65495	2	1	1. 0.67441;2. 123;3. 367;4. 132;5. 132;6. 394;7. 142;8. 424;9. 277;10. S;11. TCA
ERS451417_02326	1717.62.peg.2353	NA	NA	NA	1	7	Cbelfantii_FRC0043,"Cdiphtheriae_NCTC11397","Cpseudotuberculosis_31","Cpseudotuberculosis_ATCC19410","Csilvaticum_KL0182","Culcerans_NCTC12077","Culcerans_NCTC7910"	0.0409915	0.0409915	3.25439	0.0409915	0.0409915	3.25439	2	1	1. 0.44166;2. 142;3. 424;4. 197;5. 180;6. 538;7. 180;8. 538;9. 424;10. N;11. AAC
ERS451417_00847	1717.62.peg.852	NA	NA	NA	1	36	Cargentoratense_DSM44202,"Catypicum_R2070","Caurimucosum_ATCC700975","Cbelfantii_FRC0043","Ccallunae_DSM20147","Ccamporealensis_DSM44610","Cdeserti_GIMN1010","Cdiphtheriae_NCTC11397","Cdoosanense_DSM45436","Cefficiens_YS314","Cepidermidicanis_DSM45586","Cfalsenii_DSM44353","Cglutamicum_ATCC13032","Cglycinophilum_AJ3170","Chalotolerans_YIM70093","Chumireducens_DSM45392","Cimitans_DSM44264","Cjeike…	0.116338	0.116338	1.74858	0.116338	0.116338	1.74858	1282	0
ERS451417_01588	1717.62.peg.1597	NA	NA	NA	1	36	Cargentoratense_DSM44202,"Caurimucosum_ATCC700975","Cbelfantii_FRC0043","Ccallunae_DSM20147","Ccamporealensis_DSM44610","Cdeserti_GIMN1010","Cdiphtheriae_NCTC11397","Cdoosanense_DSM45436","Cefficiens_YS314","Cepidermidicanis_DSM45586","Cfalsenii_DSM44353","Cglutamicum_ATCC13032","Cglycinophilum_AJ3170","Chalotolerans_YIM70093","Chumireducens_DSM45392","Cimitans_DSM44264","Cjeikeium_K41","Ckroppen…	0.223229	0.223229	1.61054	0.223229	0.223229	1.61054	2	2	1. 0.54468;2. 346;3. 1036;4. 371;5. 371;6. 1111;7. 404;8. 1210;9. 889;10. P;11. CCC	1. 0.57672;2. 403;3. 1207;4. 428;5. 428;6. 1282;7. 461;8. 1381;9. 1060;10. I;11. ATT
ERS451417_02185	1717.62.peg.2211	NA	NA	NA	1	3	Cbelfantii_FRC0043,"Cdiphtheriae_NCTC11397","Ckutscheri_DSM20755"	54.6125	0.413725	5.55104	0.999841	0.413725	5.5512	384	0
ERS451417_00214	1717.62.peg.211	NA	NA	NA	1	6	Cbelfantii_FRC0043,"Cdiphtheriae_NCTC11397","Cmustelae_DSM45274","Cpseudotuberculosis_31","Cpseudotuberculosis_ATCC19410","Crouxii_FRC0190"	0.0989836	0.0989836	3.39092	0.0989836	0.0989836	3.39092	258	0
ERS451417_02297	1717.62.peg.2326	NA	NA	NA	1	31	Cargentoratense_DSM44202,"Catypicum_R2070","Cbelfantii_FRC0043","Ccallunae_DSM20147","Cdeserti_GIMN1010","Cdiphtheriae_NCTC11397","Cefficiens_YS314","Cepidermidicanis_DSM45586","Cglutamicum_ATCC13032","Cglycinophilum_AJ3170","Chalotolerans_YIM70093","Chumireducens_DSM45392","Cimitans_DSM44264","Ckroppenstedtii_DSM44385","Ckutscheri_DSM20755","Clactis_RW25","Cmarinum_DSM44953","Cmaris_DSM45190","C…	0.149969	0.149969	1.7521	0.149978	0.149978	1.75211	3330	0
ERS451417_00563	1717.62.peg.566	NA	NA	NA	1	39	Cargentoratense_DSM44202,"Catypicum_R2070","Caurimucosum_ATCC700975","Cbelfantii_FRC0043","Ccallunae_DSM20147","Ccamporealensis_DSM44610","Cdeserti_GIMN1010","Cdiphtheriae_NCTC11397","Cdoosanense_DSM45436","Cefficiens_YS314","Cepidermidicanis_DSM45586","Cfalsenii_DSM44353","Cglutamicum_ATCC13032","Cglycinophilum_AJ3170","Chalotolerans_YIM70093","Chumireducens_DSM45392","Cimitans_DSM44264","Cjeike…	0.152976	0.152976	1.67293	0.152976	0.152976	1.67293	2	3	1. 0.43891;2. 271;3. 811;4. 272;5. 272;6. 814;7. 273;8. 817;9. 679;10. A;11. GCA	1. 0.43565;2. 358;3. 1072;4. 365;5. 365;6. 1093;7. 373;8. 1117;9. 901;10. H;11. CAC	1. 0.42691;2. 428;3. 1282;4. 435;5. 435;6. 1303;7. 443;8. 1327;9. 1111;10. D;11. GAC
ERS451417_01773	1717.62.peg.1775	NA	NA	NA	1	23	Cargentoratense_DSM44202,"Cbelfantii_FRC0043","Ccallunae_DSM20147","Ccamporealensis_DSM44610","Cdeserti_GIMN1010","Cdiphtheriae_NCTC11397","Cefficiens_YS314","Cglutamicum_ATCC13032","Chalotolerans_YIM70093","Cimitans_DSM44264","Cjeikeium_K41","Ckutscheri_DSM20755","Clactis_RW25","Cmarinum_DSM44953","Cpseudotuberculosis_ATCC19410","Csilvaticum_KL0182","Csimulans_PES1","Ctestudinoris_DSM44614","Cul…	0.16977	0.16977	1.95134	0.16977	0.16977	1.95134	2	1	1. 0.54894;2. 98;3. 292;4. 119;5. 109;6. 325;7. 120;8. 358;9. 265;10. V;11. GTA
ERS451417_00518	1717.62.peg.522	NA	NA	NA	1	9	Cbelfantii_FRC0043,"Cdiphtheriae_NCTC11397","Cjeikeium_K41","Clactis_RW25","Cpseudotuberculosis_31","Cpseudotuberculosis_ATCC19410","Csilvaticum_KL0182","Culcerans_NCTC12077","Culcerans_NCTC7910"	0.0857075	0.0857075	3.44598	0.0857075	0.0857075	3.44598	2	1	1. 0.52615;2. 203;3. 607;4. 254;5. 243;6. 727;7. 243;8. 727;9. 562;10. I;11. ATC
ERS451417_01231	1717.62.peg.1239	NA	NA	NA	1	13	Cargentoratense_DSM44202,"Cbelfantii_FRC0043","Cdiphtheriae_NCTC11397","Cepidermidicanis_DSM45586","Ckutscheri_DSM20755","Cmustelae_DSM45274","Cpseudotuberculosis_31","Cpseudotuberculosis_ATCC19410","Crouxii_FRC0190","Csilvaticum_KL0182","Culcerans_NCTC12077","Culcerans_NCTC7910","Cvitaeruminis_DSM20294"	0.183996	0.183996	2.33671	0.183996	0.183996	2.33671	3330	0
ERS451417_00360	1717.62.peg.359	NA	NA	NA	1	39	Cargentoratense_DSM44202,"Catypicum_R2070","Caurimucosum_ATCC700975","Cbelfantii_FRC0043","Ccallunae_DSM20147","Ccamporealensis_DSM44610","Cdeserti_GIMN1010","Cdiphtheriae_NCTC11397","Cdoosanense_DSM45436","Cefficiens_YS314","Cepidermidicanis_DSM45586","Cfalsenii_DSM44353","Cglutamicum_ATCC13032","Cglycinophilum_AJ3170","Chalotolerans_YIM70093","Chumireducens_DSM45392","Cimitans_DSM44264","Cjeike…	0.437138	0.257795	1.65281	0.437128	0.257785	1.65281	2	1	1. 0.76311;2. 8;3. 22;4. 42;5. 42;6. 124;7. 43;8. 127;9. 19;10. E;11. GAG
ERS451417_00010	1717.62.peg.11	NA	NA	NA	1	27	Catypicum_R2070,"Caurimucosum_ATCC700975","Cbelfantii_FRC0043","Ccallunae_DSM20147","Ccamporealensis_DSM44610","Cdeserti_GIMN1010","Cdiphtheriae_NCTC11397","Cdoosanense_DSM45436","Cefficiens_YS314","Cepidermidicanis_DSM45586","Cglutamicum_ATCC13032","Chalotolerans_YIM70093","Chumireducens_DSM45392","Ckutscheri_DSM20755","Cmarinum_DSM44953","Cmaris_DSM45190","Cmustelae_DSM45274","Cpseudotuberculos…	0.160567	0.160567	1.96705	0.160567	0.160567	1.96704	258	0
ERS451417_00988	1717.62.peg.999	NA	NA	NA	1	39	Cargentoratense_DSM44202,"Catypicum_R2070","Caurimucosum_ATCC700975","Cbelfantii_FRC0043","Ccallunae_DSM20147","Ccamporealensis_DSM44610","Cdeserti_GIMN1010","Cdiphtheriae_NCTC11397","Cdoosanense_DSM45436","Cefficiens_YS314","Cepidermidicanis_DSM45586","Cfalsenii_DSM44353","Cglutamicum_ATCC13032","Cglycinophilum_AJ3170","Chalotolerans_YIM70093","Chumireducens_DSM45392","Cimitans_DSM44264","Cjeike…	0.215222	0.215222	1.60315	0.215222	0.215222	1.60315	258	0
ERS451417_00328	1717.62.peg.330	NA	NA	NA	1	23	Cbelfantii_FRC0043,"Ccallunae_DSM20147","Cdeserti_GIMN1010","Cdiphtheriae_NCTC11397","Cdoosanense_DSM45436","Cefficiens_YS314","Cepidermidicanis_DSM45586","Cglutamicum_ATCC13032","Chalotolerans_YIM70093","Chumireducens_DSM45392","Cimitans_DSM44264","Ckutscheri_DSM20755","Cmarinum_DSM44953","Cmustelae_DSM45274","Cpseudotuberculosis_31","Cpseudotuberculosis_ATCC19410","Crouxii_FRC0190","Csilvaticum…	0.194566	0.194566	1.58283	0.194566	0.194566	1.58283	3330	0
ERS451417_00449	1717.62.peg.452	NA	NA	NA	1	17	Cbelfantii_FRC0043,"Ccallunae_DSM20147","Ccamporealensis_DSM44610","Cdeserti_GIMN1010","Cdiphtheriae_NCTC11397","Cepidermidicanis_DSM45586","Cglutamicum_ATCC13032","Ckutscheri_DSM20755","Cmustelae_DSM45274","Cpseudotuberculosis_31","Cpseudotuberculosis_ATCC19410","Crouxii_FRC0190","Csilvaticum_KL0182","Ctestudinoris_DSM44614","Culcerans_NCTC12077","Culcerans_NCTC7910","Cuterequi_DSM45634"	0.075994	0.075994	2.07353	0.075994	0.075994	2.07354	2	1	1. 0.53142;2. 133;3. 397;4. 141;5. 134;6. 400;7. 134;8. 400;9. 394;10. V;11. GTC
ERS451417_00750	1717.62.peg.755	NA	NA	NA	1	22	Cargentoratense_DSM44202,"Cbelfantii_FRC0043","Ccallunae_DSM20147","Cdeserti_GIMN1010","Cdiphtheriae_NCTC11397","Cefficiens_YS314","Cepidermidicanis_DSM45586","Cglutamicum_ATCC13032","Chalotolerans_YIM70093","Chumireducens_DSM45392","Ckroppenstedtii_DSM44385","Ckutscheri_DSM20755","Clactis_RW25","Cmarinum_DSM44953","Cmustelae_DSM45274","Cpseudotuberculosis_31","Cpseudotuberculosis_ATCC19410","Cro…	0.194273	0.194273	1.70844	0.194273	0.194273	1.70844	2	2	1. 0.6323;2. 70;3. 208;4. 94;5. 92;6. 274;7. 116;8. 346;9. 172;10. P;11. CCA	1. 0.55473;2. 244;3. 730;4. 286;5. 274;6. 820;7. 313;8. 937;9. 604;10. T;11. ACG
ERS451417_01052	1717.62.peg.1062	NA	NA	NA	1	27	Cargentoratense_DSM44202,"Catypicum_R2070","Cbelfantii_FRC0043","Ccallunae_DSM20147","Cdeserti_GIMN1010","Cdiphtheriae_NCTC11397","Cefficiens_YS314","Cepidermidicanis_DSM45586","Cfalsenii_DSM44353","Cglutamicum_ATCC13032","Cglycinophilum_AJ3170","Chalotolerans_YIM70093","Chumireducens_DSM45392","Cjeikeium_K41","Cmarinum_DSM44953","Cmaris_DSM45190","Cmustelae_DSM45274","Cpseudotuberculosis_31","Cp…	0.340781	0.340781	1.66812	0.340771	0.340771	1.66812	258	0
ERS451417_01806	1717.62.peg.1812	NA	NA	NA	1	9	Caurimucosum_ATCC700975,"Cbelfantii_FRC0043","Cdiphtheriae_NCTC11397","Cpseudotuberculosis_31","Cpseudotuberculosis_ATCC19410","Csilvaticum_KL0182","Culcerans_NCTC12077","Culcerans_NCTC7910","Cvitaeruminis_DSM20294"	1	0.259508	2.80105	1	0.259508	2.80105	2048	5	1. 0.6916;2. 30;3. 88;4. 71;5. 49;6. 145;7. 49;8. 145;9. 70;10. T;11. ACC	1. 0.89403;2. 257;3. 769;4. 409;5. 321;6. 961;7. 393;8. 1177;9. 562;10. P;11. CCG	1. 0.85497;2. 420;3. 1258;4. 632;5. 492;6. 1474;7. 594;8. 1780;9. 871;10. T;11. ACC	1. 0.50285;2. 427;3. 1279;4. 639;5. 499;6. 1495;7. 601;8. 1801;9. 892;10. S;11. TCG	1. 0.90088;2. 569;3. 1705;4. 813;5. 641;6. 1921;7. 743;8. 2227;9. 1318;10. T;11. ACC
ERS451417_02284	1717.62.peg.2313	NA	NA	NA	1	16	Catypicum_R2070,"Caurimucosum_ATCC700975","Cbelfantii_FRC0043","Cdiphtheriae_NCTC11397","Ckutscheri_DSM20755","Clactis_RW25","Cpseudotuberculosis_31","Cpseudotuberculosis_ATCC19410","CriegeliiPUDD83A45","Csilvaticum_KL0182","Csimulans_PES1","Csingulare_IBSB52218","Culcerans_NCTC12077","Culcerans_NCTC7910","Curealyticum_DSM7109","Cuterequi_DSM45634"	0.171699	0.171699	2.62148	0.171699	0.171699	2.62148	3330	0
ERS451417_02402	1717.62.peg.2434	NA	NA	NA	1	35	Cargentoratense_DSM44202,"Catypicum_R2070","Caurimucosum_ATCC700975","Cbelfantii_FRC0043","Ccallunae_DSM20147","Ccamporealensis_DSM44610","Cdeserti_GIMN1010","Cdiphtheriae_NCTC11397","Cefficiens_YS314","Cepidermidicanis_DSM45586","Cfalsenii_DSM44353","Cglutamicum_ATCC13032","Cglycinophilum_AJ3170","Chalotolerans_YIM70093","Chumireducens_DSM45392","Cimitans_DSM44264","Cjeikeium_K41","Ckroppenstedt…	0.106226	0.106226	1.64779	0.106226	0.106226	1.64778	3074	2	1. 0.45589;2. 61;3. 181;4. 62;5. 62;6. 184;7. 62;8. 184;9. 109;10. M;11. ATG	1. 0.47445;2. 233;3. 697;4. 249;5. 248;6. 742;7. 280;8. 838;9. 457;10. M;11. ATG
ERS451417_01155	1717.62.peg.1166	NA	NA	NA	1	39	Cargentoratense_DSM44202,"Catypicum_R2070","Caurimucosum_ATCC700975","Cbelfantii_FRC0043","Ccallunae_DSM20147","Ccamporealensis_DSM44610","Cdeserti_GIMN1010","Cdiphtheriae_NCTC11397","Cdoosanense_DSM45436","Cefficiens_YS314","Cepidermidicanis_DSM45586","Cfalsenii_DSM44353","Cglutamicum_ATCC13032","Cglycinophilum_AJ3170","Chalotolerans_YIM70093","Chumireducens_DSM45392","Cimitans_DSM44264","Cjeike…	0.0658143	0.0658143	1.55708	0.0658143	0.0658143	1.55708	258	0
ERS451417_01160	1717.62.peg.1171	NA	NA	NA	1	37	Cargentoratense_DSM44202,"Caurimucosum_ATCC700975","Cbelfantii_FRC0043","Ccallunae_DSM20147","Ccamporealensis_DSM44610","Cdeserti_GIMN1010","Cdiphtheriae_NCTC11397","Cdoosanense_DSM45436","Cefficiens_YS314","Cepidermidicanis_DSM45586","Cfalsenii_DSM44353","Cglutamicum_ATCC13032","Cglycinophilum_AJ3170","Chalotolerans_YIM70093","Chumireducens_DSM45392","Cimitans_DSM44264","Cjeikeium_K41","Ckroppen…	0.186392	0.186392	1.64759	0.186392	0.186392	1.64759	3074	1	1. 0.57384;2. 68;3. 202;4. 95;5. 95;6. 283;7. 116;8. 346;9. 169;10. E;11. GAG
ERS451417_00574	1717.62.peg.577	NA	NA	NA	1	3	Cbelfantii_FRC0043,"Cdiphtheriae_NCTC11397","Crouxii_FRC0190"	0.151	0.151	3.40724	0.151	0.151	3.40723	386	0
ERS451417_00457	1717.62.peg.461	NA	NA	NA	1	39	Cargentoratense_DSM44202,"Catypicum_R2070","Caurimucosum_ATCC700975","Cbelfantii_FRC0043","Ccallunae_DSM20147","Ccamporealensis_DSM44610","Cdeserti_GIMN1010","Cdiphtheriae_NCTC11397","Cdoosanense_DSM45436","Cefficiens_YS314","Cepidermidicanis_DSM45586","Cfalsenii_DSM44353","Cglutamicum_ATCC13032","Cglycinophilum_AJ3170","Chalotolerans_YIM70093","Chumireducens_DSM45392","Cimitans_DSM44264","Cjeike…	0.202454	0.202454	1.97889	0.202454	0.202454	1.97889	258	0
ERS451417_01009	1717.62.peg.1020	NA	NA	NA	1	39	Cargentoratense_DSM44202,"Catypicum_R2070","Caurimucosum_ATCC700975","Cbelfantii_FRC0043","Ccallunae_DSM20147","Ccamporealensis_DSM44610","Cdeserti_GIMN1010","Cdiphtheriae_NCTC11397","Cdoosanense_DSM45436","Cefficiens_YS314","Cepidermidicanis_DSM45586","Cfalsenii_DSM44353","Cglutamicum_ATCC13032","Cglycinophilum_AJ3170","Chalotolerans_YIM70093","Chumireducens_DSM45392","Cimitans_DSM44264","Cjeike…	0.122438	0.113809	1.44051	0.122438	0.113809	1.44051	2	1	1. 0.69302;2. 84;3. 250;4. 90;5. 90;6. 268;7. 114;8. 340;9. 223;10. E;11. GAG
ERS451417_01803	1717.62.peg.1809	NA	NA	NA	1	38	Cargentoratense_DSM44202,"Catypicum_R2070","Caurimucosum_ATCC700975","Cbelfantii_FRC0043","Ccallunae_DSM20147","Ccamporealensis_DSM44610","Cdeserti_GIMN1010","Cdiphtheriae_NCTC11397","Cdoosanense_DSM45436","Cefficiens_YS314","Cepidermidicanis_DSM45586","Cfalsenii_DSM44353","Cglutamicum_ATCC13032","Cglycinophilum_AJ3170","Chalotolerans_YIM70093","Chumireducens_DSM45392","Cimitans_DSM44264","Cjeike…	0.178795	0.178795	1.80234	0.178795	0.178795	1.80236	2	2	1. 0.47838;2. 80;3. 238;4. 93;5. 93;6. 277;7. 113;8. 337;9. 205;10. D;11. GAC	1. 0.56123;2. 288;3. 862;4. 310;5. 310;6. 928;7. 332;8. 994;9. 736;10. D;11. GAT
ERS451417_01184	1717.62.peg.1193	NA	NA	NA	1	39	Cargentoratense_DSM44202,"Catypicum_R2070","Caurimucosum_ATCC700975","Cbelfantii_FRC0043","Ccallunae_DSM20147","Ccamporealensis_DSM44610","Cdeserti_GIMN1010","Cdiphtheriae_NCTC11397","Cdoosanense_DSM45436","Cefficiens_YS314","Cepidermidicanis_DSM45586","Cfalsenii_DSM44353","Cglutamicum_ATCC13032","Cglycinophilum_AJ3170","Chalotolerans_YIM70093","Chumireducens_DSM45392","Cimitans_DSM44264","Cjeike…	0.242377	0.0981064	1.50878	0.242377	0.0981064	1.50878	2	2	1. 0.77895;2. 197;3. 589;4. 209;5. 209;6. 625;7. 248;8. 742;9. 469;10. T;11. ACA	1. 0.74056;2. 237;3. 709;4. 249;5. 249;6. 745;7. 288;8. 862;9. 589;10. E;11. GAA
ERS451417_01783	1717.62.peg.1788	NA	NA	NA	1	19	Cbelfantii_FRC0043,"Ccallunae_DSM20147","Ccamporealensis_DSM44610","Cdiphtheriae_NCTC11397","Cdoosanense_DSM45436","Cglutamicum_ATCC13032","Ckutscheri_DSM20755","Cmarinum_DSM44953","Cmaris_DSM45190","Cpseudotuberculosis_31","Cpseudotuberculosis_ATCC19410","Csilvaticum_KL0182","Csimulans_PES1","Csingulare_IBSB52218","Ctestudinoris_DSM44614","Culcerans_NCTC12077","Culcerans_NCTC7910","Cuterequi_DSM…	0.204086	0.197497	1.67464	0.204085	0.197496	1.67464	2	3	1. 0.57285;2. 36;3. 106;4. 37;5. 36;6. 106;7. 36;8. 106;9. 103;10. R;11. CGC	1. 0.52738;2. 72;3. 214;4. 73;5. 72;6. 214;7. 72;8. 214;9. 211;10. S;11. AGC	1. 0.64878;2. 157;3. 469;4. 175;5. 165;6. 493;7. 186;8. 556;9. 385;10. V;11. GTG
ERS451417_01259	1717.62.peg.1267	NA	NA	NA	1	18	Cargentoratense_DSM44202,"Cbelfantii_FRC0043","Ccallunae_DSM20147","Cdiphtheriae_NCTC11397","Cefficiens_YS314","Cepidermidicanis_DSM45586","Cglutamicum_ATCC13032","Ckroppenstedtii_DSM44385","Ckutscheri_DSM20755","Clactis_RW25","Cmustelae_DSM45274","Cpseudotuberculosis_31","Cpseudotuberculosis_ATCC19410","Crouxii_FRC0190","Csilvaticum_KL0182","Culcerans_NCTC12077","Culcerans_NCTC7910","Cvitaerumin…	0.269784	0.145142	1.99495	0.269784	0.145142	1.99495	2	8	1. 0.82145;2. 98;3. 292;4. 109;5. 104;6. 310;7. 126;8. 376;9. 235;10. E;11. GAA	1. 0.82974;2. 381;3. 1141;4. 423;5. 399;6. 1195;7. 447;8. 1339;9. 985;10. I;11. ATT	1. 0.82849;2. 637;3. 1909;4. 688;5. 664;6. 1990;7. 718;8. 2152;9. 1741;10. A;11. GCA	1. 0.83049;2. 777;3. 2329;4. 833;5. 809;6. 2425;7. 868;8. 2602;9. 2131;10. P;11. CCT	1. 0.82958;2. 945;3. 2833;4. 1011;5. 987;6. 2959;7. 1075;8. 3223;9. 2566;10. P;11. CCG	1. 0.81955;2. 996;3. 2986;4. 1062;5. 1038;6. 3112;7. 1129;8. 3385;9. 2701;10. D;11. GAC	1. 0.82112;2. 1075;3. 3223;4. 1147;5. 1123;6. 3367;7. 1214;8. 3640;9. 2923;10. D;11. GAC	1. 0.79154;2. 1124;3. 3370;4. 1196;5. 1172;6. 3514;7. 1263;8. 3787;9. 3070;10. G;11. GGT
ERS451417_00498	1717.62.peg.502	NA	NA	NA	1	3	Cbelfantii_FRC0043,"Cdiphtheriae_NCTC11397","Crouxii_FRC0190"	0.182818	0.08522		0.182818	0.08522		130	1	1. 0.62535;2. 47;3. 139;4. 75;5. 47;6. 139;7. 47;8. 139;9. 139;10. A;11. GCC
ERS451417_01892	1717.62.peg.1891	NA	NA	NA	1	17	Cargentoratense_DSM44202,"Cbelfantii_FRC0043","Ccallunae_DSM20147","Cdiphtheriae_NCTC11397","Cefficiens_YS314","Cepidermidicanis_DSM45586","Cglutamicum_ATCC13032","Ckroppenstedtii_DSM44385","Ckutscheri_DSM20755","Clactis_RW25","Cmustelae_DSM45274","Cpseudotuberculosis_31","Cpseudotuberculosis_ATCC19410","Csilvaticum_KL0182","Culcerans_NCTC12077","Culcerans_NCTC7910","Cvitaeruminis_DSM20294"	0.157833	0.157833	2.41809	0.157843	0.157843	2.41809	258	0
ERS451417_00309	1717.62.peg.310	NA	NA	NA	1	27	Cargentoratense_DSM44202,"Catypicum_R2070","Cbelfantii_FRC0043","Ccallunae_DSM20147","Cdeserti_GIMN1010","Cdiphtheriae_NCTC11397","Cdoosanense_DSM45436","Cefficiens_YS314","Cfalsenii_DSM44353","Cglutamicum_ATCC13032","Cglycinophilum_AJ3170","Chumireducens_DSM45392","Cjeikeium_K41","Ckutscheri_DSM20755","Clactis_RW25","Cmarinum_DSM44953","Cmaris_DSM45190","Cmustelae_DSM45274","Cpseudotuberculosis_…	0.134592	0.134592	1.87366	0.134592	0.134592	1.87366	2	2	1. 0.64748;2. 96;3. 286;4. 146;5. 146;6. 436;7. 168;8. 502;9. 238;10. V;11. GTA	1. 0.6173;2. 142;3. 424;4. 192;5. 192;6. 574;7. 214;8. 640;9. 376;10. R;11. CGT
ERS451417_01431	1717.62.peg.1437	NA	NA	NA	1	38	Cargentoratense_DSM44202,"Catypicum_R2070","Caurimucosum_ATCC700975","Cbelfantii_FRC0043","Ccallunae_DSM20147","Ccamporealensis_DSM44610","Cdeserti_GIMN1010","Cdiphtheriae_NCTC11397","Cdoosanense_DSM45436","Cefficiens_YS314","Cepidermidicanis_DSM45586","Cfalsenii_DSM44353","Cglutamicum_ATCC13032","Cglycinophilum_AJ3170","Chalotolerans_YIM70093","Chumireducens_DSM45392","Cimitans_DSM44264","Cjeike…	0.067254	0.067254	1.39392	0.067254	0.067254	1.39391	1026	3	1. 0.48087;2. 275;3. 823;4. 297;5. 297;6. 889;7. 324;8. 970;9. 718;10. T;11. ACT	1. 0.49396;2. 413;3. 1237;4. 436;5. 436;6. 1306;7. 468;8. 1402;9. 1108;10. K;11. AAA	1. 0.41133;2. 473;3. 1417;4. 497;5. 497;6. 1489;7. 533;8. 1597;9. 1252;10. T;11. ACC
ERS451417_00677	1717.62.peg.684	NA	NA	NA	1	39	Cargentoratense_DSM44202,"Catypicum_R2070","Caurimucosum_ATCC700975","Cbelfantii_FRC0043","Ccallunae_DSM20147","Ccamporealensis_DSM44610","Cdeserti_GIMN1010","Cdiphtheriae_NCTC11397","Cdoosanense_DSM45436","Cefficiens_YS314","Cepidermidicanis_DSM45586","Cfalsenii_DSM44353","Cglutamicum_ATCC13032","Cglycinophilum_AJ3170","Chalotolerans_YIM70093","Chumireducens_DSM45392","Cimitans_DSM44264","Cjeike…	0.0765887	0.0765887	1.66885	0.0765887	0.0765887	1.66885	2	1	1. 0.4101;2. 107;3. 319;4. 135;5. 135;6. 403;7. 167;8. 499;9. 157;10. V;11. GTT
ERS451417_01493	1717.62.peg.1501	NA	NA	NA	1	38	Cargentoratense_DSM44202,"Catypicum_R2070","Caurimucosum_ATCC700975","Cbelfantii_FRC0043","Ccallunae_DSM20147","Ccamporealensis_DSM44610","Cdeserti_GIMN1010","Cdiphtheriae_NCTC11397","Cdoosanense_DSM45436","Cefficiens_YS314","Cepidermidicanis_DSM45586","Cfalsenii_DSM44353","Cglutamicum_ATCC13032","Cglycinophilum_AJ3170","Chalotolerans_YIM70093","Chumireducens_DSM45392","Cimitans_DSM44264","Cjeike…	0.195066	0.195066	2.2387	0.195066	0.195066	2.2387	258	0
ERS451417_00713	1717.62.peg.718	NA	NA	NA	1	39	Cargentoratense_DSM44202,"Catypicum_R2070","Caurimucosum_ATCC700975","Cbelfantii_FRC0043","Ccallunae_DSM20147","Ccamporealensis_DSM44610","Cdeserti_GIMN1010","Cdiphtheriae_NCTC11397","Cdoosanense_DSM45436","Cefficiens_YS314","Cepidermidicanis_DSM45586","Cfalsenii_DSM44353","Cglutamicum_ATCC13032","Cglycinophilum_AJ3170","Chalotolerans_YIM70093","Chumireducens_DSM45392","Cimitans_DSM44264","Cjeike…	0.11197	0.11197	1.88591	0.11197	0.11197	1.88591	2	1	1. 0.6294;2. 46;3. 136;4. 80;5. 80;6. 238;7. 113;8. 337;9. 109;10. V;11. GTC
ERS451417_00972	1717.62.peg.980	NA	NA	NA	1	4	Cbelfantii_FRC0043,"Cdiphtheriae_NCTC11397","Clactis_RW25","Crouxii_FRC0190"	0.169393	0.111889	3.38153	0.169393	0.111889	3.38154	2	1	1. 0.68537;2. 18;3. 52;4. 18;5. 18;6. 52;7. 18;8. 52;9. 52;10. H;11. CAC
ERS451417_00960	1717.62.peg.967	NA	NA	NA	1	39	Cargentoratense_DSM44202,"Catypicum_R2070","Caurimucosum_ATCC700975","Cbelfantii_FRC0043","Ccallunae_DSM20147","Ccamporealensis_DSM44610","Cdeserti_GIMN1010","Cdiphtheriae_NCTC11397","Cdoosanense_DSM45436","Cefficiens_YS314","Cepidermidicanis_DSM45586","Cfalsenii_DSM44353","Cglutamicum_ATCC13032","Cglycinophilum_AJ3170","Chalotolerans_YIM70093","Chumireducens_DSM45392","Cimitans_DSM44264","Cjeike…	0.156441	0.156421	1.7063	0.156421	0.156421	1.70632	258	0
ERS451417_02398	1717.62.peg.2430	NA	NA	NA	1	38	Cargentoratense_DSM44202,"Catypicum_R2070","Caurimucosum_ATCC700975","Cbelfantii_FRC0043","Ccallunae_DSM20147","Ccamporealensis_DSM44610","Cdeserti_GIMN1010","Cdiphtheriae_NCTC11397","Cdoosanense_DSM45436","Cefficiens_YS314","Cepidermidicanis_DSM45586","Cfalsenii_DSM44353","Cglutamicum_ATCC13032","Cglycinophilum_AJ3170","Chalotolerans_YIM70093","Chumireducens_DSM45392","Cimitans_DSM44264","Cjeike…	0.202853	0.202853	1.62287	0.202853	0.202853	1.62287	258	0
ERS451417_01542	1717.62.peg.1551	NA	NA	NA	1	38	Cargentoratense_DSM44202,"Catypicum_R2070","Caurimucosum_ATCC700975","Cbelfantii_FRC0043","Ccallunae_DSM20147","Ccamporealensis_DSM44610","Cdeserti_GIMN1010","Cdiphtheriae_NCTC11397","Cdoosanense_DSM45436","Cefficiens_YS314","Cepidermidicanis_DSM45586","Cfalsenii_DSM44353","Cglutamicum_ATCC13032","Cglycinophilum_AJ3170","Chalotolerans_YIM70093","Chumireducens_DSM45392","Cimitans_DSM44264","Cjeike…	0.201368	0.201114	2.15077	0.203312	0.203312	2.16415	258	0
ERS451417_00238	1717.62.peg.234	NA	NA	NA	1	37	Cargentoratense_DSM44202,"Catypicum_R2070","Caurimucosum_ATCC700975","Cbelfantii_FRC0043","Ccallunae_DSM20147","Ccamporealensis_DSM44610","Cdeserti_GIMN1010","Cdiphtheriae_NCTC11397","Cdoosanense_DSM45436","Cepidermidicanis_DSM45586","Cfalsenii_DSM44353","Cglutamicum_ATCC13032","Cglycinophilum_AJ3170","Chalotolerans_YIM70093","Chumireducens_DSM45392","Cimitans_DSM44264","Cjeikeium_K41","Ckroppens…	0.14966	0.14966	1.49498	0.14966	0.14966	1.49497	3074	1	1. 0.72653;2. 65;3. 193;4. 78;5. 76;6. 226;7. 78;8. 232;9. 115;10. A;11. GCT
ERS451417_00634	1717.62.peg.638	NA	NA	NA	1	39	Cargentoratense_DSM44202,"Catypicum_R2070","Caurimucosum_ATCC700975","Cbelfantii_FRC0043","Ccallunae_DSM20147","Ccamporealensis_DSM44610","Cdeserti_GIMN1010","Cdiphtheriae_NCTC11397","Cdoosanense_DSM45436","Cefficiens_YS314","Cepidermidicanis_DSM45586","Cfalsenii_DSM44353","Cglutamicum_ATCC13032","Cglycinophilum_AJ3170","Chalotolerans_YIM70093","Chumireducens_DSM45392","Cimitans_DSM44264","Cjeike…	0.120171	0.120161	1.67322	0.122262	0.12016	1.67327	2	4	1. 0.64447;2. 91;3. 271;4. 122;5. 122;6. 364;7. 138;8. 412;9. 202;10. A;11. GCG	1. 0.64249;2. 419;3. 1255;4. 453;5. 453;6. 1357;7. 469;8. 1405;9. 1180;10. V;11. GTG	1. 0.67143;2. 427;3. 1279;4. 461;5. 461;6. 1381;7. 477;8. 1429;9. 1204;10. T;11. ACA	1. 0.67709;2. 710;3. 2128;4. 744;5. 744;6. 2230;7. 764;8. 2290;9. 2020;10. P;11. CCA
ERS451417_01782	1717.62.peg.1787	NA	NA	NA	1	38	Cargentoratense_DSM44202,"Catypicum_R2070","Caurimucosum_ATCC700975","Cbelfantii_FRC0043","Ccallunae_DSM20147","Ccamporealensis_DSM44610","Cdeserti_GIMN1010","Cdiphtheriae_NCTC11397","Cdoosanense_DSM45436","Cefficiens_YS314","Cepidermidicanis_DSM45586","Cfalsenii_DSM44353","Cglutamicum_ATCC13032","Cglycinophilum_AJ3170","Chalotolerans_YIM70093","Chumireducens_DSM45392","Cimitans_DSM44264","Cjeike…	0.231991	0.231991	1.39496	0.231991	0.231991	1.39496	258	0
ERS451417_00894	1717.62.peg.900	NA	NA	NA	1	36	Cargentoratense_DSM44202,"Catypicum_R2070","Caurimucosum_ATCC700975","Cbelfantii_FRC0043","Ccallunae_DSM20147","Ccamporealensis_DSM44610","Cdeserti_GIMN1010","Cdiphtheriae_NCTC11397","Cdoosanense_DSM45436","Cefficiens_YS314","Cepidermidicanis_DSM45586","Cfalsenii_DSM44353","Cglutamicum_ATCC13032","Chalotolerans_YIM70093","Chumireducens_DSM45392","Cimitans_DSM44264","Cjeikeium_K41","Ckroppenstedti…	0.119738	0.119738	1.8978	0.120821	0.119738	1.89782	2	1	1. 0.71875;2. 360;3. 1078;4. 392;5. 392;6. 1174;7. 411;8. 1231;9. 865;10. A;11. GCA
ERS451417_00618	1717.62.peg.622	NA	NA	NA	1	39	Cargentoratense_DSM44202,"Catypicum_R2070","Caurimucosum_ATCC700975","Cbelfantii_FRC0043","Ccallunae_DSM20147","Ccamporealensis_DSM44610","Cdeserti_GIMN1010","Cdiphtheriae_NCTC11397","Cdoosanense_DSM45436","Cefficiens_YS314","Cepidermidicanis_DSM45586","Cfalsenii_DSM44353","Cglutamicum_ATCC13032","Cglycinophilum_AJ3170","Chalotolerans_YIM70093","Chumireducens_DSM45392","Cimitans_DSM44264","Cjeike…	0.105663	0.105663	1.95571	0.105663	0.105663	1.95571	2	1	1. 0.65193;2. 30;3. 88;4. 51;5. 51;6. 151;7. 153;8. 457;9. 58;10. T;11. ACT
ERS451417_02276	1717.62.peg.2305	NA	NA	NA	1	23	Catypicum_R2070,"Caurimucosum_ATCC700975","Cbelfantii_FRC0043","Ccallunae_DSM20147","Ccamporealensis_DSM44610","Cdeserti_GIMN1010","Cdiphtheriae_NCTC11397","Cdoosanense_DSM45436","Cglutamicum_ATCC13032","Chalotolerans_YIM70093","Chumireducens_DSM45392","Cmarinum_DSM44953","Cmaris_DSM45190","Cmustelae_DSM45274","Cpseudotuberculosis_31","Cpseudotuberculosis_ATCC19410","Csilvaticum_KL0182","Csimulan…	0.17423	0.17423	1.56583	0.17423	0.17423	1.56583	3074	1	1. 0.53792;2. 77;3. 229;4. 468;5. 98;6. 292;7. 120;8. 358;9. 145;10. T;11. ACC
ERS451417_01736	1717.62.peg.1740	NA	NA	NA	1	38	Cargentoratense_DSM44202,"Catypicum_R2070","Caurimucosum_ATCC700975","Cbelfantii_FRC0043","Ccallunae_DSM20147","Ccamporealensis_DSM44610","Cdeserti_GIMN1010","Cdiphtheriae_NCTC11397","Cdoosanense_DSM45436","Cefficiens_YS314","Cepidermidicanis_DSM45586","Cfalsenii_DSM44353","Cglutamicum_ATCC13032","Cglycinophilum_AJ3170","Chalotolerans_YIM70093","Chumireducens_DSM45392","Cimitans_DSM44264","Cjeike…	0.184723	0.184723	1.78793	0.184723	0.184723	1.78793	2306	0
ERS451417_02368	1717.62.peg.2398	NA	NA	NA	1	7	Cbelfantii_FRC0043,"Cdiphtheriae_NCTC11397","Cfalsenii_DSM44353","Cglycinophilum_AJ3170","Cjeikeium_K41","Cterpenotabidum_Y11","Curealyticum_DSM7109"	0.255848	0.232179	1.76876	0.255848	0.232179	1.76876	2050	4	1. 0.53066;2. 27;3. 79;4. 41;5. 30;6. 88;7. 31;8. 91;9. 46;10. G;11. GGG	1. 0.59034;2. 120;3. 358;4. 134;5. 123;6. 367;7. 124;8. 370;9. 319;10. T;11. ACA	1. 0.41748;2. 227;3. 679;4. 256;5. 231;6. 691;7. 255;8. 763;9. 478;10. T;11. ACG	1. 0.49602;2. 236;3. 706;4. 265;5. 240;6. 718;7. 264;8. 790;9. 505;10. A;11. GCG
ERS451417_01268	1717.62.peg.1275	NA	NA	NA	1	3	Cbelfantii_FRC0043,"Cdiphtheriae_NCTC11397","Curealyticum_DSM7109"	18.6395	0.181135	1.99699	0.99999	0.181135	1.99704	384	0
ERS451417_00577	1717.62.peg.580	NA	NA	NA	1	38	Cargentoratense_DSM44202,"Catypicum_R2070","Caurimucosum_ATCC700975","Cbelfantii_FRC0043","Ccallunae_DSM20147","Ccamporealensis_DSM44610","Cdeserti_GIMN1010","Cdiphtheriae_NCTC11397","Cdoosanense_DSM45436","Cefficiens_YS314","Cepidermidicanis_DSM45586","Cfalsenii_DSM44353","Cglutamicum_ATCC13032","Cglycinophilum_AJ3170","Chalotolerans_YIM70093","Chumireducens_DSM45392","Cimitans_DSM44264","Cjeike…	0.175632	0.175632	1.67578	0.175632	0.175632	1.67578	3330	0
ERS451417_01023	1717.62.peg.1036	NA	NA	NA	1	3	Cbelfantii_FRC0043,"Cdiphtheriae_NCTC11397","Crouxii_FRC0190"	0.433431	0.147213	3.81293	0.433431	0.147213	3.81293	130	3	1. 0.63245;2. 60;3. 178;4. 149;5. 138;6. 412;7. 138;8. 412;9. 178;10. A;11. GCT	1. 0.64983;2. 95;3. 283;4. 185;5. 173;6. 517;7. 173;8. 517;9. 283;10. A;11. GCG	1. 0.64466;2. 98;3. 292;4. 188;5. 176;6. 526;7. 176;8. 526;9. 292;10. A;11. GCT
ERS451417_01286	1717.62.peg.1294	NA	NA	NA	1	33	Catypicum_R2070,"Caurimucosum_ATCC700975","Cbelfantii_FRC0043","Ccallunae_DSM20147","Ccamporealensis_DSM44610","Cdiphtheriae_NCTC11397","Cdoosanense_DSM45436","Cefficiens_YS314","Cepidermidicanis_DSM45586","Cfalsenii_DSM44353","Cglutamicum_ATCC13032","Cglycinophilum_AJ3170","Chalotolerans_YIM70093","Cimitans_DSM44264","Cjeikeium_K41","Ckutscheri_DSM20755","Clactis_RW25","Cmarinum_DSM44953","Cmari…	0.250609	0.250609	1.8486	0.250609	0.250609	1.8486	258	0
ERS451417_00778	1717.62.peg.785	NA	NA	NA	1	39	Cargentoratense_DSM44202,"Catypicum_R2070","Caurimucosum_ATCC700975","Cbelfantii_FRC0043","Ccallunae_DSM20147","Ccamporealensis_DSM44610","Cdeserti_GIMN1010","Cdiphtheriae_NCTC11397","Cdoosanense_DSM45436","Cefficiens_YS314","Cepidermidicanis_DSM45586","Cfalsenii_DSM44353","Cglutamicum_ATCC13032","Cglycinophilum_AJ3170","Chalotolerans_YIM70093","Chumireducens_DSM45392","Cimitans_DSM44264","Cjeike…	0.808421	0.192887	1.83578	0.80844	0.192887	1.83578	3074	5	1. 0.93296;2. 101;3. 301;4. 143;5. 143;6. 427;7. 172;8. 514;9. 169;10. A;11. GCC	1. 0.9231;2. 156;3. 466;4. 201;5. 201;6. 601;7. 230;8. 688;9. 319;10. E;11. GAG	1. 0.93125;2. 245;3. 733;4. 290;5. 290;6. 868;7. 323;8. 967;9. 544;10. L;11. TTG	1. 0.92197;2. 258;3. 772;4. 303;5. 303;6. 907;7. 336;8. 1006;9. 583;10. G;11. GGG	1. 0.89499;2. 268;3. 802;4. 313;5. 313;6. 937;7. 346;8. 1036;9. 613;10. I;11. ATA
ERS451417_00293	1717.62.peg.294	NA	NA	NA	1	38	Cargentoratense_DSM44202,"Catypicum_R2070","Caurimucosum_ATCC700975","Cbelfantii_FRC0043","Ccallunae_DSM20147","Ccamporealensis_DSM44610","Cdeserti_GIMN1010","Cdiphtheriae_NCTC11397","Cdoosanense_DSM45436","Cefficiens_YS314","Cepidermidicanis_DSM45586","Cfalsenii_DSM44353","Cglutamicum_ATCC13032","Cglycinophilum_AJ3170","Chalotolerans_YIM70093","Chumireducens_DSM45392","Cimitans_DSM44264","Cjeike…	0.163063	0.163063	1.97969	0.163054	0.163054	1.97969	3330	0
ERS451417_00067	1717.62.peg.63	NA	NA	NA	1	15	Cbelfantii_FRC0043,"Cdiphtheriae_NCTC11397","Cdoosanense_DSM45436","Cefficiens_YS314","Chalotolerans_YIM70093","Chumireducens_DSM45392","Cmarinum_DSM44953","Cpseudotuberculosis_31","Cpseudotuberculosis_ATCC19410","Crouxii_FRC0190","Csilvaticum_KL0182","Ctestudinoris_DSM44614","Culcerans_NCTC12077","Culcerans_NCTC7910","Cvitaeruminis_DSM20294"	0.110791	0.110791	1.94887	0.110791	0.110791	1.94887	2306	0
ERS451417_01263	1717.62.peg.1271	NA	NA	NA	1	3	Cbelfantii_FRC0043,"Cdiphtheriae_NCTC11397","Crouxii_FRC0190"	0.390607	0.20025	5.88996	0.390607	0.20025	5.88996	130	3	1. 0.58052;2. 74;3. 220;4. 107;5. 74;6. 220;7. 74;8. 220;9. 199;10. A;11. GCG	1. 0.61433;2. 86;3. 256;4. 125;5. 86;6. 256;7. 86;8. 256;9. 235;10. M;11. ATG	1. 0.60606;2. 237;3. 709;4. 318;5. 237;6. 709;7. 237;8. 709;9. 688;10. I;11. ATA
ERS451417_01954	1717.62.peg.1954	NA	NA	NA	1	26	Cargentoratense_DSM44202,"Catypicum_R2070","Caurimucosum_ATCC700975","Cbelfantii_FRC0043","Ccallunae_DSM20147","Cdiphtheriae_NCTC11397","Cepidermidicanis_DSM45586","Cfalsenii_DSM44353","Cglycinophilum_AJ3170","Cimitans_DSM44264","Cjeikeium_K41","Ckroppenstedtii_DSM44385","Clactis_RW25","Cmarinum_DSM44953","Cpseudotuberculosis_31","Cpseudotuberculosis_ATCC19410","CriegeliiPUDD83A45","Csilvaticum_K…	0.282402	0.282402	1.65257	0.282402	0.282402	1.65257	3330	0
ERS451417_02192	1717.62.peg.2218	NA	NA	NA	1	4	Cargentoratense_DSM44202,"Cbelfantii_FRC0043","Cdiphtheriae_NCTC11397","Clactis_RW25"	0.275573	0.15631	2.55066	0.275573	0.15631	2.55066	2	17	1. 0.52936;2. 17;3. 49;4. 17;5. 17;6. 49;7. 17;8. 49;9. 49;10. A;11. GCC	1. 0.87484;2. 61;3. 181;4. 68;5. 66;6. 196;7. 66;8. 196;9. 145;10. M;11. ATG	1. 0.50418;2. 69;3. 205;4. 76;5. 74;6. 220;7. 74;8. 220;9. 169;10. M;11. ATG	1. 0.45096;2. 85;3. 253;4. 93;5. 90;6. 268;7. 90;8. 268;9. 217;10. A;11. GCC	1. 0.59791;2. 108;3. 322;4. 116;5. 113;6. 337;7. 113;8. 337;9. 286;10. A;11. GCA	1. 0.66485;2. 134;3. 400;4. 143;5. 139;6. 415;7. 139;8. 415;9. 364;10. M;11. ATG	1. 0.8094;2. 137;3. 409;4. 146;5. 142;6. 424;7. 142;8. 424;9. 373;10. M;11. ATG	1. 0.70484;2. 155;3. 463;4. 164;5. 160;6. 478;7. 160;8. 478;9. 427;10. V;11. GTA	1. 0.71926;2. 209;3. 625;4. 219;5. 214;6. 640;7. 214;8. 640;9. 589;10. E;11. GAG	1. 0.62352;2. 214;3. 640;4. 224;5. 219;6. 655;7. 219;8. 655;9. 604;10. D;11. GAT	1. 0.6489;2. 220;3. 658;4. 230;5. 225;6. 673;7. 225;8. 673;9. 622;10. S;11. TCC	1. 0.70695;2. 280;3. 838;4. 291;5. 285;6. 853;7. 285;8. 853;9. 802;10. A;11. GCA	1. 0.59432;2. 283;3. 847;4. 294;5. 288;6. 862;7. 288;8. 862;9. 811;10. N;11. AAC	1. 0.64083;2. 329;3. 985;4. 340;5. 334;6. 1000;7. 334;8. 1000;9. 949;10. E;11. GAG	1. 0.66485;2. 423;3. 1267;4. 437;5. 428;6. 1282;7. 428;8. 1282;9. 1231;10. M;11. ATG	1. 0.61546;2. 437;3. 1309;4. 451;5. 442;6. 1324;7. 442;8. 1324;9. 1273;10. K;11. AAA	1. 0.70214;2. 444;3. 1330;4. 458;5. 449;6. 1345;7. 449;8. 1345;9. 1294;10. A;11. GCA
ERS451417_01948	1717.62.peg.1948	NA	NA	NA	1	38	Cargentoratense_DSM44202,"Catypicum_R2070","Caurimucosum_ATCC700975","Cbelfantii_FRC0043","Ccallunae_DSM20147","Ccamporealensis_DSM44610","Cdeserti_GIMN1010","Cdiphtheriae_NCTC11397","Cdoosanense_DSM45436","Cefficiens_YS314","Cepidermidicanis_DSM45586","Cfalsenii_DSM44353","Cglutamicum_ATCC13032","Cglycinophilum_AJ3170","Chalotolerans_YIM70093","Chumireducens_DSM45392","Cimitans_DSM44264","Cjeike…	0.182285	0.149607	1.57441	0.182285	0.149607	1.57441	3074	3	1. 0.65155;2. 35;3. 103;4. 63;5. 63;6. 187;7. 159;8. 475;9. 70;10. D;11. GAT	1. 0.58674;2. 201;3. 601;4. 232;5. 232;6. 694;7. 341;8. 1021;9. 499;10. D;11. GAT	1. 0.6458;2. 284;3. 850;4. 328;5. 328;6. 982;7. 438;8. 1312;9. 685;10. Q;11. CAA
ERS451417_00943	1717.62.peg.950	NA	NA	NA	1	14	Catypicum_R2070,"Cbelfantii_FRC0043","Cdiphtheriae_NCTC11397","Cepidermidicanis_DSM45586","Ckutscheri_DSM20755","Clactis_RW25","Cpseudotuberculosis_31","Cpseudotuberculosis_ATCC19410","Crouxii_FRC0190","Csilvaticum_KL0182","Culcerans_NCTC12077","Culcerans_NCTC7910","Cuterequi_DSM45634","Cvitaeruminis_DSM20294"	0.147603	0.14757	1.95956	0.159782	0.147155	1.96104	2	4	1. 0.55233;2. 178;3. 532;4. 204;5. 204;6. 610;7. 243;8. 727;9. 364;10. T;11. ACG	1. 0.61126;2. 374;3. 1120;4. 400;5. 400;6. 1198;7. 439;8. 1315;9. 952;10. V;11. GTG	1. 0.49175;2. 537;3. 1609;4. 567;5. 567;6. 1699;7. 610;8. 1828;9. 1402;10. I;11. ATT	1. 0.42831;2. 538;3. 1612;4. 568;5. 568;6. 1702;7. 611;8. 1831;9. 1405;10. A;11. GCG
ERS451417_00930	1717.62.peg.937	NA	NA	NA	1	3	Cbelfantii_FRC0043,"Cdiphtheriae_NCTC11397","Crouxii_FRC0190"	0.493751	0.137678	3.51242	0.493751	0.137678	3.51242	130	23	1. 0.76688;2. 120;3. 358;4. 142;5. 120;6. 358;7. 120;8. 358;9. 358;10. G;11. GGG	1. 0.7096;2. 140;3. 418;4. 162;5. 140;6. 418;7. 140;8. 418;9. 418;10. D;11. GAC	1. 0.73889;2. 197;3. 589;4. 264;5. 197;6. 589;7. 197;8. 589;9. 589;10. I;11. ATA	1. 0.74102;2. 222;3. 664;4. 289;5. 222;6. 664;7. 222;8. 664;9. 664;10. R;11. CGT	1. 0.74715;2. 225;3. 673;4. 292;5. 225;6. 673;7. 225;8. 673;9. 673;10. S;11. TCA	1. 0.71159;2. 286;3. 856;4. 357;5. 286;6. 856;7. 286;8. 856;9. 856;10. D;11. GAT	1. 0.73474;2. 292;3. 874;4. 363;5. 292;6. 874;7. 292;8. 874;9. 874;10. R;11. CGT	1. 0.71035;2. 303;3. 907;4. 374;5. 303;6. 907;7. 303;8. 907;9. 907;10. Q;11. CAG	1. 0.74419;2. 304;3. 910;4. 375;5. 304;6. 910;7. 304;8. 910;9. 910;10. I;11. ATA	1. 0.40921;2. 314;3. 940;4. 385;5. 314;6. 940;7. 314;8. 940;9. 940;10. E;11. GAA	1. 0.7311;2. 319;3. 955;4. 390;5. 319;6. 955;7. 319;8. 955;9. 955;10. L;11. TTA	1. 0.71018;2. 354;3. 1060;4. 428;5. 354;6. 1060;7. 354;8. 1060;9. 1060;10. D;11. GAC	1. 0.74972;2. 369;3. 1105;4. 447;5. 369;6. 1105;7. 369;8. 1105;9. 1105;10. Q;11. CAA	1. 0.73752;2. 375;3. 1123;4. 453;5. 375;6. 1123;7. 375;8. 1123;9. 1123;10. T;11. ACT	1. 0.70374;2. 477;3. 1429;4. 587;5. 477;6. 1429;7. 477;8. 1429;9. 1429;10. D;11. GAT	1. 0.75071;2. 540;3. 1618;4. 709;5. 540;6. 1618;7. 540;8. 1618;9. 1618;10. L;11. CTC	1. 0.74247;2. 584;3. 1750;4. 781;5. 584;6. 1750;7. 584;8. 1750;9. 1750;10. V;11. GTA	1. 0.75381;2. 608;3. 1822;4. 808;5. 608;6. 1822;7. 608;8. 1822;9. 1822;10. E;11. GAA	1. 0.73868;2. 660;3. 1978;4. 862;5. 660;6. 1978;7. 660;8. 1978;9. 1978;10. D;11. GAT	1. 0.73863;2. 694;3. 2080;4. 896;5. 694;6. 2080;7. 694;8. 2080;9. 2080;10. R;11. CGA	1. 0.45468;2. 745;3. 2233;4. 947;5. 745;6. 2233;7. 745;8. 2233;9. 2233;10. V;11. GTT	1. 0.72892;2. 793;3. 2377;4. 1022;5. 793;6. 2377;7. 793;8. 2377;9. 2377;10. G;11. GGG	1. 0.41312;2. 824;3. 2470;4. 1058;5. 824;6. 2470;7. 824;8. 2470;9. 2470;10. H;11. CAT
ERS451417_01158	1717.62.peg.1169	NA	NA	NA	1	39	Cargentoratense_DSM44202,"Catypicum_R2070","Caurimucosum_ATCC700975","Cbelfantii_FRC0043","Ccallunae_DSM20147","Ccamporealensis_DSM44610","Cdeserti_GIMN1010","Cdiphtheriae_NCTC11397","Cdoosanense_DSM45436","Cefficiens_YS314","Cepidermidicanis_DSM45586","Cfalsenii_DSM44353","Cglutamicum_ATCC13032","Cglycinophilum_AJ3170","Chalotolerans_YIM70093","Chumireducens_DSM45392","Cimitans_DSM44264","Cjeike…	0.289763	0.151476	1.74749	0.289773	0.151477	1.74749	2	2	1. 0.77696;2. 105;3. 313;4. 123;5. 123;6. 367;7. 165;8. 493;9. 238;10. V;11. GTG	1. 0.78153;2. 308;3. 922;4. 326;5. 326;6. 976;7. 368;8. 1102;9. 844;10. P;11. CCA
ERS451417_00915	1717.62.peg.922	NA	NA	NA	1	19	Catypicum_R2070,"Cbelfantii_FRC0043","Ccamporealensis_DSM44610","Cdiphtheriae_NCTC11397","Cepidermidicanis_DSM45586","Cfalsenii_DSM44353","Cglycinophilum_AJ3170","Cjeikeium_K41","Ckroppenstedtii_DSM44385","Clactis_RW25","Cpseudotuberculosis_31","Cpseudotuberculosis_ATCC19410","Crouxii_FRC0190","Csilvaticum_KL0182","Csimulans_PES1","Culcerans_NCTC12077","Culcerans_NCTC7910","Cuterequi_DSM45634","C…	0.161301	0.161301	1.77439	0.161301	0.161301	1.77437	2306	0
ERS451417_00729	1717.62.peg.732	NA	NA	NA	1	15	Cargentoratense_DSM44202,"Cbelfantii_FRC0043","Cdiphtheriae_NCTC11397","Cepidermidicanis_DSM45586","Ckroppenstedtii_DSM44385","Ckutscheri_DSM20755","Clactis_RW25","Cmustelae_DSM45274","Cpseudotuberculosis_31","Cpseudotuberculosis_ATCC19410","Crouxii_FRC0190","Csilvaticum_KL0182","Culcerans_NCTC12077","Culcerans_NCTC7910","Cvitaeruminis_DSM20294"	0.257401	0.161736	2.46348	0.257401	0.161736	2.46348	3074	2	1. 0.73469;2. 50;3. 148;4. 83;5. 83;6. 247;7. 83;8. 247;9. 136;10. I;11. ATT	1. 0.70579;2. 67;3. 199;4. 100;5. 100;6. 298;7. 100;8. 298;9. 187;10. E;11. GAG
ERS451417_01990	1717.62.peg.1991	NA	NA	NA	1	7	Cbelfantii_FRC0043,"Cdiphtheriae_NCTC11397","Cpseudotuberculosis_ATCC19410","Csilvaticum_KL0182","Culcerans_NCTC12077","Culcerans_NCTC7910","Cvitaeruminis_DSM20294"	0.24758	0.24758	3.145	1	0.245335	3.14818	2	1	1. 0.65257;2. 108;3. 322;4. 184;5. 148;6. 442;7. 148;8. 442;9. 262;10. S;11. TCC
ERS451417_00390	1717.62.peg.390	NA	NA	NA	1	39	Cargentoratense_DSM44202,"Catypicum_R2070","Caurimucosum_ATCC700975","Cbelfantii_FRC0043","Ccallunae_DSM20147","Ccamporealensis_DSM44610","Cdeserti_GIMN1010","Cdiphtheriae_NCTC11397","Cdoosanense_DSM45436","Cefficiens_YS314","Cepidermidicanis_DSM45586","Cfalsenii_DSM44353","Cglutamicum_ATCC13032","Cglycinophilum_AJ3170","Chalotolerans_YIM70093","Chumireducens_DSM45392","Cimitans_DSM44264","Cjeike…	0.075161	0.075161	2.19362	0.075161	0.075161	2.19362	258	0
ERS451417_00500	1717.62.peg.504	NA	NA	NA	1	3	Cbelfantii_FRC0043,"Cdiphtheriae_NCTC11397","Crouxii_FRC0190"	0	0	2.73974	0	0	2.73974	386	0
ERS451417_01513	1717.62.peg.1521	NA	NA	NA	1	14	Cargentoratense_DSM44202,"Cbelfantii_FRC0043","Cdiphtheriae_NCTC11397","Cepidermidicanis_DSM45586","Ckroppenstedtii_DSM44385","Ckutscheri_DSM20755","Clactis_RW25","Cmustelae_DSM45274","Cpseudotuberculosis_31","Cpseudotuberculosis_ATCC19410","Csilvaticum_KL0182","Culcerans_NCTC12077","Culcerans_NCTC7910","Cvitaeruminis_DSM20294"	0.195262	0.150663	2.22939	0.195262	0.150663	2.22939	3074	7	1. 0.46644;2. 86;3. 256;4. 95;5. 95;6. 283;7. 108;8. 322;9. 220;10. V;11. GTC	1. 0.54973;2. 131;3. 391;4. 155;5. 155;6. 463;7. 175;8. 523;9. 313;10. R;11. CGC	1. 0.53964;2. 184;3. 550;4. 208;5. 208;6. 622;7. 228;8. 682;9. 463;10. A;11. GCA	1. 0.43397;2. 218;3. 652;4. 243;5. 243;6. 727;7. 263;8. 787;9. 544;10. T;11. ACT	1. 0.47583;2. 275;3. 823;4. 309;5. 309;6. 925;7. 353;8. 1057;9. 625;10. A;11. GCG	1. 0.43677;2. 323;3. 967;4. 363;5. 363;6. 1087;7. 407;8. 1219;9. 760;10. D;11. GAC	1. 0.50903;2. 452;3. 1354;4. 504;5. 504;6. 1510;7. 553;8. 1657;9. 1054;10. R;11. AGG
ERS451417_00118	1717.62.peg.116	NA	NA	NA	1	11	Cbelfantii_FRC0043,"Cdiphtheriae_NCTC11397","Cdoosanense_DSM45436","Chalotolerans_YIM70093","Cmarinum_DSM44953","Cpseudotuberculosis_31","Cpseudotuberculosis_ATCC19410","Csilvaticum_KL0182","Ctestudinoris_DSM44614","Culcerans_NCTC7910","Cvitaeruminis_DSM20294"	0.357215	0.357215	1.70418	0.357215	0.357215	1.70418	3330	0
ERS451417_01715	1717.62.peg.1718	NA	NA	NA	1	38	Cargentoratense_DSM44202,"Catypicum_R2070","Caurimucosum_ATCC700975","Cbelfantii_FRC0043","Ccallunae_DSM20147","Ccamporealensis_DSM44610","Cdeserti_GIMN1010","Cdiphtheriae_NCTC11397","Cdoosanense_DSM45436","Cefficiens_YS314","Cepidermidicanis_DSM45586","Cfalsenii_DSM44353","Cglutamicum_ATCC13032","Cglycinophilum_AJ3170","Chalotolerans_YIM70093","Chumireducens_DSM45392","Cimitans_DSM44264","Cjeike…	0.156021	0.111776	1.78719	0.156021	0.111776	1.78719	2	4	1. 0.69753;2. 245;3. 733;4. 285;5. 285;6. 853;7. 367;8. 1099;9. 508;10. P;11. CCA	1. 0.68751;2. 298;3. 892;4. 338;5. 338;6. 1012;7. 420;8. 1258;9. 664;10. E;11. GAA	1. 0.64402;2. 561;3. 1681;4. 601;5. 601;6. 1801;7. 687;8. 2059;9. 1420;10. I;11. ATC	1. 0.68157;2. 562;3. 1684;4. 602;5. 602;6. 1804;7. 688;8. 2062;9. 1423;10. V;11. GTT
ERS451417_01784	1717.62.peg.1789	NA	NA	NA	1	26	Catypicum_R2070,"Caurimucosum_ATCC700975","Cbelfantii_FRC0043","Ccallunae_DSM20147","Ccamporealensis_DSM44610","Cdeserti_GIMN1010","Cdiphtheriae_NCTC11397","Cdoosanense_DSM45436","Cefficiens_YS314","Cglutamicum_ATCC13032","Chalotolerans_YIM70093","Chumireducens_DSM45392","Cimitans_DSM44264","Ckutscheri_DSM20755","Cmarinum_DSM44953","Cmaris_DSM45190","Cpseudotuberculosis_31","Cpseudotuberculosis_A…	0.121961	0.121961	1.88083	0.121961	0.121961	1.88083	3330	0
ERS451417_01015	1717.62.peg.1026	NA	NA	NA	1	39	Cargentoratense_DSM44202,"Catypicum_R2070","Caurimucosum_ATCC700975","Cbelfantii_FRC0043","Ccallunae_DSM20147","Ccamporealensis_DSM44610","Cdeserti_GIMN1010","Cdiphtheriae_NCTC11397","Cdoosanense_DSM45436","Cefficiens_YS314","Cepidermidicanis_DSM45586","Cfalsenii_DSM44353","Cglutamicum_ATCC13032","Cglycinophilum_AJ3170","Chalotolerans_YIM70093","Chumireducens_DSM45392","Cimitans_DSM44264","Cjeike…	0.179952	0.115919	1.70796	0.179942	0.115918	1.70796	2	2	1. 0.72188;2. 72;3. 214;4. 88;5. 88;6. 262;7. 98;8. 292;9. 187;10. G;11. GGC	1. 0.73993;2. 266;3. 796;4. 282;5. 282;6. 844;7. 292;8. 874;9. 769;10. M;11. ATG
ERS451417_00448	1717.62.peg.451	NA	NA	NA	1	17	Cbelfantii_FRC0043,"Ccallunae_DSM20147","Ccamporealensis_DSM44610","Cdeserti_GIMN1010","Cdiphtheriae_NCTC11397","Cepidermidicanis_DSM45586","Cglutamicum_ATCC13032","Ckutscheri_DSM20755","Cmustelae_DSM45274","Cpseudotuberculosis_31","Cpseudotuberculosis_ATCC19410","Crouxii_FRC0190","Csilvaticum_KL0182","Ctestudinoris_DSM44614","Culcerans_NCTC12077","Culcerans_NCTC7910","Cuterequi_DSM45634"	0.123487	0.123487	2.19058	0.123487	0.123487	2.19058	258	0
ERS451417_00830	1717.62.peg.834	NA	NA	NA	1	9	Cbelfantii_FRC0043,"Cdiphtheriae_NCTC11397","Ckutscheri_DSM20755","Cpseudotuberculosis_31","Cpseudotuberculosis_ATCC19410","Crouxii_FRC0190","Culcerans_NCTC12077","Culcerans_NCTC7910","Cvitaeruminis_DSM20294"	0.149306	0.149306	2.29515	0.149306	0.149306	2.29515	2306	0
ERS451417_02384	1717.62.peg.2416	NA	NA	NA	1	37	Cargentoratense_DSM44202,"Catypicum_R2070","Caurimucosum_ATCC700975","Cbelfantii_FRC0043","Ccallunae_DSM20147","Ccamporealensis_DSM44610","Cdeserti_GIMN1010","Cdiphtheriae_NCTC11397","Cdoosanense_DSM45436","Cefficiens_YS314","Cepidermidicanis_DSM45586","Cfalsenii_DSM44353","Cglutamicum_ATCC13032","Cglycinophilum_AJ3170","Chalotolerans_YIM70093","Chumireducens_DSM45392","Cimitans_DSM44264","Cjeike…	0.0761799	0.0654299	1.79351	0.0761799	0.0654299	1.79351	1026	3	1. 0.54651;2. 141;3. 421;4. 192;5. 192;6. 574;7. 277;8. 829;9. 292;10. A;11. GCT	1. 0.48548;2. 292;3. 874;4. 343;5. 343;6. 1027;7. 428;8. 1282;9. 745;10. M;11. ATG	1. 0.55562;2. 360;3. 1078;4. 411;5. 411;6. 1231;7. 496;8. 1486;9. 949;10. L;11. CTT
ERS451417_00962	1717.62.peg.969	NA	NA	NA	1	39	Cargentoratense_DSM44202,"Catypicum_R2070","Caurimucosum_ATCC700975","Cbelfantii_FRC0043","Ccallunae_DSM20147","Ccamporealensis_DSM44610","Cdeserti_GIMN1010","Cdiphtheriae_NCTC11397","Cdoosanense_DSM45436","Cefficiens_YS314","Cepidermidicanis_DSM45586","Cfalsenii_DSM44353","Cglutamicum_ATCC13032","Cglycinophilum_AJ3170","Chalotolerans_YIM70093","Chumireducens_DSM45392","Cimitans_DSM44264","Cjeike…	0.0783787	0.0783787	2.05643	0.0783787	0.0783787	2.05642	258	0
ERS451417_01147	1717.62.peg.1158	NA	NA	NA	1	39	Cargentoratense_DSM44202,"Catypicum_R2070","Caurimucosum_ATCC700975","Cbelfantii_FRC0043","Ccallunae_DSM20147","Ccamporealensis_DSM44610","Cdeserti_GIMN1010","Cdiphtheriae_NCTC11397","Cdoosanense_DSM45436","Cefficiens_YS314","Cepidermidicanis_DSM45586","Cfalsenii_DSM44353","Cglutamicum_ATCC13032","Cglycinophilum_AJ3170","Chalotolerans_YIM70093","Chumireducens_DSM45392","Cimitans_DSM44264","Cjeike…	0.0951587	0.0744312	1.48495	0.0951587	0.0744312	1.48495	2	3	1. 0.53585;2. 259;3. 775;4. 269;5. 269;6. 805;7. 278;8. 832;9. 712;10. R;11. CGG	1. 0.54374;2. 450;3. 1348;4. 460;5. 460;6. 1378;7. 469;8. 1405;9. 1285;10. T;11. ACT	1. 0.55422;2. 599;3. 1795;4. 609;5. 609;6. 1825;7. 618;8. 1852;9. 1732;10. A;11. GCA
ERS451417_02397	1717.62.peg.2429	NA	NA	NA	1	38	Cargentoratense_DSM44202,"Catypicum_R2070","Caurimucosum_ATCC700975","Cbelfantii_FRC0043","Ccallunae_DSM20147","Ccamporealensis_DSM44610","Cdeserti_GIMN1010","Cdiphtheriae_NCTC11397","Cdoosanense_DSM45436","Cefficiens_YS314","Cepidermidicanis_DSM45586","Cfalsenii_DSM44353","Cglutamicum_ATCC13032","Cglycinophilum_AJ3170","Chalotolerans_YIM70093","Chumireducens_DSM45392","Cimitans_DSM44264","Cjeike…	0.045622	0.045622	1.49257	0.0456122	0.0456122	1.49257	258	0
ERS451417_01989	1717.62.peg.1990	NA	NA	NA	1	7	Cbelfantii_FRC0043,"Cdiphtheriae_NCTC11397","Cpseudotuberculosis_31","Cpseudotuberculosis_ATCC19410","Csilvaticum_KL0182","Culcerans_NCTC12077","Culcerans_NCTC7910"	0.168697	0.0888585	3.31744	0.168697	0.0888585	3.31744	2	7	1. 0.41892;2. 33;3. 97;4. 65;5. 65;6. 193;7. 65;8. 193;9. 94;10. A;11. GCC	1. 0.43262;2. 38;3. 112;4. 70;5. 70;6. 208;7. 70;8. 208;9. 109;10. S;11. AGC	1. 0.5422;2. 63;3. 187;4. 98;5. 95;6. 283;7. 95;8. 283;9. 184;10. A;11. GCC	1. 0.52847;2. 111;3. 331;4. 151;5. 143;6. 427;7. 143;8. 427;9. 328;10. A;11. GCC	1. 0.50905;2. 168;3. 502;4. 211;5. 200;6. 598;7. 200;8. 598;9. 499;10. A;11. GCC	1. 0.52757;2. 179;3. 535;4. 222;5. 211;6. 631;7. 211;8. 631;9. 532;10. L;11. CTC	1. 0.40098;2. 183;3. 547;4. 226;5. 215;6. 643;7. 215;8. 643;9. 544;10. I;11. ATC
ERS451417_00404	1717.62.peg.404	NA	NA	NA	1	39	Cargentoratense_DSM44202,"Catypicum_R2070","Caurimucosum_ATCC700975","Cbelfantii_FRC0043","Ccallunae_DSM20147","Ccamporealensis_DSM44610","Cdeserti_GIMN1010","Cdiphtheriae_NCTC11397","Cdoosanense_DSM45436","Cefficiens_YS314","Cepidermidicanis_DSM45586","Cfalsenii_DSM44353","Cglutamicum_ATCC13032","Cglycinophilum_AJ3170","Chalotolerans_YIM70093","Chumireducens_DSM45392","Cimitans_DSM44264","Cjeike…	0.254509	0.254509	2.34406	0.254509	0.254509	2.34406	258	0
ERS451417_01807	1717.62.peg.1813	NA	NA	NA	1	38	Cargentoratense_DSM44202,"Catypicum_R2070","Caurimucosum_ATCC700975","Cbelfantii_FRC0043","Ccallunae_DSM20147","Ccamporealensis_DSM44610","Cdeserti_GIMN1010","Cdiphtheriae_NCTC11397","Cdoosanense_DSM45436","Cefficiens_YS314","Cepidermidicanis_DSM45586","Cfalsenii_DSM44353","Cglutamicum_ATCC13032","Cglycinophilum_AJ3170","Chalotolerans_YIM70093","Chumireducens_DSM45392","Cimitans_DSM44264","Cjeike…	0.0802112	0.0802112	1.59011	0.0802115	0.0802115	1.59023	258	0
ERS451417_01419	1717.62.peg.1425	NA	NA	NA	1	17	Cbelfantii_FRC0043,"Ccallunae_DSM20147","Cdeserti_GIMN1010","Cdiphtheriae_NCTC11397","Cdoosanense_DSM45436","Cefficiens_YS314","Cglutamicum_ATCC13032","Chalotolerans_YIM70093","Chumireducens_DSM45392","Cmarinum_DSM44953","Cmaris_DSM45190","Cpseudotuberculosis_31","Cpseudotuberculosis_ATCC19410","Csilvaticum_KL0182","Ctestudinoris_DSM44614","Culcerans_NCTC12077","Culcerans_NCTC7910"	0.301418	0.301418	1.72389	0.301731	0.301418	1.72389	258	0
ERS451417_00124	1717.62.peg.122	NA	NA	NA	1	14	Cbelfantii_FRC0043,"Ccallunae_DSM20147","Cdiphtheriae_NCTC11397","Cdoosanense_DSM45436","Cefficiens_YS314","Ckroppenstedtii_DSM44385","Ckutscheri_DSM20755","Cpseudotuberculosis_31","Cpseudotuberculosis_ATCC19410","Crouxii_FRC0190","Csilvaticum_KL0182","Culcerans_NCTC12077","Culcerans_NCTC7910","Cvitaeruminis_DSM20294"	0.141794	0.141794	2.17844	0.141794	0.141794	2.17844	3074	1	1. 0.55832;2. 122;3. 364;4. 177;5. 171;6. 511;7. 178;8. 532;9. 241;10. A;11. GCA
ERS451417_01881	1717.62.peg.1882	NA	NA	NA	1	16	Cargentoratense_DSM44202,"Cbelfantii_FRC0043","Cdiphtheriae_NCTC11397","Cepidermidicanis_DSM45586","Chalotolerans_YIM70093","Chumireducens_DSM45392","Cmarinum_DSM44953","Cmustelae_DSM45274","Cpseudotuberculosis_31","Cpseudotuberculosis_ATCC19410","Csilvaticum_KL0182","Csingulare_IBSB52218","Ctestudinoris_DSM44614","Culcerans_NCTC12077","Culcerans_NCTC7910","Cvitaeruminis_DSM20294"	0.282786	0.230055	1.56734	0.282786	0.230055	1.56734	2	1	1. 0.62178;2. 218;3. 652;4. 248;5. 232;6. 694;7. 237;8. 709;9. 550;10. N;11. AAC
ERS451417_00187	1717.62.peg.183	NA	NA	NA	1	10	Cbelfantii_FRC0043,"Cdiphtheriae_NCTC11397","Cepidermidicanis_DSM45586","Cimitans_DSM44264","Cjeikeium_K41","Cmaris_DSM45190","Crouxii_FRC0190","Csilvaticum_KL0182","Culcerans_NCTC12077","Culcerans_NCTC7910"	0.161431	0.142331	2.22228	0.161431	0.142331	2.22228	2050	1	1. 0.67114;2. 209;3. 625;4. 279;5. 214;6. 640;7. 251;8. 751;9. 457;10. D;11. GAC
ERS451417_00336	1717.62.peg.338	NA	NA	NA	1	39	Cargentoratense_DSM44202,"Catypicum_R2070","Caurimucosum_ATCC700975","Cbelfantii_FRC0043","Ccallunae_DSM20147","Ccamporealensis_DSM44610","Cdeserti_GIMN1010","Cdiphtheriae_NCTC11397","Cdoosanense_DSM45436","Cefficiens_YS314","Cepidermidicanis_DSM45586","Cfalsenii_DSM44353","Cglutamicum_ATCC13032","Cglycinophilum_AJ3170","Chalotolerans_YIM70093","Chumireducens_DSM45392","Cimitans_DSM44264","Cjeike…	0.141156	0.141156	1.57295	0.141156	0.141156	1.57295	1026	1	1. 0.65108;2. 299;3. 895;4. 338;5. 338;6. 1012;7. 399;8. 1195;9. 715;10. I;11. ATT
ERS451417_01998	1717.62.peg.2002	NA	NA	NA	1	7	Cbelfantii_FRC0043,"Cdiphtheriae_NCTC11397","Cpseudotuberculosis_31","Cpseudotuberculosis_ATCC19410","Csilvaticum_KL0182","Culcerans_NCTC12077","Culcerans_NCTC7910"	0.308772	0.308772	4.84351	0.308772	0.308772	4.84351	258	0
ERS451417_01512	1717.62.peg.1520	NA	NA	NA	1	3	Cbelfantii_FRC0043,"Cdiphtheriae_NCTC11397","Cvitaeruminis_DSM20294"	0.380977	0.380977	2.25848	0.381095	0.380987	2.25847	386	0
ERS451417_01243	1717.62.peg.1251	NA	NA	NA	1	8	Cbelfantii_FRC0043,"Cdiphtheriae_NCTC11397","Cmustelae_DSM45274","Cpseudotuberculosis_ATCC19410","Crouxii_FRC0190","Csilvaticum_KL0182","Culcerans_NCTC12077","Culcerans_NCTC7910"	0.219553	0.219553	2.67854	0.330159	0.217236	2.68542	2	2	1. 0.71173;2. 182;3. 544;4. 256;5. 221;6. 661;7. 222;8. 664;9. 508;10. S;11. AGC	1. 0.73632;2. 271;3. 811;4. 367;5. 310;6. 928;7. 313;8. 937;9. 733;10. A;11. GCT
ERS451417_00316	1717.62.peg.318	NA	NA	NA	1	4	Cbelfantii_FRC0043,"Cdiphtheriae_NCTC11397","Ckutscheri_DSM20755","Crouxii_FRC0190"	0.512302	0.237326	2.55102	0.512302	0.237326	2.55102	2	3	1. 0.44096;2. 78;3. 232;4. 379;5. 116;6. 346;7. 116;8. 346;9. 220;10. D;11. GAT	1. 0.8397;2. 131;3. 391;4. 805;5. 189;6. 565;7. 186;8. 556;9. 304;10. S;11. AGT	1. 0.81816;2. 140;3. 418;4. 814;5. 198;6. 592;7. 195;8. 583;9. 331;10. I;11. ATC
ERS451417_00891	1717.62.peg.897	NA	NA	NA	1	38	Cargentoratense_DSM44202,"Catypicum_R2070","Caurimucosum_ATCC700975","Cbelfantii_FRC0043","Ccallunae_DSM20147","Ccamporealensis_DSM44610","Cdeserti_GIMN1010","Cdiphtheriae_NCTC11397","Cdoosanense_DSM45436","Cefficiens_YS314","Cepidermidicanis_DSM45586","Cfalsenii_DSM44353","Cglutamicum_ATCC13032","Cglycinophilum_AJ3170","Chalotolerans_YIM70093","Chumireducens_DSM45392","Cimitans_DSM44264","Cjeike…	0.369877	0.21723	1.97318	0.369877	0.21723	1.97318	2050	2	1. 0.7354;2. 87;3. 259;4. 92;5. 92;6. 274;7. 92;8. 274;9. 82;10. A;11. GCC	1. 0.81202;2. 241;3. 721;4. 253;5. 253;6. 757;7. 265;8. 793;9. 502;10. D;11. GAT
ERS451417_01287	1717.62.peg.1295	NA	NA	NA	1	34	Catypicum_R2070,"Caurimucosum_ATCC700975","Cbelfantii_FRC0043","Ccallunae_DSM20147","Ccamporealensis_DSM44610","Cdiphtheriae_NCTC11397","Cdoosanense_DSM45436","Cefficiens_YS314","Cepidermidicanis_DSM45586","Cfalsenii_DSM44353","Cglutamicum_ATCC13032","Cglycinophilum_AJ3170","Chalotolerans_YIM70093","Cimitans_DSM44264","Cjeikeium_K41","Ckroppenstedtii_DSM44385","Ckutscheri_DSM20755","Clactis_RW25"…	0.188437	0.154709	1.92385	0.188437	0.154709	1.92385	2	3	1. 0.58233;2. 50;3. 148;4. 73;5. 73;6. 217;7. 90;8. 268;9. 118;10. N;11. AAC	1. 0.55564;2. 53;3. 157;4. 76;5. 76;6. 226;7. 93;8. 277;9. 127;10. T;11. ACC	1. 0.54954;2. 62;3. 184;4. 85;5. 85;6. 253;7. 102;8. 304;9. 154;10. V;11. GTC
ERS451417_01635	1717.62.peg.1642	NA	NA	NA	1	22	Cargentoratense_DSM44202,"Cbelfantii_FRC0043","Ccallunae_DSM20147","Cdeserti_GIMN1010","Cdiphtheriae_NCTC11397","Cefficiens_YS314","Cepidermidicanis_DSM45586","Cfalsenii_DSM44353","Cglutamicum_ATCC13032","Cglycinophilum_AJ3170","Cjeikeium_K41","Ckroppenstedtii_DSM44385","Clactis_RW25","Cmustelae_DSM45274","Cpseudotuberculosis_31","Cpseudotuberculosis_ATCC19410","Csilvaticum_KL0182","Cterpenotabid…	0.245383	0.151465	1.92048	0.245383	0.151465	1.92049	3074	1	1. 0.76966;2. 77;3. 229;4. 110;5. 101;6. 301;7. 194;8. 580;9. 133;10. A;11. GCG
ERS451417_00717	1717.62.peg.722	NA	NA	NA	1	12	Cargentoratense_DSM44202,"Cbelfantii_FRC0043","Cdiphtheriae_NCTC11397","Cepidermidicanis_DSM45586","Ckutscheri_DSM20755","Cmustelae_DSM45274","Cpseudotuberculosis_31","Crouxii_FRC0190","Csilvaticum_KL0182","Culcerans_NCTC12077","Culcerans_NCTC7910","Cvitaeruminis_DSM20294"	0.211603	0.211603	2.35349	0.411156	0.207755	2.3614	2050	2	1. 0.76554;2. 90;3. 268;4. 138;5. 118;6. 352;7. 166;8. 496;9. 166;10. L;11. CTT	1. 0.72045;2. 187;3. 559;4. 239;5. 215;6. 643;7. 263;8. 787;9. 457;10. A;11. GCT
ERS451417_01442	1717.62.peg.1449	NA	NA	NA	1	28	Cargentoratense_DSM44202,"Caurimucosum_ATCC700975","Cbelfantii_FRC0043","Cdiphtheriae_NCTC11397","Cepidermidicanis_DSM45586","Cglycinophilum_AJ3170","Chalotolerans_YIM70093","Chumireducens_DSM45392","Cimitans_DSM44264","Ckroppenstedtii_DSM44385","Ckutscheri_DSM20755","Clactis_RW25","Cmarinum_DSM44953","Cmaris_DSM45190","Cmustelae_DSM45274","Cpseudotuberculosis_31","Cpseudotuberculosis_ATCC19410",…	0.109336	0.109336	1.9402	0.109336	0.109336	1.9402	258	0
ERS451417_00526	1717.62.peg.529	NA	NA	NA	1	39	Cargentoratense_DSM44202,"Catypicum_R2070","Caurimucosum_ATCC700975","Cbelfantii_FRC0043","Ccallunae_DSM20147","Ccamporealensis_DSM44610","Cdeserti_GIMN1010","Cdiphtheriae_NCTC11397","Cdoosanense_DSM45436","Cefficiens_YS314","Cepidermidicanis_DSM45586","Cfalsenii_DSM44353","Cglutamicum_ATCC13032","Cglycinophilum_AJ3170","Chalotolerans_YIM70093","Chumireducens_DSM45392","Cimitans_DSM44264","Cjeike…	0.126173	0.126173	2.41435	0.126173	0.126173	2.41437	2	2	1. 0.68374;2. 90;3. 268;4. 103;5. 103;6. 307;7. 161;8. 481;9. 145;10. V;11. GTT	1. 0.67906;2. 320;3. 958;4. 335;5. 335;6. 1003;7. 398;8. 1192;9. 787;10. A;11. GCA
ERS451417_01272	1717.62.peg.1280	NA	NA	NA	1	17	Cargentoratense_DSM44202,"Cbelfantii_FRC0043","Cdiphtheriae_NCTC11397","Cefficiens_YS314","Cepidermidicanis_DSM45586","Cglutamicum_ATCC13032","Ckroppenstedtii_DSM44385","Ckutscheri_DSM20755","Clactis_RW25","Cmustelae_DSM45274","Cpseudotuberculosis_31","Cpseudotuberculosis_ATCC19410","Crouxii_FRC0190","Csilvaticum_KL0182","Culcerans_NCTC12077","Culcerans_NCTC7910","Cvitaeruminis_DSM20294"	0.0719204	0.0719204	2.12245	0.0719204	0.0719204	2.12245	258	0
ERS451417_00850	1717.62.peg.855	NA	NA	NA	1	17	Cargentoratense_DSM44202,"Cbelfantii_FRC0043","Ccallunae_DSM20147","Cdeserti_GIMN1010","Cdiphtheriae_NCTC11397","Cefficiens_YS314","Cfalsenii_DSM44353","Cglycinophilum_AJ3170","Chumireducens_DSM45392","Ckroppenstedtii_DSM44385","Ckutscheri_DSM20755","Clactis_RW25","Cmarinum_DSM44953","Crouxii_FRC0190","Cterpenotabidum_Y11","Ctestudinoris_DSM44614","Curealyticum_DSM7109"	0.411516	0.411516	1.47975	0.411516	0.411516	1.47975	258	0
ERS451417_01162	1717.62.peg.1173	NA	NA	NA	1	37	Cargentoratense_DSM44202,"Catypicum_R2070","Caurimucosum_ATCC700975","Cbelfantii_FRC0043","Ccallunae_DSM20147","Ccamporealensis_DSM44610","Cdeserti_GIMN1010","Cdiphtheriae_NCTC11397","Cdoosanense_DSM45436","Cefficiens_YS314","Cepidermidicanis_DSM45586","Cfalsenii_DSM44353","Cglutamicum_ATCC13032","Cglycinophilum_AJ3170","Chalotolerans_YIM70093","Chumireducens_DSM45392","Cimitans_DSM44264","Cjeike…	0.121344	0.121344	1.94937	0.121344	0.121344	1.94936	1026	1	1. 0.70259;2. 227;3. 679;4. 238;5. 238;6. 712;7. 275;8. 823;9. 640;10. D;11. GAC
ERS451417_01676	1717.62.peg.1683	NA	NA	NA	1	33	Catypicum_R2070,"Caurimucosum_ATCC700975","Cbelfantii_FRC0043","Ccallunae_DSM20147","Ccamporealensis_DSM44610","Cdeserti_GIMN1010","Cdiphtheriae_NCTC11397","Cdoosanense_DSM45436","Cefficiens_YS314","Cglutamicum_ATCC13032","Chalotolerans_YIM70093","Chumireducens_DSM45392","Cimitans_DSM44264","Ckroppenstedtii_DSM44385","Ckutscheri_DSM20755","Clactis_RW25","Cmarinum_DSM44953","Cmaris_DSM45190","Cmus…	0.240776	0.196745	1.64615	0.240795	0.196755	1.64616	1026	3	1. 0.64434;2. 22;3. 64;4. 62;5. 62;6. 184;7. 93;8. 277;9. 1;10. G;11. GGT	1. 0.66991;2. 242;3. 724;4. 288;5. 285;6. 853;7. 318;8. 952;9. 637;10. S;11. TCT	1. 0.66615;2. 330;3. 988;4. 383;5. 380;6. 1138;7. 422;8. 1264;9. 850;10. I;11. ATA
ERS451417_01601	1717.62.peg.1610	NA	NA	NA	1	32	Cargentoratense_DSM44202,"Catypicum_R2070","Caurimucosum_ATCC700975","Cbelfantii_FRC0043","Ccallunae_DSM20147","Ccamporealensis_DSM44610","Cdeserti_GIMN1010","Cdiphtheriae_NCTC11397","Cdoosanense_DSM45436","Cefficiens_YS314","Cepidermidicanis_DSM45586","Cglutamicum_ATCC13032","Chalotolerans_YIM70093","Chumireducens_DSM45392","Cimitans_DSM44264","Ckutscheri_DSM20755","Clactis_RW25","Cmarinum_DSM44…	0.195535	0.174389	1.91823	0.195535	0.174389	1.91823	2	2	1. 0.56634;2. 125;3. 373;4. 140;5. 140;6. 418;7. 180;8. 538;9. 223;10. V;11. GTC	1. 0.59287;2. 229;3. 685;4. 244;5. 244;6. 730;7. 284;8. 850;9. 535;10. M;11. ATG
ERS451417_00389	1717.62.peg.389	NA	NA	NA	1	6	Cbelfantii_FRC0043,"Cdiphtheriae_NCTC11397","Cpseudotuberculosis_31","Cpseudotuberculosis_ATCC19410","Crouxii_FRC0190","Culcerans_NCTC12077"	0.308512	0.0882538	4.15326	0.308512	0.0882538	4.15326	2	3	1. 0.78211;2. 63;3. 187;4. 96;5. 63;6. 187;7. 63;8. 187;9. 187;10. C;11. TGT	1. 0.74926;2. 96;3. 286;4. 138;5. 105;6. 313;7. 106;8. 316;9. 271;10. E;11. GAG	1. 0.77778;2. 104;3. 310;4. 146;5. 113;6. 337;7. 114;8. 340;9. 295;10. S;11. AGT
ERS451417_00195	1717.62.peg.192	NA	NA	NA	1	32	Cargentoratense_DSM44202,"Catypicum_R2070","Caurimucosum_ATCC700975","Cbelfantii_FRC0043","Ccallunae_DSM20147","Ccamporealensis_DSM44610","Cdeserti_GIMN1010","Cdiphtheriae_NCTC11397","Cefficiens_YS314","Cepidermidicanis_DSM45586","Cfalsenii_DSM44353","Cglutamicum_ATCC13032","Cglycinophilum_AJ3170","Chumireducens_DSM45392","Cjeikeium_K41","Ckutscheri_DSM20755","Clactis_RW25","Cmarinum_DSM44953","C…	0.28866	0.28866	1.73188	0.28866	0.28866	1.73188	3330	0
ERS451417_02085	1717.62.peg.2099	NA	NA	NA	1	4	Cbelfantii_FRC0043,"Cdiphtheriae_NCTC11397","Cmustelae_DSM45274","Crouxii_FRC0190"	0.169459	0.169459	2.16323	0.169459	0.169459	2.16323	258	0
ERS451417_02059	1717.62.peg.2071	NA	NA	NA	1	38	Cargentoratense_DSM44202,"Catypicum_R2070","Caurimucosum_ATCC700975","Cbelfantii_FRC0043","Ccallunae_DSM20147","Ccamporealensis_DSM44610","Cdeserti_GIMN1010","Cdiphtheriae_NCTC11397","Cdoosanense_DSM45436","Cefficiens_YS314","Cepidermidicanis_DSM45586","Cfalsenii_DSM44353","Cglutamicum_ATCC13032","Cglycinophilum_AJ3170","Chalotolerans_YIM70093","Chumireducens_DSM45392","Cimitans_DSM44264","Cjeike…	0.175681	0.175681	1.95789	0.175681	0.175681	1.95789	2	3	1. 0.40473;2. 66;3. 196;4. 89;5. 89;6. 265;7. 117;8. 349;9. 145;10. V;11. GTC	1. 0.4152;2. 217;3. 649;4. 241;5. 241;6. 721;7. 274;8. 820;9. 565;10. E;11. GAG	1. 0.56278;2. 257;3. 769;4. 281;5. 281;6. 841;7. 314;8. 940;9. 685;10. K;11. AAA
ERS451417_00819	1717.62.peg.825	NA	NA	NA	1	8	Cbelfantii_FRC0043,"Cdiphtheriae_NCTC11397","Cpseudotuberculosis_31","Cpseudotuberculosis_ATCC19410","Crouxii_FRC0190","Csilvaticum_KL0182","Culcerans_NCTC12077","Culcerans_NCTC7910"	0.0770535	0.0603405	2.50716	0.0770535	0.0603405	2.50716	2	1	1. 0.63915;2. 107;3. 319;4. 147;5. 107;6. 319;7. 107;8. 319;9. 313;10. G;11. GGC
ERS451417_01394	1717.62.peg.1406	NA	NA	NA	1	3	Caurimucosum_ATCC700975,"Cbelfantii_FRC0043","Cdiphtheriae_NCTC11397"	0.25274	0.25274	2.93107	0.25274	0.25274	2.93108	386	0
ERS451417_01874	1717.62.peg.1876	NA	NA	NA	1	25	Cargentoratense_DSM44202,"Catypicum_R2070","Cbelfantii_FRC0043","Ccallunae_DSM20147","Cdeserti_GIMN1010","Cdiphtheriae_NCTC11397","Cefficiens_YS314","Cglutamicum_ATCC13032","Cglycinophilum_AJ3170","Chalotolerans_YIM70093","Chumireducens_DSM45392","Ckroppenstedtii_DSM44385","Clactis_RW25","Cmarinum_DSM44953","Cmaris_DSM45190","Cmustelae_DSM45274","Cpseudotuberculosis_31","Cpseudotuberculosis_ATCC1…	0.312956	0.312956	1.30555	0.312956	0.312956	1.30555	3330	0
ERS451417_01792	1717.62.peg.1797	NA	NA	NA	1	38	Cargentoratense_DSM44202,"Catypicum_R2070","Caurimucosum_ATCC700975","Cbelfantii_FRC0043","Ccallunae_DSM20147","Ccamporealensis_DSM44610","Cdeserti_GIMN1010","Cdiphtheriae_NCTC11397","Cdoosanense_DSM45436","Cefficiens_YS314","Cepidermidicanis_DSM45586","Cfalsenii_DSM44353","Cglutamicum_ATCC13032","Cglycinophilum_AJ3170","Chalotolerans_YIM70093","Chumireducens_DSM45392","Cimitans_DSM44264","Cjeike…	0.268459	0.222343	1.62754	0.268459	0.222343	1.62754	1026	3	1. 0.71886;2. 44;3. 130;4. 93;5. 93;6. 277;7. 291;8. 871;9. 19;10. A;11. GCC	1. 0.69411;2. 231;3. 691;4. 280;5. 280;6. 838;7. 478;8. 1432;9. 574;10. T;11. ACC	1. 0.4409;2. 282;3. 844;4. 331;5. 331;6. 991;7. 529;8. 1585;9. 721;10. S;11. TCC
ERS451417_01169	1717.62.peg.1180	NA	NA	NA	1	39	Cargentoratense_DSM44202,"Catypicum_R2070","Caurimucosum_ATCC700975","Cbelfantii_FRC0043","Ccallunae_DSM20147","Ccamporealensis_DSM44610","Cdeserti_GIMN1010","Cdiphtheriae_NCTC11397","Cdoosanense_DSM45436","Cefficiens_YS314","Cepidermidicanis_DSM45586","Cfalsenii_DSM44353","Cglutamicum_ATCC13032","Cglycinophilum_AJ3170","Chalotolerans_YIM70093","Chumireducens_DSM45392","Cimitans_DSM44264","Cjeike…	0.184092	0.184092	1.52004	0.184093	0.184093	1.52002	2	2	1. 0.49233;2. 90;3. 268;4. 140;5. 140;6. 418;7. 172;8. 514;9. 256;10. D;11. GAT	1. 0.5575;2. 142;3. 424;4. 202;5. 202;6. 604;7. 252;8. 754;9. 388;10. L;11. CTA
ERS451417_02285	1717.62.peg.2314	NA	NA	NA	1	7	Cbelfantii_FRC0043,"Cdiphtheriae_NCTC11397","Cpseudotuberculosis_31","Cpseudotuberculosis_ATCC19410","Csilvaticum_KL0182","Culcerans_NCTC12077","Culcerans_NCTC7910"	0.140414	0.140414	3.06452	0.140414	0.140414	3.06452	2	4	1. 0.43424;2. 158;3. 472;4. 234;5. 188;6. 562;7. 188;8. 562;9. 421;10. V;11. GTG	1. 0.48797;2. 222;3. 664;4. 301;5. 252;6. 754;7. 252;8. 754;9. 613;10. A;11. GCC	1. 0.57244;2. 269;3. 805;4. 352;5. 299;6. 895;7. 299;8. 895;9. 754;10. F;11. TTT	1. 0.49836;2. 383;3. 1147;4. 512;5. 415;6. 1243;7. 418;8. 1252;9. 1066;10. N;11. AAC
ERS451417_00893	1717.62.peg.899	NA	NA	NA	1	23	Catypicum_R2070,"Caurimucosum_ATCC700975","Cbelfantii_FRC0043","Cdiphtheriae_NCTC11397","Cfalsenii_DSM44353","Cglycinophilum_AJ3170","Cimitans_DSM44264","Cjeikeium_K41","Ckroppenstedtii_DSM44385","Ckutscheri_DSM20755","Clactis_RW25","Cpseudotuberculosis_31","Cpseudotuberculosis_ATCC19410","CriegeliiPUDD83A45","Crouxii_FRC0190","Csilvaticum_KL0182","Csimulans_PES1","Csingulare_IBSB52218","Cterpeno…	0.203199	0.184189	1.91501	0.203199	0.184189	1.91501	2	1	1. 0.62652;2. 85;3. 253;4. 88;5. 88;6. 262;7. 109;8. 325;9. 196;10. A;11. GCC
ERS451417_00209	1717.62.peg.206	NA	NA	NA	1	6	Cbelfantii_FRC0043,"Cdiphtheriae_NCTC11397","Cmustelae_DSM45274","Cpseudotuberculosis_31","Cpseudotuberculosis_ATCC19410","Crouxii_FRC0190"	0.112753	0.112753	2.86058	0.112753	0.112753	2.86058	2	1	1. 0.40207;2. 23;3. 67;4. 23;5. 23;6. 67;7. 23;8. 67;9. 67;10. S;11. TCT
ERS451417_01527	1717.62.peg.1536	NA	NA	NA	1	37	Cargentoratense_DSM44202,"Catypicum_R2070","Caurimucosum_ATCC700975","Cbelfantii_FRC0043","Ccallunae_DSM20147","Ccamporealensis_DSM44610","Cdeserti_GIMN1010","Cdiphtheriae_NCTC11397","Cdoosanense_DSM45436","Cefficiens_YS314","Cepidermidicanis_DSM45586","Cfalsenii_DSM44353","Cglutamicum_ATCC13032","Cglycinophilum_AJ3170","Chalotolerans_YIM70093","Chumireducens_DSM45392","Cimitans_DSM44264","Cjeike…	0.13542	0.119259	1.66552	0.13542	0.119259	1.66552	2	1	1. 0.72257;2. 55;3. 163;4. 83;5. 83;6. 247;7. 118;8. 352;9. 55;10. G;11. GGT
ERS451417_01249	1717.62.peg.1257	NA	NA	NA	1	39	Cargentoratense_DSM44202,"Catypicum_R2070","Caurimucosum_ATCC700975","Cbelfantii_FRC0043","Ccallunae_DSM20147","Ccamporealensis_DSM44610","Cdeserti_GIMN1010","Cdiphtheriae_NCTC11397","Cdoosanense_DSM45436","Cefficiens_YS314","Cepidermidicanis_DSM45586","Cfalsenii_DSM44353","Cglutamicum_ATCC13032","Cglycinophilum_AJ3170","Chalotolerans_YIM70093","Chumireducens_DSM45392","Cimitans_DSM44264","Cjeike…	0.224708	0.138115	1.7829	0.224707	0.138104	1.7829	2	3	1. 0.7209;2. 83;3. 247;4. 83;5. 83;6. 247;7. 83;8. 247;9. 235;10. I;11. ATC	1. 0.76428;2. 173;3. 517;4. 174;5. 174;6. 520;7. 174;8. 520;9. 487;10. P;11. CCA	1. 0.71207;2. 203;3. 607;4. 204;5. 204;6. 610;7. 204;8. 610;9. 577;10. T;11. ACG
ERS451417_00989	1717.62.peg.1000	NA	NA	NA	1	39	Cargentoratense_DSM44202,"Catypicum_R2070","Caurimucosum_ATCC700975","Cbelfantii_FRC0043","Ccallunae_DSM20147","Ccamporealensis_DSM44610","Cdeserti_GIMN1010","Cdiphtheriae_NCTC11397","Cdoosanense_DSM45436","Cefficiens_YS314","Cepidermidicanis_DSM45586","Cfalsenii_DSM44353","Cglutamicum_ATCC13032","Cglycinophilum_AJ3170","Chalotolerans_YIM70093","Chumireducens_DSM45392","Cimitans_DSM44264","Cjeike…	0.147458	0.124774	1.7344	0.147458	0.124774	1.7344	2	2	1. 0.706;2. 31;3. 91;4. 40;5. 40;6. 118;7. 77;8. 229;9. 46;10. R;11. CGT	1. 0.70992;2. 351;3. 1051;4. 361;5. 361;6. 1081;7. 402;8. 1204;9. 961;10. T;11. ACG
ERS451417_00329	1717.62.peg.331	NA	NA	NA	1	7	Cbelfantii_FRC0043,"Ccamporealensis_DSM44610","Cdiphtheriae_NCTC11397","Clactis_RW25","Cmarinum_DSM44953","Crouxii_FRC0190","Csimulans_PES1"	0.158125	0.131975	1.85215	0.158107	0.131966	1.85222	3074	4	1. 0.4977;2. 113;3. 337;4. 156;5. 137;6. 409;7. 143;8. 427;9. 271;10. F;11. TTT	1. 0.86649;2. 229;3. 685;4. 283;5. 263;6. 787;7. 304;8. 910;9. 451;10. Y;11. TAC	1. 0.94812;2. 327;3. 979;4. 412;5. 380;6. 1138;7. 426;8. 1276;9. 727;10. Y;11. TAC	1. 0.88066;2. 341;3. 1021;4. 426;5. 394;6. 1180;7. 440;8. 1318;9. 769;10. L;11. CTA
ERS451417_00843	1717.62.peg.848	NA	NA	NA	1	39	Cargentoratense_DSM44202,"Catypicum_R2070","Caurimucosum_ATCC700975","Cbelfantii_FRC0043","Ccallunae_DSM20147","Ccamporealensis_DSM44610","Cdeserti_GIMN1010","Cdiphtheriae_NCTC11397","Cdoosanense_DSM45436","Cefficiens_YS314","Cepidermidicanis_DSM45586","Cfalsenii_DSM44353","Cglutamicum_ATCC13032","Cglycinophilum_AJ3170","Chalotolerans_YIM70093","Chumireducens_DSM45392","Cimitans_DSM44264","Cjeike…	0.198644	0.145855	1.81946	0.198645	0.145856	1.81946	2	3	1. 0.53731;2. 272;3. 814;4. 316;5. 316;6. 946;7. 400;8. 1198;9. 766;10. D;11. GAC	1. 0.57673;2. 311;3. 931;4. 355;5. 355;6. 1063;7. 439;8. 1315;9. 883;10. V;11. GTT	1. 0.62667;2. 325;3. 973;4. 369;5. 369;6. 1105;7. 453;8. 1357;9. 925;10. E;11. GAA
ERS451417_02383	1717.62.peg.2414	NA	NA	NA	1	23	Catypicum_R2070,"Caurimucosum_ATCC700975","Cbelfantii_FRC0043","Ccallunae_DSM20147","Ccamporealensis_DSM44610","Cdeserti_GIMN1010","Cdiphtheriae_NCTC11397","Cefficiens_YS314","Cfalsenii_DSM44353","Cglutamicum_ATCC13032","Cglycinophilum_AJ3170","Chumireducens_DSM45392","Cimitans_DSM44264","Cjeikeium_K41","Ckroppenstedtii_DSM44385","Clactis_RW25","Cmarinum_DSM44953","Cmaris_DSM45190","Csingulare_IB…	0.111682	0.111424	1.39509	0.11577	0.110337	1.39333	2	3	1. 0.45555;2. 166;3. 496;4. 225;5. 203;6. 607;7. 247;8. 739;9. 418;10. V;11. GTG	1. 0.57079;2. 186;3. 556;4. 245;5. 223;6. 667;7. 267;8. 799;9. 478;10. L;11. CTT	1. 0.53887;2. 258;3. 772;4. 317;5. 295;6. 883;7. 339;8. 1015;9. 691;10. A;11. GCT
ERS451417_00075	1717.62.peg.72	NA	NA	NA	1	10	Cbelfantii_FRC0043,"Cdiphtheriae_NCTC11397","Cepidermidicanis_DSM45586","Clactis_RW25","Cpseudotuberculosis_31","Cpseudotuberculosis_ATCC19410","Crouxii_FRC0190","Csilvaticum_KL0182","Culcerans_NCTC12077","Culcerans_NCTC7910"	0.388052	0.0844196	3.81114	0.388052	0.0844096	3.81113	2	1	1. 0.83822;2. 23;3. 67;4. 28;5. 23;6. 67;7. 23;8. 67;9. 67;10. D;11. GAT
ERS451417_00381	1717.62.peg.381	NA	NA	NA	1	9	Cbelfantii_FRC0043,"Cdiphtheriae_NCTC11397","Cglycinophilum_AJ3170","Cpseudotuberculosis_31","Cpseudotuberculosis_ATCC19410","Crouxii_FRC0190","Csilvaticum_KL0182","Culcerans_NCTC12077","Culcerans_NCTC7910"	0.287821	0.217194	3.58762	0.287821	0.217194	3.58762	1026	1	1. 0.7717;2. 142;3. 424;4. 221;5. 205;6. 613;7. 282;8. 844;9. 265;10. K;11. AAA
ERS451417_01292	1717.62.peg.1300	NA	NA	NA	1	38	Cargentoratense_DSM44202,"Catypicum_R2070","Caurimucosum_ATCC700975","Cbelfantii_FRC0043","Ccallunae_DSM20147","Ccamporealensis_DSM44610","Cdeserti_GIMN1010","Cdiphtheriae_NCTC11397","Cdoosanense_DSM45436","Cefficiens_YS314","Cepidermidicanis_DSM45586","Cfalsenii_DSM44353","Cglutamicum_ATCC13032","Cglycinophilum_AJ3170","Chalotolerans_YIM70093","Chumireducens_DSM45392","Cimitans_DSM44264","Cjeike…	0.395541	0.179928	1.6752	0.43551	0.179118	1.67176	2050	2	1. 0.81285;2. 78;3. 232;4. 84;5. 84;6. 250;7. 99;8. 295;9. 61;10. A;11. GCA	1. 0.76703;2. 311;3. 931;4. 333;5. 333;6. 997;7. 349;8. 1045;9. 682;10. D;11. GAT
ERS451417_02396	1717.62.peg.2428	NA	NA	NA	1	38	Cargentoratense_DSM44202,"Catypicum_R2070","Caurimucosum_ATCC700975","Cbelfantii_FRC0043","Ccallunae_DSM20147","Ccamporealensis_DSM44610","Cdeserti_GIMN1010","Cdiphtheriae_NCTC11397","Cdoosanense_DSM45436","Cefficiens_YS314","Cepidermidicanis_DSM45586","Cfalsenii_DSM44353","Cglutamicum_ATCC13032","Cglycinophilum_AJ3170","Chalotolerans_YIM70093","Chumireducens_DSM45392","Cimitans_DSM44264","Cjeike…	0.181101	0.181101	1.81568	0.181101	0.181101	1.81569	1026	1	1. 0.49724;2. 178;3. 532;4. 232;5. 232;6. 694;7. 330;8. 988;9. 442;10. V;11. GTT
ERS451417_00002	1717.62.peg.3	NA	NA	NA	1	39	Cargentoratense_DSM44202,"Catypicum_R2070","Caurimucosum_ATCC700975","Cbelfantii_FRC0043","Ccallunae_DSM20147","Ccamporealensis_DSM44610","Cdeserti_GIMN1010","Cdiphtheriae_NCTC11397","Cdoosanense_DSM45436","Cefficiens_YS314","Cepidermidicanis_DSM45586","Cfalsenii_DSM44353","Cglutamicum_ATCC13032","Cglycinophilum_AJ3170","Chalotolerans_YIM70093","Chumireducens_DSM45392","Cimitans_DSM44264","Cjeike…	0.220696	0.185464	1.7702	0.220696	0.185464	1.7702	2050	5	1. 0.62052;2. 66;3. 196;4. 120;5. 120;6. 358;7. 140;8. 418;9. 82;10. V;11. GTT	1. 0.55205;2. 84;3. 250;4. 138;5. 138;6. 412;7. 158;8. 472;9. 136;10. G;11. GGC	1. 0.5569;2. 185;3. 553;4. 240;5. 240;6. 718;7. 260;8. 778;9. 439;10. T;11. ACC	1. 0.59804;2. 267;3. 799;4. 325;5. 325;6. 973;7. 350;8. 1048;9. 619;10. M;11. ATG	1. 0.66852;2. 371;3. 1111;4. 430;5. 430;6. 1288;7. 455;8. 1363;9. 904;10. A;11. GCA
ERS451417_00080	1717.62.peg.77	NA	NA	NA	1	16	Cargentoratense_DSM44202,"Caurimucosum_ATCC700975","Cbelfantii_FRC0043","Cdiphtheriae_NCTC11397","Cepidermidicanis_DSM45586","Cfalsenii_DSM44353","Cimitans_DSM44264","Cjeikeium_K41","Ckroppenstedtii_DSM44385","Clactis_RW25","Cmustelae_DSM45274","CriegeliiPUDD83A45","Crouxii_FRC0190","Csimulans_PES1","Csingulare_IBSB52218","Cureicelerivorans_IMMIBRIV2301"	0.159224	0.159224	1.84364	0.159224	0.159224	1.84364	2	1	1. 0.41775;2. 242;3. 724;4. 274;5. 274;6. 820;7. 393;8. 1177;9. 619;10. I;11. ATT
ERS451417_00250	1717.62.peg.245	NA	NA	NA	1	8	Cbelfantii_FRC0043,"Cdiphtheriae_NCTC11397","Cpseudotuberculosis_31","Cpseudotuberculosis_ATCC19410","Crouxii_FRC0190","Csilvaticum_KL0182","Culcerans_NCTC12077","Culcerans_NCTC7910"	0.165098	0.165098	5.21488	0.165098	0.165098	5.21488	2306	0
ERS451417_01498	1717.62.peg.1506	NA	NA	NA	1	34	Cargentoratense_DSM44202,"Catypicum_R2070","Caurimucosum_ATCC700975","Cbelfantii_FRC0043","Ccallunae_DSM20147","Ccamporealensis_DSM44610","Cdeserti_GIMN1010","Cdiphtheriae_NCTC11397","Cdoosanense_DSM45436","Cefficiens_YS314","Cepidermidicanis_DSM45586","Cglutamicum_ATCC13032","Cglycinophilum_AJ3170","Chalotolerans_YIM70093","Chumireducens_DSM45392","Cimitans_DSM44264","Cjeikeium_K41","Ckutscheri_…	0.202022	0.202022	1.74695	0.202022	0.202022	1.74695	1026	1	1. 0.62538;2. 46;3. 136;4. 97;5. 97;6. 289;7. 115;8. 343;9. 91;10. V;11. GTT
ERS451417_00099	1717.62.peg.97	NA	NA	NA	1	28	Cargentoratense_DSM44202,"Caurimucosum_ATCC700975","Cbelfantii_FRC0043","Ccallunae_DSM20147","Ccamporealensis_DSM44610","Cdeserti_GIMN1010","Cdiphtheriae_NCTC11397","Cdoosanense_DSM45436","Cefficiens_YS314","Cepidermidicanis_DSM45586","Cglutamicum_ATCC13032","Chalotolerans_YIM70093","Chumireducens_DSM45392","Cimitans_DSM44264","Cmarinum_DSM44953","Cmaris_DSM45190","Cpseudotuberculosis_31","Cpseud…	0.352403	0.172011	1.63423	0.352403	0.172011	1.63423	3074	3	1. 0.78011;2. 50;3. 148;4. 78;5. 68;6. 202;7. 128;8. 382;9. 85;10. G;11. GGC	1. 0.76635;2. 96;3. 286;4. 124;5. 114;6. 340;7. 174;8. 520;9. 223;10. V;11. GTC	1. 0.77607;2. 107;3. 319;4. 135;5. 125;6. 373;7. 185;8. 553;9. 256;10. V;11. GTG
ERS451417_01295	1717.62.peg.1303	NA	NA	NA	1	38	Cargentoratense_DSM44202,"Catypicum_R2070","Caurimucosum_ATCC700975","Cbelfantii_FRC0043","Ccallunae_DSM20147","Ccamporealensis_DSM44610","Cdeserti_GIMN1010","Cdiphtheriae_NCTC11397","Cdoosanense_DSM45436","Cefficiens_YS314","Cepidermidicanis_DSM45586","Cfalsenii_DSM44353","Cglutamicum_ATCC13032","Cglycinophilum_AJ3170","Chalotolerans_YIM70093","Chumireducens_DSM45392","Cimitans_DSM44264","Cjeike…	0.0812972	0.0764412	1.62476	0.0813069	0.0764412	1.62476	2	2	1. 0.53342;2. 343;3. 1027;4. 355;5. 355;6. 1063;7. 418;8. 1252;9. 943;10. I;11. ATT	1. 0.491;2. 448;3. 1342;4. 460;5. 460;6. 1378;7. 523;8. 1567;9. 1258;10. M;11. ATG
ERS451417_00446	1717.62.peg.449	NA	NA	NA	1	19	Caurimucosum_ATCC700975,"Cbelfantii_FRC0043","Ccallunae_DSM20147","Ccamporealensis_DSM44610","Cdeserti_GIMN1010","Cdiphtheriae_NCTC11397","Cepidermidicanis_DSM45586","Cglutamicum_ATCC13032","Ckroppenstedtii_DSM44385","Ckutscheri_DSM20755","Cmustelae_DSM45274","Cpseudotuberculosis_31","Cpseudotuberculosis_ATCC19410","Crouxii_FRC0190","Csilvaticum_KL0182","Ctestudinoris_DSM44614","Culcerans_NCTC120…	0.237266	0.237266	2.05422	0.237266	0.237266	2.05422	2306	0
ERS451417_00120	1717.62.peg.118	NA	NA	NA	1	13	Cbelfantii_FRC0043,"Ccallunae_DSM20147","Cdeserti_GIMN1010","Cdiphtheriae_NCTC11397","Cefficiens_YS314","Cglutamicum_ATCC13032","Chalotolerans_YIM70093","Chumireducens_DSM45392","Cmarinum_DSM44953","Cmaris_DSM45190","Crouxii_FRC0190","Ctestudinoris_DSM44614","Cvitaeruminis_DSM20294"	0.32087	0.32087	1.60851	0.32087	0.32087	1.60851	258	0
ERS451417_00210	1717.62.peg.207	NA	NA	NA	1	6	Cbelfantii_FRC0043,"Cdiphtheriae_NCTC11397","Cmustelae_DSM45274","Cpseudotuberculosis_31","Cpseudotuberculosis_ATCC19410","Crouxii_FRC0190"	0.118691	0.118691	4.32381	0.118691	0.118691	4.32382	2	2	1. 0.64555;2. 74;3. 220;4. 77;5. 77;6. 229;7. 83;8. 247;9. 64;10. L;11. CTT	1. 0.60135;2. 215;3. 643;4. 230;5. 230;6. 688;7. 236;8. 706;9. 475;10. A;11. GCG
ERS451417_00553	1717.62.peg.557	NA	NA	NA	1	7	Cbelfantii_FRC0043,"Cdiphtheriae_NCTC11397","Cpseudotuberculosis_ATCC19410","Crouxii_FRC0190","Csilvaticum_KL0182","Culcerans_NCTC12077","Culcerans_NCTC7910"	0.10842	0.10842	3.0782	0.187669	0.107408	3.10359	2050	5	1. 0.6088;2. 63;3. 187;4. 63;5. 63;6. 187;7. 63;8. 187;9. 25;10. M;11. ATG	1. 0.64331;2. 95;3. 283;4. 99;5. 95;6. 283;7. 95;8. 283;9. 121;10. T;11. ACA	1. 0.62848;2. 150;3. 448;4. 154;5. 150;6. 448;7. 150;8. 448;9. 286;10. M;11. ATG	1. 0.60854;2. 299;3. 895;4. 344;5. 299;6. 895;7. 299;8. 895;9. 685;10. D;11. GAC	1. 0.64021;2. 400;3. 1198;4. 451;5. 400;6. 1198;7. 400;8. 1198;9. 988;10. R;11. AGG
ERS451417_00461	1717.62.peg.465	NA	NA	NA	1	39	Cargentoratense_DSM44202,"Catypicum_R2070","Caurimucosum_ATCC700975","Cbelfantii_FRC0043","Ccallunae_DSM20147","Ccamporealensis_DSM44610","Cdeserti_GIMN1010","Cdiphtheriae_NCTC11397","Cdoosanense_DSM45436","Cefficiens_YS314","Cepidermidicanis_DSM45586","Cfalsenii_DSM44353","Cglutamicum_ATCC13032","Cglycinophilum_AJ3170","Chalotolerans_YIM70093","Chumireducens_DSM45392","Cimitans_DSM44264","Cjeike…	0.432082	0.432082	1.73657	0.432082	0.432082	1.73657	258	0
ERS451417_00566	1717.62.peg.569	NA	NA	NA	1	6	Cbelfantii_FRC0043,"Cdiphtheriae_NCTC11397","Cpseudotuberculosis_31","Cpseudotuberculosis_ATCC19410","Crouxii_FRC0190","Csilvaticum_KL0182"	0.478987	0.478987	3.40585	0.478987	0.478987	3.40584	258	0
ERS451417_01678	1717.62.peg.1685	NA	NA	NA	1	6	Cbelfantii_FRC0043,"Cdiphtheriae_NCTC11397","Cpseudotuberculosis_31","Cpseudotuberculosis_ATCC19410","Culcerans_NCTC12077","Culcerans_NCTC7910"	0.101869	0.101869	2.03007	0.101869	0.101869	2.03007	2306	0
ERS451417_00860	1717.62.peg.865	NA	NA	NA	1	27	Cargentoratense_DSM44202,"Catypicum_R2070","Caurimucosum_ATCC700975","Cbelfantii_FRC0043","Ccallunae_DSM20147","Ccamporealensis_DSM44610","Cdeserti_GIMN1010","Cdiphtheriae_NCTC11397","Cdoosanense_DSM45436","Cefficiens_YS314","Cfalsenii_DSM44353","Cglutamicum_ATCC13032","Chumireducens_DSM45392","Cimitans_DSM44264","Ckroppenstedtii_DSM44385","Ckutscheri_DSM20755","Cmarinum_DSM44953","Cmustelae_DSM4…	0.203063	0.153849	1.49319	0.203063	0.153849	1.49319	2	5	1. 0.66925;2. 136;3. 406;4. 191;5. 154;6. 460;7. 195;8. 583;9. 256;10. E;11. GAA	1. 0.58591;2. 394;3. 1180;4. 471;5. 425;6. 1273;7. 470;8. 1408;9. 967;10. L;11. CTC	1. 0.69808;2. 444;3. 1330;4. 521;5. 475;6. 1423;7. 520;8. 1558;9. 1117;10. L;11. CTT	1. 0.66463;2. 494;3. 1480;4. 571;5. 525;6. 1573;7. 570;8. 1708;9. 1267;10. A;11. GCT	1. 0.69576;2. 500;3. 1498;4. 577;5. 531;6. 1591;7. 576;8. 1726;9. 1285;10. A;11. GCA
ERS451417_00504	1717.62.peg.508	NA	NA	NA	1	22	Caurimucosum_ATCC700975,"Cbelfantii_FRC0043","Ccallunae_DSM20147","Cdeserti_GIMN1010","Cdiphtheriae_NCTC11397","Cefficiens_YS314","Cglutamicum_ATCC13032","Chumireducens_DSM45392","Cjeikeium_K41","Ckutscheri_DSM20755","Cmarinum_DSM44953","Cmaris_DSM45190","Cpseudotuberculosis_31","Cpseudotuberculosis_ATCC19410","Crouxii_FRC0190","Csilvaticum_KL0182","Csingulare_IBSB52218","Ctestudinoris_DSM44614",…	0.121931	0.121931	1.95684	0.121931	0.121931	1.95684	2	4	1. 0.62336;2. 193;3. 577;4. 222;5. 222;6. 664;7. 228;8. 682;9. 403;10. L;11. CTT	1. 0.52796;2. 268;3. 802;4. 306;5. 306;6. 916;7. 312;8. 934;9. 604;10. H;11. CAC	1. 0.56058;2. 291;3. 871;4. 329;5. 329;6. 985;7. 335;8. 1003;9. 673;10. K;11. AAG	1. 0.56928;2. 494;3. 1480;4. 533;5. 533;6. 1597;7. 541;8. 1621;9. 1267;10. L;11. TTG
ERS451417_00025	1717.62.peg.22	NA	NA	NA	1	32	Cargentoratense_DSM44202,"Catypicum_R2070","Caurimucosum_ATCC700975","Cbelfantii_FRC0043","Ccallunae_DSM20147","Cdeserti_GIMN1010","Cdiphtheriae_NCTC11397","Cdoosanense_DSM45436","Cefficiens_YS314","Cfalsenii_DSM44353","Cglutamicum_ATCC13032","Cglycinophilum_AJ3170","Chalotolerans_YIM70093","Cjeikeium_K41","Ckroppenstedtii_DSM44385","Ckutscheri_DSM20755","Cmustelae_DSM45274","Cpseudotuberculosis_…	0.191061	0.191061	1.48543	0.191052	0.191052	1.48542	3330	0
ERS451417_01777	1717.62.peg.1779	NA	NA	NA	1	5	Cbelfantii_FRC0043,"Ccamporealensis_DSM44610","Cdiphtheriae_NCTC11397","Chumireducens_DSM45392","CriegeliiPUDD83A45"	0.262035	0.0897406	1.82252	0.262035	0.0897406	1.82241	258	0
ERS451417_02262	1717.62.peg.2291	NA	NA	NA	1	38	Cargentoratense_DSM44202,"Catypicum_R2070","Caurimucosum_ATCC700975","Cbelfantii_FRC0043","Ccallunae_DSM20147","Ccamporealensis_DSM44610","Cdeserti_GIMN1010","Cdiphtheriae_NCTC11397","Cdoosanense_DSM45436","Cefficiens_YS314","Cepidermidicanis_DSM45586","Cfalsenii_DSM44353","Cglutamicum_ATCC13032","Cglycinophilum_AJ3170","Chalotolerans_YIM70093","Chumireducens_DSM45392","Cimitans_DSM44264","Cjeike…	0.160432	0.160432	1.71769	0.160432	0.160432	1.71769	258	0
ERS451417_00458	1717.62.peg.462	NA	NA	NA	1	39	Cargentoratense_DSM44202,"Catypicum_R2070","Caurimucosum_ATCC700975","Cbelfantii_FRC0043","Ccallunae_DSM20147","Ccamporealensis_DSM44610","Cdeserti_GIMN1010","Cdiphtheriae_NCTC11397","Cdoosanense_DSM45436","Cefficiens_YS314","Cepidermidicanis_DSM45586","Cfalsenii_DSM44353","Cglutamicum_ATCC13032","Cglycinophilum_AJ3170","Chalotolerans_YIM70093","Chumireducens_DSM45392","Cimitans_DSM44264","Cjeike…	0.199433	0.199433	1.86961	0.199433	0.199433	1.86961	258	0
ERS451417_00732	1717.62.peg.735	NA	NA	NA	1	39	Cargentoratense_DSM44202,"Catypicum_R2070","Caurimucosum_ATCC700975","Cbelfantii_FRC0043","Ccallunae_DSM20147","Ccamporealensis_DSM44610","Cdeserti_GIMN1010","Cdiphtheriae_NCTC11397","Cdoosanense_DSM45436","Cefficiens_YS314","Cepidermidicanis_DSM45586","Cfalsenii_DSM44353","Cglutamicum_ATCC13032","Cglycinophilum_AJ3170","Chalotolerans_YIM70093","Chumireducens_DSM45392","Cimitans_DSM44264","Cjeike…	0.177882	0.177882	1.71981	0.177882	0.177882	1.71981	2	1	1. 0.62231;2. 265;3. 793;4. 277;5. 277;6. 829;7. 328;8. 982;9. 763;10. R;11. CGT
ERS451417_00582	1717.62.peg.585	NA	NA	NA	1	39	Cargentoratense_DSM44202,"Catypicum_R2070","Caurimucosum_ATCC700975","Cbelfantii_FRC0043","Ccallunae_DSM20147","Ccamporealensis_DSM44610","Cdeserti_GIMN1010","Cdiphtheriae_NCTC11397","Cdoosanense_DSM45436","Cefficiens_YS314","Cepidermidicanis_DSM45586","Cfalsenii_DSM44353","Cglutamicum_ATCC13032","Cglycinophilum_AJ3170","Chalotolerans_YIM70093","Chumireducens_DSM45392","Cimitans_DSM44264","Cjeike…	0.115185	0.115185	2.04015	0.115185	0.115185	2.04015	2	2	1. 0.49644;2. 30;3. 88;4. 51;5. 51;6. 151;7. 82;8. 244;9. 61;10. A;11. GCC	1. 0.44176;2. 109;3. 325;4. 130;5. 130;6. 388;7. 161;8. 481;9. 298;10. I;11. ATC
ERS451417_02360	1717.62.peg.2389	NA	NA	NA	1	12	Caurimucosum_ATCC700975,"Cbelfantii_FRC0043","Cdiphtheriae_NCTC11397","Ckroppenstedtii_DSM44385","Cpseudotuberculosis_31","Cpseudotuberculosis_ATCC19410","Csilvaticum_KL0182","Csimulans_PES1","Csingulare_IBSB52218","Culcerans_NCTC12077","Culcerans_NCTC7910","Cuterequi_DSM45634"	0.118231	0.118222	2.41639	0.11827	0.118221	2.41638	258	0
ERS451417_01723	1717.62.peg.1726	NA	NA	NA	1	38	Cargentoratense_DSM44202,"Catypicum_R2070","Caurimucosum_ATCC700975","Cbelfantii_FRC0043","Ccallunae_DSM20147","Ccamporealensis_DSM44610","Cdeserti_GIMN1010","Cdiphtheriae_NCTC11397","Cdoosanense_DSM45436","Cefficiens_YS314","Cepidermidicanis_DSM45586","Cfalsenii_DSM44353","Cglutamicum_ATCC13032","Cglycinophilum_AJ3170","Chalotolerans_YIM70093","Chumireducens_DSM45392","Cimitans_DSM44264","Cjeike…	0.127942	0.127942	1.83807	0.127942	0.127942	1.83808	2	1	1. 0.62738;2. 155;3. 463;4. 178;5. 178;6. 532;7. 186;8. 556;9. 442;10. Q;11. CAG
ERS451417_02352	1717.62.peg.2380	NA	NA	NA	1	5	Cbelfantii_FRC0043,"Cdiphtheriae_NCTC11397","Csilvaticum_KL0182","Culcerans_NCTC12077","Culcerans_NCTC7910"	0.276358	0.242264	2.39418	0.244994	0.242253	2.39411	258	0
ERS451417_00673	1717.62.peg.680	NA	NA	NA	1	16	Cargentoratense_DSM44202,"Cbelfantii_FRC0043","Cdiphtheriae_NCTC11397","Cefficiens_YS314","Cepidermidicanis_DSM45586","Ckroppenstedtii_DSM44385","Ckutscheri_DSM20755","Clactis_RW25","Cmustelae_DSM45274","Cpseudotuberculosis_31","Cpseudotuberculosis_ATCC19410","Crouxii_FRC0190","Csilvaticum_KL0182","Culcerans_NCTC12077","Culcerans_NCTC7910","Cvitaeruminis_DSM20294"	0.199114	0.199114	1.88923	0.199114	0.199114	1.88922	258	0
ERS451417_01359	1717.62.peg.1367	NA	NA	NA	1	7	Cbelfantii_FRC0043,"Cdiphtheriae_NCTC11397","Cpseudotuberculosis_31","Cpseudotuberculosis_ATCC19410","Csilvaticum_KL0182","Culcerans_NCTC12077","Culcerans_NCTC7910"	0.209417	0.160994	4.13108	0.209417	0.160994	4.13108	2	5	1. 0.63169;2. 59;3. 175;4. 79;5. 59;6. 175;7. 59;8. 175;9. 175;10. G;11. GGA	1. 0.42055;2. 67;3. 199;4. 87;5. 67;6. 199;7. 67;8. 199;9. 199;10. E;11. GAA	1. 0.43078;2. 91;3. 271;4. 111;5. 91;6. 271;7. 91;8. 271;9. 271;10. I;11. ATA	1. 0.53548;2. 124;3. 370;4. 150;5. 124;6. 370;7. 124;8. 370;9. 370;10. T;11. ACA	1. 0.49049;2. 140;3. 418;4. 166;5. 140;6. 418;7. 140;8. 418;9. 418;10. G;11. GGA
ERS451417_00635	1717.62.peg.639	NA	NA	NA	1	7	Cbelfantii_FRC0043,"Cdiphtheriae_NCTC11397","Cpseudotuberculosis_31","Cpseudotuberculosis_ATCC19410","Crouxii_FRC0190","Culcerans_NCTC12077","Culcerans_NCTC7910"	0.187813	0.187813	2.83538	0.187813	0.187813	2.83538	258	0
ERS451417_00863	1717.62.peg.868	NA	NA	NA	1	33	Cargentoratense_DSM44202,"Catypicum_R2070","Caurimucosum_ATCC700975","Cbelfantii_FRC0043","Ccallunae_DSM20147","Ccamporealensis_DSM44610","Cdeserti_GIMN1010","Cdiphtheriae_NCTC11397","Cdoosanense_DSM45436","Cefficiens_YS314","Cepidermidicanis_DSM45586","Cfalsenii_DSM44353","Cglutamicum_ATCC13032","Cglycinophilum_AJ3170","Chumireducens_DSM45392","Cimitans_DSM44264","Ckroppenstedtii_DSM44385","Ckut…	0.155654	0.155654	2.16708	0.260264	0.155407	2.16876	3074	4	1. 0.64429;2. 151;3. 451;4. 194;5. 194;6. 580;7. 264;8. 790;9. 259;10. R;11. CGC	1. 0.63769;2. 206;3. 616;4. 249;5. 249;6. 745;7. 319;8. 955;9. 424;10. T;11. ACC	1. 0.64303;2. 229;3. 685;4. 272;5. 272;6. 814;7. 342;8. 1024;9. 493;10. H;11. CAC	1. 0.65232;2. 413;3. 1237;4. 519;5. 486;6. 1456;7. 656;8. 1966;9. 913;10. V;11. GTG
ERS451417_00303	1717.62.peg.304	NA	NA	NA	1	22	Catypicum_R2070,"Caurimucosum_ATCC700975","Cbelfantii_FRC0043","Ccamporealensis_DSM44610","Cdiphtheriae_NCTC11397","Cepidermidicanis_DSM45586","Chumireducens_DSM45392","Cimitans_DSM44264","Cmarinum_DSM44953","Cmustelae_DSM45274","Cpseudotuberculosis_31","Cpseudotuberculosis_ATCC19410","CriegeliiPUDD83A45","Crouxii_FRC0190","Csilvaticum_KL0182","Csimulans_PES1","Csingulare_IBSB52218","Ctestudinori…	0.134555	0.134555	1.09414	0.134555	0.134555	1.09414	258	0
ERS451417_01180	1717.62.peg.1189	NA	NA	NA	1	39	Cargentoratense_DSM44202,"Catypicum_R2070","Caurimucosum_ATCC700975","Cbelfantii_FRC0043","Ccallunae_DSM20147","Ccamporealensis_DSM44610","Cdeserti_GIMN1010","Cdiphtheriae_NCTC11397","Cdoosanense_DSM45436","Cefficiens_YS314","Cepidermidicanis_DSM45586","Cfalsenii_DSM44353","Cglutamicum_ATCC13032","Cglycinophilum_AJ3170","Chalotolerans_YIM70093","Chumireducens_DSM45392","Cimitans_DSM44264","Cjeike…	0.356932	0.218958	1.7176	0.356932	0.218958	1.7176	2050	5	1. 0.77833;2. 171;3. 511;4. 185;5. 185;6. 553;7. 212;8. 634;9. 319;10. V;11. GTA	1. 0.79407;2. 228;3. 682;4. 242;5. 242;6. 724;7. 269;8. 805;9. 490;10. N;11. AAT	1. 0.75353;2. 233;3. 697;4. 247;5. 247;6. 739;7. 274;8. 820;9. 505;10. D;11. GAT	1. 0.75191;2. 336;3. 1006;4. 359;5. 359;6. 1075;7. 389;8. 1165;9. 790;10. A;11. GCT	1. 0.73464;2. 392;3. 1174;4. 417;5. 417;6. 1249;7. 448;8. 1342;9. 922;10. V;11. GTG
ERS451417_00895	1717.62.peg.901	NA	NA	NA	1	36	Cargentoratense_DSM44202,"Catypicum_R2070","Caurimucosum_ATCC700975","Cbelfantii_FRC0043","Ccallunae_DSM20147","Ccamporealensis_DSM44610","Cdeserti_GIMN1010","Cdiphtheriae_NCTC11397","Cdoosanense_DSM45436","Cefficiens_YS314","Cepidermidicanis_DSM45586","Cfalsenii_DSM44353","Cglutamicum_ATCC13032","Chalotolerans_YIM70093","Chumireducens_DSM45392","Cimitans_DSM44264","Cjeikeium_K41","Ckroppenstedti…	0.167012	0.102876	1.67248	0.167012	0.102876	1.67248	2	2	1. 0.75344;2. 192;3. 574;4. 211;5. 209;6. 625;7. 266;8. 796;9. 409;10. A;11. GCA	1. 0.73736;2. 364;3. 1090;4. 388;5. 381;6. 1141;7. 438;8. 1312;9. 925;10. E;11. GAA
ERS451417_00285	1717.62.peg.286	NA	NA	NA	1	29	Cargentoratense_DSM44202,"Caurimucosum_ATCC700975","Cbelfantii_FRC0043","Ccallunae_DSM20147","Ccamporealensis_DSM44610","Cdeserti_GIMN1010","Cdiphtheriae_NCTC11397","Cdoosanense_DSM45436","Cefficiens_YS314","Cglutamicum_ATCC13032","Chumireducens_DSM45392","Cimitans_DSM44264","Ckutscheri_DSM20755","Cmarinum_DSM44953","Cmaris_DSM45190","Cmustelae_DSM45274","Cpseudotuberculosis_31","Cpseudotuberculo…	0.246034	0.246034	1.78089	0.246034	0.246034	1.78089	3074	2	1. 0.43856;2. 18;3. 52;4. 31;5. 25;6. 73;7. 41;8. 121;9. 28;10. V;11. GTT	1. 0.53154;2. 74;3. 220;4. 96;5. 86;6. 256;7. 108;8. 322;9. 157;10. A;11. GCT
ERS451417_00342	1717.62.peg.345	NA	NA	NA	1	33	Cargentoratense_DSM44202,"Catypicum_R2070","Caurimucosum_ATCC700975","Cbelfantii_FRC0043","Ccallunae_DSM20147","Ccamporealensis_DSM44610","Cdeserti_GIMN1010","Cdiphtheriae_NCTC11397","Cdoosanense_DSM45436","Cefficiens_YS314","Cepidermidicanis_DSM45586","Cglutamicum_ATCC13032","Chalotolerans_YIM70093","Chumireducens_DSM45392","Cimitans_DSM44264","Ckutscheri_DSM20755","Clactis_RW25","Cmarinum_DSM44…	0.345447	0.241965	1.6853	0.345428	0.241964	1.68531	3074	1	1. 0.82103;2. 117;3. 349;4. 180;5. 168;6. 502;7. 201;8. 601;9. 259;10. D;11. GAC
ERS451417_00924	1717.62.peg.931	NA	NA	NA	1	23	Catypicum_R2070,"Cbelfantii_FRC0043","Ccallunae_DSM20147","Ccamporealensis_DSM44610","Cdeserti_GIMN1010","Cdiphtheriae_NCTC11397","Cdoosanense_DSM45436","Cefficiens_YS314","Cglutamicum_ATCC13032","Chalotolerans_YIM70093","Chumireducens_DSM45392","Ckutscheri_DSM20755","Clactis_RW25","Cmarinum_DSM44953","Cmustelae_DSM45274","Cpseudotuberculosis_31","Crouxii_FRC0190","Csilvaticum_KL0182","Csimulans_…	0.227022	0.203638	1.97649	0.227022	0.203638	1.97649	2050	1	1. 0.54377;2. 86;3. 256;4. 104;5. 90;6. 268;7. 90;8. 268;9. 223;10. M;11. ATG
ERS451417_01470	1717.62.peg.1480	NA	NA	NA	1	4	Cbelfantii_FRC0043,"Cdiphtheriae_NCTC11397","Ckutscheri_DSM20755","Cvitaeruminis_DSM20294"	0.332779	0.273461	1.7548	0.304061	0.273461	1.7548	258	0
ERS451417_00965	1717.62.peg.972	NA	NA	NA	1	39	Cargentoratense_DSM44202,"Catypicum_R2070","Caurimucosum_ATCC700975","Cbelfantii_FRC0043","Ccallunae_DSM20147","Ccamporealensis_DSM44610","Cdeserti_GIMN1010","Cdiphtheriae_NCTC11397","Cdoosanense_DSM45436","Cefficiens_YS314","Cepidermidicanis_DSM45586","Cfalsenii_DSM44353","Cglutamicum_ATCC13032","Cglycinophilum_AJ3170","Chalotolerans_YIM70093","Chumireducens_DSM45392","Cimitans_DSM44264","Cjeike…	0.178543	0.122888	1.70827	0.178553	0.122888	1.70827	3074	1	1. 0.75348;2. 194;3. 580;4. 222;5. 222;6. 664;7. 269;8. 805;9. 364;10. H;11. CAC
ERS451417_01007	1717.62.peg.1018	NA	NA	NA	1	13	Caurimucosum_ATCC700975,"Cbelfantii_FRC0043","Ccallunae_DSM20147","Cdiphtheriae_NCTC11397","Chalotolerans_YIM70093","Cmarinum_DSM44953","Cpseudotuberculosis_31","Cpseudotuberculosis_ATCC19410","Crouxii_FRC0190","Csilvaticum_KL0182","Csingulare_IBSB52218","Culcerans_NCTC12077","Culcerans_NCTC7910"	0.118994	0.118994	2.1771	0.118994	0.118994	2.1771	1026	3	1. 0.45917;2. 46;3. 136;4. 74;5. 73;6. 217;7. 88;8. 262;9. 112;10. V;11. GTT	1. 0.45699;2. 70;3. 208;4. 98;5. 97;6. 289;7. 112;8. 334;9. 184;10. A;11. GCC	1. 0.46098;2. 101;3. 301;4. 130;5. 128;6. 382;7. 143;8. 427;9. 274;10. P;11. CCC
ERS451417_02367	1717.62.peg.2397	NA	NA	NA	1	5	Cbelfantii_FRC0043,"Cdiphtheriae_NCTC11397","Cfalsenii_DSM44353","Cjeikeium_K41","Curealyticum_DSM7109"	0.207188	0.207188	2.46904	0.207188	0.207188	2.46904	2306	0
ERS451417_01955	1717.62.peg.1955	NA	NA	NA	1	38	Cargentoratense_DSM44202,"Catypicum_R2070","Caurimucosum_ATCC700975","Cbelfantii_FRC0043","Ccallunae_DSM20147","Ccamporealensis_DSM44610","Cdeserti_GIMN1010","Cdiphtheriae_NCTC11397","Cdoosanense_DSM45436","Cefficiens_YS314","Cepidermidicanis_DSM45586","Cfalsenii_DSM44353","Cglutamicum_ATCC13032","Cglycinophilum_AJ3170","Chalotolerans_YIM70093","Chumireducens_DSM45392","Cimitans_DSM44264","Cjeike…	0.257286	0.246682	1.79497	0.257286	0.246682	1.79497	2050	1	1. 0.69178;2. 163;3. 487;4. 186;5. 186;6. 556;7. 218;8. 652;9. 325;10. D;11. GAT
ERS451417_01154	1717.62.peg.1165	NA	NA	NA	1	39	Cargentoratense_DSM44202,"Catypicum_R2070","Caurimucosum_ATCC700975","Cbelfantii_FRC0043","Ccallunae_DSM20147","Ccamporealensis_DSM44610","Cdeserti_GIMN1010","Cdiphtheriae_NCTC11397","Cdoosanense_DSM45436","Cefficiens_YS314","Cepidermidicanis_DSM45586","Cfalsenii_DSM44353","Cglutamicum_ATCC13032","Cglycinophilum_AJ3170","Chalotolerans_YIM70093","Chumireducens_DSM45392","Cimitans_DSM44264","Cjeike…	0.13304	0.13304	2.1901	0.13304	0.13304	2.19009	258	0
ERS451417_00079	1717.62.peg.76	NA	NA	NA	1	11	Cargentoratense_DSM44202,"Cbelfantii_FRC0043","Cdiphtheriae_NCTC11397","Cimitans_DSM44264","Cjeikeium_K41","Clactis_RW25","Cmustelae_DSM45274","CriegeliiPUDD83A45","Crouxii_FRC0190","Csimulans_PES1","Cureicelerivorans_IMMIBRIV2301"	0.142512	0.142512	1.57872	0.142512	0.142512	1.57871	2	1	1. 0.48619;2. 233;3. 697;4. 261;5. 259;6. 775;7. 278;8. 832;9. 571;10. S;11. TCC
ERS451417_01799	1717.62.peg.1804	NA	NA	NA	1	38	Cargentoratense_DSM44202,"Catypicum_R2070","Caurimucosum_ATCC700975","Cbelfantii_FRC0043","Ccallunae_DSM20147","Ccamporealensis_DSM44610","Cdeserti_GIMN1010","Cdiphtheriae_NCTC11397","Cdoosanense_DSM45436","Cefficiens_YS314","Cepidermidicanis_DSM45586","Cfalsenii_DSM44353","Cglutamicum_ATCC13032","Cglycinophilum_AJ3170","Chalotolerans_YIM70093","Chumireducens_DSM45392","Cimitans_DSM44264","Cjeike…	0.156473	0.156473	2.08717	0.156473	0.156473	2.08718	258	0
ERS451417_02234	1717.62.peg.2259	NA	NA	NA	1	6	Cbelfantii_FRC0043,"Cdiphtheriae_NCTC11397","Cpseudotuberculosis_31","Cpseudotuberculosis_ATCC19410","Culcerans_NCTC12077","Culcerans_NCTC7910"	0.402881	0.402881	4.03749	0.402881	0.402881	4.03749	2	1	1. 0.42029;2. 146;3. 436;4. 337;5. 149;6. 445;7. 150;8. 448;9. 355;10. L;11. CTC
ERS451417_01571	1717.62.peg.1580	NA	NA	NA	1	4	Cbelfantii_FRC0043,"Cdiphtheriae_NCTC11397","Cpseudotuberculosis_ATCC19410","Culcerans_NCTC12077"	0.371473	0.371213	4.49608	0.371348	0.371223	4.49608	2306	0
ERS451417_00450	1717.62.peg.453	NA	NA	NA	1	15	Cbelfantii_FRC0043,"Ccallunae_DSM20147","Cdeserti_GIMN1010","Cdiphtheriae_NCTC11397","Cepidermidicanis_DSM45586","Cglutamicum_ATCC13032","Ckutscheri_DSM20755","Cmustelae_DSM45274","Cpseudotuberculosis_31","Cpseudotuberculosis_ATCC19410","Crouxii_FRC0190","Csilvaticum_KL0182","Ctestudinoris_DSM44614","Culcerans_NCTC12077","Culcerans_NCTC7910"	0.122297	0.122297	1.87591	0.122297	0.122297	1.87591	2	3	1. 0.66093;2. 83;3. 247;4. 86;5. 86;6. 256;7. 104;8. 310;9. 145;10. V;11. GTT	1. 0.61841;2. 325;3. 973;4. 331;5. 330;6. 988;7. 352;8. 1054;9. 808;10. D;11. GAC	1. 0.64996;2. 445;3. 1333;4. 454;5. 450;6. 1348;7. 473;8. 1417;9. 1162;10. M;11. ATG
ERS451417_00999	1717.62.peg.1010	NA	NA	NA	1	39	Cargentoratense_DSM44202,"Catypicum_R2070","Caurimucosum_ATCC700975","Cbelfantii_FRC0043","Ccallunae_DSM20147","Ccamporealensis_DSM44610","Cdeserti_GIMN1010","Cdiphtheriae_NCTC11397","Cdoosanense_DSM45436","Cefficiens_YS314","Cepidermidicanis_DSM45586","Cfalsenii_DSM44353","Cglutamicum_ATCC13032","Cglycinophilum_AJ3170","Chalotolerans_YIM70093","Chumireducens_DSM45392","Cimitans_DSM44264","Cjeike…	0.111592	0.0819725	1.65608	0.111592	0.0819725	1.65608	2	1	1. 0.65694;2. 263;3. 787;4. 289;5. 289;6. 865;7. 309;8. 925;9. 760;10. V;11. GTC
ERS451417_02140	1717.62.peg.2160	NA	NA	NA	1	32	Caurimucosum_ATCC700975,"Cbelfantii_FRC0043","Ccallunae_DSM20147","Cdeserti_GIMN1010","Cdiphtheriae_NCTC11397","Cdoosanense_DSM45436","Cefficiens_YS314","Cepidermidicanis_DSM45586","Cfalsenii_DSM44353","Cglutamicum_ATCC13032","Cglycinophilum_AJ3170","Chalotolerans_YIM70093","Chumireducens_DSM45392","Cimitans_DSM44264","Cjeikeium_K41","Ckutscheri_DSM20755","Clactis_RW25","Cmarinum_DSM44953","Cmari…	0.112259	0.112259	1.66174	0.112259	0.112259	1.66174	2050	2	1. 0.43604;2. 248;3. 742;4. 299;5. 294;6. 880;7. 302;8. 904;9. 685;10. I;11. ATT	1. 0.59037;2. 324;3. 970;4. 375;5. 370;6. 1108;7. 378;8. 1132;9. 913;10. Q;11. CAA
ERS451417_00065	1717.62.peg.61	NA	NA	NA	1	4	Cbelfantii_FRC0043,"Cdiphtheriae_NCTC11397","Crouxii_FRC0190","Csimulans_PES1"	0.431384	0.431384	4.89242	0.478542	0.429373	4.89662	2	4	1. 0.73129;2. 187;3. 559;4. 191;5. 187;6. 559;7. 187;8. 559;9. 484;10. V;11. GTT	1. 0.65582;2. 207;3. 619;4. 229;5. 207;6. 619;7. 212;8. 634;9. 508;10. T;11. ACC	1. 0.52339;2. 302;3. 904;4. 336;5. 303;6. 907;7. 308;8. 922;9. 781;10. S;11. TCG	1. 0.72084;2. 389;3. 1165;4. 442;5. 390;6. 1168;7. 401;8. 1201;9. 991;10. A;11. GCC
ERS451417_00809	1717.62.peg.816	NA	NA	NA	1	18	Cargentoratense_DSM44202,"Caurimucosum_ATCC700975","Cbelfantii_FRC0043","Cdeserti_GIMN1010","Cdiphtheriae_NCTC11397","Cefficiens_YS314","Cepidermidicanis_DSM45586","Cfalsenii_DSM44353","Cglutamicum_ATCC13032","Cjeikeium_K41","Ckutscheri_DSM20755","Cmustelae_DSM45274","CriegeliiPUDD83A45","Crouxii_FRC0190","Csimulans_PES1","Csingulare_IBSB52218","Ctestudinoris_DSM44614","Curealyticum_DSM7109"	0.334579	0.312456	1.9794	0.334579	0.312456	1.9794	2050	2	1. 0.60605;2. 424;3. 1270;4. 451;5. 436;6. 1306;7. 494;8. 1480;9. 871;10. D;11. GAC	1. 0.65519;2. 538;3. 1612;4. 580;5. 550;6. 1648;7. 608;8. 1822;9. 1183;10. A;11. GCA
ERS451417_01985	1717.62.peg.1985	NA	NA	NA	1	13	Catypicum_R2070,"Caurimucosum_ATCC700975","Cbelfantii_FRC0043","Cdiphtheriae_NCTC11397","Cimitans_DSM44264","Ckutscheri_DSM20755","Cpseudotuberculosis_ATCC19410","Csilvaticum_KL0182","Csimulans_PES1","Csingulare_IBSB52218","Culcerans_NCTC12077","Culcerans_NCTC7910","Cvitaeruminis_DSM20294"	0.156046	0.156046	2.4839	0.156046	0.156046	2.48389	258	0
ERS451417_01838	1717.62.peg.1841	NA	NA	NA	1	4	Cbelfantii_FRC0043,"Cdiphtheriae_NCTC11397","Cglycinophilum_AJ3170","Csingulare_IBSB52218"	0.134702	0.134702	1.23471	0.134702	0.134702	1.23471	1026	1	1. 0.51967;2. 15;3. 43;4. 163;5. 23;6. 67;7. 23;8. 67;9. 43;10. S;11. TCT
ERS451417_01258	1717.62.peg.1266	NA	NA	NA	1	18	Cargentoratense_DSM44202,"Cbelfantii_FRC0043","Ccallunae_DSM20147","Cdeserti_GIMN1010","Cdiphtheriae_NCTC11397","Cdoosanense_DSM45436","Cepidermidicanis_DSM45586","Cglutamicum_ATCC13032","Chalotolerans_YIM70093","Chumireducens_DSM45392","Ckutscheri_DSM20755","Cmarinum_DSM44953","Cpseudotuberculosis_ATCC19410","Crouxii_FRC0190","Ctestudinoris_DSM44614","Culcerans_NCTC12077","Culcerans_NCTC7910","C…	0.312479	0.312479	1.37126	0.312479	0.312479	1.37126	2306	0
ERS451417_00684	1717.62.peg.690	NA	NA	NA	1	3	Cbelfantii_FRC0043,"Cdiphtheriae_NCTC11397","Csilvaticum_KL0182"	0.0998891	0.068746	0.86173	0.0998891	0.068746	0.86165	386	0
ERS451417_01995	1717.62.peg.1998	NA	NA	NA	1	38	Cargentoratense_DSM44202,"Catypicum_R2070","Caurimucosum_ATCC700975","Cbelfantii_FRC0043","Ccallunae_DSM20147","Ccamporealensis_DSM44610","Cdeserti_GIMN1010","Cdiphtheriae_NCTC11397","Cdoosanense_DSM45436","Cefficiens_YS314","Cepidermidicanis_DSM45586","Cfalsenii_DSM44353","Cglutamicum_ATCC13032","Cglycinophilum_AJ3170","Chalotolerans_YIM70093","Chumireducens_DSM45392","Cimitans_DSM44264","Cjeike…	0.110589	0.110589	1.98756	0.110589	0.110589	1.98756	3074	2	1. 0.42674;2. 210;3. 628;4. 258;5. 258;6. 772;7. 450;8. 1348;9. 355;10. D;11. GAC	1. 0.53062;2. 457;3. 1369;4. 522;5. 522;6. 1564;7. 727;8. 2179;9. 1045;10. E;11. GAA
ERS451417_01307	1717.62.peg.1315	NA	NA	NA	1	37	Cargentoratense_DSM44202,"Catypicum_R2070","Caurimucosum_ATCC700975","Cbelfantii_FRC0043","Ccallunae_DSM20147","Ccamporealensis_DSM44610","Cdeserti_GIMN1010","Cdiphtheriae_NCTC11397","Cdoosanense_DSM45436","Cefficiens_YS314","Cepidermidicanis_DSM45586","Cfalsenii_DSM44353","Cglutamicum_ATCC13032","Cglycinophilum_AJ3170","Chalotolerans_YIM70093","Chumireducens_DSM45392","Cimitans_DSM44264","Cjeike…	0.0654351	0.0654351	2.07648	0.0654351	0.0654351	2.07648	258	0
ERS451417_01872	1717.62.peg.1874	NA	NA	NA	1	38	Cargentoratense_DSM44202,"Catypicum_R2070","Caurimucosum_ATCC700975","Cbelfantii_FRC0043","Ccallunae_DSM20147","Ccamporealensis_DSM44610","Cdeserti_GIMN1010","Cdiphtheriae_NCTC11397","Cdoosanense_DSM45436","Cefficiens_YS314","Cepidermidicanis_DSM45586","Cfalsenii_DSM44353","Cglutamicum_ATCC13032","Cglycinophilum_AJ3170","Chalotolerans_YIM70093","Chumireducens_DSM45392","Cimitans_DSM44264","Cjeike…	0.0844821	0.0844821	7.37217	0.0844821	0.0844821	7.37219	258	0
ERS451417_01369	1717.62.peg.1378	NA	NA	NA	1	20	Cbelfantii_FRC0043,"Cdeserti_GIMN1010","Cdiphtheriae_NCTC11397","Cdoosanense_DSM45436","Cefficiens_YS314","Cglutamicum_ATCC13032","Chalotolerans_YIM70093","Chumireducens_DSM45392","Ckutscheri_DSM20755","Cmarinum_DSM44953","Cmaris_DSM45190","Cmustelae_DSM45274","Cpseudotuberculosis_31","Cpseudotuberculosis_ATCC19410","Csilvaticum_KL0182","Ctestudinoris_DSM44614","Culcerans_NCTC12077","Culcerans_NC…	0.264329	0.264293	1.533	0.264731	0.264282	1.533	2306	0
ERS451417_00037	1717.62.peg.33	NA	NA	NA	1	6	Cbelfantii_FRC0043,"Cdiphtheriae_NCTC11397","Cefficiens_YS314","Chalotolerans_YIM70093","Cjeikeium_K41","Curealyticum_DSM7109"	0.313731	0.313731	1.63374	0.31374	0.313731	1.63374	258	0
ERS451417_00954	1717.62.peg.961	NA	NA	NA	1	39	Cargentoratense_DSM44202,"Catypicum_R2070","Caurimucosum_ATCC700975","Cbelfantii_FRC0043","Ccallunae_DSM20147","Ccamporealensis_DSM44610","Cdeserti_GIMN1010","Cdiphtheriae_NCTC11397","Cdoosanense_DSM45436","Cefficiens_YS314","Cepidermidicanis_DSM45586","Cfalsenii_DSM44353","Cglutamicum_ATCC13032","Cglycinophilum_AJ3170","Chalotolerans_YIM70093","Chumireducens_DSM45392","Cimitans_DSM44264","Cjeike…	0.148362	0.0836816	1.75955	0.148362	0.0836816	1.75955	1026	2	1. 0.70308;2. 144;3. 430;4. 182;5. 182;6. 544;7. 197;8. 589;9. 385;10. F;11. TTT	1. 0.67372;2. 344;3. 1030;4. 383;5. 383;6. 1147;7. 398;8. 1192;9. 982;10. A;11. GCG
ERS451417_00277	1717.62.peg.275	NA	NA	NA	1	3	Cbelfantii_FRC0043,"Cdiphtheriae_NCTC11397","Cmustelae_DSM45274"	0.774782	0.495255	2.08733	0.774782	0.495255	2.08733	130	1	1. 0.71146;2. 8;3. 22;4. 11;5. 11;6. 31;7. 11;8. 31;9. 22;10. L;11. CTC
ERS451417_01700	1717.62.peg.1706	NA	NA	NA	1	38	Cargentoratense_DSM44202,"Catypicum_R2070","Caurimucosum_ATCC700975","Cbelfantii_FRC0043","Ccallunae_DSM20147","Ccamporealensis_DSM44610","Cdeserti_GIMN1010","Cdiphtheriae_NCTC11397","Cdoosanense_DSM45436","Cefficiens_YS314","Cepidermidicanis_DSM45586","Cfalsenii_DSM44353","Cglutamicum_ATCC13032","Cglycinophilum_AJ3170","Chalotolerans_YIM70093","Chumireducens_DSM45392","Cimitans_DSM44264","Cjeike…	0.124964	0.124964	1.71433	0.124964	0.124964	1.71434	2	1	1. 0.6203;2. 120;3. 358;4. 133;5. 133;6. 397;7. 195;8. 583;9. 316;10. G;11. GGC
ERS451417_01044	1717.62.peg.1054	NA	NA	NA	1	34	Cargentoratense_DSM44202,"Catypicum_R2070","Caurimucosum_ATCC700975","Cbelfantii_FRC0043","Ccallunae_DSM20147","Ccamporealensis_DSM44610","Cdeserti_GIMN1010","Cdiphtheriae_NCTC11397","Cdoosanense_DSM45436","Cefficiens_YS314","Cepidermidicanis_DSM45586","Cfalsenii_DSM44353","Cglutamicum_ATCC13032","Cglycinophilum_AJ3170","Chalotolerans_YIM70093","Chumireducens_DSM45392","Cimitans_DSM44264","Cjeike…	0.199034	0.199034	1.94233	0.199034	0.199034	1.94236	3330	0
ERS451417_00387	1717.62.peg.387	NA	NA	NA	1	11	Cbelfantii_FRC0043,"Cdiphtheriae_NCTC11397","Cepidermidicanis_DSM45586","Cmarinum_DSM44953","Cpseudotuberculosis_31","Cpseudotuberculosis_ATCC19410","Crouxii_FRC0190","Csilvaticum_KL0182","Ctestudinoris_DSM44614","Culcerans_NCTC12077","Culcerans_NCTC7910"	0.284245	0.284245	1.72998	0.284245	0.284245	1.72998	1282	0
ERS451417_00086	1717.62.peg.83	NA	NA	NA	1	26	Cbelfantii_FRC0043,"Ccallunae_DSM20147","Ccamporealensis_DSM44610","Cdeserti_GIMN1010","Cdiphtheriae_NCTC11397","Cefficiens_YS314","Cepidermidicanis_DSM45586","Cfalsenii_DSM44353","Cglutamicum_ATCC13032","Cglycinophilum_AJ3170","Chalotolerans_YIM70093","Chumireducens_DSM45392","Cjeikeium_K41","Ckroppenstedtii_DSM44385","Clactis_RW25","Cmarinum_DSM44953","Cmaris_DSM45190","Cpseudotuberculosis_31",…	0.143338	0.143338	1.55044	0.162489	0.143454	1.55115	2	2	1. 0.57989;2. 44;3. 130;4. 59;5. 59;6. 175;7. 74;8. 220;9. 19;10. D;11. GAT	1. 0.5073;2. 343;3. 1027;4. 366;5. 366;6. 1096;7. 391;8. 1171;9. 883;10. E;11. GAG
ERS451417_01361	1717.62.peg.1369	NA	NA	NA	1	38	Cargentoratense_DSM44202,"Catypicum_R2070","Caurimucosum_ATCC700975","Cbelfantii_FRC0043","Ccallunae_DSM20147","Ccamporealensis_DSM44610","Cdeserti_GIMN1010","Cdiphtheriae_NCTC11397","Cdoosanense_DSM45436","Cefficiens_YS314","Cepidermidicanis_DSM45586","Cfalsenii_DSM44353","Cglutamicum_ATCC13032","Cglycinophilum_AJ3170","Chalotolerans_YIM70093","Chumireducens_DSM45392","Cimitans_DSM44264","Cjeike…	0.16509	0.1432	1.76548	0.16509	0.1432	1.76548	2	4	1. 0.55725;2. 81;3. 241;4. 109;5. 109;6. 325;7. 134;8. 400;9. 211;10. S;11. TCG	1. 0.58006;2. 169;3. 505;4. 197;5. 197;6. 589;7. 222;8. 664;9. 475;10. L;11. CTT	1. 0.53491;2. 236;3. 706;4. 264;5. 264;6. 790;7. 289;8. 865;9. 676;10. R;11. AGG	1. 0.47865;2. 332;3. 994;4. 364;5. 364;6. 1090;7. 399;8. 1195;9. 934;10. N;11. AAC
ERS451417_00671	1717.62.peg.678	NA	NA	NA	1	16	Cargentoratense_DSM44202,"Cbelfantii_FRC0043","Cdiphtheriae_NCTC11397","Cefficiens_YS314","Cepidermidicanis_DSM45586","Ckroppenstedtii_DSM44385","Ckutscheri_DSM20755","Clactis_RW25","Cmustelae_DSM45274","Cpseudotuberculosis_31","Cpseudotuberculosis_ATCC19410","Crouxii_FRC0190","Csilvaticum_KL0182","Culcerans_NCTC12077","Culcerans_NCTC7910","Cvitaeruminis_DSM20294"	0.0908722	0.0908722	2.74175	0.105658	0.090371	2.74444	2	3	1. 0.55364;2. 120;3. 358;4. 131;5. 131;6. 391;7. 147;8. 439;9. 331;10. A;11. GCT	1. 0.52434;2. 282;3. 844;4. 293;5. 293;6. 877;7. 309;8. 925;9. 817;10. K;11. AAG	1. 0.44749;2. 303;3. 907;4. 314;5. 314;6. 940;7. 330;8. 988;9. 880;10. V;11. GTC
ERS451417_01345	1717.62.peg.1353	NA	NA	NA	1	38	Cargentoratense_DSM44202,"Catypicum_R2070","Caurimucosum_ATCC700975","Cbelfantii_FRC0043","Ccallunae_DSM20147","Ccamporealensis_DSM44610","Cdeserti_GIMN1010","Cdiphtheriae_NCTC11397","Cdoosanense_DSM45436","Cefficiens_YS314","Cepidermidicanis_DSM45586","Cfalsenii_DSM44353","Cglutamicum_ATCC13032","Cglycinophilum_AJ3170","Chalotolerans_YIM70093","Chumireducens_DSM45392","Cimitans_DSM44264","Cjeike…	0.200653	0.143858	1.73327	0.200653	0.143858	1.73327	3074	5	1. 0.52502;2. 54;3. 160;4. 78;5. 78;6. 232;7. 89;8. 265;9. 76;10. A;11. GCT	1. 0.57533;2. 78;3. 232;4. 102;5. 102;6. 304;7. 113;8. 337;9. 148;10. G;11. GGA	1. 0.55255;2. 175;3. 523;4. 199;5. 199;6. 595;7. 210;8. 628;9. 397;10. I;11. ATT	1. 0.41182;2. 246;3. 736;4. 273;5. 273;6. 817;7. 284;8. 850;9. 577;10. E;11. GAG	1. 0.58881;2. 253;3. 757;4. 280;5. 280;6. 838;7. 291;8. 871;9. 598;10. L;11. CTT
ERS451417_00496	1717.62.peg.499	NA	NA	NA	1	39	Cargentoratense_DSM44202,"Catypicum_R2070","Caurimucosum_ATCC700975","Cbelfantii_FRC0043","Ccallunae_DSM20147","Ccamporealensis_DSM44610","Cdeserti_GIMN1010","Cdiphtheriae_NCTC11397","Cdoosanense_DSM45436","Cefficiens_YS314","Cepidermidicanis_DSM45586","Cfalsenii_DSM44353","Cglutamicum_ATCC13032","Cglycinophilum_AJ3170","Chalotolerans_YIM70093","Chumireducens_DSM45392","Cimitans_DSM44264","Cjeike…	0.192375	0.192375	1.66788	0.192375	0.192375	1.66788	3330	0
ERS451417_00388	1717.62.peg.388	NA	NA	NA	1	18	Cbelfantii_FRC0043,"Cdiphtheriae_NCTC11397","Cepidermidicanis_DSM45586","Chumireducens_DSM45392","Ckutscheri_DSM20755","Clactis_RW25","Cmarinum_DSM44953","Cmustelae_DSM45274","Cpseudotuberculosis_31","Cpseudotuberculosis_ATCC19410","Crouxii_FRC0190","Csilvaticum_KL0182","Csimulans_PES1","Ctestudinoris_DSM44614","Culcerans_NCTC12077","Culcerans_NCTC7910","Curealyticum_DSM7109","Cvitaeruminis_DSM20…	0.141457	0.141457	1.78785	0.141457	0.141457	1.78785	2	3	1. 0.41329;2. 44;3. 130;4. 158;5. 118;6. 352;7. 175;8. 523;9. 94;10. I;11. ATC	1. 0.5078;2. 66;3. 196;4. 180;5. 140;6. 418;7. 197;8. 589;9. 160;10. S;11. TCT	1. 0.46735;2. 455;3. 1363;4. 605;5. 529;6. 1585;7. 588;8. 1762;9. 1297;10. M;11. ATG
ERS451417_01164	1717.62.peg.1175	NA	NA	NA	1	37	Cargentoratense_DSM44202,"Catypicum_R2070","Caurimucosum_ATCC700975","Cbelfantii_FRC0043","Ccallunae_DSM20147","Ccamporealensis_DSM44610","Cdeserti_GIMN1010","Cdiphtheriae_NCTC11397","Cdoosanense_DSM45436","Cefficiens_YS314","Cfalsenii_DSM44353","Cglutamicum_ATCC13032","Cglycinophilum_AJ3170","Chalotolerans_YIM70093","Chumireducens_DSM45392","Cimitans_DSM44264","Cjeikeium_K41","Ckroppenstedtii_DS…	0.259027	0.171298	1.61386	0.259017	0.171297	1.61386	3074	2	1. 0.66344;2. 63;3. 187;4. 85;5. 84;6. 250;7. 155;8. 463;9. 49;10. D;11. GAC	1. 0.68947;2. 177;3. 529;4. 199;5. 198;6. 592;7. 269;8. 805;9. 358;10. M;11. ATG
ERS451417_00872	1717.62.peg.878	NA	NA	NA	1	39	Cargentoratense_DSM44202,"Catypicum_R2070","Caurimucosum_ATCC700975","Cbelfantii_FRC0043","Ccallunae_DSM20147","Ccamporealensis_DSM44610","Cdeserti_GIMN1010","Cdiphtheriae_NCTC11397","Cdoosanense_DSM45436","Cefficiens_YS314","Cepidermidicanis_DSM45586","Cfalsenii_DSM44353","Cglutamicum_ATCC13032","Cglycinophilum_AJ3170","Chalotolerans_YIM70093","Chumireducens_DSM45392","Cimitans_DSM44264","Cjeike…	0.135516	0.135516	1.92009	0.135525	0.135525	1.92009	2	1	1. 0.61631;2. 320;3. 958;4. 323;5. 323;6. 967;7. 323;8. 967;9. 943;10. H;11. CAC
ERS451417_00253	1717.62.peg.248	NA	NA	NA	1	9	Cargentoratense_DSM44202,"Cbelfantii_FRC0043","Cdiphtheriae_NCTC11397","Ckroppenstedtii_DSM44385","Cmustelae_DSM45274","Crouxii_FRC0190","Csilvaticum_KL0182","Culcerans_NCTC12077","Culcerans_NCTC7910"	0.087225	0.087225	2.06636	0.087225	0.087225	2.06636	2	5	1. 0.50162;2. 159;3. 475;4. 170;5. 166;6. 496;7. 179;8. 535;9. 331;10. D;11. GAC	1. 0.42398;2. 176;3. 526;4. 209;5. 205;6. 613;7. 219;8. 655;9. 373;10. D;11. GAC	1. 0.56516;2. 264;3. 790;4. 300;5. 295;6. 883;7. 325;8. 973;9. 586;10. L;11. CTG	1. 0.47189;2. 276;3. 826;4. 316;5. 307;6. 919;7. 337;8. 1009;9. 622;10. A;11. GCC	1. 0.46999;2. 386;3. 1156;4. 442;5. 421;6. 1261;7. 452;8. 1354;9. 913;10. A;11. GCC
ERS451417_00098	1717.62.peg.96	NA	NA	NA	1	10	Cbelfantii_FRC0043,"Cdiphtheriae_NCTC11397","Cmustelae_DSM45274","Cpseudotuberculosis_31","Cpseudotuberculosis_ATCC19410","Crouxii_FRC0190","Csilvaticum_KL0182","Culcerans_NCTC12077","Culcerans_NCTC7910","Cvitaeruminis_DSM20294"	0.135917	0.135917	3.08097	0.135917	0.135917	3.08098	2	1	1. 0.47488;2. 60;3. 178;4. 88;5. 63;6. 187;7. 63;8. 187;9. 115;10. P;11. CCC
ERS451417_00122	1717.62.peg.120	NA	NA	NA	1	8	Cbelfantii_FRC0043,"Cdiphtheriae_NCTC11397","Cpseudotuberculosis_31","Cpseudotuberculosis_ATCC19410","Crouxii_FRC0190","Csilvaticum_KL0182","Culcerans_NCTC12077","Culcerans_NCTC7910"	0.203829	0.203829	3.86098	0.203829	0.203829	3.86098	2050	1	1. 0.47552;2. 167;3. 499;4. 265;5. 177;6. 529;7. 178;8. 532;9. 466;10. S;11. AGC
ERS451417_00400	1717.62.peg.400	NA	NA	NA	1	39	Cargentoratense_DSM44202,"Catypicum_R2070","Caurimucosum_ATCC700975","Cbelfantii_FRC0043","Ccallunae_DSM20147","Ccamporealensis_DSM44610","Cdeserti_GIMN1010","Cdiphtheriae_NCTC11397","Cdoosanense_DSM45436","Cefficiens_YS314","Cepidermidicanis_DSM45586","Cfalsenii_DSM44353","Cglutamicum_ATCC13032","Cglycinophilum_AJ3170","Chalotolerans_YIM70093","Chumireducens_DSM45392","Cimitans_DSM44264","Cjeike…	0.31081	0.0674612	2.85346	0.163252	0.0674612	2.85346	258	0
ERS451417_02229	1717.62.peg.2254	NA	NA	NA	1	28	Catypicum_R2070,"Caurimucosum_ATCC700975","Cbelfantii_FRC0043","Ccallunae_DSM20147","Ccamporealensis_DSM44610","Cdeserti_GIMN1010","Cdiphtheriae_NCTC11397","Cdoosanense_DSM45436","Cepidermidicanis_DSM45586","Cfalsenii_DSM44353","Cglutamicum_ATCC13032","Chalotolerans_YIM70093","Chumireducens_DSM45392","Cimitans_DSM44264","Ckutscheri_DSM20755","Cmarinum_DSM44953","Cmaris_DSM45190","Cmustelae_DSM452…	0.243522	0.243522	1.62309	0.243522	0.243522	1.62309	2050	1	1. 0.69735;2. 314;3. 940;4. 408;5. 339;6. 1015;7. 363;8. 1087;9. 679;10. I;11. ATT
ERS451417_00405	1717.62.peg.405	NA	NA	NA	1	39	Cargentoratense_DSM44202,"Catypicum_R2070","Caurimucosum_ATCC700975","Cbelfantii_FRC0043","Ccallunae_DSM20147","Ccamporealensis_DSM44610","Cdeserti_GIMN1010","Cdiphtheriae_NCTC11397","Cdoosanense_DSM45436","Cefficiens_YS314","Cepidermidicanis_DSM45586","Cfalsenii_DSM44353","Cglutamicum_ATCC13032","Cglycinophilum_AJ3170","Chalotolerans_YIM70093","Chumireducens_DSM45392","Cimitans_DSM44264","Cjeike…	0.156667	0.156667	2.80993	0.156667	0.156667	2.80994	258	0
ERS451417_01566	1717.62.peg.1575	NA	NA	NA	1	39	Cargentoratense_DSM44202,"Catypicum_R2070","Caurimucosum_ATCC700975","Cbelfantii_FRC0043","Ccallunae_DSM20147","Ccamporealensis_DSM44610","Cdeserti_GIMN1010","Cdiphtheriae_NCTC11397","Cdoosanense_DSM45436","Cefficiens_YS314","Cepidermidicanis_DSM45586","Cfalsenii_DSM44353","Cglutamicum_ATCC13032","Cglycinophilum_AJ3170","Chalotolerans_YIM70093","Chumireducens_DSM45392","Cimitans_DSM44264","Cjeike…	0.140457	0.140457	2.54742	0.140457	0.140457	2.54742	258	0
ERS451417_00846	1717.62.peg.851	NA	NA	NA	1	39	Cargentoratense_DSM44202,"Catypicum_R2070","Caurimucosum_ATCC700975","Cbelfantii_FRC0043","Ccallunae_DSM20147","Ccamporealensis_DSM44610","Cdeserti_GIMN1010","Cdiphtheriae_NCTC11397","Cdoosanense_DSM45436","Cefficiens_YS314","Cepidermidicanis_DSM45586","Cfalsenii_DSM44353","Cglutamicum_ATCC13032","Cglycinophilum_AJ3170","Chalotolerans_YIM70093","Chumireducens_DSM45392","Cimitans_DSM44264","Cjeike…	0.227038	0.189704	1.77836	0.227038	0.189703	1.77836	2	2	1. 0.63421;2. 82;3. 244;4. 96;5. 96;6. 286;7. 150;8. 448;9. 157;10. D;11. GAC	1. 0.6634;2. 248;3. 742;4. 262;5. 262;6. 784;7. 316;8. 946;9. 655;10. V;11. GTT
ERS451417_00777	1717.62.peg.784	NA	NA	NA	1	39	Cargentoratense_DSM44202,"Catypicum_R2070","Caurimucosum_ATCC700975","Cbelfantii_FRC0043","Ccallunae_DSM20147","Ccamporealensis_DSM44610","Cdeserti_GIMN1010","Cdiphtheriae_NCTC11397","Cdoosanense_DSM45436","Cefficiens_YS314","Cepidermidicanis_DSM45586","Cfalsenii_DSM44353","Cglutamicum_ATCC13032","Cglycinophilum_AJ3170","Chalotolerans_YIM70093","Chumireducens_DSM45392","Cimitans_DSM44264","Cjeike…	0.178442	0.15726	1.90174	0.178442	0.15726	1.90174	2	4	1. 0.56796;2. 130;3. 388;4. 162;5. 162;6. 484;7. 180;8. 538;9. 274;10. S;11. TCA	1. 0.49619;2. 365;3. 1093;4. 399;5. 399;6. 1195;7. 417;8. 1249;9. 979;10. E;11. GAA	1. 0.56038;2. 426;3. 1276;4. 460;5. 460;6. 1378;7. 480;8. 1438;9. 1156;10. G;11. GGT	1. 0.4893;2. 558;3. 1672;4. 601;5. 601;6. 1801;7. 619;8. 1855;9. 1531;10. T;11. ACC
ERS451417_01327	1717.62.peg.1335	NA	NA	NA	1	38	Cargentoratense_DSM44202,"Catypicum_R2070","Caurimucosum_ATCC700975","Cbelfantii_FRC0043","Ccallunae_DSM20147","Ccamporealensis_DSM44610","Cdeserti_GIMN1010","Cdiphtheriae_NCTC11397","Cdoosanense_DSM45436","Cefficiens_YS314","Cepidermidicanis_DSM45586","Cfalsenii_DSM44353","Cglutamicum_ATCC13032","Cglycinophilum_AJ3170","Chalotolerans_YIM70093","Chumireducens_DSM45392","Cimitans_DSM44264","Cjeike…	0.239842	0.155162	2.18883	0.239832	0.155162	2.18883	1026	1	1. 0.67849;2. 88;3. 262;4. 112;5. 112;6. 334;7. 130;8. 388;9. 229;10. D;11. GAC
ERS451417_00096	1717.62.peg.94	NA	NA	NA	1	11	Cbelfantii_FRC0043,"Cdiphtheriae_NCTC11397","Chalotolerans_YIM70093","Cmustelae_DSM45274","Cpseudotuberculosis_31","Cpseudotuberculosis_ATCC19410","Crouxii_FRC0190","Csilvaticum_KL0182","Culcerans_NCTC12077","Culcerans_NCTC7910","Cvitaeruminis_DSM20294"	0.132466	0.132466	2.49272	0.132466	0.132466	2.49272	2	2	1. 0.68178;2. 88;3. 262;4. 138;5. 136;6. 406;7. 163;8. 487;9. 193;10. K;11. AAA	1. 0.76154;2. 322;3. 964;4. 412;5. 372;6. 1114;7. 399;8. 1195;9. 844;10. S;11. AGT
ERS451417_00661	1717.62.peg.665	NA	NA	NA	1	36	Catypicum_R2070,"Caurimucosum_ATCC700975","Cbelfantii_FRC0043","Ccallunae_DSM20147","Ccamporealensis_DSM44610","Cdeserti_GIMN1010","Cdiphtheriae_NCTC11397","Cdoosanense_DSM45436","Cefficiens_YS314","Cepidermidicanis_DSM45586","Cfalsenii_DSM44353","Cglutamicum_ATCC13032","Chalotolerans_YIM70093","Chumireducens_DSM45392","Cimitans_DSM44264","Cjeikeium_K41","Ckroppenstedtii_DSM44385","Ckutscheri_DSM…	0.248735	0.248735	1.556	0.248735	0.248735	1.556	3330	0
ERS451417_00685	1717.62.peg.691	NA	NA	NA	1	11	Cargentoratense_DSM44202,"Catypicum_R2070","Cbelfantii_FRC0043","Cdiphtheriae_NCTC11397","Cglutamicum_ATCC13032","Ckroppenstedtii_DSM44385","Ckutscheri_DSM20755","Cmaris_DSM45190","Cmustelae_DSM45274","Csilvaticum_KL0182","Cterpenotabidum_Y11"	0.432118	0.432118	1.73226	0.432118	0.432118	1.73226	2050	1	1. 0.47246;2. 115;3. 343;4. 133;5. 133;6. 397;7. 155;8. 463;9. 211;10. E;11. GAG
ERS451417_00841	1717.62.peg.846	NA	NA	NA	1	4	Cbelfantii_FRC0043,"Cdiphtheriae_NCTC11397","Crouxii_FRC0190","Culcerans_NCTC7910"	0.341823	0.341823	1.88752	0.34183	0.341811	1.88744	2	2	1. 0.65761;2. 68;3. 202;4. 82;5. 68;6. 202;7. 68;8. 202;9. 199;10. T;11. ACC	1. 0.46141;2. 164;3. 490;4. 197;5. 166;6. 496;7. 169;8. 505;9. 436;10. V;11. GTG
ERS451417_00613	1717.62.peg.617	NA	NA	NA	1	3	Cbelfantii_FRC0043,"Cdiphtheriae_NCTC11397","Cepidermidicanis_DSM45586"	0.318215	0.314271	5.30664	0.314331	0.314271	5.30651	386	0
ERS451417_00038	1717.62.peg.34	NA	NA	NA	1	31	Cargentoratense_DSM44202,"Caurimucosum_ATCC700975","Cbelfantii_FRC0043","Ccallunae_DSM20147","Cdeserti_GIMN1010","Cdiphtheriae_NCTC11397","Cefficiens_YS314","Cepidermidicanis_DSM45586","Cfalsenii_DSM44353","Cglutamicum_ATCC13032","Cglycinophilum_AJ3170","Chalotolerans_YIM70093","Chumireducens_DSM45392","Cimitans_DSM44264","Cjeikeium_K41","Ckroppenstedtii_DSM44385","Clactis_RW25","Cmarinum_DSM4495…	0.204908	0.189605	2.21174	0.204908	0.189605	2.21173	1026	1	1. 0.60576;2. 92;3. 274;4. 136;5. 136;6. 406;7. 186;8. 556;9. 220;10. D;11. GAC
ERS451417_00468	1717.62.peg.472	NA	NA	NA	1	12	Cbelfantii_FRC0043,"Cdiphtheriae_NCTC11397","Ckutscheri_DSM20755","Cmustelae_DSM45274","Cpseudotuberculosis_31","Cpseudotuberculosis_ATCC19410","Crouxii_FRC0190","Csilvaticum_KL0182","Culcerans_NCTC12077","Culcerans_NCTC7910","Cuterequi_DSM45634","Cvitaeruminis_DSM20294"	0.162765	0.162765	3.17346	0.162765	0.162765	3.17345	2	1	1. 0.48372;2. 406;3. 1216;4. 565;5. 416;6. 1246;7. 456;8. 1366;9. 1123;10. S;11. TCA
ERS451417_00829	1717.62.peg.833	NA	NA	NA	1	39	Cargentoratense_DSM44202,"Catypicum_R2070","Caurimucosum_ATCC700975","Cbelfantii_FRC0043","Ccallunae_DSM20147","Ccamporealensis_DSM44610","Cdeserti_GIMN1010","Cdiphtheriae_NCTC11397","Cdoosanense_DSM45436","Cefficiens_YS314","Cepidermidicanis_DSM45586","Cfalsenii_DSM44353","Cglutamicum_ATCC13032","Cglycinophilum_AJ3170","Chalotolerans_YIM70093","Chumireducens_DSM45392","Cimitans_DSM44264","Cjeike…	0.0871977	0.0871977	1.58477	0.0871977	0.0871977	1.58477	258	0
ERS451417_00371	1717.62.peg.370	NA	NA	NA	1	39	Cargentoratense_DSM44202,"Catypicum_R2070","Caurimucosum_ATCC700975","Cbelfantii_FRC0043","Ccallunae_DSM20147","Ccamporealensis_DSM44610","Cdeserti_GIMN1010","Cdiphtheriae_NCTC11397","Cdoosanense_DSM45436","Cefficiens_YS314","Cepidermidicanis_DSM45586","Cfalsenii_DSM44353","Cglutamicum_ATCC13032","Cglycinophilum_AJ3170","Chalotolerans_YIM70093","Chumireducens_DSM45392","Cimitans_DSM44264","Cjeike…	0.106818	0.106818	1.86334	0.106818	0.106818	1.86334	2306	0
ERS451417_00983	1717.62.peg.994	NA	NA	NA	1	39	Cargentoratense_DSM44202,"Catypicum_R2070","Caurimucosum_ATCC700975","Cbelfantii_FRC0043","Ccallunae_DSM20147","Ccamporealensis_DSM44610","Cdeserti_GIMN1010","Cdiphtheriae_NCTC11397","Cdoosanense_DSM45436","Cefficiens_YS314","Cepidermidicanis_DSM45586","Cfalsenii_DSM44353","Cglutamicum_ATCC13032","Cglycinophilum_AJ3170","Chalotolerans_YIM70093","Chumireducens_DSM45392","Cimitans_DSM44264","Cjeike…	0.156352	0.156352	1.84752	0.156352	0.156352	1.84752	3074	1	1. 0.49693;2. 218;3. 652;4. 232;5. 232;6. 694;7. 232;8. 694;9. 580;10. P;11. CCT
ERS451417_00514	1717.62.peg.518	NA	NA	NA	1	39	Cargentoratense_DSM44202,"Catypicum_R2070","Caurimucosum_ATCC700975","Cbelfantii_FRC0043","Ccallunae_DSM20147","Ccamporealensis_DSM44610","Cdeserti_GIMN1010","Cdiphtheriae_NCTC11397","Cdoosanense_DSM45436","Cefficiens_YS314","Cepidermidicanis_DSM45586","Cfalsenii_DSM44353","Cglutamicum_ATCC13032","Cglycinophilum_AJ3170","Chalotolerans_YIM70093","Chumireducens_DSM45392","Cimitans_DSM44264","Cjeike…	0.115303	0.115303	1.80298	0.115303	0.115303	1.80298	2	1	1. 0.6472;2. 220;3. 658;4. 230;5. 230;6. 688;7. 246;8. 736;9. 601;10. N;11. AAC
ERS451417_01209	1717.62.peg.1217	NA	NA	NA	1	32	Cargentoratense_DSM44202,"Catypicum_R2070","Cbelfantii_FRC0043","Ccallunae_DSM20147","Cdeserti_GIMN1010","Cdiphtheriae_NCTC11397","Cefficiens_YS314","Cepidermidicanis_DSM45586","Cfalsenii_DSM44353","Cglutamicum_ATCC13032","Cglycinophilum_AJ3170","Chalotolerans_YIM70093","Chumireducens_DSM45392","Cimitans_DSM44264","Cjeikeium_K41","Ckroppenstedtii_DSM44385","Ckutscheri_DSM20755","Clactis_RW25","Cm…	0.410994	0.208525	1.50625	0.410994	0.208525	1.50625	3074	3	1. 0.82218;2. 43;3. 127;4. 46;5. 46;6. 136;7. 48;8. 142;9. 94;10. Q;11. CAG	1. 0.82982;2. 84;3. 250;4. 87;5. 87;6. 259;7. 89;8. 265;9. 217;10. H;11. CAT	1. 0.82826;2. 112;3. 334;4. 115;5. 115;6. 343;7. 117;8. 349;9. 301;10. I;11. ATT
ERS451417_00189	1717.62.peg.185	NA	NA	NA	1	22	Catypicum_R2070,"Caurimucosum_ATCC700975","Cbelfantii_FRC0043","Ccamporealensis_DSM44610","Cdiphtheriae_NCTC11397","Cepidermidicanis_DSM45586","Cfalsenii_DSM44353","Ckroppenstedtii_DSM44385","Ckutscheri_DSM20755","Clactis_RW25","Cmustelae_DSM45274","Cpseudotuberculosis_31","Cpseudotuberculosis_ATCC19410","CriegeliiPUDD83A45","Crouxii_FRC0190","Csilvaticum_KL0182","Csimulans_PES1","Ctestudinoris_D…	0.437336	0.389198	2.2265	0.437336	0.389198	2.2265	2050	2	1. 0.7026;2. 63;3. 187;4. 63;5. 63;6. 187;7. 90;8. 268;9. 22;10. A;11. GCC	1. 0.71206;2. 235;3. 703;4. 244;5. 244;6. 730;7. 286;8. 856;9. 439;10. V;11. GTA
ERS451417_00251	1717.62.peg.246	NA	NA	NA	1	8	Cbelfantii_FRC0043,"Cdiphtheriae_NCTC11397","Cpseudotuberculosis_31","Cpseudotuberculosis_ATCC19410","Crouxii_FRC0190","Csilvaticum_KL0182","Culcerans_NCTC12077","Culcerans_NCTC7910"	0.311708	0.240841	3.79927	0.311708	0.240841	3.79927	2	3	1. 0.66107;2. 15;3. 43;4. 27;5. 15;6. 43;7. 15;8. 43;9. 43;10. A;11. GCA	1. 0.64024;2. 16;3. 46;4. 28;5. 16;6. 46;7. 16;8. 46;9. 46;10. G;11. GGA	1. 0.68336;2. 39;3. 115;4. 51;5. 39;6. 115;7. 39;8. 115;9. 115;10. A;11. GCT
ERS451417_02313	1717.62.peg.2340	NA	NA	NA	1	38	Cargentoratense_DSM44202,"Catypicum_R2070","Caurimucosum_ATCC700975","Cbelfantii_FRC0043","Ccallunae_DSM20147","Ccamporealensis_DSM44610","Cdeserti_GIMN1010","Cdiphtheriae_NCTC11397","Cdoosanense_DSM45436","Cefficiens_YS314","Cepidermidicanis_DSM45586","Cfalsenii_DSM44353","Cglutamicum_ATCC13032","Cglycinophilum_AJ3170","Chalotolerans_YIM70093","Chumireducens_DSM45392","Cimitans_DSM44264","Cjeike…	0.263034	0.263034	1.64845	0.263034	0.263034	1.64845	258	0
ERS451417_00068	1717.62.peg.64	NA	NA	NA	1	16	Cbelfantii_FRC0043,"Ccallunae_DSM20147","Cdiphtheriae_NCTC11397","Cdoosanense_DSM45436","Chalotolerans_YIM70093","Chumireducens_DSM45392","Cmarinum_DSM44953","Cmaris_DSM45190","Cpseudotuberculosis_31","Cpseudotuberculosis_ATCC19410","Crouxii_FRC0190","Csilvaticum_KL0182","Ctestudinoris_DSM44614","Culcerans_NCTC12077","Culcerans_NCTC7910","Cvitaeruminis_DSM20294"	0.195617	0.149575	1.63771	0.195617	0.149575	1.63771	2	1	1. 0.71085;2. 112;3. 334;4. 211;5. 118;6. 352;7. 127;8. 379;9. 262;10. A;11. GCC
ERS451417_01235	1717.62.peg.1243	NA	NA	NA	1	15	Cargentoratense_DSM44202,"Cbelfantii_FRC0043","Cdiphtheriae_NCTC11397","Cepidermidicanis_DSM45586","Ckroppenstedtii_DSM44385","Ckutscheri_DSM20755","Clactis_RW25","Cmustelae_DSM45274","Cpseudotuberculosis_31","Cpseudotuberculosis_ATCC19410","Crouxii_FRC0190","Csilvaticum_KL0182","Culcerans_NCTC12077","Culcerans_NCTC7910","Cvitaeruminis_DSM20294"	0.157082	0.145286	2.61161	0.157082	0.145286	2.61161	2050	2	1. 0.40039;2. 94;3. 280;4. 94;5. 94;6. 280;7. 94;8. 280;9. 112;10. A;11. GCT	1. 0.51698;2. 204;3. 610;4. 204;5. 204;6. 610;7. 204;8. 610;9. 442;10. T;11. ACA
ERS451417_00358	1717.62.peg.357	NA	NA	NA	1	39	Cargentoratense_DSM44202,"Catypicum_R2070","Caurimucosum_ATCC700975","Cbelfantii_FRC0043","Ccallunae_DSM20147","Ccamporealensis_DSM44610","Cdeserti_GIMN1010","Cdiphtheriae_NCTC11397","Cdoosanense_DSM45436","Cefficiens_YS314","Cepidermidicanis_DSM45586","Cfalsenii_DSM44353","Cglutamicum_ATCC13032","Cglycinophilum_AJ3170","Chalotolerans_YIM70093","Chumireducens_DSM45392","Cimitans_DSM44264","Cjeike…	0.185403	0.185403	1.87577	0.185403	0.185403	1.87576	258	0
ERS451417_02224	1717.62.peg.2249	NA	NA	NA	1	36	Cargentoratense_DSM44202,"Catypicum_R2070","Caurimucosum_ATCC700975","Cbelfantii_FRC0043","Ccallunae_DSM20147","Ccamporealensis_DSM44610","Cdeserti_GIMN1010","Cdiphtheriae_NCTC11397","Cdoosanense_DSM45436","Cefficiens_YS314","Cepidermidicanis_DSM45586","Cfalsenii_DSM44353","Cglutamicum_ATCC13032","Cglycinophilum_AJ3170","Chalotolerans_YIM70093","Chumireducens_DSM45392","Cimitans_DSM44264","Cjeike…	0.234081	0.234081	1.59561	0.234081	0.234081	1.59561	2	2	1. 0.50199;2. 13;3. 37;4. 32;5. 32;6. 94;7. 32;8. 94;9. 34;10. A;11. GCC	1. 0.5278;2. 416;3. 1246;4. 465;5. 465;6. 1393;7. 525;8. 1573;9. 1015;10. T;11. ACG
ERS451417_02214	1717.62.peg.2238	NA	NA	NA	1	11	Cbelfantii_FRC0043,"Cdiphtheriae_NCTC11397","Chumireducens_DSM45392","Cmarinum_DSM44953","Cpseudotuberculosis_31","Cpseudotuberculosis_ATCC19410","Csilvaticum_KL0182","Ctestudinoris_DSM44614","Culcerans_NCTC12077","Culcerans_NCTC7910","Cvitaeruminis_DSM20294"	0.072013	0.072013	2.19452	0.072013	0.072013	2.19452	2	2	1. 0.4166;2. 49;3. 145;4. 117;5. 53;6. 157;7. 53;8. 157;9. 100;10. L;11. CTC	1. 0.61949;2. 204;3. 610;4. 283;5. 208;6. 622;7. 208;8. 622;9. 565;10. T;11. ACA
ERS451417_00215	1717.62.peg.212	NA	NA	NA	1	11	Cbelfantii_FRC0043,"Ccallunae_DSM20147","Cdiphtheriae_NCTC11397","Ckutscheri_DSM20755","Cmustelae_DSM45274","Cpseudotuberculosis_ATCC19410","Crouxii_FRC0190","Csilvaticum_KL0182","Culcerans_NCTC12077","Culcerans_NCTC7910","Cvitaeruminis_DSM20294"	0.233761	0.0739846	2.41371	0.233761	0.0739846	2.41371	2	3	1. 0.70678;2. 4;3. 10;4. 34;5. 5;6. 13;7. 5;8. 13;9. 10;10. D;11. GAC	1. 0.65109;2. 51;3. 151;4. 81;5. 52;6. 154;7. 52;8. 154;9. 151;10. I;11. ATT	1. 0.6919;2. 55;3. 163;4. 85;5. 56;6. 166;7. 56;8. 166;9. 163;10. V;11. GTG
ERS451417_00856	1717.62.peg.861	NA	NA	NA	1	3	Cbelfantii_FRC0043,"Cdiphtheriae_NCTC11397","Crouxii_FRC0190"	0.551213	0.18536	3.71051	0.551213	0.18536	3.71051	130	12	1. 0.67376;2. 11;3. 31;4. 53;5. 11;6. 31;7. 11;8. 31;9. 31;10. A;11. GCC	1. 0.40908;2. 141;3. 421;4. 218;5. 141;6. 421;7. 141;8. 421;9. 421;10. I;11. ATT	1. 0.66985;2. 161;3. 481;4. 238;5. 161;6. 481;7. 161;8. 481;9. 481;10. A;11. GCC	1. 0.72793;2. 180;3. 538;4. 257;5. 180;6. 538;7. 180;8. 538;9. 538;10. A;11. GCG	1. 0.71102;2. 195;3. 583;4. 272;5. 195;6. 583;7. 195;8. 583;9. 583;10. P;11. CCG	1. 0.69788;2. 235;3. 703;4. 313;5. 235;6. 703;7. 235;8. 703;9. 703;10. T;11. ACA	1. 0.68827;2. 257;3. 769;4. 337;5. 257;6. 769;7. 257;8. 769;9. 769;10. A;11. GCG	1. 0.72133;2. 289;3. 865;4. 381;5. 289;6. 865;7. 289;8. 865;9. 865;10. M;11. ATG	1. 0.70054;2. 346;3. 1036;4. 443;5. 346;6. 1036;7. 346;8. 1036;9. 1036;10. I;11. ATC	1. 0.70797;2. 363;3. 1087;4. 460;5. 363;6. 1087;7. 363;8. 1087;9. 1087;10. I;11. ATT	1. 0.68568;2. 377;3. 1129;4. 474;5. 377;6. 1129;7. 377;8. 1129;9. 1129;10. V;11. GTA	1. 0.7113;2. 389;3. 1165;4. 523;5. 389;6. 1165;7. 389;8. 1165;9. 1165;10. K;11. AAA
ERS451417_00859	1717.62.peg.864	NA	NA	NA	1	20	Cbelfantii_FRC0043,"Ccallunae_DSM20147","Cdeserti_GIMN1010","Cdiphtheriae_NCTC11397","Cdoosanense_DSM45436","Cefficiens_YS314","Cepidermidicanis_DSM45586","Chalotolerans_YIM70093","Chumireducens_DSM45392","Cimitans_DSM44264","Cmarinum_DSM44953","Cmaris_DSM45190","Cpseudotuberculosis_31","Cpseudotuberculosis_ATCC19410","Crouxii_FRC0190","Csilvaticum_KL0182","Ctestudinoris_DSM44614","Culcerans_NCTC…	0.344722	0.344722	1.49623	0.344722	0.344722	1.49623	258	0
ERS451417_00979	1717.62.peg.989	NA	NA	NA	1	36	Cargentoratense_DSM44202,"Catypicum_R2070","Caurimucosum_ATCC700975","Cbelfantii_FRC0043","Ccallunae_DSM20147","Ccamporealensis_DSM44610","Cdeserti_GIMN1010","Cdiphtheriae_NCTC11397","Cdoosanense_DSM45436","Cefficiens_YS314","Cepidermidicanis_DSM45586","Cfalsenii_DSM44353","Cglutamicum_ATCC13032","Cglycinophilum_AJ3170","Chalotolerans_YIM70093","Chumireducens_DSM45392","Cjeikeium_K41","Ckroppenst…	0.218245	0.168432	1.5398	0.218245	0.168432	1.5398	2050	5	1. 0.63526;2. 6;3. 16;4. 6;5. 6;6. 16;7. 6;8. 16;9. 16;10. A;11. GCT	1. 0.54936;2. 92;3. 274;4. 94;5. 93;6. 277;7. 93;8. 277;9. 241;10. S;11. AGC	1. 0.62725;2. 119;3. 355;4. 125;5. 124;6. 370;7. 135;8. 403;9. 295;10. V;11. GTT	1. 0.56065;2. 177;3. 529;4. 186;5. 185;6. 553;7. 196;8. 586;9. 448;10. A;11. GCG	1. 0.7188;2. 234;3. 700;4. 243;5. 242;6. 724;7. 253;8. 757;9. 583;10. R;11. CGA
ERS451417_00069	1717.62.peg.65	NA	NA	NA	1	23	Cargentoratense_DSM44202,"Cbelfantii_FRC0043","Ccallunae_DSM20147","Cdiphtheriae_NCTC11397","Cdoosanense_DSM45436","Cefficiens_YS314","Cfalsenii_DSM44353","Chalotolerans_YIM70093","Chumireducens_DSM45392","Ckroppenstedtii_DSM44385","Ckutscheri_DSM20755","Clactis_RW25","Cmarinum_DSM44953","Cmaris_DSM45190","Cmustelae_DSM45274","Cpseudotuberculosis_31","Cpseudotuberculosis_ATCC19410","Crouxii_FRC01…	0.297792	0.297792	1.66965	0.297792	0.297792	1.66965	3330	0
ERS451417_00032	1717.62.peg.29	NA	NA	NA	1	12	Cbelfantii_FRC0043,"Ccallunae_DSM20147","Cdeserti_GIMN1010","Cdiphtheriae_NCTC11397","Cefficiens_YS314","Cglutamicum_ATCC13032","Cpseudotuberculosis_31","Crouxii_FRC0190","Csilvaticum_KL0182","Culcerans_NCTC12077","Culcerans_NCTC7910","Cvitaeruminis_DSM20294"	0.0774465	0.0774465	1.84383	0.0774465	0.0774465	1.84383	1282	0
ERS451417_02134	1717.62.peg.2154	NA	NA	NA	1	3	Cbelfantii_FRC0043,"Cdiphtheriae_NCTC11397","Cmustelae_DSM45274"	0.201245	0.201245	2.92863	0.201245	0.201245	2.92864	130	3	1. 0.60379;2. 202;3. 604;4. 224;5. 224;6. 670;7. 229;8. 685;9. 580;10. N;11. AAC	1. 0.64101;2. 204;3. 610;4. 226;5. 226;6. 676;7. 231;8. 691;9. 586;10. L;11. CTT	1. 0.47017;2. 257;3. 769;4. 279;5. 279;6. 835;7. 284;8. 850;9. 745;10. I;11. ATA
ERS451417_01329	1717.62.peg.1337	NA	NA	NA	1	38	Cargentoratense_DSM44202,"Catypicum_R2070","Caurimucosum_ATCC700975","Cbelfantii_FRC0043","Ccallunae_DSM20147","Ccamporealensis_DSM44610","Cdeserti_GIMN1010","Cdiphtheriae_NCTC11397","Cdoosanense_DSM45436","Cefficiens_YS314","Cepidermidicanis_DSM45586","Cfalsenii_DSM44353","Cglutamicum_ATCC13032","Cglycinophilum_AJ3170","Chalotolerans_YIM70093","Chumireducens_DSM45392","Cimitans_DSM44264","Cjeike…	0.0896303	0.0896303	1.93737	0.0896303	0.0896303	1.93734	258	0
ERS451417_02199	1717.62.peg.2225	NA	NA	NA	1	7	Catypicum_R2070,"Cbelfantii_FRC0043","Cdiphtheriae_NCTC11397","Cdoosanense_DSM45436","Clactis_RW25","Cmarinum_DSM44953","Cmaris_DSM45190"	0.280607	0.279522	1.69908	0.279532	0.279532	1.69907	2306	0
ERS451417_01883	1717.62.peg.1884	NA	NA	NA	1	35	Cargentoratense_DSM44202,"Catypicum_R2070","Caurimucosum_ATCC700975","Cbelfantii_FRC0043","Ccallunae_DSM20147","Ccamporealensis_DSM44610","Cdeserti_GIMN1010","Cdiphtheriae_NCTC11397","Cdoosanense_DSM45436","Cefficiens_YS314","Cepidermidicanis_DSM45586","Cfalsenii_DSM44353","Cglutamicum_ATCC13032","Chalotolerans_YIM70093","Chumireducens_DSM45392","Cimitans_DSM44264","Cjeikeium_K41","Ckroppenstedti…	0.151218	0.151218	1.87756	0.151218	0.151218	1.87756	258	0
ERS451417_01693	1717.62.peg.1700	NA	NA	NA	1	9	Cbelfantii_FRC0043,"Cdiphtheriae_NCTC11397","Cefficiens_YS314","Cepidermidicanis_DSM45586","Cmustelae_DSM45274","Cpseudotuberculosis_ATCC19410","Csilvaticum_KL0182","Culcerans_NCTC7910","Cvitaeruminis_DSM20294"	0.385155	0.384467	2.31359	0.384637	0.384477	2.31359	2306	0
ERS451417_00567	1717.62.peg.570	NA	NA	NA	1	39	Cargentoratense_DSM44202,"Catypicum_R2070","Caurimucosum_ATCC700975","Cbelfantii_FRC0043","Ccallunae_DSM20147","Ccamporealensis_DSM44610","Cdeserti_GIMN1010","Cdiphtheriae_NCTC11397","Cdoosanense_DSM45436","Cefficiens_YS314","Cepidermidicanis_DSM45586","Cfalsenii_DSM44353","Cglutamicum_ATCC13032","Cglycinophilum_AJ3170","Chalotolerans_YIM70093","Chumireducens_DSM45392","Cimitans_DSM44264","Cjeike…	0.0844004	0.0844004	1.5447	0.0844004	0.0844004	1.54471	2	1	1. 0.52907;2. 331;3. 991;4. 355;5. 355;6. 1063;7. 420;8. 1258;9. 934;10. A;11. GCG
ERS451417_00817	1717.62.peg.823	NA	NA	NA	1	35	Cargentoratense_DSM44202,"Catypicum_R2070","Caurimucosum_ATCC700975","Cbelfantii_FRC0043","Ccallunae_DSM20147","Ccamporealensis_DSM44610","Cdeserti_GIMN1010","Cdiphtheriae_NCTC11397","Cdoosanense_DSM45436","Cefficiens_YS314","Cepidermidicanis_DSM45586","Cglutamicum_ATCC13032","Chalotolerans_YIM70093","Chumireducens_DSM45392","Cimitans_DSM44264","Ckroppenstedtii_DSM44385","Ckutscheri_DSM20755","Cl…	0.198947	0.198947	1.55076	0.198947	0.198947	1.55076	3074	1	1. 0.60753;2. 169;3. 505;4. 217;5. 196;6. 586;7. 281;8. 841;9. 343;10. P;11. CCT
ERS451417_00398	1717.62.peg.398	NA	NA	NA	1	39	Cargentoratense_DSM44202,"Catypicum_R2070","Caurimucosum_ATCC700975","Cbelfantii_FRC0043","Ccallunae_DSM20147","Ccamporealensis_DSM44610","Cdeserti_GIMN1010","Cdiphtheriae_NCTC11397","Cdoosanense_DSM45436","Cefficiens_YS314","Cepidermidicanis_DSM45586","Cfalsenii_DSM44353","Cglutamicum_ATCC13032","Cglycinophilum_AJ3170","Chalotolerans_YIM70093","Chumireducens_DSM45392","Cimitans_DSM44264","Cjeike…	0.131678	0.131678	1.67139	0.131678	0.131678	1.67139	258	0
ERS451417_00911	1717.62.peg.918	NA	NA	NA	1	9	Cbelfantii_FRC0043,"Cdiphtheriae_NCTC11397","Ckutscheri_DSM20755","Cpseudotuberculosis_ATCC19410","Crouxii_FRC0190","Csilvaticum_KL0182","Culcerans_NCTC12077","Culcerans_NCTC7910","Cvitaeruminis_DSM20294"	0.268241	0.268241	2.20462	0.268241	0.268241	2.20461	2050	1	1. 0.5571;2. 177;3. 529;4. 207;5. 191;6. 571;7. 200;8. 598;9. 424;10. T;11. ACG
ERS451417_01993	1717.62.peg.1994	NA	NA	NA	1	15	Caurimucosum_ATCC700975,"Cbelfantii_FRC0043","Cdiphtheriae_NCTC11397","Cfalsenii_DSM44353","Ckroppenstedtii_DSM44385","Ckutscheri_DSM20755","Clactis_RW25","Cmustelae_DSM45274","Cpseudotuberculosis_31","Cpseudotuberculosis_ATCC19410","Csilvaticum_KL0182","Ctestudinoris_DSM44614","Culcerans_NCTC12077","Cuterequi_DSM45634","Cvitaeruminis_DSM20294"	0.172111	0.172111	2.1526	0.172111	0.172111	2.15261	2306	0
ERS451417_00739	1717.62.peg.742	NA	NA	NA	1	39	Cargentoratense_DSM44202,"Catypicum_R2070","Caurimucosum_ATCC700975","Cbelfantii_FRC0043","Ccallunae_DSM20147","Ccamporealensis_DSM44610","Cdeserti_GIMN1010","Cdiphtheriae_NCTC11397","Cdoosanense_DSM45436","Cefficiens_YS314","Cepidermidicanis_DSM45586","Cfalsenii_DSM44353","Cglutamicum_ATCC13032","Cglycinophilum_AJ3170","Chalotolerans_YIM70093","Chumireducens_DSM45392","Cimitans_DSM44264","Cjeike…	0.177449	0.177449	1.79294	0.177449	0.177449	1.79294	2	1	1. 0.56189;2. 334;3. 1000;4. 372;5. 372;6. 1114;7. 426;8. 1276;9. 865;10. A;11. GCG
ERS451417_02366	1717.62.peg.2396	NA	NA	NA	1	13	Cbelfantii_FRC0043,"Ccallunae_DSM20147","Cdeserti_GIMN1010","Cdiphtheriae_NCTC11397","Cfalsenii_DSM44353","Cglycinophilum_AJ3170","Cimitans_DSM44264","Cjeikeium_K41","Cmarinum_DSM44953","Csimulans_PES1","Cterpenotabidum_Y11","Curealyticum_DSM7109","Cvitaeruminis_DSM20294"	0.155959	0.155959	1.48196	0.155959	0.155959	1.48196	2	1	1. 0.5085;2. 120;3. 358;4. 149;5. 134;6. 400;7. 129;8. 385;9. 310;10. V;11. GTT
ERS451417_02222	1717.62.peg.2247	NA	NA	NA	1	36	Cargentoratense_DSM44202,"Catypicum_R2070","Caurimucosum_ATCC700975","Cbelfantii_FRC0043","Ccallunae_DSM20147","Ccamporealensis_DSM44610","Cdeserti_GIMN1010","Cdiphtheriae_NCTC11397","Cdoosanense_DSM45436","Cefficiens_YS314","Cepidermidicanis_DSM45586","Cfalsenii_DSM44353","Cglutamicum_ATCC13032","Cglycinophilum_AJ3170","Chalotolerans_YIM70093","Chumireducens_DSM45392","Cimitans_DSM44264","Cjeike…	0.0879819	0.0879819	1.82631	0.0879819	0.0879819	1.82631	2	1	1. 0.41761;2. 461;3. 1381;4. 494;5. 494;6. 1480;7. 554;8. 1660;9. 1117;10. D;11. GAC
ERS451417_00975	1717.62.peg.985	NA	NA	NA	1	36	Cargentoratense_DSM44202,"Catypicum_R2070","Caurimucosum_ATCC700975","Cbelfantii_FRC0043","Ccallunae_DSM20147","Ccamporealensis_DSM44610","Cdeserti_GIMN1010","Cdiphtheriae_NCTC11397","Cdoosanense_DSM45436","Cefficiens_YS314","Cepidermidicanis_DSM45586","Cfalsenii_DSM44353","Cglutamicum_ATCC13032","Chalotolerans_YIM70093","Chumireducens_DSM45392","Cimitans_DSM44264","Cjeikeium_K41","Ckroppenstedti…	0.205978	0.205819	1.70551	0.220217	0.205841	1.70563	2050	3	1. 0.61363;2. 406;3. 1216;4. 426;5. 426;6. 1276;7. 496;8. 1486;9. 880;10. V;11. GTT	1. 0.61362;2. 588;3. 1762;4. 608;5. 608;6. 1822;7. 678;8. 2032;9. 1390;10. V;11. GTC	1. 0.63028;2. 594;3. 1780;4. 614;5. 614;6. 1840;7. 684;8. 2050;9. 1408;10. V;11. GTG
ERS451417_02277	1717.62.peg.2306	NA	NA	NA	1	36	Cargentoratense_DSM44202,"Catypicum_R2070","Caurimucosum_ATCC700975","Cbelfantii_FRC0043","Ccallunae_DSM20147","Ccamporealensis_DSM44610","Cdeserti_GIMN1010","Cdiphtheriae_NCTC11397","Cdoosanense_DSM45436","Cefficiens_YS314","Cepidermidicanis_DSM45586","Cfalsenii_DSM44353","Cglutamicum_ATCC13032","Cglycinophilum_AJ3170","Chalotolerans_YIM70093","Chumireducens_DSM45392","Cimitans_DSM44264","Cjeike…	0.112626	0.112626	1.89283	0.112626	0.112626	1.89282	258	0
ERS451417_00629	1717.62.peg.633	NA	NA	NA	1	38	Cargentoratense_DSM44202,"Caurimucosum_ATCC700975","Cbelfantii_FRC0043","Ccallunae_DSM20147","Ccamporealensis_DSM44610","Cdeserti_GIMN1010","Cdiphtheriae_NCTC11397","Cdoosanense_DSM45436","Cefficiens_YS314","Cepidermidicanis_DSM45586","Cfalsenii_DSM44353","Cglutamicum_ATCC13032","Cglycinophilum_AJ3170","Chalotolerans_YIM70093","Chumireducens_DSM45392","Cimitans_DSM44264","Cjeikeium_K41","Ckroppen…	0.0979692	0.0979692	1.92261	0.0979692	0.0979692	1.92261	258	0
ERS451417_00708	1717.62.peg.713	NA	NA	NA	1	39	Cargentoratense_DSM44202,"Catypicum_R2070","Caurimucosum_ATCC700975","Cbelfantii_FRC0043","Ccallunae_DSM20147","Ccamporealensis_DSM44610","Cdeserti_GIMN1010","Cdiphtheriae_NCTC11397","Cdoosanense_DSM45436","Cefficiens_YS314","Cepidermidicanis_DSM45586","Cfalsenii_DSM44353","Cglutamicum_ATCC13032","Cglycinophilum_AJ3170","Chalotolerans_YIM70093","Chumireducens_DSM45392","Cimitans_DSM44264","Cjeike…	0.16098	0.16098	1.88953	0.16098	0.16098	1.88953	258	0
ERS451417_00769	1717.62.peg.774	NA	NA	NA	1	30	Catypicum_R2070,"Caurimucosum_ATCC700975","Cbelfantii_FRC0043","Ccamporealensis_DSM44610","Cdeserti_GIMN1010","Cdiphtheriae_NCTC11397","Cdoosanense_DSM45436","Cefficiens_YS314","Cepidermidicanis_DSM45586","Cglutamicum_ATCC13032","Chalotolerans_YIM70093","Chumireducens_DSM45392","Cimitans_DSM44264","Ckutscheri_DSM20755","Cmarinum_DSM44953","Cmaris_DSM45190","Cmustelae_DSM45274","Cpseudotuberculosi…	0.322452	0.322452	1.5954	0.322462	0.322462	1.5954	3330	0
ERS451417_00140	1717.62.peg.139	NA	NA	NA	1	39	Cargentoratense_DSM44202,"Catypicum_R2070","Caurimucosum_ATCC700975","Cbelfantii_FRC0043","Ccallunae_DSM20147","Ccamporealensis_DSM44610","Cdeserti_GIMN1010","Cdiphtheriae_NCTC11397","Cdoosanense_DSM45436","Cefficiens_YS314","Cepidermidicanis_DSM45586","Cfalsenii_DSM44353","Cglutamicum_ATCC13032","Cglycinophilum_AJ3170","Chalotolerans_YIM70093","Chumireducens_DSM45392","Cimitans_DSM44264","Cjeike…	0.0694741	0.0567951	2.22699	0.0694741	0.0567951	2.22699	1026	1	1. 0.51079;2. 116;3. 346;4. 119;5. 119;6. 355;7. 119;8. 355;9. 343;10. V;11. GTC
ERS451417_00104	1717.62.peg.102	NA	NA	NA	1	12	Cbelfantii_FRC0043,"Cdeserti_GIMN1010","Cdiphtheriae_NCTC11397","Cefficiens_YS314","Chalotolerans_YIM70093","Cpseudotuberculosis_31","Cpseudotuberculosis_ATCC19410","Crouxii_FRC0190","Csilvaticum_KL0182","Culcerans_NCTC12077","Culcerans_NCTC7910","Cvitaeruminis_DSM20294"	0.218845	0.218845	2.10918	0.218845	0.218845	2.10918	2	1	1. 0.48647;2. 198;3. 592;4. 246;5. 245;6. 733;7. 259;8. 775;9. 544;10. E;11. GAG
ERS451417_00230	1717.62.peg.226	NA	NA	NA	1	38	Cargentoratense_DSM44202,"Catypicum_R2070","Caurimucosum_ATCC700975","Cbelfantii_FRC0043","Ccallunae_DSM20147","Ccamporealensis_DSM44610","Cdeserti_GIMN1010","Cdiphtheriae_NCTC11397","Cdoosanense_DSM45436","Cefficiens_YS314","Cepidermidicanis_DSM45586","Cfalsenii_DSM44353","Cglutamicum_ATCC13032","Cglycinophilum_AJ3170","Chalotolerans_YIM70093","Chumireducens_DSM45392","Cimitans_DSM44264","Cjeike…	0.218866	0.184736	1.97159	0.218866	0.184736	1.97159	3074	2	1. 0.6592;2. 75;3. 223;4. 104;5. 104;6. 310;7. 110;8. 328;9. 37;10. I;11. ATT	1. 0.56947;2. 249;3. 745;4. 288;5. 288;6. 862;7. 305;8. 913;9. 502;10. D;11. GAC
ERS451417_01202	1717.62.peg.1210	NA	NA	NA	1	39	Cargentoratense_DSM44202,"Catypicum_R2070","Caurimucosum_ATCC700975","Cbelfantii_FRC0043","Ccallunae_DSM20147","Ccamporealensis_DSM44610","Cdeserti_GIMN1010","Cdiphtheriae_NCTC11397","Cdoosanense_DSM45436","Cefficiens_YS314","Cepidermidicanis_DSM45586","Cfalsenii_DSM44353","Cglutamicum_ATCC13032","Cglycinophilum_AJ3170","Chalotolerans_YIM70093","Chumireducens_DSM45392","Cimitans_DSM44264","Cjeike…	0.149859	0.149859	1.5879	0.149859	0.149859	1.5879	3074	4	1. 0.92535;2. 513;3. 1537;4. 598;5. 598;6. 1792;7. 654;8. 1960;9. 1072;10. I;11. ATC	1. 0.44685;2. 712;3. 2134;4. 821;5. 821;6. 2461;7. 904;8. 2710;9. 1582;10. V;11. GTA	1. 0.47271;2. 756;3. 2266;4. 865;5. 865;6. 2593;7. 948;8. 2842;9. 1672;10. I;11. ATA	1. 0.47478;2. 758;3. 2272;4. 867;5. 867;6. 2599;7. 950;8. 2848;9. 1678;10. G;11. GGA
ERS451417_02267	1717.62.peg.2296	NA	NA	NA	1	11	Cbelfantii_FRC0043,"Cdiphtheriae_NCTC11397","Cepidermidicanis_DSM45586","Ckutscheri_DSM20755","Cpseudotuberculosis_31","Cpseudotuberculosis_ATCC19410","Csilvaticum_KL0182","Ctestudinoris_DSM44614","Culcerans_NCTC12077","Culcerans_NCTC7910","Cvitaeruminis_DSM20294"	0.241501	0.241501	2.23914	0.241501	0.241501	2.23914	258	0
ERS451417_01655	1717.62.peg.1662	NA	NA	NA	1	38	Cargentoratense_DSM44202,"Catypicum_R2070","Caurimucosum_ATCC700975","Cbelfantii_FRC0043","Ccallunae_DSM20147","Ccamporealensis_DSM44610","Cdeserti_GIMN1010","Cdiphtheriae_NCTC11397","Cdoosanense_DSM45436","Cefficiens_YS314","Cepidermidicanis_DSM45586","Cfalsenii_DSM44353","Cglutamicum_ATCC13032","Cglycinophilum_AJ3170","Chalotolerans_YIM70093","Chumireducens_DSM45392","Cimitans_DSM44264","Cjeike…	0.141687	0.141687	1.71533	0.141687	0.141687	1.71533	258	0
ERS451417_00007	1717.62.peg.8	NA	NA	NA	1	6	Cbelfantii_FRC0043,"Cdiphtheriae_NCTC11397","Cglutamicum_ATCC13032","Crouxii_FRC0190","Csilvaticum_KL0182","Culcerans_NCTC7910"	0.494816	0.263747	2.97559	0.494816	0.263747	2.97559	2	3	1. 0.72888;2. 10;3. 28;4. 16;5. 10;6. 28;7. 10;8. 28;9. 28;10. L;11. CTC	1. 0.69075;2. 25;3. 73;4. 31;5. 25;6. 73;7. 25;8. 73;9. 64;10. S;11. AGC	1. 0.68729;2. 83;3. 247;4. 91;5. 83;6. 247;7. 83;8. 247;9. 238;10. V;11. GTC
ERS451417_00716	1717.62.peg.721	NA	NA	NA	1	31	Cargentoratense_DSM44202,"Caurimucosum_ATCC700975","Cbelfantii_FRC0043","Ccallunae_DSM20147","Ccamporealensis_DSM44610","Cdeserti_GIMN1010","Cdiphtheriae_NCTC11397","Cefficiens_YS314","Cepidermidicanis_DSM45586","Cfalsenii_DSM44353","Cglycinophilum_AJ3170","Chalotolerans_YIM70093","Chumireducens_DSM45392","Cimitans_DSM44264","Cjeikeium_K41","Cmarinum_DSM44953","Cmaris_DSM45190","Cmustelae_DSM4527…	0.176453	0.176453	1.69648	0.176453	0.176453	1.69648	3074	2	1. 0.41339;2. 162;3. 484;4. 188;5. 180;6. 538;7. 287;8. 859;9. 385;10. V;11. GTC	1. 0.64742;2. 247;3. 739;4. 279;5. 265;6. 793;7. 373;8. 1117;9. 616;10. Q;11. CAG
ERS451417_00643	1717.62.peg.647	NA	NA	NA	1	19	Cargentoratense_DSM44202,"Caurimucosum_ATCC700975","Cbelfantii_FRC0043","Cdiphtheriae_NCTC11397","Cepidermidicanis_DSM45586","Chalotolerans_YIM70093","Chumireducens_DSM45392","Ckutscheri_DSM20755","Cmustelae_DSM45274","Cpseudotuberculosis_31","Cpseudotuberculosis_ATCC19410","Crouxii_FRC0190","Csilvaticum_KL0182","Csimulans_PES1","Csingulare_IBSB52218","Ctestudinoris_DSM44614","Culcerans_NCTC12077…	0.142306	0.075332	1.51664	0.142306	0.075332	1.51664	2	1	1. 0.697;2. 48;3. 142;4. 100;5. 73;6. 217;7. 81;8. 241;9. 106;10. D;11. GAT
ERS451417_00902	1717.62.peg.908	NA	NA	NA	1	32	Cargentoratense_DSM44202,"Catypicum_R2070","Cbelfantii_FRC0043","Ccallunae_DSM20147","Cdeserti_GIMN1010","Cdiphtheriae_NCTC11397","Cdoosanense_DSM45436","Cefficiens_YS314","Cepidermidicanis_DSM45586","Cfalsenii_DSM44353","Cglutamicum_ATCC13032","Cglycinophilum_AJ3170","Chalotolerans_YIM70093","Chumireducens_DSM45392","Cjeikeium_K41","Ckroppenstedtii_DSM44385","Ckutscheri_DSM20755","Clactis_RW25",…	0.0964438	0.0964438	1.849	0.0964438	0.0964438	1.849	258	0
ERS451417_00991	1717.62.peg.1002	NA	NA	NA	1	28	Cargentoratense_DSM44202,"Cbelfantii_FRC0043","Cdeserti_GIMN1010","Cdiphtheriae_NCTC11397","Cefficiens_YS314","Cepidermidicanis_DSM45586","Cfalsenii_DSM44353","Cglutamicum_ATCC13032","Cglycinophilum_AJ3170","Chalotolerans_YIM70093","Chumireducens_DSM45392","Cjeikeium_K41","Ckroppenstedtii_DSM44385","Ckutscheri_DSM20755","Cmarinum_DSM44953","Cmaris_DSM45190","Cmustelae_DSM45274","Cpseudotuberculos…	0.221499	0.187759	1.70325	0.221509	0.18776	1.70325	3074	6	1. 0.61542;2. 64;3. 190;4. 87;5. 87;6. 259;7. 136;8. 406;9. 85;10. V;11. GTA	1. 0.5879;2. 67;3. 199;4. 90;5. 90;6. 268;7. 139;8. 415;9. 94;10. A;11. GCC	1. 0.61657;2. 117;3. 349;4. 140;5. 140;6. 418;7. 189;8. 565;9. 244;10. I;11. ATC	1. 0.56798;2. 120;3. 358;4. 143;5. 143;6. 427;7. 192;8. 574;9. 253;10. A;11. GCG	1. 0.6282;2. 143;3. 427;4. 166;5. 166;6. 496;7. 215;8. 643;9. 322;10. R;11. CGT	1. 0.60387;2. 336;3. 1006;4. 361;5. 361;6. 1081;7. 411;8. 1231;9. 802;10. R;11. CGC
[truncated: 324 more rows]
