# Supplementary material for: Evidence of episodic positive selection in Corynebacterium diphtheriae complex of species and its implementations in identification of drug and vaccine targets
Source: PeerJ. 2022 Feb 16;10:e12662. doi: 10.7717/peerj.12662 (PMC8857904; doi:10.7717/peerj.12662)
Supplement: Supplemental Information 6 [file peerj-10-12662-s006.xlsx]

## Sheet: Cp
Gene	Transcript	Bonferroni	FDR	P-Value	P-Value raw	Number of species included	Species included	HA foreground omega	HA background omega	HA kappa	H0 foreground omega	H0 background omega	H0 kappa	Correction code	Number of Sites under positive Selection	Site under positve Selection 1(1. Probability to be under positive selection;2. Position in amino acid sequence of anchor species;3. Position in nucleotide sequence of anchor species;4.Position in main protein alignment:fastp.clustalw.aln;5. Position in protein clustal subalignment: .aln;6. Position in to codon backtranslated clustal subalignment: Codon_aln.fasta; 7. Position in prank alignment (…	Site under positve Selection 2	Site under positve Selection 3	Site under positve Selection 4	Site under positve Selection 5	Site under positve Selection 6	Site under positve Selection 7	Site under positve Selection 8	Site under positve Selection 9	Site under positve Selection 10	Site under positve Selection 11	Site under positve Selection 12	Site under positve Selection 13	Site under positve Selection 14	Site under positve Selection 15	Site under positve Selection 16	Site under positve Selection 17	Site under positve Selection 18	Site under positve Selection 19	Site under positve Selection 20	Site under positve Selection 21	Site under positve Selection 22	Site under positve Selection 23	Site under positve Selection 24	Site under positve Selection 25	Site under positve Selection 26	Site under positve Selection 27
ERS451417_02135	1717.62.peg.2155	0.0040175	0.0040175	0.0001607	0.0001607	7	Cbelfantii_FRC0043,"Cdiphtheriae_NCTC11397","Cpseudotuberculosis_31","Cpseudotuberculosis_ATCC19410","Csilvaticum_KL0182","Culcerans_NCTC12077","Culcerans_NCTC7910"	2.34059	0.0701839	2.77051	0.0965614	0.0965614	2.79045	0	8	1. 0.76806;2. 33;3. 97;4. 107;5. 46;6. 136;7. 48;8. 142;9. 61;10. A;11. GCG	1. 0.78861;2. 42;3. 124;4. 116;5. 55;6. 163;7. 57;8. 169;9. 88;10. H;11. CAT	1. 0.95325;2. 48;3. 142;4. 122;5. 61;6. 181;7. 63;8. 187;9. 106;10. H;11. CAC	1. 0.44677;2. 52;3. 154;4. 134;5. 65;6. 193;7. 67;8. 199;9. 118;10. S;11. TCG	1. 0.86971;2. 109;3. 325;4. 206;5. 122;6. 364;7. 124;8. 370;9. 283;10. N;11. AAC	1. 0.85442;2. 209;3. 625;4. 340;5. 224;6. 670;7. 226;8. 676;9. 559;10. Q;11. CAA	1. 0.97138;2. 226;3. 676;4. 392;5. 241;6. 721;7. 243;8. 727;9. 610;10. G;11. GGG	1. 0.55322;2. 285;3. 853;4. 457;5. 300;6. 898;7. 302;8. 904;9. 787;10. E;11. GAA
ERS451417_00570	1717.62.peg.573	0.0154475	0.00772375	0.0006179	0.0006179	7	Cbelfantii_FRC0043,"Cdiphtheriae_NCTC11397","Cpseudotuberculosis_31","Cpseudotuberculosis_ATCC19410","Crouxii_FRC0190","Csilvaticum_KL0182","Culcerans_NCTC7910"	40.4813	0.199658	2.52344	0.258005	0.20684	2.52781	0	1	1. 0.41235;2. 25;3. 73;4. 49;5. 25;6. 73;7. 25;8. 73;9. 73;10. V;11. GTG
ERS451417_00159	1717.62.peg.157	0.062125	0.0207083	0.002485	0.002485	5	Cdiphtheriae_NCTC11397,"Cpseudotuberculosis_31","Cpseudotuberculosis_ATCC19410","Culcerans_NCTC12077","Culcerans_NCTC7910"	52.3917	0.217159	4.87548	0.324751	0.20739	4.3064	0	20	1. 0.4048;2. 23;3. 67;4. 24;5. 24;6. 70;7. 32;8. 94;9. 22;10. L;11. CTT	1. 0.61208;2. 33;3. 97;4. 34;5. 34;6. 100;7. 42;8. 124;9. 52;10. L;11. CTT	1. 0.41442;2. 35;3. 103;4. 36;5. 36;6. 106;7. 44;8. 130;9. 58;10. G;11. GGT	1. 0.62815;2. 108;3. 322;4. 113;5. 112;6. 334;7. 120;8. 358;9. 271;10. A;11. GCG	1. 0.45931;2. 119;3. 355;4. 124;5. 123;6. 367;7. 131;8. 391;9. 304;10. K;11. AAG	1. 0.87012;2. 122;3. 364;4. 128;5. 126;6. 376;7. 134;8. 400;9. 313;10. E;11. GAA	1. 0.43178;2. 125;3. 373;4. 131;5. 129;6. 385;7. 137;8. 409;9. 322;10. T;11. ACT	1. 0.71541;2. 223;3. 667;4. 244;5. 237;6. 709;7. 252;8. 754;9. 529;10. P;11. CCA	1. 0.5143;2. 232;3. 694;4. 253;5. 246;6. 736;7. 261;8. 781;9. 556;10. I;11. ATA	1. 0.65682;2. 238;3. 712;4. 259;5. 252;6. 754;7. 267;8. 799;9. 574;10. A;11. GCA	1. 0.88976;2. 239;3. 715;4. 260;5. 253;6. 757;7. 268;8. 802;9. 577;10. A;11. GCA	1. 0.95235;2. 243;3. 727;4. 264;5. 257;6. 769;7. 272;8. 814;9. 589;10. S;11. AGC	1. 0.54653;2. 244;3. 730;4. 265;5. 258;6. 772;7. 273;8. 817;9. 592;10. A;11. GCA	1. 0.60342;2. 247;3. 739;4. 268;5. 261;6. 781;7. 276;8. 826;9. 601;10. A;11. GCA	1. 0.72291;2. 251;3. 751;4. 272;5. 265;6. 793;7. 280;8. 838;9. 613;10. A;11. GCT	1. 0.89938;2. 252;3. 754;4. 273;5. 266;6. 796;7. 281;8. 841;9. 616;10. N;11. AAT	1. 0.97845;2. 253;3. 757;4. 274;5. 267;6. 799;7. 282;8. 844;9. 619;10. R;11. CGC	1. 0.61308;2. 255;3. 763;4. 276;5. 269;6. 805;7. 284;8. 850;9. 625;10. K;11. AAA	1. 0.54291;2. 257;3. 769;4. 278;5. 271;6. 811;7. 286;8. 856;9. 631;10. R;11. CGC	1. 0.8782;2. 259;3. 775;4. 280;5. 273;6. 817;7. 288;8. 862;9. 637;10. K;11. AAG
ERS451417_00951	1717.62.peg.958	0.151225	0.031285	0.006049	0.006049	39	Cargentoratense_DSM44202,"Catypicum_R2070","Caurimucosum_ATCC700975","Cbelfantii_FRC0043","Ccallunae_DSM20147","Ccamporealensis_DSM44610","Cdeserti_GIMN1010","Cdiphtheriae_NCTC11397","Cdoosanense_DSM45436","Cefficiens_YS314","Cepidermidicanis_DSM45586","Cfalsenii_DSM44353","Cglutamicum_ATCC13032","Cglycinophilum_AJ3170","Chalotolerans_YIM70093","Chumireducens_DSM45392","Cimitans_DSM44264","Cjeike…	3.31065	0.104195	1.59765	0.112342	0.104156	1.59662	0	1	1. 0.98627;2. 60;3. 178;4. 79;5. 79;6. 235;7. 84;8. 250;9. 163;10. H;11. CAC
ERS451417_00887	1717.62.peg.893	0.156425	0.031285	0.006257	0.006257	30	Catypicum_R2070,"Caurimucosum_ATCC700975","Cbelfantii_FRC0043","Ccallunae_DSM20147","Ccamporealensis_DSM44610","Cdeserti_GIMN1010","Cdiphtheriae_NCTC11397","Cdoosanense_DSM45436","Cefficiens_YS314","Cglutamicum_ATCC13032","Chalotolerans_YIM70093","Chumireducens_DSM45392","Cimitans_DSM44264","Ckroppenstedtii_DSM44385","Ckutscheri_DSM20755","Clactis_RW25","Cmarinum_DSM44953","Cmaris_DSM45190","Cmus…	4.6625	0.18782	1.99451	0.208289	0.187992	1.99368	0	2	1. 0.43401;2. 135;3. 403;4. 165;5. 165;6. 493;7. 237;8. 709;9. 358;10. V;11. GTG	1. 0.95809;2. 158;3. 472;4. 188;5. 188;6. 562;7. 260;8. 778;9. 427;10. A;11. GCC
ERS451417_00548	1717.62.peg.552	0.336	0.0480556	0.01344	0.01344	13	Cargentoratense_DSM44202,"Cbelfantii_FRC0043","Cdiphtheriae_NCTC11397","Ckutscheri_DSM20755","Clactis_RW25","Cmustelae_DSM45274","Cpseudotuberculosis_31","Cpseudotuberculosis_ATCC19410","Crouxii_FRC0190","Csilvaticum_KL0182","Culcerans_NCTC12077","Culcerans_NCTC7910","Curealyticum_DSM7109"	7.93947	0.0980949	2.4153	0.0993446	0.0993446	2.39994	0	1	1. 0.88206;2. 111;3. 331;4. 121;5. 114;6. 340;7. 119;8. 355;9. 286;10. K;11. AAA
ERS451417_00880	1717.62.peg.886	0.4	0.0480556	0.016	0.016	8	Cbelfantii_FRC0043,"Cdiphtheriae_NCTC11397","Cpseudotuberculosis_31","Cpseudotuberculosis_ATCC19410","Crouxii_FRC0190","Csilvaticum_KL0182","Culcerans_NCTC12077","Culcerans_NCTC7910"	41.3388	0.0835667	2.24609	0.161898	0.0975338	2.27345	0	4	1. 0.44636;2. 48;3. 142;4. 51;5. 50;6. 148;7. 50;8. 148;9. 124;10. V;11. GTA	1. 0.41838;2. 111;3. 331;4. 116;5. 114;6. 340;7. 114;8. 340;9. 313;10. R;11. CGC	1. 0.4583;2. 284;3. 850;4. 306;5. 287;6. 859;7. 287;8. 859;9. 829;10. L;11. CTC	1. 0.44818;2. 352;3. 1054;4. 375;5. 355;6. 1063;7. 355;8. 1063;9. 1033;10. H;11. CAT
ERS451417_02267	1717.62.peg.2296	0.4025	0.0480556	0.0161	0.0161	11	Cbelfantii_FRC0043,"Cdiphtheriae_NCTC11397","Cepidermidicanis_DSM45586","Ckutscheri_DSM20755","Cpseudotuberculosis_31","Cpseudotuberculosis_ATCC19410","Csilvaticum_KL0182","Ctestudinoris_DSM44614","Culcerans_NCTC12077","Culcerans_NCTC7910","Cvitaeruminis_DSM20294"	8.83963	0.240316	2.27674	0.283446	0.23638	2.26434	0	2	1. 0.50404;2. 69;3. 205;4. 129;5. 76;6. 226;7. 81;8. 241;9. 157;10. V;11. GTG	1. 0.99291;2. 143;3. 427;4. 285;5. 152;6. 454;7. 155;8. 463;9. 355;10. P;11. CCC
ERS451417_00860	1717.62.peg.865	0.4325	0.0480556	0.0173	0.0173	27	Cargentoratense_DSM44202,"Catypicum_R2070","Caurimucosum_ATCC700975","Cbelfantii_FRC0043","Ccallunae_DSM20147","Ccamporealensis_DSM44610","Cdeserti_GIMN1010","Cdiphtheriae_NCTC11397","Cdoosanense_DSM45436","Cefficiens_YS314","Cfalsenii_DSM44353","Cglutamicum_ATCC13032","Chumireducens_DSM45392","Cimitans_DSM44264","Ckroppenstedtii_DSM44385","Ckutscheri_DSM20755","Cmarinum_DSM44953","Cmustelae_DSM4…	3.04082	0.154152	1.49698	0.153922	0.153922	1.49226	0	1	1. 0.94374;2. 226;3. 676;4. 299;5. 253;6. 757;7. 294;8. 880;9. 499;10. R;11. CGC
ERS451417_00985	1717.62.peg.996	0.744	0.0739091	0.02976	0.02976	38	Cargentoratense_DSM44202,"Catypicum_R2070","Caurimucosum_ATCC700975","Cbelfantii_FRC0043","Ccallunae_DSM20147","Ccamporealensis_DSM44610","Cdeserti_GIMN1010","Cdiphtheriae_NCTC11397","Cdoosanense_DSM45436","Cefficiens_YS314","Cepidermidicanis_DSM45586","Cfalsenii_DSM44353","Cglutamicum_ATCC13032","Cglycinophilum_AJ3170","Chalotolerans_YIM70093","Chumireducens_DSM45392","Cimitans_DSM44264","Cjeike…	3.7461	0.198479	1.65624	0.198506	0.198506	1.65799	0	2	1. 0.94202;2. 139;3. 415;4. 146;5. 146;6. 436;7. 198;8. 592;9. 367;10. R;11. CGC	1. 0.52153;2. 197;3. 589;4. 204;5. 204;6. 610;7. 258;8. 772;9. 508;10. E;11. GAG
ERS451417_00681	1717.62.peg.688	0.813	0.0739091	0.03252	0.03252	39	Cargentoratense_DSM44202,"Catypicum_R2070","Caurimucosum_ATCC700975","Cbelfantii_FRC0043","Ccallunae_DSM20147","Ccamporealensis_DSM44610","Cdeserti_GIMN1010","Cdiphtheriae_NCTC11397","Cdoosanense_DSM45436","Cefficiens_YS314","Cepidermidicanis_DSM45586","Cfalsenii_DSM44353","Cglutamicum_ATCC13032","Cglycinophilum_AJ3170","Chalotolerans_YIM70093","Chumireducens_DSM45392","Cimitans_DSM44264","Cjeike…	5.46075	0.136806	1.71253	0.148346	0.13675	1.71326	0	3	1. 0.40895;2. 74;3. 220;4. 75;5. 75;6. 223;7. 75;8. 223;9. 202;10. S;11. TCA	1. 0.40526;2. 185;3. 553;4. 188;5. 188;6. 562;7. 193;8. 577;9. 502;10. I;11. ATT	1. 0.98068;2. 267;3. 799;4. 270;5. 270;6. 808;7. 278;8. 832;9. 715;10. S;11. AGC
ERS451417_01514	1717.62.peg.1522	1	0.1125	0.05585	0.05585	14	Cargentoratense_DSM44202,"Cbelfantii_FRC0043","Cdiphtheriae_NCTC11397","Cepidermidicanis_DSM45586","Ckroppenstedtii_DSM44385","Ckutscheri_DSM20755","Clactis_RW25","Cmustelae_DSM45274","Cpseudotuberculosis_31","Cpseudotuberculosis_ATCC19410","Csilvaticum_KL0182","Culcerans_NCTC12077","Culcerans_NCTC7910","Cvitaeruminis_DSM20294"	2.75158	0.094379	1.82917	0.128433	0.0932048	1.84432	0	3	1. 0.421;2. 106;3. 316;4. 120;5. 120;6. 358;7. 120;8. 358;9. 289;10. G;11. GGA	1. 0.98474;2. 124;3. 370;4. 138;5. 138;6. 412;7. 138;8. 412;9. 343;10. R;11. CGG	1. 0.48005;2. 180;3. 538;4. 194;5. 194;6. 580;7. 194;8. 580;9. 511;10. V;11. GTC
ERS451417_00567	1717.62.peg.570	1	0.1125	0.06442	0.06442	39	Cargentoratense_DSM44202,"Catypicum_R2070","Caurimucosum_ATCC700975","Cbelfantii_FRC0043","Ccallunae_DSM20147","Ccamporealensis_DSM44610","Cdeserti_GIMN1010","Cdiphtheriae_NCTC11397","Cdoosanense_DSM45436","Cefficiens_YS314","Cepidermidicanis_DSM45586","Cfalsenii_DSM44353","Cglutamicum_ATCC13032","Cglycinophilum_AJ3170","Chalotolerans_YIM70093","Chumireducens_DSM45392","Cimitans_DSM44264","Cjeike…	1.60829	0.0844565	1.54407	0.0860692	0.0843907	1.54469	0	1	1. 0.93172;2. 228;3. 682;4. 248;5. 248;6. 742;7. 315;8. 943;9. 640;10. A;11. GCG
ERS451417_02293	1717.62.peg.2322	1	0.1125	0.06543	0.06543	30	Cargentoratense_DSM44202,"Catypicum_R2070","Caurimucosum_ATCC700975","Cbelfantii_FRC0043","Ccallunae_DSM20147","Ccamporealensis_DSM44610","Cdeserti_GIMN1010","Cdiphtheriae_NCTC11397","Cefficiens_YS314","Cepidermidicanis_DSM45586","Cfalsenii_DSM44353","Cglutamicum_ATCC13032","Chumireducens_DSM45392","Cimitans_DSM44264","Ckroppenstedtii_DSM44385","Ckutscheri_DSM20755","Clactis_RW25","Cmarinum_DSM44…	0.997206	0.167391	1.76375	0.17009	0.17009	1.72518	0	3	1. 0.78946;2. 17;3. 49;4. 17;5. 17;6. 49;7. 17;8. 49;9. 49;10. V;11. GTT	1. 0.89253;2. 18;3. 52;4. 18;5. 18;6. 52;7. 18;8. 52;9. 52;10. L;11. CTC	1. 0.71304;2. 41;3. 121;4. 41;5. 41;6. 121;7. 41;8. 121;9. 121;10. T;11. ACG
ERS451417_01950	1717.62.peg.1950	1	0.1125	0.0675	0.0675	38	Cargentoratense_DSM44202,"Catypicum_R2070","Caurimucosum_ATCC700975","Cbelfantii_FRC0043","Ccallunae_DSM20147","Ccamporealensis_DSM44610","Cdeserti_GIMN1010","Cdiphtheriae_NCTC11397","Cdoosanense_DSM45436","Cefficiens_YS314","Cepidermidicanis_DSM45586","Cfalsenii_DSM44353","Cglutamicum_ATCC13032","Cglycinophilum_AJ3170","Chalotolerans_YIM70093","Chumireducens_DSM45392","Cimitans_DSM44264","Cjeike…	4.96415	0.149689	1.60072	0.158739	0.149287	1.60112	0	1	1. 0.99532;2. 153;3. 457;4. 157;5. 157;6. 469;7. 168;8. 502;9. 352;10. E;11. GAG
ERS451417_02057	1717.62.peg.2069	1	0.142453	0.09117	0.09117	38	Cargentoratense_DSM44202,"Catypicum_R2070","Caurimucosum_ATCC700975","Cbelfantii_FRC0043","Ccallunae_DSM20147","Ccamporealensis_DSM44610","Cdeserti_GIMN1010","Cdiphtheriae_NCTC11397","Cdoosanense_DSM45436","Cefficiens_YS314","Cepidermidicanis_DSM45586","Cfalsenii_DSM44353","Cglutamicum_ATCC13032","Cglycinophilum_AJ3170","Chalotolerans_YIM70093","Chumireducens_DSM45392","Cimitans_DSM44264","Cjeike…	7.08973	0.18795	1.73207	0.205469	0.191358	1.73805	0	3	1. 0.45494;2. 160;3. 478;4. 189;5. 189;6. 565;7. 195;8. 583;9. 394;10. A;11. GCA	1. 0.52456;2. 319;3. 955;4. 348;5. 348;6. 1042;7. 354;8. 1060;9. 847;10. A;11. GCC	1. 0.87952;2. 358;3. 1072;4. 387;5. 387;6. 1159;7. 393;8. 1177;9. 964;10. R;11. CGC
ERS451417_02000	1717.62.peg.2004	1	0.148676	0.1011	0.1011	7	Cbelfantii_FRC0043,"Cdiphtheriae_NCTC11397","Cpseudotuberculosis_31","Cpseudotuberculosis_ATCC19410","Csilvaticum_KL0182","Culcerans_NCTC12077","Culcerans_NCTC7910"	11.7216	0.185377	3.86819	0.196524	0.191666	3.76603	0	4	1. 0.46451;2. 146;3. 436;4. 146;5. 146;6. 436;7. 146;8. 436;9. 436;10. I;11. ATA	1. 0.78881;2. 201;3. 601;4. 201;5. 201;6. 601;7. 201;8. 601;9. 601;10. R;11. CGC	1. 0.82127;2. 208;3. 622;4. 208;5. 208;6. 622;7. 208;8. 622;9. 622;10. A;11. GCA	1. 0.77206;2. 250;3. 748;4. 250;5. 250;6. 748;7. 250;8. 748;9. 748;10. A;11. GCC
ERS451417_01706	1717.62.peg.1711	1	0.148889	0.1072	0.1072	22	Catypicum_R2070,"Caurimucosum_ATCC700975","Cbelfantii_FRC0043","Ccallunae_DSM20147","Cdeserti_GIMN1010","Cdiphtheriae_NCTC11397","Cefficiens_YS314","Cglutamicum_ATCC13032","Chalotolerans_YIM70093","Chumireducens_DSM45392","Cimitans_DSM44264","Ckroppenstedtii_DSM44385","Cmarinum_DSM44953","Cpseudotuberculosis_31","Cpseudotuberculosis_ATCC19410","Csilvaticum_KL0182","Csimulans_PES1","Csingulare_IBS…	6.37929	0.116301	1.89029	0.130357	0.116225	1.89874	0	2	1. 0.50689;2. 126;3. 376;4. 173;5. 173;6. 517;7. 179;8. 535;9. 349;10. A;11. GCA	1. 0.97233;2. 231;3. 691;4. 278;5. 278;6. 832;7. 284;8. 850;9. 664;10. A;11. GCT
ERS451417_00566	1717.62.peg.569	1	1	1	1	6	Cbelfantii_FRC0043,"Cdiphtheriae_NCTC11397","Cpseudotuberculosis_31","Cpseudotuberculosis_ATCC19410","Crouxii_FRC0190","Csilvaticum_KL0182"	1	0.450745	3.50011	1	0.450745	3.50011	0	3	1. 0.64852;2. 33;3. 97;4. 33;5. 33;6. 97;7. 33;8. 97;9. 97;10. G;11. GGC	1. 0.53834;2. 45;3. 133;4. 45;5. 45;6. 133;7. 45;8. 133;9. 133;10. I;11. ATT	1. 0.41638;2. 51;3. 151;4. 51;5. 51;6. 151;7. 51;8. 151;9. 151;10. I;11. ATT
ERS451417_01186	1717.62.peg.1195	1	1	1	1	10	Cbelfantii_FRC0043,"Cdiphtheriae_NCTC11397","Cmustelae_DSM45274","Cpseudotuberculosis_31","Cpseudotuberculosis_ATCC19410","Crouxii_FRC0190","Csilvaticum_KL0182","Culcerans_NCTC12077","Culcerans_NCTC7910","Cvitaeruminis_DSM20294"	1	0.12268	4.0086	1	0.12268	4.00859	0	3	1. 0.52458;2. 25;3. 73;4. 33;5. 33;6. 97;7. 33;8. 97;9. 70;10. I;11. ATC	1. 0.48165;2. 62;3. 184;4. 71;5. 71;6. 211;7. 71;8. 211;9. 181;10. E;11. GAG	1. 0.68211;2. 184;3. 550;4. 193;5. 193;6. 577;7. 193;8. 577;9. 547;10. G;11. GGT
ERS451417_00984	1717.62.peg.995	1	1	1	1	7	Cbelfantii_FRC0043,"Cdiphtheriae_NCTC11397","Cpseudotuberculosis_31","Cpseudotuberculosis_ATCC19410","Crouxii_FRC0190","Culcerans_NCTC12077","Culcerans_NCTC7910"	1	0.300718	3.45281	1	0.300718	3.45281	0	11	1. 0.82581;2. 71;3. 211;4. 91;5. 72;6. 214;7. 71;8. 211;9. 175;10. S;11. TCG	1. 0.85294;2. 75;3. 223;4. 95;5. 76;6. 226;7. 75;8. 223;9. 187;10. S;11. AGT	1. 0.58832;2. 102;3. 304;4. 127;5. 103;6. 307;7. 102;8. 304;9. 268;10. N;11. AAT	1. 0.49638;2. 143;3. 427;4. 168;5. 144;6. 430;7. 143;8. 427;9. 391;10. A;11. GCT	1. 0.46175;2. 160;3. 478;4. 188;5. 161;6. 481;7. 160;8. 478;9. 442;10. Q;11. CAG	1. 0.59547;2. 190;3. 568;4. 218;5. 191;6. 571;7. 190;8. 568;9. 532;10. V;11. GTC	1. 0.76311;2. 194;3. 580;4. 222;5. 195;6. 583;7. 194;8. 580;9. 544;10. D;11. GAT	1. 0.66471;2. 206;3. 616;4. 234;5. 207;6. 619;7. 206;8. 616;9. 580;10. V;11. GTG	1. 0.73982;2. 247;3. 739;4. 309;5. 248;6. 742;7. 256;8. 766;9. 622;10. I;11. ATA	1. 0.41194;2. 314;3. 940;4. 407;5. 315;6. 943;7. 323;8. 967;9. 769;10. V;11. GTT	1. 0.43274;2. 337;3. 1009;4. 433;5. 338;6. 1012;7. 346;8. 1036;9. 838;10. H;11. CAC
ERS451417_01451	1717.62.peg.1458	1	1	1	1	10	Cbelfantii_FRC0043,"Cdiphtheriae_NCTC11397","Ckutscheri_DSM20755","Cmustelae_DSM45274","Cpseudotuberculosis_31","Cpseudotuberculosis_ATCC19410","Csilvaticum_KL0182","Culcerans_NCTC12077","Culcerans_NCTC7910","Cvitaeruminis_DSM20294"	0.999453	0.136974	2.48516	0.138954	0.138954	2.45689	0	4	1. 0.54989;2. 65;3. 193;4. 65;5. 65;6. 193;7. 65;8. 193;9. 190;10. P;11. CCC	1. 0.47775;2. 121;3. 361;4. 121;5. 121;6. 361;7. 121;8. 361;9. 358;10. V;11. GTT	1. 0.6168;2. 194;3. 580;4. 194;5. 194;6. 580;7. 194;8. 580;9. 577;10. K;11. AAA	1. 0.45938;2. 238;3. 712;4. 238;5. 238;6. 712;7. 238;8. 712;9. 709;10. A;11. GCC
ERS451417_01604	1717.62.peg.1613	1	1	1	1	7	Cbelfantii_FRC0043,"Cdiphtheriae_NCTC11397","Cpseudotuberculosis_31","Cpseudotuberculosis_ATCC19410","Csilvaticum_KL0182","Culcerans_NCTC12077","Culcerans_NCTC7910"	1	0.387924	5.19754	1	0.387924	5.19755	0	6	1. 0.401;2. 18;3. 52;4. 53;5. 18;6. 52;7. 18;8. 52;9. 28;10. V;11. GTG	1. 0.54976;2. 69;3. 205;4. 130;5. 69;6. 205;7. 69;8. 205;9. 181;10. A;11. GCC	1. 0.69975;2. 93;3. 277;4. 157;5. 93;6. 277;7. 93;8. 277;9. 253;10. I;11. ATC	1. 0.56061;2. 106;3. 316;4. 170;5. 106;6. 316;7. 106;8. 316;9. 292;10. A;11. GCA	1. 0.72146;2. 117;3. 349;4. 181;5. 117;6. 349;7. 117;8. 349;9. 325;10. N;11. AAC	1. 0.74789;2. 128;3. 382;4. 192;5. 128;6. 382;7. 128;8. 382;9. 358;10. M;11. ATG
ERS451417_02360	1717.62.peg.2389	1	1	1	1	12	Caurimucosum_ATCC700975,"Cbelfantii_FRC0043","Cdiphtheriae_NCTC11397","Ckroppenstedtii_DSM44385","Cpseudotuberculosis_31","Cpseudotuberculosis_ATCC19410","Csilvaticum_KL0182","Csimulans_PES1","Csingulare_IBSB52218","Culcerans_NCTC12077","Culcerans_NCTC7910","Cuterequi_DSM45634"	1	0.106304	2.43522	1	0.106304	2.43522	0	13	1. 0.9248;2. 16;3. 46;4. 37;5. 28;6. 82;7. 29;8. 85;9. 43;10. I;11. ATT	1. 0.60613;2. 20;3. 58;4. 41;5. 32;6. 94;7. 33;8. 97;9. 55;10. V;11. GTG	1. 0.55004;2. 26;3. 76;4. 47;5. 38;6. 112;7. 39;8. 115;9. 73;10. V;11. GTG	1. 0.42284;2. 127;3. 379;4. 152;5. 143;6. 427;7. 144;8. 430;9. 343;10. S;11. TCG	1. 0.66727;2. 206;3. 616;4. 250;5. 222;6. 664;7. 223;8. 667;9. 580;10. G;11. GGT	1. 0.79414;2. 225;3. 673;4. 269;5. 241;6. 721;7. 242;8. 724;9. 637;10. E;11. GAG	1. 0.87468;2. 244;3. 730;4. 292;5. 260;6. 778;7. 261;8. 781;9. 694;10. D;11. GAT	1. 0.9592;2. 252;3. 754;4. 302;5. 268;6. 802;7. 269;8. 805;9. 718;10. R;11. CGG	1. 0.89385;2. 262;3. 784;4. 312;5. 278;6. 832;7. 279;8. 835;9. 748;10. G;11. GGT	1. 0.67854;2. 265;3. 793;4. 315;5. 281;6. 841;7. 282;8. 844;9. 757;10. S;11. TCG	1. 0.8262;2. 272;3. 814;4. 322;5. 288;6. 862;7. 289;8. 865;9. 778;10. Y;11. TAT	1. 0.89567;2. 287;3. 859;4. 337;5. 303;6. 907;7. 304;8. 910;9. 823;10. E;11. GAG	1. 0.61507;2. 303;3. 907;4. 353;5. 319;6. 955;7. 320;8. 958;9. 871;10. A;11. GCG
ERS451417_01961	1717.62.peg.1961	1	1	1	1	6	Cbelfantii_FRC0043,"Cdiphtheriae_NCTC11397","Cpseudotuberculosis_31","Cpseudotuberculosis_ATCC19410","Culcerans_NCTC12077","Culcerans_NCTC7910"	7.67035	0.143422	2.14734	1	0.149122	2.2173	0	3	1. 0.59099;2. 32;3. 94;4. 35;5. 32;6. 94;7. 32;8. 94;9. 91;10. T;11. ACG	1. 0.55143;2. 124;3. 370;4. 129;5. 124;6. 370;7. 124;8. 370;9. 367;10. S;11. TCA	1. 0.80786;2. 171;3. 511;4. 186;5. 171;6. 511;7. 171;8. 511;9. 499;10. D;11. GAT
ERS451417_01214	1717.62.peg.1222	NA	NA	NA	2.489e-06	26	Cargentoratense_DSM44202,"Caurimucosum_ATCC700975","Ccamporealensis_DSM44610","Cdiphtheriae_NCTC11397","Cdoosanense_DSM45436","Cepidermidicanis_DSM45586","Chalotolerans_YIM70093","Chumireducens_DSM45392","Cimitans_DSM44264","Cjeikeium_K41","Cmarinum_DSM44953","Cmaris_DSM45190","Cmustelae_DSM45274","Cpseudotuberculosis_31","Cpseudotuberculosis_ATCC19410","CriegeliiPUDD83A45","Crouxii_FRC0190","Csi…	0.226874	0.226874	1.67114	1	0.224051	1.70146	3074	2	1. 0.41065;2. 47;3. 139;4. 85;5. 53;6. 157;7. 169;8. 505;9. 22;10. Q;11. CAA	1. 0.52527;2. 91;3. 271;4. 145;5. 105;6. 313;7. 234;8. 700;9. 109;10. H;11. CAC
ERS451417_01323	1717.62.peg.1331	NA	NA	NA	0.0005008	37	Cargentoratense_DSM44202,"Caurimucosum_ATCC700975","Cbelfantii_FRC0043","Ccallunae_DSM20147","Ccamporealensis_DSM44610","Cdeserti_GIMN1010","Cdiphtheriae_NCTC11397","Cdoosanense_DSM45436","Cefficiens_YS314","Cepidermidicanis_DSM45586","Cfalsenii_DSM44353","Cglutamicum_ATCC13032","Cglycinophilum_AJ3170","Chalotolerans_YIM70093","Chumireducens_DSM45392","Cimitans_DSM44264","Cjeikeium_K41","Ckroppen…	0.289355	0.289355	1.51096	1	0.284943	1.53039	3330	0
ERS451417_01599	1717.62.peg.1608	NA	NA	NA	0.0008413	27	Catypicum_R2070,"Cbelfantii_FRC0043","Ccallunae_DSM20147","Ccamporealensis_DSM44610","Cdeserti_GIMN1010","Cdiphtheriae_NCTC11397","Cdoosanense_DSM45436","Cefficiens_YS314","Cepidermidicanis_DSM45586","Cglutamicum_ATCC13032","Chalotolerans_YIM70093","Chumireducens_DSM45392","Cimitans_DSM44264","Ckutscheri_DSM20755","Cmarinum_DSM44953","Cpseudotuberculosis_31","Cpseudotuberculosis_ATCC19410","Crieg…	33.0134	0.399124	1.80588	0.494708	0.398613	1.80945	3072	1	1. 0.99874;2. 66;3. 196;4. 90;5. 70;6. 208;7. 73;8. 217;9. 154;10. K;11. AAG
ERS451417_02177	1717.62.peg.2203	NA	NA	NA	0.001467	6	Cdiphtheriae_NCTC11397,"Cpseudotuberculosis_31","Cpseudotuberculosis_ATCC19410","Csilvaticum_KL0182","Culcerans_NCTC12077","Culcerans_NCTC7910"	167.542	0.12008	2.90936	0.16481	0.16481	2.86899	4	4	1. 0.40029;2. 46;3. 136;4. 48;5. 47;6. 139;7. 47;8. 139;9. 106;10. P;11. CCA	1. 0.41925;2. 83;3. 247;4. 90;5. 87;6. 259;7. 87;8. 259;9. 205;10. I;11. ATT	1. 0.42701;2. 100;3. 298;4. 107;5. 104;6. 310;7. 104;8. 310;9. 256;10. F;11. TTC	1. 0.4124;2. 164;3. 490;4. 181;5. 178;6. 532;7. 178;8. 532;9. 439;10. T;11. ACC
ERS451417_01464	1717.62.peg.1474	NA	NA	NA	0.003978	9	Cbelfantii_FRC0043,"Cdiphtheriae_NCTC11397","Ckutscheri_DSM20755","Cmustelae_DSM45274","Cpseudotuberculosis_31","Cpseudotuberculosis_ATCC19410","Csilvaticum_KL0182","Culcerans_NCTC12077","Culcerans_NCTC7910"	0.109613	0.109613	2.08928	0.0314	0.0314	1.86657	258	0
ERS451417_01327	1717.62.peg.1335	NA	NA	NA	0.009518	38	Cargentoratense_DSM44202,"Catypicum_R2070","Caurimucosum_ATCC700975","Cbelfantii_FRC0043","Ccallunae_DSM20147","Ccamporealensis_DSM44610","Cdeserti_GIMN1010","Cdiphtheriae_NCTC11397","Cdoosanense_DSM45436","Cefficiens_YS314","Cepidermidicanis_DSM45586","Cfalsenii_DSM44353","Cglutamicum_ATCC13032","Cglycinophilum_AJ3170","Chalotolerans_YIM70093","Chumireducens_DSM45392","Cimitans_DSM44264","Cjeike…	1.11735	0.155072	2.19467	0.226261	0.155069	2.18899	1024	1	1. 0.98372;2. 29;3. 85;4. 53;5. 53;6. 157;7. 71;8. 211;9. 52;10. H;11. CAT
ERS451417_00288	1717.62.peg.289	NA	NA	NA	0.01175	25	Catypicum_R2070,"Cbelfantii_FRC0043","Ccallunae_DSM20147","Cdeserti_GIMN1010","Cdiphtheriae_NCTC11397","Cefficiens_YS314","Cepidermidicanis_DSM45586","Cglutamicum_ATCC13032","Chalotolerans_YIM70093","Chumireducens_DSM45392","Cimitans_DSM44264","Ckutscheri_DSM20755","Clactis_RW25","Cmarinum_DSM44953","Cmaris_DSM45190","Cmustelae_DSM45274","Cpseudotuberculosis_31","Cpseudotuberculosis_ATCC19410","C…	0.336234	0.231973	1.5952	0.24278	0.232535	1.59309	3074	3	1. 0.84508;2. 59;3. 175;4. 85;5. 85;6. 253;7. 133;8. 397;9. 100;10. E;11. GAA	1. 0.44037;2. 92;3. 274;4. 124;5. 124;6. 370;7. 178;8. 532;9. 157;10. V;11. GTG	1. 0.59078;2. 558;3. 1672;4. 623;5. 623;6. 1867;7. 732;8. 2194;9. 1228;10. A;11. GCG
ERS451417_01971	1717.62.peg.1971	NA	NA	NA	0.01297	15	Caurimucosum_ATCC700975,"Cbelfantii_FRC0043","Ccamporealensis_DSM44610","Cdiphtheriae_NCTC11397","Ckutscheri_DSM20755","Cmustelae_DSM45274","Cpseudotuberculosis_31","Cpseudotuberculosis_ATCC19410","Csilvaticum_KL0182","Csimulans_PES1","Csingulare_IBSB52218","Ctestudinoris_DSM44614","Culcerans_NCTC12077","Culcerans_NCTC7910","Cvitaeruminis_DSM20294"	0.343702	0.204333	1.84074	0.208628	0.208628	1.84893	2	5	1. 0.98811;2. 55;3. 163;4. 85;5. 55;6. 163;7. 58;8. 172;9. 133;10. L;11. CTG	1. 0.57224;2. 101;3. 301;4. 170;5. 102;6. 304;7. 105;8. 313;9. 268;10. D;11. GAT	1. 0.54653;2. 155;3. 463;4. 230;5. 159;6. 475;7. 162;8. 484;9. 409;10. L;11. CTA	1. 0.48836;2. 223;3. 667;4. 330;5. 229;6. 685;7. 233;8. 697;9. 595;10. D;11. GAT	1. 0.42753;2. 231;3. 691;4. 338;5. 237;6. 709;7. 241;8. 721;9. 619;10. E;11. GAG
ERS451417_00598	1717.62.peg.602	NA	NA	NA	0.01388	12	Cdiphtheriae_NCTC11397,"Chalotolerans_YIM70093","Chumireducens_DSM45392","Cmarinum_DSM44953","Cpseudotuberculosis_31","Cpseudotuberculosis_ATCC19410","Crouxii_FRC0190","Csilvaticum_KL0182","Csimulans_PES1","Ctestudinoris_DSM44614","Culcerans_NCTC12077","Culcerans_NCTC7910"	0.679155	0.197528	2.78463	0.259769	0.197146	2.81441	2050	1	1. 0.99303;2. 135;3. 403;4. 215;5. 136;6. 406;7. 141;8. 421;9. 304;10. P;11. CCC
ERS451417_01256	1717.62.peg.1264	NA	NA	NA	0.01413	38	Cargentoratense_DSM44202,"Catypicum_R2070","Caurimucosum_ATCC700975","Cbelfantii_FRC0043","Ccallunae_DSM20147","Ccamporealensis_DSM44610","Cdeserti_GIMN1010","Cdiphtheriae_NCTC11397","Cdoosanense_DSM45436","Cefficiens_YS314","Cepidermidicanis_DSM45586","Cfalsenii_DSM44353","Cglutamicum_ATCC13032","Cglycinophilum_AJ3170","Chalotolerans_YIM70093","Chumireducens_DSM45392","Cimitans_DSM44264","Cjeike…	0.455524	0.243769	1.73384	0.274283	0.243706	1.73881	2	3	1. 0.98858;2. 169;3. 505;4. 194;5. 194;6. 580;7. 214;8. 640;9. 484;10. T;11. ACT	1. 0.67684;2. 172;3. 514;4. 197;5. 197;6. 589;7. 217;8. 649;9. 493;10. E;11. GAA	1. 0.98881;2. 186;3. 556;4. 211;5. 211;6. 631;7. 231;8. 691;9. 535;10. G;11. GGT
ERS451417_00342	1717.62.peg.345	NA	NA	NA	0.02518	33	Cargentoratense_DSM44202,"Catypicum_R2070","Caurimucosum_ATCC700975","Cbelfantii_FRC0043","Ccallunae_DSM20147","Ccamporealensis_DSM44610","Cdeserti_GIMN1010","Cdiphtheriae_NCTC11397","Cdoosanense_DSM45436","Cefficiens_YS314","Cepidermidicanis_DSM45586","Cglutamicum_ATCC13032","Chalotolerans_YIM70093","Chumireducens_DSM45392","Cimitans_DSM44264","Ckutscheri_DSM20755","Clactis_RW25","Cmarinum_DSM44…	1.53359	0.242581	1.68307	0.281787	0.24177	1.68557	3072	5	1. 0.54765;2. 107;3. 319;4. 170;5. 158;6. 472;7. 191;8. 571;9. 229;10. V;11. GTA	1. 0.7465;2. 169;3. 505;4. 271;5. 225;6. 673;7. 260;8. 778;9. 391;10. A;11. GCC	1. 0.48981;2. 213;3. 637;4. 315;5. 269;6. 805;7. 304;8. 910;9. 523;10. I;11. ATC	1. 0.95755;2. 262;3. 784;4. 402;5. 333;6. 997;7. 389;8. 1165;9. 595;10. T;11. ACT	1. 0.98947;2. 320;3. 958;4. 475;5. 391;6. 1171;7. 447;8. 1339;9. 769;10. E;11. GAG
ERS451417_01652	1717.62.peg.1659	NA	NA	NA	0.02693	38	Cargentoratense_DSM44202,"Catypicum_R2070","Caurimucosum_ATCC700975","Cbelfantii_FRC0043","Ccallunae_DSM20147","Ccamporealensis_DSM44610","Cdeserti_GIMN1010","Cdiphtheriae_NCTC11397","Cdoosanense_DSM45436","Cefficiens_YS314","Cepidermidicanis_DSM45586","Cfalsenii_DSM44353","Cglutamicum_ATCC13032","Cglycinophilum_AJ3170","Chalotolerans_YIM70093","Chumireducens_DSM45392","Cimitans_DSM44264","Cjeike…	0.15812	0.15812	1.48612	0.246117	0.246117	1.50966	258	0
ERS451417_00475	1717.62.peg.478	NA	NA	NA	0.02752	39	Cargentoratense_DSM44202,"Catypicum_R2070","Caurimucosum_ATCC700975","Cbelfantii_FRC0043","Ccallunae_DSM20147","Ccamporealensis_DSM44610","Cdeserti_GIMN1010","Cdiphtheriae_NCTC11397","Cdoosanense_DSM45436","Cefficiens_YS314","Cepidermidicanis_DSM45586","Cfalsenii_DSM44353","Cglutamicum_ATCC13032","Cglycinophilum_AJ3170","Chalotolerans_YIM70093","Chumireducens_DSM45392","Cimitans_DSM44264","Cjeike…	9.18319	0.183864	1.88145	0.20404	0.183752	1.88594	2048	1	1. 0.99704;2. 135;3. 403;4. 136;5. 136;6. 406;7. 136;8. 406;9. 301;10. D;11. GAC
ERS451417_01308	1717.62.peg.1316	NA	NA	NA	0.03142	38	Cargentoratense_DSM44202,"Catypicum_R2070","Caurimucosum_ATCC700975","Cbelfantii_FRC0043","Ccallunae_DSM20147","Ccamporealensis_DSM44610","Cdeserti_GIMN1010","Cdiphtheriae_NCTC11397","Cdoosanense_DSM45436","Cefficiens_YS314","Cepidermidicanis_DSM45586","Cfalsenii_DSM44353","Cglutamicum_ATCC13032","Cglycinophilum_AJ3170","Chalotolerans_YIM70093","Chumireducens_DSM45392","Cimitans_DSM44264","Cjeike…	0.267082	0.149572	1.59068	0.191293	0.148922	1.58957	2	4	1. 0.99707;2. 33;3. 97;4. 46;5. 46;6. 136;7. 59;8. 175;9. 91;10. K;11. AAG	1. 0.40786;2. 57;3. 169;4. 70;5. 70;6. 208;7. 83;8. 247;9. 163;10. I;11. ATC	1. 0.44993;2. 125;3. 373;4. 138;5. 138;6. 412;7. 151;8. 451;9. 367;10. G;11. GGA	1. 0.98366;2. 137;3. 409;4. 150;5. 150;6. 448;7. 163;8. 487;9. 403;10. E;11. GAA
ERS451417_00979	1717.62.peg.989	NA	NA	NA	0.03524	36	Cargentoratense_DSM44202,"Catypicum_R2070","Caurimucosum_ATCC700975","Cbelfantii_FRC0043","Ccallunae_DSM20147","Ccamporealensis_DSM44610","Cdeserti_GIMN1010","Cdiphtheriae_NCTC11397","Cdoosanense_DSM45436","Cefficiens_YS314","Cepidermidicanis_DSM45586","Cfalsenii_DSM44353","Cglutamicum_ATCC13032","Cglycinophilum_AJ3170","Chalotolerans_YIM70093","Chumireducens_DSM45392","Cjeikeium_K41","Ckroppenst…	0.476497	0.168432	1.54351	0.225605	0.168578	1.54035	2050	4	1. 0.62705;2. 132;3. 394;4. 138;5. 137;6. 409;7. 148;8. 442;9. 334;10. V;11. GTA	1. 0.98154;2. 169;3. 505;4. 178;5. 177;6. 529;7. 188;8. 562;9. 424;10. F;11. TTT	1. 0.75472;2. 173;3. 517;4. 182;5. 181;6. 541;7. 192;8. 574;9. 436;10. A;11. GCA	1. 0.74506;2. 241;3. 721;4. 250;5. 249;6. 745;7. 260;8. 778;9. 604;10. E;11. GAA
ERS451417_01731	1717.62.peg.1735	NA	NA	NA	0.0356	26	Catypicum_R2070,"Caurimucosum_ATCC700975","Cbelfantii_FRC0043","Ccamporealensis_DSM44610","Cdiphtheriae_NCTC11397","Cdoosanense_DSM45436","Chalotolerans_YIM70093","Chumireducens_DSM45392","Cimitans_DSM44264","Ckutscheri_DSM20755","Clactis_RW25","Cmarinum_DSM44953","Cmaris_DSM45190","Cmustelae_DSM45274","Cpseudotuberculosis_31","Cpseudotuberculosis_ATCC19410","CriegeliiPUDD83A45","Csilvaticum_KL01…	0.372681	0.196734	1.73628	0.211923	0.196573	1.7335	2	2	1. 0.61076;2. 11;3. 31;4. 52;5. 52;6. 154;7. 98;8. 292;9. 25;10. S;11. TCC	1. 0.98974;2. 117;3. 349;4. 158;5. 158;6. 472;7. 204;8. 610;9. 343;10. K;11. AAA
ERS451417_00124	1717.62.peg.122	NA	NA	NA	0.03642	14	Cbelfantii_FRC0043,"Ccallunae_DSM20147","Cdiphtheriae_NCTC11397","Cdoosanense_DSM45436","Cefficiens_YS314","Ckroppenstedtii_DSM44385","Ckutscheri_DSM20755","Cpseudotuberculosis_31","Cpseudotuberculosis_ATCC19410","Crouxii_FRC0190","Csilvaticum_KL0182","Culcerans_NCTC12077","Culcerans_NCTC7910","Cvitaeruminis_DSM20294"	2.87678	0.132754	2.15828	0.141794	0.141794	2.17844	3072	2	1. 0.98625;2. 125;3. 373;4. 180;5. 174;6. 520;7. 181;8. 541;9. 250;10. E;11. GAG	1. 0.68914;2. 126;3. 376;4. 181;5. 175;6. 523;7. 182;8. 544;9. 253;10. H;11. CAC
ERS451417_01959	1717.62.peg.1959	NA	NA	NA	0.04361	37	Cargentoratense_DSM44202,"Catypicum_R2070","Caurimucosum_ATCC700975","Cbelfantii_FRC0043","Ccallunae_DSM20147","Ccamporealensis_DSM44610","Cdeserti_GIMN1010","Cdiphtheriae_NCTC11397","Cdoosanense_DSM45436","Cefficiens_YS314","Cepidermidicanis_DSM45586","Cfalsenii_DSM44353","Cglutamicum_ATCC13032","Cglycinophilum_AJ3170","Chalotolerans_YIM70093","Chumireducens_DSM45392","Cimitans_DSM44264","Cjeike…	0.10219	0.10219	1.86033	0.239442	0.101677	1.87312	258	0
ERS451417_00701	1717.62.peg.705	NA	NA	NA	0.04427	14	Cbelfantii_FRC0043,"Cdeserti_GIMN1010","Cdiphtheriae_NCTC11397","Chalotolerans_YIM70093","Chumireducens_DSM45392","Cmarinum_DSM44953","Cmustelae_DSM45274","Cpseudotuberculosis_31","Cpseudotuberculosis_ATCC19410","Crouxii_FRC0190","Csilvaticum_KL0182","Ctestudinoris_DSM44614","Culcerans_NCTC12077","Culcerans_NCTC7910"	0.675619	0.224406	1.75677	0.224268	0.224268	1.7535	3074	3	1. 0.41502;2. 40;3. 118;4. 54;5. 40;6. 118;7. 50;8. 148;9. 76;10. L;11. CTA	1. 0.97981;2. 348;3. 1042;4. 486;5. 356;6. 1066;7. 411;8. 1231;9. 703;10. E;11. GAA	1. 0.52577;2. 624;3. 1870;4. 838;5. 635;6. 1903;7. 720;8. 2158;9. 1300;10. I;11. ATT
ERS451417_01501	1717.62.peg.1509	NA	NA	NA	0.0472	38	Cargentoratense_DSM44202,"Catypicum_R2070","Caurimucosum_ATCC700975","Cbelfantii_FRC0043","Ccallunae_DSM20147","Ccamporealensis_DSM44610","Cdeserti_GIMN1010","Cdiphtheriae_NCTC11397","Cdoosanense_DSM45436","Cefficiens_YS314","Cepidermidicanis_DSM45586","Cfalsenii_DSM44353","Cglutamicum_ATCC13032","Cglycinophilum_AJ3170","Chalotolerans_YIM70093","Chumireducens_DSM45392","Cimitans_DSM44264","Cjeike…	15.3588	0.0752451	1.36635	0.104137	0.0753679	1.36673	1024	2	1. 0.97008;2. 73;3. 217;4. 103;5. 103;6. 307;7. 103;8. 307;9. 208;10. Q;11. CAG	1. 0.96398;2. 136;3. 406;4. 166;5. 166;6. 496;7. 166;8. 496;9. 397;10. A;11. GCT
ERS451417_00975	1717.62.peg.985	NA	NA	NA	0.05472	36	Cargentoratense_DSM44202,"Catypicum_R2070","Caurimucosum_ATCC700975","Cbelfantii_FRC0043","Ccallunae_DSM20147","Ccamporealensis_DSM44610","Cdeserti_GIMN1010","Cdiphtheriae_NCTC11397","Cdoosanense_DSM45436","Cefficiens_YS314","Cepidermidicanis_DSM45586","Cfalsenii_DSM44353","Cglutamicum_ATCC13032","Chalotolerans_YIM70093","Chumireducens_DSM45392","Cimitans_DSM44264","Cjeikeium_K41","Ckroppenstedti…	5.75191	0.205937	1.70579	0.224435	0.205841	1.70662	2048	6	1. 0.85546;2. 87;3. 259;4. 106;5. 106;6. 316;7. 138;8. 412;9. 118;10. T;11. ACT	1. 0.57426;2. 264;3. 790;4. 284;5. 284;6. 850;7. 354;8. 1060;9. 472;10. T;11. ACA	1. 0.57334;2. 269;3. 805;4. 289;5. 289;6. 865;7. 359;8. 1075;9. 487;10. P;11. CCT	1. 0.53449;2. 513;3. 1537;4. 533;5. 533;6. 1597;7. 603;8. 1807;9. 1201;10. H;11. CAT	1. 0.97811;2. 519;3. 1555;4. 539;5. 539;6. 1615;7. 609;8. 1825;9. 1219;10. G;11. GGT	1. 0.5207;2. 606;3. 1816;4. 626;5. 626;6. 1876;7. 696;8. 2086;9. 1444;10. Q;11. CAG
ERS451417_01659	1717.62.peg.1666	NA	NA	NA	0.05516	10	Cbelfantii_FRC0043,"Cdiphtheriae_NCTC11397","Cefficiens_YS314","Ckutscheri_DSM20755","Cmustelae_DSM45274","Cpseudotuberculosis_31","Cpseudotuberculosis_ATCC19410","Csilvaticum_KL0182","Culcerans_NCTC12077","Culcerans_NCTC7910"	0.203324	0.15241	2.42868	0.158385	0.158385	2.47034	2	3	1. 0.98294;2. 147;3. 439;4. 171;5. 149;6. 445;7. 149;8. 445;9. 430;10. D;11. GAT	1. 0.45809;2. 165;3. 493;4. 208;5. 167;6. 499;7. 167;8. 499;9. 484;10. A;11. GCC	1. 0.44685;2. 177;3. 529;4. 220;5. 179;6. 535;7. 179;8. 535;9. 520;10. N;11. AAC
ERS451417_01367	1717.62.peg.1376	NA	NA	NA	0.05666	38	Cargentoratense_DSM44202,"Catypicum_R2070","Caurimucosum_ATCC700975","Cbelfantii_FRC0043","Ccallunae_DSM20147","Ccamporealensis_DSM44610","Cdeserti_GIMN1010","Cdiphtheriae_NCTC11397","Cdoosanense_DSM45436","Cefficiens_YS314","Cepidermidicanis_DSM45586","Cfalsenii_DSM44353","Cglutamicum_ATCC13032","Cglycinophilum_AJ3170","Chalotolerans_YIM70093","Chumireducens_DSM45392","Cimitans_DSM44264","Cjeike…	0.183274	0.0877761	1.65313	0.0878619	0.0878619	1.65246	2	1	1. 0.94191;2. 344;3. 1030;4. 364;5. 364;6. 1090;7. 412;8. 1234;9. 913;10. G;11. GGT
ERS451417_01755	1717.62.peg.1758	NA	NA	NA	0.0582	35	Caurimucosum_ATCC700975,"Cbelfantii_FRC0043","Ccallunae_DSM20147","Ccamporealensis_DSM44610","Cdeserti_GIMN1010","Cdiphtheriae_NCTC11397","Cdoosanense_DSM45436","Cefficiens_YS314","Cepidermidicanis_DSM45586","Cfalsenii_DSM44353","Cglutamicum_ATCC13032","Cglycinophilum_AJ3170","Chalotolerans_YIM70093","Chumireducens_DSM45392","Cimitans_DSM44264","Cjeikeium_K41","Ckutscheri_DSM20755","Clactis_RW25"…	0.430639	0.212449	1.68415	0.260753	0.213398	1.69018	3074	6	1. 0.42018;2. 82;3. 244;4. 114;5. 111;6. 331;7. 145;8. 433;9. 229;10. S;11. TCC	1. 0.51779;2. 139;3. 415;4. 171;5. 168;6. 502;7. 202;8. 604;9. 394;10. Q;11. CAG	1. 0.50974;2. 168;3. 502;4. 203;5. 200;6. 598;7. 234;8. 700;9. 457;10. G;11. GGT	1. 0.97671;2. 247;3. 739;4. 324;5. 289;6. 865;7. 336;8. 1006;9. 607;10. D;11. GAC	1. 0.85807;2. 248;3. 742;4. 325;5. 290;6. 868;7. 337;8. 1009;9. 610;10. D;11. GAC	1. 0.6993;2. 277;3. 829;4. 354;5. 319;6. 955;7. 366;8. 1096;9. 697;10. V;11. GTA
ERS451417_01548	1717.62.peg.1557	NA	NA	NA	0.07395	38	Cargentoratense_DSM44202,"Catypicum_R2070","Caurimucosum_ATCC700975","Cbelfantii_FRC0043","Ccallunae_DSM20147","Ccamporealensis_DSM44610","Cdeserti_GIMN1010","Cdiphtheriae_NCTC11397","Cdoosanense_DSM45436","Cefficiens_YS314","Cepidermidicanis_DSM45586","Cfalsenii_DSM44353","Cglutamicum_ATCC13032","Cglycinophilum_AJ3170","Chalotolerans_YIM70093","Chumireducens_DSM45392","Cimitans_DSM44264","Cjeike…	0.148856	0.12273	1.75146	0.123882	0.120987	1.75065	1026	2	1. 0.97202;2. 226;3. 676;4. 228;5. 228;6. 682;7. 228;8. 682;9. 667;10. N;11. AAT	1. 0.43836;2. 423;3. 1267;4. 425;5. 425;6. 1273;7. 425;8. 1273;9. 1252;10. E;11. GAA
ERS451417_00542	1717.62.peg.546	NA	NA	NA	0.07748	38	Cargentoratense_DSM44202,"Catypicum_R2070","Caurimucosum_ATCC700975","Cbelfantii_FRC0043","Ccallunae_DSM20147","Ccamporealensis_DSM44610","Cdeserti_GIMN1010","Cdiphtheriae_NCTC11397","Cdoosanense_DSM45436","Cefficiens_YS314","Cepidermidicanis_DSM45586","Cfalsenii_DSM44353","Cglutamicum_ATCC13032","Chalotolerans_YIM70093","Chumireducens_DSM45392","Cimitans_DSM44264","Cjeikeium_K41","Ckroppenstedti…	5.47627	0.303023	1.59466	0.317584	0.302889	1.59971	3072	1	1. 0.95526;2. 62;3. 184;4. 123;5. 123;6. 367;7. 176;8. 526;9. 79;10. D;11. GAC
ERS451417_02287	1717.62.peg.2316	NA	NA	NA	0.07932	26	Catypicum_R2070,"Caurimucosum_ATCC700975","Cbelfantii_FRC0043","Ccallunae_DSM20147","Ccamporealensis_DSM44610","Cdeserti_GIMN1010","Cdiphtheriae_NCTC11397","Cdoosanense_DSM45436","Cefficiens_YS314","Cepidermidicanis_DSM45586","Cglutamicum_ATCC13032","Chalotolerans_YIM70093","Chumireducens_DSM45392","Ckutscheri_DSM20755","Cmarinum_DSM44953","Cmaris_DSM45190","Cpseudotuberculosis_31","Cpseudotuberc…	0.159936	0.0458026	1.81491	0.0638492	0.0456919	1.8128	2	2	1. 0.40652;2. 104;3. 310;4. 158;5. 104;6. 310;7. 104;8. 310;9. 289;10. I;11. ATT	1. 0.98515;2. 148;3. 442;4. 205;5. 148;6. 442;7. 148;8. 442;9. 421;10. R;11. CGC
ERS451417_01292	1717.62.peg.1300	NA	NA	NA	0.08321	38	Cargentoratense_DSM44202,"Catypicum_R2070","Caurimucosum_ATCC700975","Cbelfantii_FRC0043","Ccallunae_DSM20147","Ccamporealensis_DSM44610","Cdeserti_GIMN1010","Cdiphtheriae_NCTC11397","Cdoosanense_DSM45436","Cefficiens_YS314","Cepidermidicanis_DSM45586","Cfalsenii_DSM44353","Cglutamicum_ATCC13032","Cglycinophilum_AJ3170","Chalotolerans_YIM70093","Chumireducens_DSM45392","Cimitans_DSM44264","Cjeike…	6.33162	0.178887	1.6714	0.204385	0.178756	1.67099	2048	5	1. 0.51624;2. 175;3. 523;4. 195;5. 195;6. 583;7. 210;8. 628;9. 331;10. E;11. GAA	1. 0.5622;2. 308;3. 922;4. 330;5. 330;6. 988;7. 346;8. 1036;9. 673;10. I;11. ATT	1. 0.53124;2. 313;3. 937;4. 335;5. 335;6. 1003;7. 351;8. 1051;9. 688;10. I;11. ATT	1. 0.9161;2. 326;3. 976;4. 348;5. 348;6. 1042;7. 364;8. 1090;9. 727;10. E;11. GAG	1. 0.48926;2. 410;3. 1228;4. 432;5. 432;6. 1294;7. 448;8. 1342;9. 979;10. E;11. GAG
ERS451417_00381	1717.62.peg.381	NA	NA	NA	0.1056	9	Cbelfantii_FRC0043,"Cdiphtheriae_NCTC11397","Cglycinophilum_AJ3170","Cpseudotuberculosis_31","Cpseudotuberculosis_ATCC19410","Crouxii_FRC0190","Csilvaticum_KL0182","Culcerans_NCTC12077","Culcerans_NCTC7910"	1	0.202906	3.62748	0.216858	0.216858	3.57314	1024	27	1. 0.63044;2. 22;3. 64;4. 97;5. 82;6. 244;7. 121;8. 361;9. 25;10. W;11. TGG	1. 0.41411;2. 24;3. 70;4. 99;5. 84;6. 250;7. 123;8. 367;9. 31;10. P;11. CCG	1. 0.43402;2. 25;3. 73;4. 100;5. 85;6. 253;7. 124;8. 370;9. 34;10. V;11. GTC	1. 0.42192;2. 29;3. 85;4. 104;5. 89;6. 265;7. 128;8. 382;9. 46;10. T;11. ACC	1. 0.52414;2. 32;3. 94;4. 107;5. 92;6. 274;7. 131;8. 391;9. 55;10. T;11. ACC	1. 0.61206;2. 33;3. 97;4. 108;5. 93;6. 277;7. 132;8. 394;9. 58;10. V;11. GTC	1. 0.83416;2. 38;3. 112;4. 113;5. 98;6. 292;7. 137;8. 409;9. 73;10. I;11. ATA	1. 0.40826;2. 40;3. 118;4. 115;5. 100;6. 298;7. 139;8. 415;9. 79;10. L;11. CTC	1. 0.73755;2. 47;3. 139;4. 122;5. 107;6. 319;7. 146;8. 436;9. 100;10. L;11. TTA	1. 0.4075;2. 51;3. 151;4. 126;5. 111;6. 331;7. 150;8. 448;9. 112;10. V;11. GTG	1. 0.54041;2. 72;3. 214;4. 147;5. 132;6. 394;7. 171;8. 511;9. 175;10. L;11. CTC	1. 0.46376;2. 118;3. 352;4. 197;5. 181;6. 541;7. 258;8. 772;9. 193;10. V;11. GTC	1. 0.42105;2. 123;3. 367;4. 202;5. 186;6. 556;7. 263;8. 787;9. 208;10. T;11. ACG	1. 0.80108;2. 124;3. 370;4. 203;5. 187;6. 559;7. 264;8. 790;9. 211;10. L;11. CTG	1. 0.78213;2. 126;3. 376;4. 205;5. 189;6. 565;7. 266;8. 796;9. 217;10. V;11. GTG	1. 0.54797;2. 140;3. 418;4. 219;5. 203;6. 607;7. 280;8. 838;9. 259;10. K;11. AAG	1. 0.44462;2. 178;3. 532;4. 259;5. 241;6. 721;7. 318;8. 952;9. 373;10. V;11. GTT	1. 0.45936;2. 191;3. 571;4. 272;5. 254;6. 760;7. 331;8. 991;9. 412;10. K;11. AAG	1. 0.89387;2. 229;3. 685;4. 318;5. 300;6. 898;7. 382;8. 1144;9. 508;10. D;11. GAC	1. 0.82927;2. 253;3. 757;4. 342;5. 324;6. 970;7. 406;8. 1216;9. 580;10. I;11. ATT	1. 0.7286;2. 254;3. 760;4. 343;5. 325;6. 973;7. 407;8. 1219;9. 583;10. H;11. CAC	1. 0.48269;2. 291;3. 871;4. 384;5. 362;6. 1084;7. 444;8. 1330;9. 694;10. R;11. CGT	1. 0.5582;2. 303;3. 907;4. 399;5. 376;6. 1126;7. 458;8. 1372;9. 730;10. V;11. GTG	1. 0.88907;2. 305;3. 913;4. 401;5. 378;6. 1132;7. 460;8. 1378;9. 736;10. R;11. CGG	1. 0.77382;2. 307;3. 919;4. 403;5. 380;6. 1138;7. 462;8. 1384;9. 742;10. K;11. AAA	1. 0.74904;2. 346;3. 1036;4. 446;5. 423;6. 1267;7. 505;8. 1513;9. 850;10. I;11. ATA	1. 0.8199;2. 355;3. 1063;4. 458;5. 432;6. 1294;7. 514;8. 1540;9. 877;10. E;11. GAA
ERS451417_02295	1717.62.peg.2324	NA	NA	NA	0.1078	8	Cbelfantii_FRC0043,"Cdiphtheriae_NCTC11397","Cpseudotuberculosis_31","Cpseudotuberculosis_ATCC19410","Csilvaticum_KL0182","Culcerans_NCTC12077","Culcerans_NCTC7910","Cvitaeruminis_DSM20294"	2.52883	0.130624	3.11785	0.170937	0.121986	3.09612	2048	4	1. 0.54865;2. 101;3. 301;4. 123;5. 119;6. 355;7. 119;8. 355;9. 298;10. A;11. GCG	1. 0.60016;2. 302;3. 904;4. 325;5. 320;6. 958;7. 320;8. 958;9. 901;10. K;11. AAA	1. 0.44106;2. 312;3. 934;4. 335;5. 330;6. 988;7. 330;8. 988;9. 931;10. S;11. AGC	1. 0.9858;2. 332;3. 994;4. 364;5. 350;6. 1048;7. 350;8. 1048;9. 973;10. E;11. GAA
ERS451417_00863	1717.62.peg.868	NA	NA	NA	0.1102	33	Cargentoratense_DSM44202,"Catypicum_R2070","Caurimucosum_ATCC700975","Cbelfantii_FRC0043","Ccallunae_DSM20147","Ccamporealensis_DSM44610","Cdeserti_GIMN1010","Cdiphtheriae_NCTC11397","Cdoosanense_DSM45436","Cefficiens_YS314","Cepidermidicanis_DSM45586","Cfalsenii_DSM44353","Cglutamicum_ATCC13032","Cglycinophilum_AJ3170","Chumireducens_DSM45392","Cimitans_DSM44264","Ckroppenstedtii_DSM44385","Ckut…	0.186215	0.155861	2.17139	0.155654	0.155654	2.16708	3074	1	1. 0.95231;2. 261;3. 781;4. 304;5. 304;6. 910;7. 374;8. 1120;9. 589;10. K;11. AAA
ERS451417_01042	1717.62.peg.1052	NA	NA	NA	0.1185	39	Cargentoratense_DSM44202,"Catypicum_R2070","Caurimucosum_ATCC700975","Cbelfantii_FRC0043","Ccallunae_DSM20147","Ccamporealensis_DSM44610","Cdeserti_GIMN1010","Cdiphtheriae_NCTC11397","Cdoosanense_DSM45436","Cefficiens_YS314","Cepidermidicanis_DSM45586","Cfalsenii_DSM44353","Cglutamicum_ATCC13032","Cglycinophilum_AJ3170","Chalotolerans_YIM70093","Chumireducens_DSM45392","Cimitans_DSM44264","Cjeike…	0.174193	0.130647	1.91134	0.145331	0.130589	1.91249	2	3	1. 0.75782;2. 18;3. 52;4. 44;5. 44;6. 130;7. 110;8. 328;9. 16;10. V;11. GTC	1. 0.97545;2. 58;3. 172;4. 84;5. 84;6. 250;7. 150;8. 448;9. 136;10. G;11. GGA	1. 0.62473;2. 325;3. 973;4. 351;5. 351;6. 1051;7. 417;8. 1249;9. 925;10. P;11. CCA
ERS451417_00067	1717.62.peg.63	NA	NA	NA	0.1242	15	Cbelfantii_FRC0043,"Cdiphtheriae_NCTC11397","Cdoosanense_DSM45436","Cefficiens_YS314","Chalotolerans_YIM70093","Chumireducens_DSM45392","Cmarinum_DSM44953","Cpseudotuberculosis_31","Cpseudotuberculosis_ATCC19410","Crouxii_FRC0190","Csilvaticum_KL0182","Ctestudinoris_DSM44614","Culcerans_NCTC12077","Culcerans_NCTC7910","Cvitaeruminis_DSM20294"	0.21055	0.106788	1.93871	0.123544	0.109228	1.95485	2050	3	1. 0.46184;2. 31;3. 91;4. 67;5. 31;6. 91;7. 39;8. 115;9. 16;10. V;11. GTT	1. 0.49604;2. 90;3. 268;4. 134;5. 92;6. 274;7. 98;8. 292;9. 193;10. T;11. ACG	1. 0.97942;2. 115;3. 343;4. 163;5. 121;6. 361;7. 127;8. 379;9. 259;10. V;11. GTA
ERS451417_00387	1717.62.peg.387	NA	NA	NA	0.1339	11	Cbelfantii_FRC0043,"Cdiphtheriae_NCTC11397","Cepidermidicanis_DSM45586","Cmarinum_DSM44953","Cpseudotuberculosis_31","Cpseudotuberculosis_ATCC19410","Crouxii_FRC0190","Csilvaticum_KL0182","Ctestudinoris_DSM44614","Culcerans_NCTC12077","Culcerans_NCTC7910"	25.0323	0.284115	1.73412	0.318798	0.282148	1.75611	1024	2	1. 0.95164;2. 151;3. 451;4. 261;5. 194;6. 580;7. 201;8. 601;9. 427;10. A;11. GCT	1. 0.95308;2. 152;3. 454;4. 262;5. 195;6. 583;7. 202;8. 604;9. 430;10. A;11. GCT
ERS451417_01618	1717.62.peg.1626	NA	NA	NA	0.1359	9	Cbelfantii_FRC0043,"Cdiphtheriae_NCTC11397","Chalotolerans_YIM70093","Cmarinum_DSM44953","Cpseudotuberculosis_31","Cpseudotuberculosis_ATCC19410","Csilvaticum_KL0182","Culcerans_NCTC12077","Culcerans_NCTC7910"	0.227464	0.164091	2.28684	0.174308	0.174308	2.23857	2	2	1. 0.51053;2. 98;3. 292;4. 180;5. 101;6. 301;7. 101;8. 301;9. 232;10. T;11. ACC	1. 0.94693;2. 164;3. 490;4. 262;5. 168;6. 502;7. 167;8. 499;9. 394;10. E;11. GAG
ERS451417_01997	1717.62.peg.2001	NA	NA	NA	0.1552	7	Cbelfantii_FRC0043,"Cdiphtheriae_NCTC11397","Cpseudotuberculosis_31","Cpseudotuberculosis_ATCC19410","Csilvaticum_KL0182","Culcerans_NCTC12077","Culcerans_NCTC7910"	0.388709	0.251953	6.09817	0.289751	0.252115	5.83892	2	5	1. 0.6778;2. 73;3. 217;4. 73;5. 73;6. 217;7. 73;8. 217;9. 7;10. V;11. GTC	1. 0.65876;2. 91;3. 271;4. 91;5. 91;6. 271;7. 91;8. 271;9. 61;10. S;11. TCC	1. 0.72705;2. 217;3. 649;4. 218;5. 218;6. 652;7. 218;8. 652;9. 439;10. R;11. CGC	1. 0.55237;2. 425;3. 1273;4. 441;5. 426;6. 1276;7. 426;8. 1276;9. 1063;10. C;11. TGT	1. 0.66829;2. 505;3. 1513;4. 521;5. 506;6. 1516;7. 506;8. 1516;9. 1303;10. P;11. CCT
ERS451417_00367	1717.62.peg.366	NA	NA	NA	0.1583	8	Cbelfantii_FRC0043,"Cdiphtheriae_NCTC11397","Cpseudotuberculosis_31","Cpseudotuberculosis_ATCC19410","Crouxii_FRC0190","Csilvaticum_KL0182","Culcerans_NCTC12077","Culcerans_NCTC7910"	0.313376	0.082789	2.25151	0.139517	0.0830341	2.24877	2	4	1. 0.45526;2. 23;3. 67;4. 46;5. 32;6. 94;7. 41;8. 121;9. 4;10. A;11. GCA	1. 0.69464;2. 160;3. 478;4. 184;5. 169;6. 505;7. 178;8. 532;9. 415;10. S;11. TCG	1. 0.81545;2. 162;3. 484;4. 186;5. 171;6. 511;7. 180;8. 538;9. 421;10. H;11. CAC	1. 0.86009;2. 245;3. 733;4. 540;5. 278;6. 832;7. 287;8. 859;9. 649;10. K;11. AAA
ERS451417_00968	1717.62.peg.976	NA	NA	NA	0.1679	16	Cbelfantii_FRC0043,"Ccallunae_DSM20147","Cdeserti_GIMN1010","Cdiphtheriae_NCTC11397","Cepidermidicanis_DSM45586","Cglutamicum_ATCC13032","Cglycinophilum_AJ3170","Ckutscheri_DSM20755","Clactis_RW25","Cpseudotuberculosis_31","Cpseudotuberculosis_ATCC19410","Crouxii_FRC0190","Csilvaticum_KL0182","Ctestudinoris_DSM44614","Culcerans_NCTC12077","Culcerans_NCTC7910"	0.168318	0.108225	2.3729	0.123108	0.107674	2.37201	3074	1	1. 0.97344;2. 68;3. 202;4. 86;5. 86;6. 256;7. 129;8. 385;9. 163;10. D;11. GAC
ERS451417_00291	1717.62.peg.292	NA	NA	NA	0.1714	39	Cargentoratense_DSM44202,"Catypicum_R2070","Caurimucosum_ATCC700975","Cbelfantii_FRC0043","Ccallunae_DSM20147","Ccamporealensis_DSM44610","Cdeserti_GIMN1010","Cdiphtheriae_NCTC11397","Cdoosanense_DSM45436","Cefficiens_YS314","Cepidermidicanis_DSM45586","Cfalsenii_DSM44353","Cglutamicum_ATCC13032","Cglycinophilum_AJ3170","Chalotolerans_YIM70093","Chumireducens_DSM45392","Cimitans_DSM44264","Cjeike…	0.124537	0.0989067	1.76389	0.102757	0.098888	1.76196	2	1	1. 0.96014;2. 244;3. 730;4. 286;5. 286;6. 856;7. 324;8. 970;9. 547;10. D;11. GAC
ERS451417_01641	1717.62.peg.1648	NA	NA	NA	0.1747	38	Cargentoratense_DSM44202,"Catypicum_R2070","Caurimucosum_ATCC700975","Cbelfantii_FRC0043","Ccallunae_DSM20147","Ccamporealensis_DSM44610","Cdeserti_GIMN1010","Cdiphtheriae_NCTC11397","Cdoosanense_DSM45436","Cefficiens_YS314","Cepidermidicanis_DSM45586","Cfalsenii_DSM44353","Cglutamicum_ATCC13032","Cglycinophilum_AJ3170","Chalotolerans_YIM70093","Chumireducens_DSM45392","Cimitans_DSM44264","Cjeike…	0.231926	0.221255	1.86583	0.2446	0.233452	1.85097	1026	1	1. 0.64534;2. 92;3. 274;4. 120;5. 120;6. 358;7. 145;8. 433;9. 241;10. A;11. GCA
ERS451417_01351	1717.62.peg.1359	NA	NA	NA	0.1766	38	Cargentoratense_DSM44202,"Catypicum_R2070","Caurimucosum_ATCC700975","Cbelfantii_FRC0043","Ccallunae_DSM20147","Ccamporealensis_DSM44610","Cdeserti_GIMN1010","Cdiphtheriae_NCTC11397","Cdoosanense_DSM45436","Cefficiens_YS314","Cepidermidicanis_DSM45586","Cfalsenii_DSM44353","Cglutamicum_ATCC13032","Cglycinophilum_AJ3170","Chalotolerans_YIM70093","Chumireducens_DSM45392","Cimitans_DSM44264","Cjeike…	0.176701	0.13982	1.55726	0.148787	0.139763	1.55552	1026	3	1. 0.48601;2. 64;3. 190;4. 85;5. 85;6. 253;7. 250;8. 748;9. 19;10. S;11. TCC	1. 0.61974;2. 184;3. 550;4. 206;5. 206;6. 616;7. 371;8. 1111;9. 379;10. D;11. GAC	1. 0.96128;2. 202;3. 604;4. 224;5. 224;6. 670;7. 389;8. 1165;9. 433;10. N;11. AAT
ERS451417_00584	1717.62.peg.588	NA	NA	NA	0.1797	33	Cargentoratense_DSM44202,"Caurimucosum_ATCC700975","Cbelfantii_FRC0043","Ccallunae_DSM20147","Ccamporealensis_DSM44610","Cdeserti_GIMN1010","Cdiphtheriae_NCTC11397","Cefficiens_YS314","Cepidermidicanis_DSM45586","Cfalsenii_DSM44353","Cglutamicum_ATCC13032","Chalotolerans_YIM70093","Chumireducens_DSM45392","Cimitans_DSM44264","Cjeikeium_K41","Ckroppenstedtii_DSM44385","Ckutscheri_DSM20755","Clacti…	0.14141	0.0878082	2.28389	0.103549	0.087974	2.28028	3074	3	1. 0.85725;2. 102;3. 304;4. 119;5. 119;6. 355;7. 125;8. 373;9. 7;10. A;11. GCT	1. 0.94987;2. 113;3. 337;4. 130;5. 130;6. 388;7. 136;8. 406;9. 40;10. N;11. AAT	1. 0.49167;2. 195;3. 583;4. 212;5. 212;6. 634;7. 223;8. 667;9. 262;10. I;11. ATC
ERS451417_00212	1717.62.peg.209	NA	NA	NA	0.1963	11	Cbelfantii_FRC0043,"Cdiphtheriae_NCTC11397","Ckroppenstedtii_DSM44385","Clactis_RW25","Cmustelae_DSM45274","Cpseudotuberculosis_31","Cpseudotuberculosis_ATCC19410","Crouxii_FRC0190","Csilvaticum_KL0182","Culcerans_NCTC12077","Culcerans_NCTC7910"	0.114441	0.0414254	2.40455	0.0428012	0.0428012	2.3938	258	0
ERS451417_00640	1717.62.peg.644	NA	NA	NA	0.2068	39	Cargentoratense_DSM44202,"Catypicum_R2070","Caurimucosum_ATCC700975","Cbelfantii_FRC0043","Ccallunae_DSM20147","Ccamporealensis_DSM44610","Cdeserti_GIMN1010","Cdiphtheriae_NCTC11397","Cdoosanense_DSM45436","Cefficiens_YS314","Cepidermidicanis_DSM45586","Cfalsenii_DSM44353","Cglutamicum_ATCC13032","Cglycinophilum_AJ3170","Chalotolerans_YIM70093","Chumireducens_DSM45392","Cimitans_DSM44264","Cjeike…	0.166433	0.131818	1.74677	0.138424	0.131738	1.74526	3074	2	1. 0.42873;2. 170;3. 508;4. 187;5. 187;6. 559;7. 227;8. 679;9. 358;10. E;11. GAG	1. 0.953;2. 200;3. 598;4. 219;5. 219;6. 655;7. 259;8. 775;9. 445;10. G;11. GGT
ERS451417_00854	1717.62.peg.859	NA	NA	NA	0.221	18	Ccallunae_DSM20147,"Cdeserti_GIMN1010","Cdiphtheriae_NCTC11397","Cefficiens_YS314","Cglutamicum_ATCC13032","Chalotolerans_YIM70093","Chumireducens_DSM45392","Clactis_RW25","Cmarinum_DSM44953","Cmaris_DSM45190","Cmustelae_DSM45274","Cpseudotuberculosis_31","Cpseudotuberculosis_ATCC19410","Crouxii_FRC0190","Ctestudinoris_DSM44614","Culcerans_NCTC12077","Culcerans_NCTC7910","Cvitaeruminis_DSM20294"	0.54392	0.257205	1.66373	0.290598	0.255586	1.66175	2050	3	1. 0.55176;2. 230;3. 688;4. 279;5. 248;6. 742;7. 246;8. 736;9. 457;10. E;11. GAA	1. 0.98047;2. 240;3. 718;4. 289;5. 258;6. 772;7. 256;8. 766;9. 487;10. A;11. GCT	1. 0.46775;2. 269;3. 805;4. 321;5. 290;6. 868;7. 288;8. 862;9. 562;10. A;11. GCG
ERS451417_01358	1717.62.peg.1366	NA	NA	NA	0.2224	8	Cbelfantii_FRC0043,"Cdiphtheriae_NCTC11397","Cmustelae_DSM45274","Cpseudotuberculosis_31","Cpseudotuberculosis_ATCC19410","Csilvaticum_KL0182","Culcerans_NCTC12077","Culcerans_NCTC7910"	0.223295	0.177099	3.15536	0.188972	0.188972	3.1625	2	5	1. 0.4028;2. 40;3. 118;4. 64;5. 41;6. 121;7. 42;8. 124;9. 58;10. A;11. GCT	1. 0.4679;2. 83;3. 247;4. 125;5. 84;6. 250;7. 86;8. 256;9. 178;10. T;11. ACA	1. 0.73485;2. 86;3. 256;4. 128;5. 87;6. 259;7. 89;8. 265;9. 187;10. R;11. CGC	1. 0.68665;2. 151;3. 451;4. 196;5. 152;6. 454;7. 154;8. 460;9. 382;10. E;11. GAA	1. 0.89029;2. 176;3. 526;4. 222;5. 178;6. 532;7. 180;8. 538;9. 454;10. A;11. GCA
ERS451417_00846	1717.62.peg.851	NA	NA	NA	0.2447	39	Cargentoratense_DSM44202,"Catypicum_R2070","Caurimucosum_ATCC700975","Cbelfantii_FRC0043","Ccallunae_DSM20147","Ccamporealensis_DSM44610","Cdeserti_GIMN1010","Cdiphtheriae_NCTC11397","Cdoosanense_DSM45436","Cefficiens_YS314","Cepidermidicanis_DSM45586","Cfalsenii_DSM44353","Cglutamicum_ATCC13032","Cglycinophilum_AJ3170","Chalotolerans_YIM70093","Chumireducens_DSM45392","Cimitans_DSM44264","Cjeike…	0.238562	0.187625	1.78006	0.195546	0.18858	1.77827	2	2	1. 0.90705;2. 134;3. 400;4. 148;5. 148;6. 442;7. 202;8. 604;9. 313;10. A;11. GCA	1. 0.45186;2. 398;3. 1192;4. 418;5. 418;6. 1252;7. 495;8. 1483;9. 967;10. A;11. GCC
ERS451417_01700	1717.62.peg.1706	NA	NA	NA	0.2469	38	Cargentoratense_DSM44202,"Catypicum_R2070","Caurimucosum_ATCC700975","Cbelfantii_FRC0043","Ccallunae_DSM20147","Ccamporealensis_DSM44610","Cdeserti_GIMN1010","Cdiphtheriae_NCTC11397","Cdoosanense_DSM45436","Cefficiens_YS314","Cepidermidicanis_DSM45586","Cfalsenii_DSM44353","Cglutamicum_ATCC13032","Cglycinophilum_AJ3170","Chalotolerans_YIM70093","Chumireducens_DSM45392","Cimitans_DSM44264","Cjeike…	0.149052	0.124975	1.71502	0.124964	0.124964	1.71433	2	2	1. 0.93603;2. 887;3. 2659;4. 929;5. 929;6. 2785;7. 1006;8. 3016;9. 2482;10. K;11. AAG	1. 0.4101;2. 891;3. 2671;4. 933;5. 933;6. 2797;7. 1010;8. 3028;9. 2494;10. I;11. ATT
ERS451417_02390	1717.62.peg.2422	NA	NA	NA	0.2507	30	Catypicum_R2070,"Caurimucosum_ATCC700975","Cbelfantii_FRC0043","Ccallunae_DSM20147","Ccamporealensis_DSM44610","Cdeserti_GIMN1010","Cdiphtheriae_NCTC11397","Cdoosanense_DSM45436","Cefficiens_YS314","Cglutamicum_ATCC13032","Chalotolerans_YIM70093","Chumireducens_DSM45392","Ckroppenstedtii_DSM44385","Ckutscheri_DSM20755","Clactis_RW25","Cmarinum_DSM44953","Cmaris_DSM45190","Cmustelae_DSM45274","Cps…	0.202936	0.118319	1.6508	0.139744	0.11905	1.65265	2	4	1. 0.58174;2. 14;3. 40;4. 40;5. 21;6. 61;7. 31;8. 91;9. 37;10. E;11. GAA	1. 0.64084;2. 29;3. 85;4. 56;5. 36;6. 106;7. 46;8. 136;9. 82;10. S;11. TCG	1. 0.56727;2. 39;3. 115;4. 72;5. 46;6. 136;7. 56;8. 166;9. 112;10. I;11. ATT	1. 0.63805;2. 89;3. 265;4. 131;5. 96;6. 286;7. 106;8. 316;9. 262;10. V;11. GTG
ERS451417_00519	1717.62.peg.523	NA	NA	NA	0.2701	8	Cbelfantii_FRC0043,"Cdiphtheriae_NCTC11397","Clactis_RW25","Cpseudotuberculosis_31","Cpseudotuberculosis_ATCC19410","Csilvaticum_KL0182","Culcerans_NCTC12077","Culcerans_NCTC7910"	0.208644	0.145834	3.45654	0.171314	0.146427	3.45226	2	3	1. 0.55273;2. 134;3. 400;4. 138;5. 137;6. 409;7. 146;8. 436;9. 358;10. A;11. GCT	1. 0.94484;2. 141;3. 421;4. 145;5. 144;6. 430;7. 153;8. 457;9. 379;10. E;11. GAG	1. 0.55312;2. 224;3. 670;4. 228;5. 227;6. 679;7. 236;8. 706;9. 628;10. N;11. AAT
ERS451417_00944	1717.62.peg.951	NA	NA	NA	0.2705	39	Cargentoratense_DSM44202,"Catypicum_R2070","Caurimucosum_ATCC700975","Cbelfantii_FRC0043","Ccallunae_DSM20147","Ccamporealensis_DSM44610","Cdeserti_GIMN1010","Cdiphtheriae_NCTC11397","Cdoosanense_DSM45436","Cefficiens_YS314","Cepidermidicanis_DSM45586","Cfalsenii_DSM44353","Cglutamicum_ATCC13032","Cglycinophilum_AJ3170","Chalotolerans_YIM70093","Chumireducens_DSM45392","Cimitans_DSM44264","Cjeike…	0.19349	0.163332	1.64933	0.163295	0.163295	1.64798	2	4	1. 0.67734;2. 79;3. 235;4. 103;5. 103;6. 307;7. 129;8. 385;9. 181;10. D;11. GAC	1. 0.76484;2. 223;3. 667;4. 247;5. 247;6. 739;7. 273;8. 817;9. 592;10. N;11. AAT	1. 0.48582;2. 228;3. 682;4. 252;5. 252;6. 754;7. 278;8. 832;9. 607;10. A;11. GCA	1. 0.44766;2. 418;3. 1252;4. 442;5. 442;6. 1324;7. 468;8. 1402;9. 1177;10. E;11. GAG
ERS451417_02025	1717.62.peg.2030	NA	NA	NA	0.2707	29	Caurimucosum_ATCC700975,"Cbelfantii_FRC0043","Ccallunae_DSM20147","Ccamporealensis_DSM44610","Cdeserti_GIMN1010","Cdiphtheriae_NCTC11397","Cdoosanense_DSM45436","Cefficiens_YS314","Cepidermidicanis_DSM45586","Cfalsenii_DSM44353","Cglutamicum_ATCC13032","Chalotolerans_YIM70093","Chumireducens_DSM45392","Cjeikeium_K41","Clactis_RW25","Cmarinum_DSM44953","Cmaris_DSM45190","Cmustelae_DSM45274","Cpseu…	0.166991	0.147776	2.05796	0.149376	0.149376	2.05969	3074	5	1. 0.74737;2. 461;3. 1381;4. 1015;5. 531;6. 1591;7. 716;8. 2146;9. 1003;10. P;11. CCG	1. 0.72948;2. 640;3. 1918;4. 1278;5. 738;6. 2212;7. 1006;8. 3016;9. 1339;10. P;11. CCG	1. 0.46088;2. 724;3. 2170;4. 1414;5. 822;6. 2464;7. 1090;8. 3268;9. 1591;10. V;11. GTG	1. 0.571;2. 827;3. 2479;4. 1571;5. 929;6. 2785;7. 1198;8. 3592;9. 1879;10. L;11. CTG	1. 0.89536;2. 1100;3. 3298;4. 1959;5. 1253;6. 3757;7. 1662;8. 4984;9. 2398;10. L;11. CTA
ERS451417_02362	1717.62.peg.2391	NA	NA	NA	0.2708	11	Caurimucosum_ATCC700975,"Cbelfantii_FRC0043","Cdiphtheriae_NCTC11397","Cpseudotuberculosis_31","Cpseudotuberculosis_ATCC19410","Csilvaticum_KL0182","Csimulans_PES1","Csingulare_IBSB52218","Culcerans_NCTC12077","Culcerans_NCTC7910","Cuterequi_DSM45634"	0.381847	0.229994	2.78748	0.300958	0.229544	2.78167	2	4	1. 0.98721;2. 61;3. 181;4. 157;5. 63;6. 187;7. 63;8. 187;9. 172;10. G;11. GGC	1. 0.80002;2. 124;3. 370;4. 220;5. 126;6. 376;7. 126;8. 376;9. 358;10. I;11. ATT	1. 0.42401;2. 151;3. 451;4. 264;5. 161;6. 481;7. 183;8. 547;9. 394;10. A;11. GCC	1. 0.50724;2. 178;3. 532;4. 295;5. 192;6. 574;7. 214;8. 640;9. 469;10. A;11. GCG
ERS451417_00452	1717.62.peg.456	NA	NA	NA	0.2833	10	Cbelfantii_FRC0043,"Cdiphtheriae_NCTC11397","Cepidermidicanis_DSM45586","Cmustelae_DSM45274","Cpseudotuberculosis_31","Cpseudotuberculosis_ATCC19410","Crouxii_FRC0190","Csilvaticum_KL0182","Culcerans_NCTC12077","Culcerans_NCTC7910"	0.23503	0.205175	2.29437	0.207816	0.207816	2.28941	2	2	1. 0.65037;2. 18;3. 52;4. 27;5. 27;6. 79;7. 28;8. 82;9. 37;10. I;11. ATC	1. 0.43341;2. 99;3. 295;4. 135;5. 118;6. 352;7. 122;8. 364;9. 226;10. L;11. CTA
ERS451417_01833	1717.62.peg.1836	NA	NA	NA	0.2981	8	Cbelfantii_FRC0043,"Cdiphtheriae_NCTC11397","Ckutscheri_DSM20755","Cpseudotuberculosis_31","Cpseudotuberculosis_ATCC19410","Csilvaticum_KL0182","Culcerans_NCTC12077","Culcerans_NCTC7910"	0.139429	0.107316	2.40214	0.112696	0.112696	2.38381	2	1	1. 0.93899;2. 92;3. 274;4. 111;5. 111;6. 331;7. 111;8. 331;9. 274;10. Q;11. CAG
ERS451417_02124	1717.62.peg.2139	NA	NA	NA	0.3066	7	Cbelfantii_FRC0043,"Cdiphtheriae_NCTC11397","Cpseudotuberculosis_31","Cpseudotuberculosis_ATCC19410","Csilvaticum_KL0182","Culcerans_NCTC12077","Culcerans_NCTC7910"	0.173824	0.073001	3.13254	0.0836016	0.0836016	3.12085	2	1	1. 0.62685;2. 111;3. 331;4. 424;5. 140;6. 418;7. 140;8. 418;9. 280;10. M;11. ATG
ERS451417_00210	1717.62.peg.207	NA	NA	NA	0.3233	6	Cbelfantii_FRC0043,"Cdiphtheriae_NCTC11397","Cmustelae_DSM45274","Cpseudotuberculosis_31","Cpseudotuberculosis_ATCC19410","Crouxii_FRC0190"	0.135997	0.115755	4.33757	0.118691	0.118691	4.32382	4098	1	1. 0.90985;2. 249;3. 745;4. 264;5. 264;6. 790;7. 270;8. 808;9. 577;10. G;11. GGC
ERS451417_01995	1717.62.peg.1998	NA	NA	NA	0.3428	38	Cargentoratense_DSM44202,"Catypicum_R2070","Caurimucosum_ATCC700975","Cbelfantii_FRC0043","Ccallunae_DSM20147","Ccamporealensis_DSM44610","Cdeserti_GIMN1010","Cdiphtheriae_NCTC11397","Cdoosanense_DSM45436","Cefficiens_YS314","Cepidermidicanis_DSM45586","Cfalsenii_DSM44353","Cglutamicum_ATCC13032","Cglycinophilum_AJ3170","Chalotolerans_YIM70093","Chumireducens_DSM45392","Cimitans_DSM44264","Cjeike…	0.543701	0.110834	1.98719	0.113612	0.110747	1.98771	3074	1	1. 0.95439;2. 366;3. 1096;4. 431;5. 431;6. 1291;7. 635;8. 1903;9. 793;10. K;11. AAA
ERS451417_02353	1717.62.peg.2381	NA	NA	NA	0.3491	12	Cbelfantii_FRC0043,"Ccamporealensis_DSM44610","Cdiphtheriae_NCTC11397","Chalotolerans_YIM70093","Chumireducens_DSM45392","Cmarinum_DSM44953","Cpseudotuberculosis_31","Cpseudotuberculosis_ATCC19410","Csilvaticum_KL0182","Culcerans_NCTC12077","Culcerans_NCTC7910","Cvitaeruminis_DSM20294"	0.274344	0.236454	2.52664	0.250698	0.23599	2.52676	3074	4	1. 0.45077;2. 114;3. 340;4. 154;5. 130;6. 388;7. 200;8. 598;9. 82;10. F;11. TTT	1. 0.49858;2. 128;3. 382;4. 182;5. 144;6. 430;7. 214;8. 640;9. 124;10. G;11. GGT	1. 0.96861;2. 236;3. 706;4. 312;5. 252;6. 754;7. 323;8. 967;9. 427;10. L;11. CTC	1. 0.56433;2. 310;3. 928;4. 427;5. 327;6. 979;7. 398;8. 1192;9. 637;10. T;11. ACG
ERS451417_01934	1717.62.peg.1931	NA	NA	NA	0.3589	22	Catypicum_R2070,"Caurimucosum_ATCC700975","Cbelfantii_FRC0043","Ccallunae_DSM20147","Ccamporealensis_DSM44610","Cdeserti_GIMN1010","Cdiphtheriae_NCTC11397","Cefficiens_YS314","Cglutamicum_ATCC13032","Chalotolerans_YIM70093","Chumireducens_DSM45392","Ckutscheri_DSM20755","Cmustelae_DSM45274","Cpseudotuberculosis_31","Cpseudotuberculosis_ATCC19410","Csilvaticum_KL0182","Csimulans_PES1","Csingulare_…	4.60083	0.306452	2.52058	0.308936	0.308936	2.51963	3072	2	1. 0.79082;2. 57;3. 169;4. 63;5. 61;6. 181;7. 71;8. 211;9. 73;10. H;11. CAC	1. 0.47169;2. 302;3. 904;4. 368;5. 353;6. 1057;7. 404;8. 1210;9. 697;10. A;11. GCT
ERS451417_01294	1717.62.peg.1302	NA	NA	NA	0.3608	38	Cargentoratense_DSM44202,"Catypicum_R2070","Caurimucosum_ATCC700975","Cbelfantii_FRC0043","Ccallunae_DSM20147","Ccamporealensis_DSM44610","Cdeserti_GIMN1010","Cdiphtheriae_NCTC11397","Cdoosanense_DSM45436","Cefficiens_YS314","Cepidermidicanis_DSM45586","Cfalsenii_DSM44353","Cglutamicum_ATCC13032","Cglycinophilum_AJ3170","Chalotolerans_YIM70093","Chumireducens_DSM45392","Cimitans_DSM44264","Cjeike…	0.233827	0.182688	1.64148	0.18281	0.18281	1.6391	3074	3	1. 0.41076;2. 121;3. 361;4. 148;5. 148;6. 442;7. 222;8. 664;9. 133;10. T;11. ACC	1. 0.91479;2. 126;3. 376;4. 153;5. 153;6. 457;7. 227;8. 679;9. 148;10. D;11. GAT	1. 0.44238;2. 143;3. 427;4. 170;5. 170;6. 508;7. 244;8. 730;9. 199;10. A;11. GCA
ERS451417_02284	1717.62.peg.2313	NA	NA	NA	0.3645	16	Catypicum_R2070,"Caurimucosum_ATCC700975","Cbelfantii_FRC0043","Cdiphtheriae_NCTC11397","Ckutscheri_DSM20755","Clactis_RW25","Cpseudotuberculosis_31","Cpseudotuberculosis_ATCC19410","CriegeliiPUDD83A45","Csilvaticum_KL0182","Csimulans_PES1","Csingulare_IBSB52218","Culcerans_NCTC12077","Culcerans_NCTC7910","Curealyticum_DSM7109","Cuterequi_DSM45634"	0.128218	0.128218	2.73781	0.171699	0.171699	2.62147	3330	0
ERS451417_02238	1717.62.peg.2263	NA	NA	NA	0.3719	38	Cargentoratense_DSM44202,"Catypicum_R2070","Caurimucosum_ATCC700975","Cbelfantii_FRC0043","Ccallunae_DSM20147","Ccamporealensis_DSM44610","Cdeserti_GIMN1010","Cdiphtheriae_NCTC11397","Cdoosanense_DSM45436","Cefficiens_YS314","Cepidermidicanis_DSM45586","Cfalsenii_DSM44353","Cglutamicum_ATCC13032","Cglycinophilum_AJ3170","Chalotolerans_YIM70093","Chumireducens_DSM45392","Cimitans_DSM44264","Cjeike…	0.119836	0.105083	1.6078	0.112522	0.105131	1.6088	2	1	1. 0.94239;2. 82;3. 244;4. 121;5. 121;6. 361;7. 222;8. 664;9. 229;10. G;11. GGT
ERS451417_00131	1717.62.peg.130	NA	NA	NA	0.3824	8	Cbelfantii_FRC0043,"Cdiphtheriae_NCTC11397","Cpseudotuberculosis_31","Cpseudotuberculosis_ATCC19410","Crouxii_FRC0190","Csilvaticum_KL0182","Culcerans_NCTC12077","Culcerans_NCTC7910"	0.665976	0.324024	5.47106	0.572334	0.336862	5.4954	2	4	1. 0.79841;2. 27;3. 79;4. 36;5. 27;6. 79;7. 27;8. 79;9. 52;10. D;11. GAC	1. 0.50546;2. 31;3. 91;4. 42;5. 31;6. 91;7. 31;8. 91;9. 64;10. S;11. AGC	1. 0.46657;2. 77;3. 229;4. 114;5. 77;6. 229;7. 77;8. 229;9. 184;10. I;11. ATT	1. 0.64923;2. 124;3. 370;4. 188;5. 124;6. 370;7. 124;8. 370;9. 325;10. R;11. CGT
ERS451417_01722	1717.62.peg.1725	NA	NA	NA	0.3838	10	Cbelfantii_FRC0043,"Cdiphtheriae_NCTC11397","Ckutscheri_DSM20755","Cmustelae_DSM45274","Cpseudotuberculosis_31","Cpseudotuberculosis_ATCC19410","Csilvaticum_KL0182","Culcerans_NCTC12077","Culcerans_NCTC7910","Cvitaeruminis_DSM20294"	0.499146	0.191214	2.58927	0.266093	0.188691	2.57329	2050	5	1. 0.46309;2. 62;3. 184;4. 120;5. 70;6. 208;7. 73;8. 217;9. 106;10. E;11. GAG	1. 0.99325;2. 76;3. 226;4. 140;5. 84;6. 250;7. 88;8. 262;9. 133;10. K;11. AAG	1. 0.76336;2. 109;3. 325;4. 210;5. 117;6. 349;7. 121;8. 361;9. 220;10. I;11. ATC	1. 0.74049;2. 129;3. 385;4. 230;5. 137;6. 409;7. 141;8. 421;9. 280;10. D;11. GAT	1. 0.6131;2. 143;3. 427;4. 255;5. 151;6. 451;7. 155;8. 463;9. 322;10. V;11. GTC
ERS451417_00213	1717.62.peg.210	NA	NA	NA	0.3866	6	Cbelfantii_FRC0043,"Cdiphtheriae_NCTC11397","Cmustelae_DSM45274","Cpseudotuberculosis_31","Cpseudotuberculosis_ATCC19410","Crouxii_FRC0190"	0.238453	0.0821513	3.93135	0.129185	0.082794	3.92937	4098	2	1. 0.81762;2. 145;3. 433;4. 145;5. 145;6. 433;7. 147;8. 439;9. 412;10. A;11. GCG	1. 0.44377;2. 185;3. 553;4. 185;5. 185;6. 553;7. 187;8. 559;9. 532;10. E;11. GAG
ERS451417_00209	1717.62.peg.206	NA	NA	NA	0.3872	6	Cbelfantii_FRC0043,"Cdiphtheriae_NCTC11397","Cmustelae_DSM45274","Cpseudotuberculosis_31","Cpseudotuberculosis_ATCC19410","Crouxii_FRC0190"	0.118736	0.110044	2.87436	0.112753	0.112753	2.86058	4098	2	1. 0.83367;2. 200;3. 598;4. 200;5. 200;6. 598;7. 200;8. 598;9. 598;10. R;11. CGG	1. 0.58669;2. 255;3. 763;4. 255;5. 255;6. 763;7. 255;8. 763;9. 763;10. E;11. GAG
ERS451417_00735	1717.62.peg.738	NA	NA	NA	0.401	9	Catypicum_R2070,"Cbelfantii_FRC0043","Cdiphtheriae_NCTC11397","Cpseudotuberculosis_31","Cpseudotuberculosis_ATCC19410","Crouxii_FRC0190","Csilvaticum_KL0182","Culcerans_NCTC12077","Culcerans_NCTC7910"	0.259492	0.190615	2.7825	0.198245	0.198245	2.77054	2	2	1. 0.65783;2. 94;3. 280;4. 119;5. 119;6. 355;7. 130;8. 388;9. 241;10. L;11. CTC	1. 0.43171;2. 125;3. 373;4. 150;5. 150;6. 448;7. 161;8. 481;9. 334;10. I;11. ATC
ERS451417_01160	1717.62.peg.1171	NA	NA	NA	0.4027	37	Cargentoratense_DSM44202,"Caurimucosum_ATCC700975","Cbelfantii_FRC0043","Ccallunae_DSM20147","Ccamporealensis_DSM44610","Cdeserti_GIMN1010","Cdiphtheriae_NCTC11397","Cdoosanense_DSM45436","Cefficiens_YS314","Cepidermidicanis_DSM45586","Cfalsenii_DSM44353","Cglutamicum_ATCC13032","Cglycinophilum_AJ3170","Chalotolerans_YIM70093","Chumireducens_DSM45392","Cimitans_DSM44264","Cjeikeium_K41","Ckroppen…	0.238408	0.185248	1.64497	0.218245	0.185261	1.64592	3074	3	1. 0.9718;2. 64;3. 190;4. 91;5. 91;6. 271;7. 112;8. 334;9. 157;10. D;11. GAT	1. 0.44384;2. 114;3. 340;4. 149;5. 149;6. 445;7. 181;8. 541;9. 262;10. D;11. GAT	1. 0.47333;2. 252;3. 754;4. 293;5. 293;6. 877;7. 345;8. 1033;9. 580;10. T;11. ACG
ERS451417_00577	1717.62.peg.580	NA	NA	NA	0.4275	38	Cargentoratense_DSM44202,"Catypicum_R2070","Caurimucosum_ATCC700975","Cbelfantii_FRC0043","Ccallunae_DSM20147","Ccamporealensis_DSM44610","Cdeserti_GIMN1010","Cdiphtheriae_NCTC11397","Cdoosanense_DSM45436","Cefficiens_YS314","Cepidermidicanis_DSM45586","Cfalsenii_DSM44353","Cglutamicum_ATCC13032","Cglycinophilum_AJ3170","Chalotolerans_YIM70093","Chumireducens_DSM45392","Cimitans_DSM44264","Cjeike…	0.19676	0.175575	1.67502	0.184736	0.175575	1.67592	3074	1	1. 0.95576;2. 283;3. 847;4. 338;5. 338;6. 1012;7. 425;8. 1273;9. 640;10. A;11. GCT
ERS451417_01194	1717.62.peg.1203	NA	NA	NA	0.4356	30	Caurimucosum_ATCC700975,"Cbelfantii_FRC0043","Ccallunae_DSM20147","Ccamporealensis_DSM44610","Cdeserti_GIMN1010","Cdiphtheriae_NCTC11397","Cdoosanense_DSM45436","Cefficiens_YS314","Cepidermidicanis_DSM45586","Cglutamicum_ATCC13032","Chalotolerans_YIM70093","Chumireducens_DSM45392","Cimitans_DSM44264","Ckutscheri_DSM20755","Cmarinum_DSM44953","Cmaris_DSM45190","Cmustelae_DSM45274","Cpseudotubercul…	0.33771	0.174091	1.69809	0.208778	0.177973	1.6818	2	4	1. 0.56301;2. 113;3. 337;4. 121;5. 121;6. 361;7. 130;8. 388;9. 292;10. A;11. GCT	1. 0.64499;2. 176;3. 526;4. 184;5. 184;6. 550;7. 193;8. 577;9. 481;10. A;11. GCG	1. 0.6214;2. 183;3. 547;4. 191;5. 191;6. 571;7. 200;8. 598;9. 502;10. L;11. TTG	1. 0.67068;2. 228;3. 682;4. 236;5. 236;6. 706;7. 245;8. 733;9. 637;10. L;11. TTG
ERS451417_00722	1717.62.peg.727	NA	NA	NA	0.4374	19	Caurimucosum_ATCC700975,"Cbelfantii_FRC0043","Ccamporealensis_DSM44610","Cdiphtheriae_NCTC11397","Cfalsenii_DSM44353","Cglycinophilum_AJ3170","Ckroppenstedtii_DSM44385","Ckutscheri_DSM20755","Cmustelae_DSM45274","Cpseudotuberculosis_31","Cpseudotuberculosis_ATCC19410","Crouxii_FRC0190","Csilvaticum_KL0182","Csimulans_PES1","Csingulare_IBSB52218","Cterpenotabidum_Y11","Culcerans_NCTC12077","Culcer…	0.0813354	0.0813354	1.99226	0.0872101	0.0872101	2.02052	258	0
ERS451417_01991	1717.62.peg.1992	NA	NA	NA	0.4379	20	Catypicum_R2070,"Caurimucosum_ATCC700975","Cbelfantii_FRC0043","Cdiphtheriae_NCTC11397","Cfalsenii_DSM44353","Chumireducens_DSM45392","Ckroppenstedtii_DSM44385","Ckutscheri_DSM20755","Clactis_RW25","Cmustelae_DSM45274","Cpseudotuberculosis_31","Cpseudotuberculosis_ATCC19410","CriegeliiPUDD83A45","Csilvaticum_KL0182","Cterpenotabidum_Y11","Ctestudinoris_DSM44614","Culcerans_NCTC12077","Culcerans_N…	0.2501	0.242454	1.81903	0.243005	0.243005	1.82111	2	1	1. 0.92275;2. 399;3. 1195;4. 415;5. 415;6. 1243;7. 435;8. 1303;9. 1165;10. D;11. GAC
ERS451417_00335	1717.62.peg.337	NA	NA	NA	0.4462	36	Cargentoratense_DSM44202,"Catypicum_R2070","Caurimucosum_ATCC700975","Cbelfantii_FRC0043","Ccallunae_DSM20147","Ccamporealensis_DSM44610","Cdeserti_GIMN1010","Cdiphtheriae_NCTC11397","Cdoosanense_DSM45436","Cefficiens_YS314","Cepidermidicanis_DSM45586","Cglutamicum_ATCC13032","Cglycinophilum_AJ3170","Chalotolerans_YIM70093","Chumireducens_DSM45392","Cimitans_DSM44264","Cjeikeium_K41","Ckroppenste…	0.169152	0.128435	2.31174	0.154034	0.12839	2.31174	3074	3	1. 0.97157;2. 26;3. 76;4. 33;5. 33;6. 97;7. 77;8. 229;9. 22;10. L;11. TTG	1. 0.47402;2. 121;3. 361;4. 138;5. 138;6. 412;7. 201;8. 601;9. 235;10. I;11. ATC	1. 0.52511;2. 201;3. 601;4. 219;5. 219;6. 655;7. 282;8. 844;9. 469;10. I;11. ATT
ERS451417_00947	1717.62.peg.954	NA	NA	NA	0.4634	39	Cargentoratense_DSM44202,"Catypicum_R2070","Caurimucosum_ATCC700975","Cbelfantii_FRC0043","Ccallunae_DSM20147","Ccamporealensis_DSM44610","Cdeserti_GIMN1010","Cdiphtheriae_NCTC11397","Cdoosanense_DSM45436","Cefficiens_YS314","Cepidermidicanis_DSM45586","Cfalsenii_DSM44353","Cglutamicum_ATCC13032","Cglycinophilum_AJ3170","Chalotolerans_YIM70093","Chumireducens_DSM45392","Cimitans_DSM44264","Cjeike…	0.174297	0.157262	1.79454	0.16319	0.157261	1.79432	2	3	1. 0.40582;2. 46;3. 136;4. 60;5. 60;6. 178;7. 65;8. 193;9. 121;10. H;11. CAC	1. 0.92409;2. 59;3. 175;4. 73;5. 73;6. 217;7. 78;8. 232;9. 160;10. E;11. GAG	1. 0.40928;2. 276;3. 826;4. 298;5. 298;6. 892;7. 303;8. 907;9. 775;10. E;11. GAG
ERS451417_01047	1717.62.peg.1057	NA	NA	NA	0.4814	22	Cbelfantii_FRC0043,"Ccallunae_DSM20147","Ccamporealensis_DSM44610","Cdeserti_GIMN1010","Cdiphtheriae_NCTC11397","Cefficiens_YS314","Cepidermidicanis_DSM45586","Chalotolerans_YIM70093","Chumireducens_DSM45392","Cimitans_DSM44264","Cmarinum_DSM44953","Cmaris_DSM45190","Cmustelae_DSM45274","Cpseudotuberculosis_31","Cpseudotuberculosis_ATCC19410","Crouxii_FRC0190","Csilvaticum_KL0182","Csingulare_IBS…	0.381185	0.330009	1.67061	0.349777	0.33073	1.67123	3074	2	1. 0.78864;2. 63;3. 187;4. 76;5. 71;6. 211;7. 78;8. 232;9. 127;10. A;11. GCC	1. 0.5084;2. 255;3. 763;4. 334;5. 280;6. 838;7. 309;8. 925;9. 508;10. R;11. CGC
ERS451417_00188	1717.62.peg.184	NA	NA	NA	0.5033	39	Cargentoratense_DSM44202,"Catypicum_R2070","Caurimucosum_ATCC700975","Cbelfantii_FRC0043","Ccallunae_DSM20147","Ccamporealensis_DSM44610","Cdeserti_GIMN1010","Cdiphtheriae_NCTC11397","Cdoosanense_DSM45436","Cefficiens_YS314","Cepidermidicanis_DSM45586","Cfalsenii_DSM44353","Cglutamicum_ATCC13032","Cglycinophilum_AJ3170","Chalotolerans_YIM70093","Chumireducens_DSM45392","Cimitans_DSM44264","Cjeike…	0.191343	0.145598	1.85835	0.182038	0.145557	1.85932	2	4	1. 0.92953;2. 239;3. 715;4. 259;5. 259;6. 775;7. 275;8. 823;9. 643;10. E;11. GAA	1. 0.95966;2. 257;3. 769;4. 277;5. 277;6. 829;7. 293;8. 877;9. 697;10. V;11. GTT	1. 0.946;2. 270;3. 808;4. 290;5. 290;6. 868;7. 306;8. 916;9. 736;10. N;11. AAC	1. 0.93754;2. 470;3. 1408;4. 497;5. 497;6. 1489;7. 537;8. 1609;9. 1267;10. E;11. GAG
ERS451417_00251	1717.62.peg.246	NA	NA	NA	0.5156	8	Cbelfantii_FRC0043,"Cdiphtheriae_NCTC11397","Cpseudotuberculosis_31","Cpseudotuberculosis_ATCC19410","Crouxii_FRC0190","Csilvaticum_KL0182","Culcerans_NCTC12077","Culcerans_NCTC7910"	0.376286	0.224221	3.79462	0.320507	0.225239	3.79195	2	8	1. 0.59944;2. 84;3. 250;4. 98;5. 84;6. 250;7. 84;8. 250;9. 250;10. A;11. GCC	1. 0.42533;2. 108;3. 322;4. 122;5. 108;6. 322;7. 108;8. 322;9. 322;10. L;11. TTA	1. 0.9386;2. 127;3. 379;4. 141;5. 127;6. 379;7. 127;8. 379;9. 379;10. Q;11. CAG	1. 0.59467;2. 168;3. 502;4. 182;5. 168;6. 502;7. 168;8. 502;9. 502;10. A;11. GCA	1. 0.62697;2. 178;3. 532;4. 192;5. 178;6. 532;7. 178;8. 532;9. 532;10. S;11. TCG	1. 0.46257;2. 195;3. 583;4. 213;5. 195;6. 583;7. 195;8. 583;9. 583;10. T;11. ACC	1. 0.51278;2. 215;3. 643;4. 233;5. 215;6. 643;7. 215;8. 643;9. 643;10. N;11. AAC	1. 0.58052;2. 219;3. 655;4. 240;5. 219;6. 655;7. 219;8. 655;9. 655;10. T;11. ACT
ERS451417_01259	1717.62.peg.1267	NA	NA	NA	0.53	18	Cargentoratense_DSM44202,"Cbelfantii_FRC0043","Ccallunae_DSM20147","Cdiphtheriae_NCTC11397","Cefficiens_YS314","Cepidermidicanis_DSM45586","Cglutamicum_ATCC13032","Ckroppenstedtii_DSM44385","Ckutscheri_DSM20755","Clactis_RW25","Cmustelae_DSM45274","Cpseudotuberculosis_31","Cpseudotuberculosis_ATCC19410","Crouxii_FRC0190","Csilvaticum_KL0182","Culcerans_NCTC12077","Culcerans_NCTC7910","Cvitaerumin…	0.148442	0.145864	1.99179	0.145887	0.145887	1.99145	2	1	1. 0.91688;2. 458;3. 1372;4. 500;5. 476;6. 1426;7. 524;8. 1570;9. 1216;10. D;11. GAT
ERS451417_00516	1717.62.peg.520	NA	NA	NA	0.5373	10	Cbelfantii_FRC0043,"Cdiphtheriae_NCTC11397","Cjeikeium_K41","Clactis_RW25","Cpseudotuberculosis_31","Cpseudotuberculosis_ATCC19410","Crouxii_FRC0190","Csilvaticum_KL0182","Culcerans_NCTC12077","Culcerans_NCTC7910"	0.648482	0.0429995	2.43752	0.0480625	0.0429108	2.40975	2050	1	1. 0.75071;2. 158;3. 472;4. 170;5. 163;6. 487;7. 184;8. 550;9. 313;10. K;11. AAG
ERS451417_01569	1717.62.peg.1578	NA	NA	NA	0.5455	38	Cargentoratense_DSM44202,"Catypicum_R2070","Caurimucosum_ATCC700975","Cbelfantii_FRC0043","Ccallunae_DSM20147","Ccamporealensis_DSM44610","Cdeserti_GIMN1010","Cdiphtheriae_NCTC11397","Cdoosanense_DSM45436","Cefficiens_YS314","Cepidermidicanis_DSM45586","Cfalsenii_DSM44353","Cglutamicum_ATCC13032","Cglycinophilum_AJ3170","Chalotolerans_YIM70093","Chumireducens_DSM45392","Cimitans_DSM44264","Cjeike…	0.136793	0.125744	1.92995	0.131458	0.125724	1.92973	2	3	1. 0.47612;2. 115;3. 343;4. 157;5. 157;6. 469;7. 158;8. 472;9. 331;10. I;11. ATC	1. 0.54411;2. 279;3. 835;4. 321;5. 321;6. 961;7. 322;8. 964;9. 823;10. V;11. GTC	1. 0.94137;2. 330;3. 988;4. 373;5. 373;6. 1117;7. 374;8. 1120;9. 961;10. E;11. GAG
ERS451417_00518	1717.62.peg.522	NA	NA	NA	0.5531	9	Cbelfantii_FRC0043,"Cdiphtheriae_NCTC11397","Cjeikeium_K41","Clactis_RW25","Cpseudotuberculosis_31","Cpseudotuberculosis_ATCC19410","Csilvaticum_KL0182","Culcerans_NCTC12077","Culcerans_NCTC7910"	65.0292	0.0793471	3.46284	0.154895	0.0800382	3.46871	256	0
ERS451417_01948	1717.62.peg.1948	NA	NA	NA	0.5638	38	Cargentoratense_DSM44202,"Catypicum_R2070","Caurimucosum_ATCC700975","Cbelfantii_FRC0043","Ccallunae_DSM20147","Ccamporealensis_DSM44610","Cdeserti_GIMN1010","Cdiphtheriae_NCTC11397","Cdoosanense_DSM45436","Cefficiens_YS314","Cepidermidicanis_DSM45586","Cfalsenii_DSM44353","Cglutamicum_ATCC13032","Cglycinophilum_AJ3170","Chalotolerans_YIM70093","Chumireducens_DSM45392","Cimitans_DSM44264","Cjeike…	0.160659	0.148964	1.57318	0.154414	0.149132	1.57367	3074	3	1. 0.92286;2. 21;3. 61;4. 49;5. 49;6. 145;7. 145;8. 433;9. 28;10. H;11. CAC	1. 0.58612;2. 261;3. 781;4. 292;5. 292;6. 874;7. 402;8. 1204;9. 667;10. I;11. ATT	1. 0.61814;2. 455;3. 1363;4. 537;5. 537;6. 1609;7. 717;8. 2149;9. 997;10. V;11. GTG
ERS451417_01550	1717.62.peg.1559	NA	NA	NA	0.5679	31	Cargentoratense_DSM44202,"Catypicum_R2070","Caurimucosum_ATCC700975","Cbelfantii_FRC0043","Ccallunae_DSM20147","Ccamporealensis_DSM44610","Cdeserti_GIMN1010","Cdiphtheriae_NCTC11397","Cdoosanense_DSM45436","Cefficiens_YS314","Cepidermidicanis_DSM45586","Cglutamicum_ATCC13032","Chalotolerans_YIM70093","Chumireducens_DSM45392","Cimitans_DSM44264","Cjeikeium_K41","Ckroppenstedtii_DSM44385","Ckutsche…	0.268709	0.146795	2.17791	0.176505	0.146924	2.17836	2	1	1. 0.78313;2. 56;3. 166;4. 57;5. 57;6. 169;7. 57;8. 169;9. 163;10. V;11. GTA
ERS451417_01015	1717.62.peg.1026	NA	NA	NA	0.5988	39	Cargentoratense_DSM44202,"Catypicum_R2070","Caurimucosum_ATCC700975","Cbelfantii_FRC0043","Ccallunae_DSM20147","Ccamporealensis_DSM44610","Cdeserti_GIMN1010","Cdiphtheriae_NCTC11397","Cdoosanense_DSM45436","Cefficiens_YS314","Cepidermidicanis_DSM45586","Cfalsenii_DSM44353","Cglutamicum_ATCC13032","Cglycinophilum_AJ3170","Chalotolerans_YIM70093","Chumireducens_DSM45392","Cimitans_DSM44264","Cjeike…	0.136135	0.115928	1.70878	0.120685	0.115945	1.70798	2	5	1. 0.62308;2. 76;3. 226;4. 92;5. 92;6. 274;7. 102;8. 304;9. 199;10. P;11. CCA	1. 0.51276;2. 142;3. 424;4. 158;5. 158;6. 472;7. 168;8. 502;9. 397;10. H;11. CAT	1. 0.7912;2. 157;3. 469;4. 173;5. 173;6. 517;7. 183;8. 547;9. 442;10. E;11. GAA	1. 0.42906;2. 246;3. 736;4. 262;5. 262;6. 784;7. 272;8. 814;9. 709;10. T;11. ACG	1. 0.58096;2. 259;3. 775;4. 275;5. 275;6. 823;7. 285;8. 853;9. 748;10. A;11. GCC
ERS451417_01655	1717.62.peg.1662	NA	NA	NA	0.6386	38	Cargentoratense_DSM44202,"Catypicum_R2070","Caurimucosum_ATCC700975","Cbelfantii_FRC0043","Ccallunae_DSM20147","Ccamporealensis_DSM44610","Cdeserti_GIMN1010","Cdiphtheriae_NCTC11397","Cdoosanense_DSM45436","Cefficiens_YS314","Cepidermidicanis_DSM45586","Cfalsenii_DSM44353","Cglutamicum_ATCC13032","Cglycinophilum_AJ3170","Chalotolerans_YIM70093","Chumireducens_DSM45392","Cimitans_DSM44264","Cjeike…	0.229752	0.141823	1.71726	0.156669	0.141843	1.71674	2	1	1. 0.68291;2. 44;3. 130;4. 55;5. 55;6. 163;7. 59;8. 175;9. 106;10. S;11. TCT
ERS451417_00766	1717.62.peg.771	NA	NA	NA	0.6441	9	Cbelfantii_FRC0043,"Cdiphtheriae_NCTC11397","Cpseudotuberculosis_31","Cpseudotuberculosis_ATCC19410","Crouxii_FRC0190","Csilvaticum_KL0182","Culcerans_NCTC12077","Culcerans_NCTC7910","Cvitaeruminis_DSM20294"	0.392479	0.333843	3.00932	0.342657	0.342657	3.03149	2	2	1. 0.55108;2. 87;3. 259;4. 166;5. 97;6. 289;7. 100;8. 298;9. 232;10. N;11. AAC	1. 0.45239;2. 106;3. 316;4. 198;5. 116;6. 346;7. 119;8. 355;9. 289;10. F;11. TTC
ERS451417_00728	1717.62.peg.731	NA	NA	NA	0.6655	14	Cbelfantii_FRC0043,"Ccallunae_DSM20147","Cdeserti_GIMN1010","Cdiphtheriae_NCTC11397","Cefficiens_YS314","Cglutamicum_ATCC13032","Ckutscheri_DSM20755","Cpseudotuberculosis_31","Cpseudotuberculosis_ATCC19410","Crouxii_FRC0190","Csilvaticum_KL0182","Culcerans_NCTC12077","Culcerans_NCTC7910","Cvitaeruminis_DSM20294"	999	0.0741562	1.80627	1	0.074369	1.80431	260	0
ERS451417_02030	1717.62.peg.2035	NA	NA	NA	0.6988	38	Cargentoratense_DSM44202,"Catypicum_R2070","Caurimucosum_ATCC700975","Cbelfantii_FRC0043","Ccallunae_DSM20147","Ccamporealensis_DSM44610","Cdeserti_GIMN1010","Cdiphtheriae_NCTC11397","Cdoosanense_DSM45436","Cefficiens_YS314","Cepidermidicanis_DSM45586","Cfalsenii_DSM44353","Cglutamicum_ATCC13032","Cglycinophilum_AJ3170","Chalotolerans_YIM70093","Chumireducens_DSM45392","Cimitans_DSM44264","Cjeike…	0.0832905	0.0739004	1.60337	0.0809585	0.07392	1.60374	2	1	1. 0.87874;2. 229;3. 685;4. 281;5. 281;6. 841;7. 350;8. 1048;9. 652;10. D;11. GAC
ERS451417_02001	1717.62.peg.2005	NA	NA	NA	0.7117	7	Cbelfantii_FRC0043,"Cdiphtheriae_NCTC11397","Cpseudotuberculosis_31","Cpseudotuberculosis_ATCC19410","Csilvaticum_KL0182","Culcerans_NCTC12077","Culcerans_NCTC7910"	0.251978	0.2262	3.03094	0.23622	0.227642	3.02288	2	5	1. 0.49058;2. 91;3. 271;4. 91;5. 91;6. 271;7. 91;8. 271;9. 271;10. S;11. TCT	1. 0.49057;2. 121;3. 361;4. 121;5. 121;6. 361;7. 121;8. 361;9. 361;10. T;11. ACG	1. 0.70776;2. 179;3. 535;4. 180;5. 180;6. 538;7. 180;8. 538;9. 535;10. A;11. GCT	1. 0.55723;2. 184;3. 550;4. 185;5. 185;6. 553;7. 185;8. 553;9. 550;10. R;11. CGG	1. 0.40469;2. 200;3. 598;4. 201;5. 201;6. 601;7. 201;8. 601;9. 598;10. A;11. GCC
ERS451417_00250	1717.62.peg.245	NA	NA	NA	0.7273	8	Cbelfantii_FRC0043,"Cdiphtheriae_NCTC11397","Cpseudotuberculosis_31","Cpseudotuberculosis_ATCC19410","Crouxii_FRC0190","Csilvaticum_KL0182","Culcerans_NCTC12077","Culcerans_NCTC7910"	0.294632	0.149101	5.55921	0.263205	0.149108	5.52087	2050	6	1. 0.49988;2. 73;3. 217;4. 78;5. 77;6. 229;7. 77;8. 229;9. 79;10. A;11. GCG	1. 0.8034;2. 161;3. 481;4. 166;5. 165;6. 493;7. 165;8. 493;9. 343;10. A;11. GCG	1. 0.42933;2. 168;3. 502;4. 178;5. 172;6. 514;7. 172;8. 514;9. 364;10. A;11. GCT	1. 0.66758;2. 183;3. 547;4. 193;5. 187;6. 559;7. 187;8. 559;9. 409;10. S;11. TCG	1. 0.9448;2. 203;3. 607;4. 218;5. 207;6. 619;7. 207;8. 619;9. 469;10. T;11. ACC	1. 0.43906;2. 204;3. 610;4. 219;5. 208;6. 622;7. 208;8. 622;9. 472;10. Q;11. CAA
ERS451417_02052	1717.62.peg.2064	NA	NA	NA	0.7604	15	Cbelfantii_FRC0043,"Ccallunae_DSM20147","Cdeserti_GIMN1010","Cdiphtheriae_NCTC11397","Cefficiens_YS314","Cglutamicum_ATCC13032","Chalotolerans_YIM70093","Cmustelae_DSM45274","Cpseudotuberculosis_31","Cpseudotuberculosis_ATCC19410","Csilvaticum_KL0182","Ctestudinoris_DSM44614","Culcerans_NCTC12077","Culcerans_NCTC7910","Cvitaeruminis_DSM20294"	0.48616	0.077736	1.71133	0.385409	0.0784759	1.71368	2	24	1. 0.69344;2. 25;3. 73;4. 33;5. 29;6. 85;7. 30;8. 88;9. 64;10. I;11. ATC	1. 0.88224;2. 27;3. 79;4. 35;5. 31;6. 91;7. 32;8. 94;9. 70;10. G;11. GGC	1. 0.80808;2. 51;3. 151;4. 81;5. 57;6. 169;7. 59;8. 175;9. 94;10. A;11. GCC	1. 0.83861;2. 53;3. 157;4. 83;5. 59;6. 175;7. 61;8. 181;9. 100;10. A;11. GCC	1. 0.85804;2. 62;3. 184;4. 92;5. 68;6. 202;7. 70;8. 208;9. 127;10. F;11. TTC	1. 0.61181;2. 65;3. 193;4. 95;5. 71;6. 211;7. 73;8. 217;9. 136;10. L;11. CTC	1. 0.79633;2. 66;3. 196;4. 96;5. 72;6. 214;7. 74;8. 220;9. 139;10. C;11. TGC	1. 0.8458;2. 75;3. 223;4. 105;5. 81;6. 241;7. 83;8. 247;9. 166;10. S;11. AGC	1. 0.84113;2. 88;3. 262;4. 118;5. 94;6. 280;7. 96;8. 286;9. 205;10. A;11. GCT	1. 0.78321;2. 97;3. 289;4. 127;5. 103;6. 307;7. 105;8. 313;9. 232;10. V;11. GTT	1. 0.76377;2. 101;3. 301;4. 132;5. 108;6. 322;7. 110;8. 328;9. 244;10. M;11. ATG	1. 0.49457;2. 105;3. 313;4. 136;5. 112;6. 334;7. 114;8. 340;9. 256;10. F;11. TTC	1. 0.88229;2. 106;3. 316;4. 137;5. 113;6. 337;7. 115;8. 343;9. 259;10. G;11. GGC	1. 0.85422;2. 108;3. 322;4. 139;5. 115;6. 343;7. 117;8. 349;9. 265;10. L;11. CTC	1. 0.7267;2. 127;3. 379;4. 158;5. 134;6. 400;7. 136;8. 406;9. 322;10. S;11. AGC	1. 0.99606;2. 134;3. 400;4. 165;5. 141;6. 421;7. 143;8. 427;9. 343;10. N;11. AAC	1. 0.8146;2. 140;3. 418;4. 176;5. 147;6. 439;7. 149;8. 445;9. 361;10. N;11. AAC	1. 0.88762;2. 144;3. 430;4. 180;5. 151;6. 451;7. 153;8. 457;9. 373;10. L;11. CTC	1. 0.81026;2. 172;3. 514;4. 208;5. 179;6. 535;7. 181;8. 541;9. 457;10. A;11. GCT	1. 0.8148;2. 177;3. 529;4. 213;5. 184;6. 550;7. 186;8. 556;9. 472;10. L;11. TTG	1. 0.8596;2. 185;3. 553;4. 221;5. 192;6. 574;7. 194;8. 580;9. 496;10. S;11. AGC	1. 0.65761;2. 214;3. 640;4. 258;5. 225;6. 673;7. 227;8. 679;9. 565;10. T;11. ACC	1. 0.83308;2. 229;3. 685;4. 274;5. 240;6. 718;7. 242;8. 724;9. 610;10. A;11. GCC	1. 0.56697;2. 234;3. 700;4. 279;5. 245;6. 733;7. 247;8. 739;9. 625;10. V;11. GTG
ERS451417_01585	1717.62.peg.1594	NA	NA	NA	0.776	6	Cdiphtheriae_NCTC11397,"Cpseudotuberculosis_31","Cpseudotuberculosis_ATCC19410","Culcerans_NCTC12077","Culcerans_NCTC7910","Cvitaeruminis_DSM20294"	207.589	0.05894	3.17072	1	0.05933	3.14658	2052	1	1. 0.52151;2. 40;3. 118;4. 50;5. 40;6. 118;7. 45;8. 133;9. 70;10. Y;11. TAT
ERS451417_00783	1717.62.peg.790	NA	NA	NA	0.8045	36	Cargentoratense_DSM44202,"Catypicum_R2070","Caurimucosum_ATCC700975","Cbelfantii_FRC0043","Ccallunae_DSM20147","Ccamporealensis_DSM44610","Cdeserti_GIMN1010","Cdiphtheriae_NCTC11397","Cdoosanense_DSM45436","Cefficiens_YS314","Cepidermidicanis_DSM45586","Cfalsenii_DSM44353","Cglutamicum_ATCC13032","Cglycinophilum_AJ3170","Chalotolerans_YIM70093","Chumireducens_DSM45392","Cimitans_DSM44264","Cjeike…	0.354298	0.266716	1.26285	0.380729	0.266995	1.26379	2	3	1. 0.69035;2. 56;3. 166;4. 57;5. 57;6. 169;7. 63;8. 187;9. 115;10. V;11. GTT	1. 0.64516;2. 63;3. 187;4. 65;5. 64;6. 190;7. 70;8. 208;9. 136;10. S;11. AGC	1. 0.65033;2. 80;3. 238;4. 82;5. 81;6. 241;7. 87;8. 259;9. 187;10. I;11. ATT
ERS451417_01230	1717.62.peg.1238	NA	NA	NA	0.8302	15	Cargentoratense_DSM44202,"Cbelfantii_FRC0043","Cdiphtheriae_NCTC11397","Cepidermidicanis_DSM45586","Ckroppenstedtii_DSM44385","Ckutscheri_DSM20755","Clactis_RW25","Cmustelae_DSM45274","Cpseudotuberculosis_31","Cpseudotuberculosis_ATCC19410","Crouxii_FRC0190","Csilvaticum_KL0182","Culcerans_NCTC12077","Culcerans_NCTC7910","Cvitaeruminis_DSM20294"	0.143459	0.138687	2.18848	0.142998	0.138633	2.1885	2	2	1. 0.9273;2. 904;3. 2710;4. 1012;5. 982;6. 2944;7. 1048;8. 3142;9. 2413;10. E;11. GAG	1. 0.53214;2. 981;3. 2941;4. 1100;5. 1066;6. 3196;7. 1154;8. 3460;9. 2602;10. L;11. CTT
ERS451417_00466	1717.62.peg.470	NA	NA	NA	0.8968	12	Cbelfantii_FRC0043,"Cdiphtheriae_NCTC11397","Ckutscheri_DSM20755","Cmustelae_DSM45274","Cpseudotuberculosis_31","Cpseudotuberculosis_ATCC19410","Crouxii_FRC0190","Csilvaticum_KL0182","Culcerans_NCTC12077","Culcerans_NCTC7910","Cuterequi_DSM45634","Cvitaeruminis_DSM20294"	0.239052	0.232001	1.85671	0.232064	0.232035	1.85535	3074	1	1. 0.71021;2. 435;3. 1303;4. 735;5. 462;6. 1384;7. 489;8. 1465;9. 1105;10. V;11. GTA
ERS451417_01998	1717.62.peg.2002	NA	NA	NA	0.9025	7	Cbelfantii_FRC0043,"Cdiphtheriae_NCTC11397","Cpseudotuberculosis_31","Cpseudotuberculosis_ATCC19410","Csilvaticum_KL0182","Culcerans_NCTC12077","Culcerans_NCTC7910"	0.317774	0.299703	4.84325	0.314892	0.300089	4.83638	2	4	1. 0.47012;2. 216;3. 646;4. 217;5. 217;6. 649;7. 217;8. 649;9. 646;10. A;11. GCT	1. 0.41871;2. 255;3. 763;4. 256;5. 256;6. 766;7. 256;8. 766;9. 748;10. Q;11. CAG	1. 0.42447;2. 259;3. 775;4. 260;5. 260;6. 778;7. 260;8. 778;9. 760;10. R;11. CGA	1. 0.47012;2. 317;3. 949;4. 318;5. 318;6. 952;7. 318;8. 952;9. 934;10. A;11. GCT
ERS451417_02315	1717.62.peg.2342	NA	NA	NA	0.9037	38	Cargentoratense_DSM44202,"Catypicum_R2070","Caurimucosum_ATCC700975","Cbelfantii_FRC0043","Ccallunae_DSM20147","Ccamporealensis_DSM44610","Cdeserti_GIMN1010","Cdiphtheriae_NCTC11397","Cdoosanense_DSM45436","Cefficiens_YS314","Cepidermidicanis_DSM45586","Cfalsenii_DSM44353","Cglutamicum_ATCC13032","Cglycinophilum_AJ3170","Chalotolerans_YIM70093","Chumireducens_DSM45392","Cimitans_DSM44264","Cjeike…	0.261018	0.260943	1.86699	0.387758	0.260981	1.86737	258	0
ERS451417_01398	1717.62.peg.1411	NA	NA	NA	0.9202	11	Cargentoratense_DSM44202,"Cbelfantii_FRC0043","Cdiphtheriae_NCTC11397","Cepidermidicanis_DSM45586","Cimitans_DSM44264","Cpseudotuberculosis_31","Cpseudotuberculosis_ATCC19410","Csilvaticum_KL0182","Culcerans_NCTC12077","Culcerans_NCTC7910","Cureicelerivorans_IMMIBRIV2301"	0.319345	0.319345	2.08183	0.319433	0.319293	2.08184	3330	0
ERS451417_00469	1717.62.peg.473	NA	NA	NA	0.9229	12	Cbelfantii_FRC0043,"Cdiphtheriae_NCTC11397","Ckutscheri_DSM20755","Cmustelae_DSM45274","Cpseudotuberculosis_31","Cpseudotuberculosis_ATCC19410","Crouxii_FRC0190","Csilvaticum_KL0182","Culcerans_NCTC12077","Culcerans_NCTC7910","Cuterequi_DSM45634","Cvitaeruminis_DSM20294"	0.0759805	0.0688593	2.55772	0.0740256	0.0691172	2.55428	2	1	1. 0.42428;2. 98;3. 292;4. 114;5. 112;6. 334;7. 132;8. 394;9. 247;10. V;11. GTG
ERS451417_00349	1717.62.peg.352	NA	NA	NA	0.93	13	Cbelfantii_FRC0043,"Cdiphtheriae_NCTC11397","Cepidermidicanis_DSM45586","Ckroppenstedtii_DSM44385","Clactis_RW25","Cpseudotuberculosis_31","Cpseudotuberculosis_ATCC19410","Crouxii_FRC0190","Csilvaticum_KL0182","Csimulans_PES1","Ctestudinoris_DSM44614","Culcerans_NCTC12077","Culcerans_NCTC7910"	0.111449	0.111449	1.89179	0.112348	0.11094	1.89148	258	0
ERS451417_00392	1717.62.peg.392	NA	NA	NA	0.9397	39	Cargentoratense_DSM44202,"Catypicum_R2070","Caurimucosum_ATCC700975","Cbelfantii_FRC0043","Ccallunae_DSM20147","Ccamporealensis_DSM44610","Cdeserti_GIMN1010","Cdiphtheriae_NCTC11397","Cdoosanense_DSM45436","Cefficiens_YS314","Cepidermidicanis_DSM45586","Cfalsenii_DSM44353","Cglutamicum_ATCC13032","Cglycinophilum_AJ3170","Chalotolerans_YIM70093","Chumireducens_DSM45392","Cimitans_DSM44264","Cjeike…	0.180765	0.180765	1.70134	0.180774	0.180755	1.70133	258	0
ERS451417_01575	1717.62.peg.1584	NA	NA	NA	0.9729	38	Cargentoratense_DSM44202,"Catypicum_R2070","Caurimucosum_ATCC700975","Cbelfantii_FRC0043","Ccallunae_DSM20147","Ccamporealensis_DSM44610","Cdeserti_GIMN1010","Cdiphtheriae_NCTC11397","Cdoosanense_DSM45436","Cefficiens_YS314","Cepidermidicanis_DSM45586","Cfalsenii_DSM44353","Cglutamicum_ATCC13032","Cglycinophilum_AJ3170","Chalotolerans_YIM70093","Chumireducens_DSM45392","Cimitans_DSM44264","Cjeike…	0.130402	0.130402	1.83645	0.130411	0.130402	1.83646	258	0
ERS451417_01379	1717.62.peg.1388	NA	NA	NA	0.9776	7	Cbelfantii_FRC0043,"Cdiphtheriae_NCTC11397","Cpseudotuberculosis_31","Cpseudotuberculosis_ATCC19410","Csilvaticum_KL0182","Culcerans_NCTC12077","Culcerans_NCTC7910"	0.176571	0.171713	3.17177	0.998732	0.171713	3.17177	258	0
ERS451417_01369	1717.62.peg.1378	NA	NA	NA	0.9801	20	Cbelfantii_FRC0043,"Cdeserti_GIMN1010","Cdiphtheriae_NCTC11397","Cdoosanense_DSM45436","Cefficiens_YS314","Cglutamicum_ATCC13032","Chalotolerans_YIM70093","Chumireducens_DSM45392","Ckutscheri_DSM20755","Cmarinum_DSM44953","Cmaris_DSM45190","Cmustelae_DSM45274","Cpseudotuberculosis_31","Cpseudotuberculosis_ATCC19410","Csilvaticum_KL0182","Ctestudinoris_DSM44614","Culcerans_NCTC12077","Culcerans_NC…	0.264304	0.264283	1.53298	0.264292	0.264292	1.533	2050	1	1. 0.72298;2. 237;3. 709;4. 259;5. 239;6. 715;7. 351;8. 1051;9. 457;10. T;11. ACT
ERS451417_00796	1717.62.peg.802	NA	NA	NA	0.9815	39	Cargentoratense_DSM44202,"Catypicum_R2070","Caurimucosum_ATCC700975","Cbelfantii_FRC0043","Ccallunae_DSM20147","Ccamporealensis_DSM44610","Cdeserti_GIMN1010","Cdiphtheriae_NCTC11397","Cdoosanense_DSM45436","Cefficiens_YS314","Cepidermidicanis_DSM45586","Cfalsenii_DSM44353","Cglutamicum_ATCC13032","Cglycinophilum_AJ3170","Chalotolerans_YIM70093","Chumireducens_DSM45392","Cimitans_DSM44264","Cjeike…	0.0981722	0.0981722	1.96438	0.0981719	0.0981719	1.96438	2	1	1. 0.48495;2. 197;3. 589;4. 211;5. 211;6. 631;7. 232;8. 694;9. 544;10. E;11. GAA
ERS451417_02262	1717.62.peg.2291	NA	NA	NA	0.9847	38	Cargentoratense_DSM44202,"Catypicum_R2070","Caurimucosum_ATCC700975","Cbelfantii_FRC0043","Ccallunae_DSM20147","Ccamporealensis_DSM44610","Cdeserti_GIMN1010","Cdiphtheriae_NCTC11397","Cdoosanense_DSM45436","Cefficiens_YS314","Cepidermidicanis_DSM45586","Cfalsenii_DSM44353","Cglutamicum_ATCC13032","Cglycinophilum_AJ3170","Chalotolerans_YIM70093","Chumireducens_DSM45392","Cimitans_DSM44264","Cjeike…	0.160432	0.160432	1.71769	0.160432	0.160432	1.71769	258	0
ERS451417_00799	1717.62.peg.805	NA	NA	NA	0.9865	7	Cbelfantii_FRC0043,"Cdiphtheriae_NCTC11397","Cpseudotuberculosis_31","Cpseudotuberculosis_ATCC19410","Crouxii_FRC0190","Culcerans_NCTC12077","Culcerans_NCTC7910"	0.0916063	0.0912905	2.2151	0.0913189	0.0913189	2.21481	258	0
ERS451417_01141	1717.62.peg.1152	NA	NA	NA	0.9871	39	Cargentoratense_DSM44202,"Catypicum_R2070","Caurimucosum_ATCC700975","Cbelfantii_FRC0043","Ccallunae_DSM20147","Ccamporealensis_DSM44610","Cdeserti_GIMN1010","Cdiphtheriae_NCTC11397","Cdoosanense_DSM45436","Cefficiens_YS314","Cepidermidicanis_DSM45586","Cfalsenii_DSM44353","Cglutamicum_ATCC13032","Cglycinophilum_AJ3170","Chalotolerans_YIM70093","Chumireducens_DSM45392","Cimitans_DSM44264","Cjeike…	0.0818391	0.0818391	2.0128	0.0818391	0.0818391	2.01281	258	0
ERS451417_02210	1717.62.peg.2234	NA	NA	NA	0.9878	38	Cargentoratense_DSM44202,"Catypicum_R2070","Caurimucosum_ATCC700975","Cbelfantii_FRC0043","Ccallunae_DSM20147","Ccamporealensis_DSM44610","Cdeserti_GIMN1010","Cdiphtheriae_NCTC11397","Cdoosanense_DSM45436","Cefficiens_YS314","Cepidermidicanis_DSM45586","Cfalsenii_DSM44353","Cglutamicum_ATCC13032","Cglycinophilum_AJ3170","Chalotolerans_YIM70093","Chumireducens_DSM45392","Cimitans_DSM44264","Cjeike…	0.185233	0.185233	1.73155	0.185233	0.185233	1.73155	258	0
ERS451417_00719	1717.62.peg.724	NA	NA	NA	0.9887	34	Cargentoratense_DSM44202,"Caurimucosum_ATCC700975","Cbelfantii_FRC0043","Ccallunae_DSM20147","Ccamporealensis_DSM44610","Cdeserti_GIMN1010","Cdiphtheriae_NCTC11397","Cdoosanense_DSM45436","Cefficiens_YS314","Cepidermidicanis_DSM45586","Cfalsenii_DSM44353","Cglutamicum_ATCC13032","Cglycinophilum_AJ3170","Chalotolerans_YIM70093","Chumireducens_DSM45392","Cimitans_DSM44264","Clactis_RW25","Cmarinum_…	0.145149	0.145149	1.72678	0.145149	0.145149	1.72678	258	0
ERS451417_01539	1717.62.peg.1548	NA	NA	NA	0.9916	38	Cargentoratense_DSM44202,"Catypicum_R2070","Caurimucosum_ATCC700975","Cbelfantii_FRC0043","Ccallunae_DSM20147","Ccamporealensis_DSM44610","Cdeserti_GIMN1010","Cdiphtheriae_NCTC11397","Cdoosanense_DSM45436","Cefficiens_YS314","Cepidermidicanis_DSM45586","Cfalsenii_DSM44353","Cglutamicum_ATCC13032","Cglycinophilum_AJ3170","Chalotolerans_YIM70093","Chumireducens_DSM45392","Cimitans_DSM44264","Cjeike…	0.0418874	0.0418775	1.38684	0.11019	0.0418775	1.38684	258	0
ERS451417_02229	1717.62.peg.2254	NA	NA	NA	0.9919	28	Catypicum_R2070,"Caurimucosum_ATCC700975","Cbelfantii_FRC0043","Ccallunae_DSM20147","Ccamporealensis_DSM44610","Cdeserti_GIMN1010","Cdiphtheriae_NCTC11397","Cdoosanense_DSM45436","Cepidermidicanis_DSM45586","Cfalsenii_DSM44353","Cglutamicum_ATCC13032","Chalotolerans_YIM70093","Chumireducens_DSM45392","Cimitans_DSM44264","Ckutscheri_DSM20755","Cmarinum_DSM44953","Cmaris_DSM45190","Cmustelae_DSM452…	0.243522	0.243522	1.62308	0.243522	0.243522	1.62309	2050	1	1. 0.4555;2. 173;3. 517;4. 259;5. 191;6. 571;7. 202;8. 604;9. 310;10. I;11. ATC
ERS451417_01272	1717.62.peg.1280	NA	NA	NA	0.9919	17	Cargentoratense_DSM44202,"Cbelfantii_FRC0043","Cdiphtheriae_NCTC11397","Cefficiens_YS314","Cepidermidicanis_DSM45586","Cglutamicum_ATCC13032","Ckroppenstedtii_DSM44385","Ckutscheri_DSM20755","Clactis_RW25","Cmustelae_DSM45274","Cpseudotuberculosis_31","Cpseudotuberculosis_ATCC19410","Crouxii_FRC0190","Csilvaticum_KL0182","Culcerans_NCTC12077","Culcerans_NCTC7910","Cvitaeruminis_DSM20294"	0.0719204	0.0719204	2.12245	0.0719204	0.0719204	2.12246	258	0
ERS451417_01417	1717.62.peg.1423	NA	NA	NA	0.9933	38	Cargentoratense_DSM44202,"Catypicum_R2070","Caurimucosum_ATCC700975","Cbelfantii_FRC0043","Ccallunae_DSM20147","Ccamporealensis_DSM44610","Cdeserti_GIMN1010","Cdiphtheriae_NCTC11397","Cdoosanense_DSM45436","Cefficiens_YS314","Cepidermidicanis_DSM45586","Cfalsenii_DSM44353","Cglutamicum_ATCC13032","Cglycinophilum_AJ3170","Chalotolerans_YIM70093","Chumireducens_DSM45392","Cimitans_DSM44264","Cjeike…	0.15288	0.15288	1.55687	0.152889	0.152889	1.55685	1282	0
ERS451417_00199	1717.62.peg.196	NA	NA	NA	0.9933	39	Cargentoratense_DSM44202,"Catypicum_R2070","Caurimucosum_ATCC700975","Cbelfantii_FRC0043","Ccallunae_DSM20147","Ccamporealensis_DSM44610","Cdeserti_GIMN1010","Cdiphtheriae_NCTC11397","Cdoosanense_DSM45436","Cefficiens_YS314","Cepidermidicanis_DSM45586","Cfalsenii_DSM44353","Cglutamicum_ATCC13032","Cglycinophilum_AJ3170","Chalotolerans_YIM70093","Chumireducens_DSM45392","Cimitans_DSM44264","Cjeike…	0.118854	0.118854	2.06443	0.118854	0.118854	2.06443	2	2	1. 0.40742;2. 126;3. 376;4. 176;5. 176;6. 526;7. 179;8. 535;9. 313;10. D;11. GAC	1. 0.44602;2. 207;3. 619;4. 257;5. 257;6. 769;7. 260;8. 778;9. 556;10. S;11. AGC
ERS451417_00782	1717.62.peg.789	NA	NA	NA	0.9934	39	Cargentoratense_DSM44202,"Catypicum_R2070","Caurimucosum_ATCC700975","Cbelfantii_FRC0043","Ccallunae_DSM20147","Ccamporealensis_DSM44610","Cdeserti_GIMN1010","Cdiphtheriae_NCTC11397","Cdoosanense_DSM45436","Cefficiens_YS314","Cepidermidicanis_DSM45586","Cfalsenii_DSM44353","Cglutamicum_ATCC13032","Cglycinophilum_AJ3170","Chalotolerans_YIM70093","Chumireducens_DSM45392","Cimitans_DSM44264","Cjeike…	0.124443	0.124443	1.80056	0.124443	0.124443	1.80055	1282	0
ERS451417_01404	1717.62.peg.1417	NA	NA	NA	0.9939	38	Cargentoratense_DSM44202,"Catypicum_R2070","Caurimucosum_ATCC700975","Cbelfantii_FRC0043","Ccallunae_DSM20147","Ccamporealensis_DSM44610","Cdeserti_GIMN1010","Cdiphtheriae_NCTC11397","Cdoosanense_DSM45436","Cefficiens_YS314","Cepidermidicanis_DSM45586","Cfalsenii_DSM44353","Cglutamicum_ATCC13032","Cglycinophilum_AJ3170","Chalotolerans_YIM70093","Chumireducens_DSM45392","Cimitans_DSM44264","Cjeike…	0.145051	0.145051	1.59968	0.145051	0.145051	1.59968	258	0
ERS451417_00497	1717.62.peg.501	NA	NA	NA	0.994	39	Cargentoratense_DSM44202,"Catypicum_R2070","Caurimucosum_ATCC700975","Cbelfantii_FRC0043","Ccallunae_DSM20147","Ccamporealensis_DSM44610","Cdeserti_GIMN1010","Cdiphtheriae_NCTC11397","Cdoosanense_DSM45436","Cefficiens_YS314","Cepidermidicanis_DSM45586","Cfalsenii_DSM44353","Cglutamicum_ATCC13032","Cglycinophilum_AJ3170","Chalotolerans_YIM70093","Chumireducens_DSM45392","Cimitans_DSM44264","Cjeike…	0.19707	0.19707	1.72695	0.19707	0.19707	1.72695	258	0
ERS451417_00777	1717.62.peg.784	NA	NA	NA	0.994	39	Cargentoratense_DSM44202,"Catypicum_R2070","Caurimucosum_ATCC700975","Cbelfantii_FRC0043","Ccallunae_DSM20147","Ccamporealensis_DSM44610","Cdeserti_GIMN1010","Cdiphtheriae_NCTC11397","Cdoosanense_DSM45436","Cefficiens_YS314","Cepidermidicanis_DSM45586","Cfalsenii_DSM44353","Cglutamicum_ATCC13032","Cglycinophilum_AJ3170","Chalotolerans_YIM70093","Chumireducens_DSM45392","Cimitans_DSM44264","Cjeike…	0.157254	0.157254	1.9009	0.157254	0.157254	1.9009	258	0
ERS451417_02151	1717.62.peg.2173	NA	NA	NA	0.9948	8	Cbelfantii_FRC0043,"Cdiphtheriae_NCTC11397","Clactis_RW25","Cpseudotuberculosis_31","Cpseudotuberculosis_ATCC19410","Csilvaticum_KL0182","Culcerans_NCTC12077","Culcerans_NCTC7910"	0.0991991	0.0991991	2.52373	0.0991987	0.0991987	2.52373	2	2	1. 0.4312;2. 201;3. 601;4. 236;5. 217;6. 649;7. 237;8. 709;9. 412;10. E;11. GAG	1. 0.46558;2. 310;3. 928;4. 375;5. 326;6. 976;7. 346;8. 1036;9. 739;10. P;11. CCT
ERS451417_01856	1717.62.peg.1858	NA	NA	NA	0.995	33	Cargentoratense_DSM44202,"Catypicum_R2070","Caurimucosum_ATCC700975","Cbelfantii_FRC0043","Ccallunae_DSM20147","Ccamporealensis_DSM44610","Cdeserti_GIMN1010","Cdiphtheriae_NCTC11397","Cdoosanense_DSM45436","Cefficiens_YS314","Cepidermidicanis_DSM45586","Cfalsenii_DSM44353","Cglutamicum_ATCC13032","Chalotolerans_YIM70093","Chumireducens_DSM45392","Cimitans_DSM44264","Cjeikeium_K41","Ckroppenstedti…	0.104658	0.104658	1.27093	0.104658	0.104658	1.27093	3074	2	1. 0.69003;2. 109;3. 325;4. 110;5. 110;6. 328;7. 110;8. 328;9. 265;10. Q;11. CAA	1. 0.44461;2. 128;3. 382;4. 129;5. 129;6. 385;7. 129;8. 385;9. 322;10. E;11. GAG
ERS451417_01574	1717.62.peg.1583	NA	NA	NA	0.9951	29	Cargentoratense_DSM44202,"Caurimucosum_ATCC700975","Cbelfantii_FRC0043","Ccallunae_DSM20147","Ccamporealensis_DSM44610","Cdeserti_GIMN1010","Cdiphtheriae_NCTC11397","Cdoosanense_DSM45436","Cglutamicum_ATCC13032","Chumireducens_DSM45392","Cimitans_DSM44264","Cjeikeium_K41","Ckutscheri_DSM20755","Clactis_RW25","Cmarinum_DSM44953","Cmaris_DSM45190","Cmustelae_DSM45274","Cpseudotuberculosis_31","Cpse…	0.233613	0.233613	1.78341	0.233613	0.233613	1.78341	2	3	1. 0.55872;2. 509;3. 1525;4. 557;5. 513;6. 1537;7. 534;8. 1600;9. 1435;10. A;11. GCC	1. 0.41852;2. 522;3. 1564;4. 570;5. 526;6. 1576;7. 547;8. 1639;9. 1474;10. Q;11. CAA	1. 0.45457;2. 631;3. 1891;4. 687;5. 637;6. 1909;7. 659;8. 1975;9. 1777;10. V;11. GTT
ERS451417_01739	1717.62.peg.1743	NA	NA	NA	0.9951	31	Cargentoratense_DSM44202,"Catypicum_R2070","Caurimucosum_ATCC700975","Cbelfantii_FRC0043","Ccallunae_DSM20147","Ccamporealensis_DSM44610","Cdeserti_GIMN1010","Cdiphtheriae_NCTC11397","Cdoosanense_DSM45436","Cefficiens_YS314","Cepidermidicanis_DSM45586","Cglutamicum_ATCC13032","Chalotolerans_YIM70093","Chumireducens_DSM45392","Cimitans_DSM44264","Ckutscheri_DSM20755","Cmarinum_DSM44953","Cmaris_DS…	0.202356	0.202356	2.09829	0.202356	0.202356	2.09824	2050	1	1. 0.58144;2. 193;3. 577;4. 302;5. 219;6. 655;7. 237;8. 709;9. 448;10. H;11. CAC
ERS451417_00902	1717.62.peg.908	NA	NA	NA	0.9952	32	Cargentoratense_DSM44202,"Catypicum_R2070","Cbelfantii_FRC0043","Ccallunae_DSM20147","Cdeserti_GIMN1010","Cdiphtheriae_NCTC11397","Cdoosanense_DSM45436","Cefficiens_YS314","Cepidermidicanis_DSM45586","Cfalsenii_DSM44353","Cglutamicum_ATCC13032","Cglycinophilum_AJ3170","Chalotolerans_YIM70093","Chumireducens_DSM45392","Cjeikeium_K41","Ckroppenstedtii_DSM44385","Ckutscheri_DSM20755","Clactis_RW25",…	0.0964438	0.0964438	1.849	0.0964438	0.0964438	1.849	258	0
ERS451417_01310	1717.62.peg.1318	NA	NA	NA	0.9953	38	Cargentoratense_DSM44202,"Catypicum_R2070","Caurimucosum_ATCC700975","Cbelfantii_FRC0043","Ccallunae_DSM20147","Ccamporealensis_DSM44610","Cdeserti_GIMN1010","Cdiphtheriae_NCTC11397","Cdoosanense_DSM45436","Cefficiens_YS314","Cepidermidicanis_DSM45586","Cfalsenii_DSM44353","Cglutamicum_ATCC13032","Cglycinophilum_AJ3170","Chalotolerans_YIM70093","Chumireducens_DSM45392","Cimitans_DSM44264","Cjeike…	0.159422	0.159422	1.52248	0.159422	0.159422	1.52248	258	0
ERS451417_00596	1717.62.peg.600	NA	NA	NA	0.9953	30	Cargentoratense_DSM44202,"Caurimucosum_ATCC700975","Cbelfantii_FRC0043","Ccallunae_DSM20147","Ccamporealensis_DSM44610","Cdeserti_GIMN1010","Cdiphtheriae_NCTC11397","Cdoosanense_DSM45436","Cefficiens_YS314","Cepidermidicanis_DSM45586","Cglutamicum_ATCC13032","Chalotolerans_YIM70093","Chumireducens_DSM45392","Cimitans_DSM44264","Ckutscheri_DSM20755","Clactis_RW25","Cmarinum_DSM44953","Cmaris_DSM45…	0.0790109	0.0790109	2.1223	0.0790109	0.0790109	2.1223	2	1	1. 0.57274;2. 334;3. 1000;4. 359;5. 359;6. 1075;7. 429;8. 1285;9. 769;10. I;11. ATC
ERS451417_02224	1717.62.peg.2249	NA	NA	NA	0.9955	36	Cargentoratense_DSM44202,"Catypicum_R2070","Caurimucosum_ATCC700975","Cbelfantii_FRC0043","Ccallunae_DSM20147","Ccamporealensis_DSM44610","Cdeserti_GIMN1010","Cdiphtheriae_NCTC11397","Cdoosanense_DSM45436","Cefficiens_YS314","Cepidermidicanis_DSM45586","Cfalsenii_DSM44353","Cglutamicum_ATCC13032","Cglycinophilum_AJ3170","Chalotolerans_YIM70093","Chumireducens_DSM45392","Cimitans_DSM44264","Cjeike…	0.234081	0.234081	1.59561	0.234081	0.234081	1.59561	2	1	1. 0.4026;2. 539;3. 1615;4. 616;5. 616;6. 1846;7. 704;8. 2110;9. 1297;10. I;11. ATC
ERS451417_00336	1717.62.peg.338	NA	NA	NA	0.9955	39	Cargentoratense_DSM44202,"Catypicum_R2070","Caurimucosum_ATCC700975","Cbelfantii_FRC0043","Ccallunae_DSM20147","Ccamporealensis_DSM44610","Cdeserti_GIMN1010","Cdiphtheriae_NCTC11397","Cdoosanense_DSM45436","Cefficiens_YS314","Cepidermidicanis_DSM45586","Cfalsenii_DSM44353","Cglutamicum_ATCC13032","Cglycinophilum_AJ3170","Chalotolerans_YIM70093","Chumireducens_DSM45392","Cimitans_DSM44264","Cjeike…	0.141156	0.141156	1.57295	0.141156	0.141156	1.57295	1282	0
ERS451417_02370	1717.62.peg.2400	NA	NA	NA	0.9961	8	Caurimucosum_ATCC700975,"Cbelfantii_FRC0043","Cdiphtheriae_NCTC11397","Cpseudotuberculosis_31","Cpseudotuberculosis_ATCC19410","Csilvaticum_KL0182","Culcerans_NCTC12077","Culcerans_NCTC7910"	0.182633	0.182633	2.49044	0.182633	0.182633	2.49047	2050	1	1. 0.50272;2. 164;3. 490;4. 177;5. 168;6. 502;7. 192;8. 574;9. 370;10. T;11. ACC
ERS451417_00618	1717.62.peg.622	NA	NA	NA	0.9961	39	Cargentoratense_DSM44202,"Catypicum_R2070","Caurimucosum_ATCC700975","Cbelfantii_FRC0043","Ccallunae_DSM20147","Ccamporealensis_DSM44610","Cdeserti_GIMN1010","Cdiphtheriae_NCTC11397","Cdoosanense_DSM45436","Cefficiens_YS314","Cepidermidicanis_DSM45586","Cfalsenii_DSM44353","Cglutamicum_ATCC13032","Cglycinophilum_AJ3170","Chalotolerans_YIM70093","Chumireducens_DSM45392","Cimitans_DSM44264","Cjeike…	0.105663	0.105663	1.95571	0.105663	0.105663	1.95571	258	0
ERS451417_01494	1717.62.peg.1502	NA	NA	NA	0.9961	30	Catypicum_R2070,"Caurimucosum_ATCC700975","Cbelfantii_FRC0043","Ccallunae_DSM20147","Ccamporealensis_DSM44610","Cdeserti_GIMN1010","Cdiphtheriae_NCTC11397","Cdoosanense_DSM45436","Cefficiens_YS314","Cglutamicum_ATCC13032","Chalotolerans_YIM70093","Chumireducens_DSM45392","Cimitans_DSM44264","Ckutscheri_DSM20755","Clactis_RW25","Cmarinum_DSM44953","Cmaris_DSM45190","Cmustelae_DSM45274","Cpseudotub…	0.14467	0.14467	1.73426	0.14467	0.14467	1.73426	2050	2	1. 0.50696;2. 233;3. 697;4. 246;5. 237;6. 709;7. 242;8. 724;9. 529;10. T;11. ACA	1. 0.40037;2. 257;3. 769;4. 271;5. 261;6. 781;7. 266;8. 796;9. 601;10. V;11. GTG
ERS451417_00136	1717.62.peg.135	NA	NA	NA	0.9963	12	Cbelfantii_FRC0043,"Cdiphtheriae_NCTC11397","Chumireducens_DSM45392","Cmaris_DSM45190","Cmustelae_DSM45274","Cpseudotuberculosis_31","Cpseudotuberculosis_ATCC19410","Crouxii_FRC0190","Culcerans_NCTC12077","Culcerans_NCTC7910","Cuterequi_DSM45634","Cvitaeruminis_DSM20294"	0.12105	0.12105	2.12567	0.12105	0.12105	2.12567	2306	0
ERS451417_01660	1717.62.peg.1667	NA	NA	NA	0.9963	38	Cargentoratense_DSM44202,"Catypicum_R2070","Caurimucosum_ATCC700975","Cbelfantii_FRC0043","Ccallunae_DSM20147","Ccamporealensis_DSM44610","Cdeserti_GIMN1010","Cdiphtheriae_NCTC11397","Cdoosanense_DSM45436","Cefficiens_YS314","Cepidermidicanis_DSM45586","Cfalsenii_DSM44353","Cglutamicum_ATCC13032","Cglycinophilum_AJ3170","Chalotolerans_YIM70093","Chumireducens_DSM45392","Cimitans_DSM44264","Cjeike…	0.207325	0.207325	1.61256	0.207325	0.207325	1.61256	2	4	1. 0.42106;2. 106;3. 316;4. 123;5. 123;6. 367;7. 176;8. 526;9. 172;10. E;11. GAA	1. 0.51991;2. 230;3. 688;4. 247;5. 247;6. 739;7. 300;8. 898;9. 544;10. A;11. GCG	1. 0.52984;2. 317;3. 949;4. 341;5. 341;6. 1021;7. 402;8. 1204;9. 775;10. S;11. AGC	1. 0.44802;2. 372;3. 1114;4. 396;5. 396;6. 1186;7. 457;8. 1369;9. 940;10. G;11. GGA
ERS451417_00256	1717.62.peg.251	NA	NA	NA	0.9963	39	Cargentoratense_DSM44202,"Catypicum_R2070","Caurimucosum_ATCC700975","Cbelfantii_FRC0043","Ccallunae_DSM20147","Ccamporealensis_DSM44610","Cdeserti_GIMN1010","Cdiphtheriae_NCTC11397","Cdoosanense_DSM45436","Cefficiens_YS314","Cepidermidicanis_DSM45586","Cfalsenii_DSM44353","Cglutamicum_ATCC13032","Cglycinophilum_AJ3170","Chalotolerans_YIM70093","Chumireducens_DSM45392","Cimitans_DSM44264","Cjeike…	0.132014	0.132014	1.77325	0.132014	0.132014	1.77325	2	2	1. 0.42679;2. 800;3. 2398;4. 893;5. 893;6. 2677;7. 1059;8. 3175;9. 2035;10. E;11. GAA	1. 0.41211;2. 819;3. 2455;4. 912;5. 912;6. 2734;7. 1078;8. 3232;9. 2086;10. E;11. GAA
ERS451417_01784	1717.62.peg.1789	NA	NA	NA	0.9964	26	Catypicum_R2070,"Caurimucosum_ATCC700975","Cbelfantii_FRC0043","Ccallunae_DSM20147","Ccamporealensis_DSM44610","Cdeserti_GIMN1010","Cdiphtheriae_NCTC11397","Cdoosanense_DSM45436","Cefficiens_YS314","Cglutamicum_ATCC13032","Chalotolerans_YIM70093","Chumireducens_DSM45392","Cimitans_DSM44264","Ckutscheri_DSM20755","Cmarinum_DSM44953","Cmaris_DSM45190","Cpseudotuberculosis_31","Cpseudotuberculosis_A…	0.121961	0.121961	1.88083	0.121961	0.121961	1.88081	3330	0
ERS451417_01781	1717.62.peg.1786	NA	NA	NA	0.9966	11	Cbelfantii_FRC0043,"Cdiphtheriae_NCTC11397","Chalotolerans_YIM70093","Ckutscheri_DSM20755","Cmustelae_DSM45274","Cpseudotuberculosis_31","Cpseudotuberculosis_ATCC19410","Csilvaticum_KL0182","Culcerans_NCTC12077","Culcerans_NCTC7910","Cvitaeruminis_DSM20294"	0.142973	0.142964	2.14768	0.151792	0.142964	2.14768	3330	0
ERS451417_01523	1717.62.peg.1532	NA	NA	NA	0.997	35	Cargentoratense_DSM44202,"Catypicum_R2070","Caurimucosum_ATCC700975","Cbelfantii_FRC0043","Ccallunae_DSM20147","Ccamporealensis_DSM44610","Cdeserti_GIMN1010","Cdiphtheriae_NCTC11397","Cdoosanense_DSM45436","Cefficiens_YS314","Cepidermidicanis_DSM45586","Cfalsenii_DSM44353","Cglutamicum_ATCC13032","Cglycinophilum_AJ3170","Chalotolerans_YIM70093","Chumireducens_DSM45392","Cimitans_DSM44264","Cjeike…	0.0670995	0.0670995	1.98181	0.0670995	0.0670995	1.98182	258	0
ERS451417_00998	1717.62.peg.1009	NA	NA	NA	0.997	39	Cargentoratense_DSM44202,"Catypicum_R2070","Caurimucosum_ATCC700975","Cbelfantii_FRC0043","Ccallunae_DSM20147","Ccamporealensis_DSM44610","Cdeserti_GIMN1010","Cdiphtheriae_NCTC11397","Cdoosanense_DSM45436","Cefficiens_YS314","Cepidermidicanis_DSM45586","Cfalsenii_DSM44353","Cglutamicum_ATCC13032","Cglycinophilum_AJ3170","Chalotolerans_YIM70093","Chumireducens_DSM45392","Cimitans_DSM44264","Cjeike…	0.114205	0.114205	1.79323	0.114205	0.114205	1.79323	258	0
ERS451417_01301	1717.62.peg.1309	NA	NA	NA	0.9972	38	Cargentoratense_DSM44202,"Catypicum_R2070","Caurimucosum_ATCC700975","Cbelfantii_FRC0043","Ccallunae_DSM20147","Ccamporealensis_DSM44610","Cdeserti_GIMN1010","Cdiphtheriae_NCTC11397","Cdoosanense_DSM45436","Cefficiens_YS314","Cepidermidicanis_DSM45586","Cfalsenii_DSM44353","Cglutamicum_ATCC13032","Cglycinophilum_AJ3170","Chalotolerans_YIM70093","Chumireducens_DSM45392","Cimitans_DSM44264","Cjeike…	0.122543	0.122543	1.60393	0.122543	0.122543	1.60393	2	1	1. 0.61323;2. 101;3. 301;4. 122;5. 122;6. 364;7. 139;8. 415;9. 274;10. V;11. GTA
ERS451417_00139	1717.62.peg.138	NA	NA	NA	0.9975	9	Cbelfantii_FRC0043,"Cdiphtheriae_NCTC11397","Cpseudotuberculosis_31","Cpseudotuberculosis_ATCC19410","Crouxii_FRC0190","Csilvaticum_KL0182","Culcerans_NCTC12077","Culcerans_NCTC7910","Cvitaeruminis_DSM20294"	0.0891542	0.0891542	2.61074	0.0891542	0.0891542	2.61063	2306	0
ERS451417_01802	1717.62.peg.1808	NA	NA	NA	0.9975	38	Cargentoratense_DSM44202,"Catypicum_R2070","Caurimucosum_ATCC700975","Cbelfantii_FRC0043","Ccallunae_DSM20147","Ccamporealensis_DSM44610","Cdeserti_GIMN1010","Cdiphtheriae_NCTC11397","Cdoosanense_DSM45436","Cefficiens_YS314","Cepidermidicanis_DSM45586","Cfalsenii_DSM44353","Cglutamicum_ATCC13032","Cglycinophilum_AJ3170","Chalotolerans_YIM70093","Chumireducens_DSM45392","Cimitans_DSM44264","Cjeike…	0.135252	0.135252	1.807	0.135252	0.135252	1.80699	2	6	1. 0.4786;2. 309;3. 925;4. 342;5. 342;6. 1024;7. 455;8. 1363;9. 829;10. H;11. CAC	1. 0.43338;2. 311;3. 931;4. 344;5. 344;6. 1030;7. 457;8. 1369;9. 835;10. A;11. GCT	1. 0.48823;2. 329;3. 985;4. 362;5. 362;6. 1084;7. 475;8. 1423;9. 889;10. I;11. ATT	1. 0.40688;2. 371;3. 1111;4. 404;5. 404;6. 1210;7. 517;8. 1549;9. 1015;10. K;11. AAG	1. 0.43388;2. 660;3. 1978;4. 720;5. 720;6. 2158;7. 854;8. 2560;9. 1738;10. A;11. GCA	1. 0.42198;2. 892;3. 2674;4. 959;5. 959;6. 2875;7. 1108;8. 3322;9. 2290;10. A;11. GCA
ERS451417_00262	1717.62.peg.256	NA	NA	NA	0.9975	39	Cargentoratense_DSM44202,"Catypicum_R2070","Caurimucosum_ATCC700975","Cbelfantii_FRC0043","Ccallunae_DSM20147","Ccamporealensis_DSM44610","Cdeserti_GIMN1010","Cdiphtheriae_NCTC11397","Cdoosanense_DSM45436","Cefficiens_YS314","Cepidermidicanis_DSM45586","Cfalsenii_DSM44353","Cglutamicum_ATCC13032","Cglycinophilum_AJ3170","Chalotolerans_YIM70093","Chumireducens_DSM45392","Cimitans_DSM44264","Cjeike…	0.167902	0.167902	2.26494	0.167902	0.167902	2.26494	2050	1	1. 0.43991;2. 428;3. 1282;4. 452;5. 452;6. 1354;7. 492;8. 1474;9. 955;10. H;11. CAC
ERS451417_00634	1717.62.peg.638	NA	NA	NA	0.9975	39	Cargentoratense_DSM44202,"Catypicum_R2070","Caurimucosum_ATCC700975","Cbelfantii_FRC0043","Ccallunae_DSM20147","Ccamporealensis_DSM44610","Cdeserti_GIMN1010","Cdiphtheriae_NCTC11397","Cdoosanense_DSM45436","Cefficiens_YS314","Cepidermidicanis_DSM45586","Cfalsenii_DSM44353","Cglutamicum_ATCC13032","Cglycinophilum_AJ3170","Chalotolerans_YIM70093","Chumireducens_DSM45392","Cimitans_DSM44264","Cjeike…	0.120161	0.120161	1.67322	0.120161	0.120161	1.67322	2	1	1. 0.62138;2. 447;3. 1339;4. 481;5. 481;6. 1441;7. 497;8. 1489;9. 1264;10. Q;11. CAG
ERS451417_01803	1717.62.peg.1809	NA	NA	NA	0.9977	38	Cargentoratense_DSM44202,"Catypicum_R2070","Caurimucosum_ATCC700975","Cbelfantii_FRC0043","Ccallunae_DSM20147","Ccamporealensis_DSM44610","Cdeserti_GIMN1010","Cdiphtheriae_NCTC11397","Cdoosanense_DSM45436","Cefficiens_YS314","Cepidermidicanis_DSM45586","Cfalsenii_DSM44353","Cglutamicum_ATCC13032","Cglycinophilum_AJ3170","Chalotolerans_YIM70093","Chumireducens_DSM45392","Cimitans_DSM44264","Cjeike…	0.178795	0.178795	1.80236	0.178795	0.178795	1.80236	258	0
ERS451417_01682	1717.62.peg.1689	NA	NA	NA	0.9977	11	Ccamporealensis_DSM44610,"Cdiphtheriae_NCTC11397","Cmaris_DSM45190","Cmustelae_DSM45274","Cpseudotuberculosis_31","Cpseudotuberculosis_ATCC19410","Culcerans_NCTC12077","Culcerans_NCTC7910","Cureicelerivorans_IMMIBRIV2301","Cuterequi_DSM45634","Cvitaeruminis_DSM20294"	0.343493	0.343493	1.75867	0.343493	0.343493	1.75868	2	2	1. 0.40642;2. 351;3. 1051;4. 443;5. 392;6. 1174;7. 402;8. 1204;9. 919;10. L;11. CTT	1. 0.67623;2. 494;3. 1480;4. 684;5. 588;6. 1762;7. 634;8. 1900;9. 1282;10. A;11. GCT
ERS451417_00964	1717.62.peg.971	NA	NA	NA	0.9977	8	Cbelfantii_FRC0043,"Cdiphtheriae_NCTC11397","Cpseudotuberculosis_31","Cpseudotuberculosis_ATCC19410","Crouxii_FRC0190","Csilvaticum_KL0182","Culcerans_NCTC12077","Culcerans_NCTC7910"	0.04377	0.04377	2.54766	0.04377	0.04377	2.54766	258	0
ERS451417_01676	1717.62.peg.1683	NA	NA	NA	0.9977	33	Catypicum_R2070,"Caurimucosum_ATCC700975","Cbelfantii_FRC0043","Ccallunae_DSM20147","Ccamporealensis_DSM44610","Cdeserti_GIMN1010","Cdiphtheriae_NCTC11397","Cdoosanense_DSM45436","Cefficiens_YS314","Cglutamicum_ATCC13032","Chalotolerans_YIM70093","Chumireducens_DSM45392","Cimitans_DSM44264","Ckroppenstedtii_DSM44385","Ckutscheri_DSM20755","Clactis_RW25","Cmarinum_DSM44953","Cmaris_DSM45190","Cmus…	0.196748	0.196748	1.64504	0.196748	0.196748	1.64504	1282	0
ERS451417_02327	1717.62.peg.2354	NA	NA	NA	0.998	16	Catypicum_R2070,"Cbelfantii_FRC0043","Cdeserti_GIMN1010","Cdiphtheriae_NCTC11397","Cdoosanense_DSM45436","Cefficiens_YS314","Cglutamicum_ATCC13032","Cglycinophilum_AJ3170","Chalotolerans_YIM70093","Ckutscheri_DSM20755","Cmaris_DSM45190","Cpseudotuberculosis_31","Cpseudotuberculosis_ATCC19410","Cterpenotabidum_Y11","Culcerans_NCTC12077","Culcerans_NCTC7910"	0.167006	0.167006	1.51594	0.167006	0.167006	1.51595	2	1	1. 0.41456;2. 132;3. 394;4. 145;5. 141;6. 421;7. 144;8. 430;9. 385;10. S;11. TCC
ERS451417_01007	1717.62.peg.1018	NA	NA	NA	0.998	13	Caurimucosum_ATCC700975,"Cbelfantii_FRC0043","Ccallunae_DSM20147","Cdiphtheriae_NCTC11397","Chalotolerans_YIM70093","Cmarinum_DSM44953","Cpseudotuberculosis_31","Cpseudotuberculosis_ATCC19410","Crouxii_FRC0190","Csilvaticum_KL0182","Csingulare_IBSB52218","Culcerans_NCTC12077","Culcerans_NCTC7910"	1	0.112093	2.2034	0.999972	0.112093	2.2034	1024	4	1. 0.91148;2. 51;3. 151;4. 79;5. 78;6. 232;7. 93;8. 277;9. 127;10. V;11. GTA	1. 0.92961;2. 53;3. 157;4. 81;5. 80;6. 238;7. 95;8. 283;9. 133;10. R;11. CGC	1. 0.87739;2. 61;3. 181;4. 89;5. 88;6. 262;7. 103;8. 307;9. 157;10. S;11. TCA	1. 0.94096;2. 150;3. 448;4. 180;5. 177;6. 529;7. 192;8. 574;9. 421;10. K;11. AAA
ERS451417_02145	1717.62.peg.2167	NA	NA	NA	0.998	38	Cargentoratense_DSM44202,"Catypicum_R2070","Caurimucosum_ATCC700975","Cbelfantii_FRC0043","Ccallunae_DSM20147","Ccamporealensis_DSM44610","Cdeserti_GIMN1010","Cdiphtheriae_NCTC11397","Cdoosanense_DSM45436","Cefficiens_YS314","Cepidermidicanis_DSM45586","Cfalsenii_DSM44353","Cglutamicum_ATCC13032","Cglycinophilum_AJ3170","Chalotolerans_YIM70093","Chumireducens_DSM45392","Cimitans_DSM44264","Cjeike…	0.114196	0.114196	1.69438	0.114196	0.114196	1.69436	2	2	1. 0.47257;2. 83;3. 247;4. 85;5. 85;6. 253;7. 85;8. 253;9. 211;10. D;11. GAC	1. 0.45282;2. 534;3. 1600;4. 536;5. 536;6. 1606;7. 536;8. 1606;9. 1561;10. E;11. GAG
ERS451417_00996	1717.62.peg.1007	NA	NA	NA	0.998	13	Cargentoratense_DSM44202,"Cbelfantii_FRC0043","Cdiphtheriae_NCTC11397","Cepidermidicanis_DSM45586","Ckroppenstedtii_DSM44385","Ckutscheri_DSM20755","Clactis_RW25","Cmustelae_DSM45274","Cpseudotuberculosis_31","Cpseudotuberculosis_ATCC19410","Crouxii_FRC0190","Culcerans_NCTC12077","Culcerans_NCTC7910"	0.156882	0.156882	2.39155	0.156882	0.156882	2.39155	3074	1	1. 0.4089;2. 185;3. 553;4. 227;5. 225;6. 673;7. 285;8. 853;9. 361;10. T;11. ACC
ERS451417_01361	1717.62.peg.1369	NA	NA	NA	0.998	38	Cargentoratense_DSM44202,"Catypicum_R2070","Caurimucosum_ATCC700975","Cbelfantii_FRC0043","Ccallunae_DSM20147","Ccamporealensis_DSM44610","Cdeserti_GIMN1010","Cdiphtheriae_NCTC11397","Cdoosanense_DSM45436","Cefficiens_YS314","Cepidermidicanis_DSM45586","Cfalsenii_DSM44353","Cglutamicum_ATCC13032","Cglycinophilum_AJ3170","Chalotolerans_YIM70093","Chumireducens_DSM45392","Cimitans_DSM44264","Cjeike…	0.143223	0.143223	1.76463	0.143223	0.143223	1.76463	2	2	1. 0.5057;2. 320;3. 958;4. 348;5. 348;6. 1042;7. 373;8. 1117;9. 928;10. A;11. GCG	1. 0.44331;2. 379;3. 1135;4. 411;5. 411;6. 1231;7. 446;8. 1336;9. 1075;10. A;11. GCT
ERS451417_01772	1717.62.peg.1774	NA	NA	NA	0.998	20	Catypicum_R2070,"Cbelfantii_FRC0043","Ccallunae_DSM20147","Ccamporealensis_DSM44610","Cdeserti_GIMN1010","Cdiphtheriae_NCTC11397","Cefficiens_YS314","Cfalsenii_DSM44353","Cglutamicum_ATCC13032","Chalotolerans_YIM70093","Cimitans_DSM44264","Cjeikeium_K41","Cmarinum_DSM44953","Cpseudotuberculosis_31","Cpseudotuberculosis_ATCC19410","Csimulans_PES1","Culcerans_NCTC12077","Culcerans_NCTC7910","Cureal…	0.191154	0.191154	2.02933	0.191154	0.191154	2.02933	3330	0
ERS451417_01780	1717.62.peg.1784	NA	NA	NA	0.998	38	Cargentoratense_DSM44202,"Catypicum_R2070","Caurimucosum_ATCC700975","Cbelfantii_FRC0043","Ccallunae_DSM20147","Ccamporealensis_DSM44610","Cdeserti_GIMN1010","Cdiphtheriae_NCTC11397","Cdoosanense_DSM45436","Cefficiens_YS314","Cepidermidicanis_DSM45586","Cfalsenii_DSM44353","Cglutamicum_ATCC13032","Cglycinophilum_AJ3170","Chalotolerans_YIM70093","Chumireducens_DSM45392","Cimitans_DSM44264","Cjeike…	0.078564	0.078564	1.9956	0.078564	0.078564	1.9956	258	0
ERS451417_00818	1717.62.peg.824	NA	NA	NA	0.9984	39	Cargentoratense_DSM44202,"Catypicum_R2070","Caurimucosum_ATCC700975","Cbelfantii_FRC0043","Ccallunae_DSM20147","Ccamporealensis_DSM44610","Cdeserti_GIMN1010","Cdiphtheriae_NCTC11397","Cdoosanense_DSM45436","Cefficiens_YS314","Cepidermidicanis_DSM45586","Cfalsenii_DSM44353","Cglutamicum_ATCC13032","Cglycinophilum_AJ3170","Chalotolerans_YIM70093","Chumireducens_DSM45392","Cimitans_DSM44264","Cjeike…	0.20858	0.20858	1.88024	0.20858	0.20858	1.88025	258	0
ERS451417_00895	1717.62.peg.901	NA	NA	NA	0.9984	36	Cargentoratense_DSM44202,"Catypicum_R2070","Caurimucosum_ATCC700975","Cbelfantii_FRC0043","Ccallunae_DSM20147","Ccamporealensis_DSM44610","Cdeserti_GIMN1010","Cdiphtheriae_NCTC11397","Cdoosanense_DSM45436","Cefficiens_YS314","Cepidermidicanis_DSM45586","Cfalsenii_DSM44353","Cglutamicum_ATCC13032","Chalotolerans_YIM70093","Chumireducens_DSM45392","Cimitans_DSM44264","Cjeikeium_K41","Ckroppenstedti…	0.102883	0.102883	1.67151	0.102883	0.102883	1.67151	2	1	1. 0.41221;2. 278;3. 832;4. 297;5. 295;6. 883;7. 352;8. 1054;9. 667;10. D;11. GAC
ERS451417_02175	1717.62.peg.2201	NA	NA	NA	0.9984	7	Cbelfantii_FRC0043,"Cdiphtheriae_NCTC11397","Cpseudotuberculosis_31","Cpseudotuberculosis_ATCC19410","Csilvaticum_KL0182","Culcerans_NCTC12077","Culcerans_NCTC7910"	0.0959092	0.0959092	2.77426	0.0959092	0.0959092	2.77426	2	2	1. 0.43075;2. 415;3. 1243;4. 469;5. 426;6. 1276;7. 429;8. 1285;9. 1171;10. L;11. CTG	1. 0.40467;2. 1044;3. 3130;4. 1154;5. 1073;6. 3217;7. 1076;8. 3226;9. 3046;10. K;11. AAA
ERS451417_00819	1717.62.peg.825	NA	NA	NA	0.9984	8	Cbelfantii_FRC0043,"Cdiphtheriae_NCTC11397","Cpseudotuberculosis_31","Cpseudotuberculosis_ATCC19410","Crouxii_FRC0190","Csilvaticum_KL0182","Culcerans_NCTC12077","Culcerans_NCTC7910"	0.0606941	0.0606941	2.50404	0.0606941	0.0606941	2.50404	2	1	1. 0.49059;2. 158;3. 472;4. 205;5. 160;6. 478;7. 170;8. 508;9. 418;10. G;11. GGC
ERS451417_00511	1717.62.peg.515	NA	NA	NA	0.9984	33	Cargentoratense_DSM44202,"Catypicum_R2070","Caurimucosum_ATCC700975","Cbelfantii_FRC0043","Ccallunae_DSM20147","Ccamporealensis_DSM44610","Cdeserti_GIMN1010","Cdiphtheriae_NCTC11397","Cdoosanense_DSM45436","Cefficiens_YS314","Cepidermidicanis_DSM45586","Cglutamicum_ATCC13032","Cglycinophilum_AJ3170","Chalotolerans_YIM70093","Chumireducens_DSM45392","Cimitans_DSM44264","Ckutscheri_DSM20755","Cmari…	0.175465	0.175436	1.77006	0.178144	0.175436	1.77006	1282	0
ERS451417_00402	1717.62.peg.402	NA	NA	NA	0.9984	39	Cargentoratense_DSM44202,"Catypicum_R2070","Caurimucosum_ATCC700975","Cbelfantii_FRC0043","Ccallunae_DSM20147","Ccamporealensis_DSM44610","Cdeserti_GIMN1010","Cdiphtheriae_NCTC11397","Cdoosanense_DSM45436","Cefficiens_YS314","Cepidermidicanis_DSM45586","Cfalsenii_DSM44353","Cglutamicum_ATCC13032","Cglycinophilum_AJ3170","Chalotolerans_YIM70093","Chumireducens_DSM45392","Cimitans_DSM44264","Cjeike…	0.110053	0.110053	2.35315	0.110053	0.110053	2.35315	258	0
ERS451417_01303	1717.62.peg.1311	NA	NA	NA	0.9984	38	Cargentoratense_DSM44202,"Catypicum_R2070","Caurimucosum_ATCC700975","Cbelfantii_FRC0043","Ccallunae_DSM20147","Ccamporealensis_DSM44610","Cdeserti_GIMN1010","Cdiphtheriae_NCTC11397","Cdoosanense_DSM45436","Cefficiens_YS314","Cepidermidicanis_DSM45586","Cfalsenii_DSM44353","Cglutamicum_ATCC13032","Cglycinophilum_AJ3170","Chalotolerans_YIM70093","Chumireducens_DSM45392","Cimitans_DSM44264","Cjeike…	0.228724	0.228724	1.46957	0.228724	0.228724	1.46957	2	4	1. 0.44406;2. 179;3. 535;4. 206;5. 206;6. 616;7. 224;8. 670;9. 511;10. I;11. ATC	1. 0.53474;2. 196;3. 586;4. 223;5. 223;6. 667;7. 241;8. 721;9. 562;10. H;11. CAT	1. 0.52511;2. 305;3. 913;4. 357;5. 357;6. 1069;7. 405;8. 1213;9. 817;10. G;11. GGT	1. 0.50368;2. 307;3. 919;4. 359;5. 359;6. 1075;7. 407;8. 1219;9. 823;10. T;11. ACG
ERS451417_00746	1717.62.peg.749	NA	NA	NA	0.9984	39	Cargentoratense_DSM44202,"Catypicum_R2070","Caurimucosum_ATCC700975","Cbelfantii_FRC0043","Ccallunae_DSM20147","Ccamporealensis_DSM44610","Cdeserti_GIMN1010","Cdiphtheriae_NCTC11397","Cdoosanense_DSM45436","Cefficiens_YS314","Cepidermidicanis_DSM45586","Cfalsenii_DSM44353","Cglutamicum_ATCC13032","Cglycinophilum_AJ3170","Chalotolerans_YIM70093","Chumireducens_DSM45392","Cimitans_DSM44264","Cjeike…	0.199656	0.199656	1.67238	0.199647	0.199647	1.67237	258	0
ERS451417_00960	1717.62.peg.967	NA	NA	NA	0.9984	39	Cargentoratense_DSM44202,"Catypicum_R2070","Caurimucosum_ATCC700975","Cbelfantii_FRC0043","Ccallunae_DSM20147","Ccamporealensis_DSM44610","Cdeserti_GIMN1010","Cdiphtheriae_NCTC11397","Cdoosanense_DSM45436","Cefficiens_YS314","Cepidermidicanis_DSM45586","Cfalsenii_DSM44353","Cglutamicum_ATCC13032","Cglycinophilum_AJ3170","Chalotolerans_YIM70093","Chumireducens_DSM45392","Cimitans_DSM44264","Cjeike…	0.156421	0.156421	1.70632	0.156421	0.156421	1.70633	258	0
ERS451417_00122	1717.62.peg.120	NA	NA	NA	0.9984	8	Cbelfantii_FRC0043,"Cdiphtheriae_NCTC11397","Cpseudotuberculosis_31","Cpseudotuberculosis_ATCC19410","Crouxii_FRC0190","Csilvaticum_KL0182","Culcerans_NCTC12077","Culcerans_NCTC7910"	0.203829	0.203829	3.86097	0.203829	0.203829	3.86098	2050	3	1. 0.65812;2. 112;3. 334;4. 182;5. 122;6. 364;7. 122;8. 364;9. 328;10. M;11. ATG	1. 0.55073;2. 113;3. 337;4. 183;5. 123;6. 367;7. 123;8. 367;9. 331;10. I;11. ATT	1. 0.78249;2. 161;3. 481;4. 259;5. 171;6. 511;7. 172;8. 514;9. 448;10. D;11. GAC
ERS451417_00404	1717.62.peg.404	NA	NA	NA	0.9984	39	Cargentoratense_DSM44202,"Catypicum_R2070","Caurimucosum_ATCC700975","Cbelfantii_FRC0043","Ccallunae_DSM20147","Ccamporealensis_DSM44610","Cdeserti_GIMN1010","Cdiphtheriae_NCTC11397","Cdoosanense_DSM45436","Cefficiens_YS314","Cepidermidicanis_DSM45586","Cfalsenii_DSM44353","Cglutamicum_ATCC13032","Cglycinophilum_AJ3170","Chalotolerans_YIM70093","Chumireducens_DSM45392","Cimitans_DSM44264","Cjeike…	0.720972	0.254509	2.34406	0.391607	0.254509	2.34406	258	0
ERS451417_00304	1717.62.peg.305	NA	NA	NA	0.9989	22	Catypicum_R2070,"Caurimucosum_ATCC700975","Cbelfantii_FRC0043","Ccamporealensis_DSM44610","Cdiphtheriae_NCTC11397","Cepidermidicanis_DSM45586","Chumireducens_DSM45392","Cimitans_DSM44264","Cmarinum_DSM44953","Cmustelae_DSM45274","Cpseudotuberculosis_31","Cpseudotuberculosis_ATCC19410","CriegeliiPUDD83A45","Crouxii_FRC0190","Csilvaticum_KL0182","Csimulans_PES1","Csingulare_IBSB52218","Ctestudinori…	0.115778	0.115778	1.98664	0.115778	0.115778	1.98664	2	1	1. 0.41643;2. 363;3. 1087;4. 365;5. 365;6. 1093;7. 373;8. 1117;9. 838;10. A;11. GCT
ERS451417_01406	1717.62.peg.1419	NA	NA	NA	0.9989	10	Cbelfantii_FRC0043,"Cdiphtheriae_NCTC11397","Ckutscheri_DSM20755","Cmustelae_DSM45274","Cpseudotuberculosis_31","Cpseudotuberculosis_ATCC19410","Csilvaticum_KL0182","Culcerans_NCTC12077","Culcerans_NCTC7910","Cvitaeruminis_DSM20294"	0.141364	0.141364	1.78688	0.141364	0.141364	1.78688	2306	0
ERS451417_00989	1717.62.peg.1000	NA	NA	NA	0.9989	39	Cargentoratense_DSM44202,"Catypicum_R2070","Caurimucosum_ATCC700975","Cbelfantii_FRC0043","Ccallunae_DSM20147","Ccamporealensis_DSM44610","Cdeserti_GIMN1010","Cdiphtheriae_NCTC11397","Cdoosanense_DSM45436","Cefficiens_YS314","Cepidermidicanis_DSM45586","Cfalsenii_DSM44353","Cglutamicum_ATCC13032","Cglycinophilum_AJ3170","Chalotolerans_YIM70093","Chumireducens_DSM45392","Cimitans_DSM44264","Cjeike…	0.12504	0.12504	1.73471	0.12504	0.12504	1.73471	2	2	1. 0.42301;2. 28;3. 82;4. 37;5. 37;6. 109;7. 74;8. 220;9. 37;10. V;11. GTA	1. 0.49276;2. 430;3. 1288;4. 440;5. 440;6. 1318;7. 481;8. 1441;9. 1198;10. V;11. GTA
ERS451417_00263	1717.62.peg.257	NA	NA	NA	0.9989	32	Cargentoratense_DSM44202,"Catypicum_R2070","Cbelfantii_FRC0043","Ccallunae_DSM20147","Ccamporealensis_DSM44610","Cdeserti_GIMN1010","Cdiphtheriae_NCTC11397","Cdoosanense_DSM45436","Cefficiens_YS314","Cepidermidicanis_DSM45586","Cfalsenii_DSM44353","Cglutamicum_ATCC13032","Cglycinophilum_AJ3170","Chalotolerans_YIM70093","Chumireducens_DSM45392","Cimitans_DSM44264","Cjeikeium_K41","Cmarinum_DSM4495…	0.233373	0.233373	1.88734	0.233373	0.233373	1.88734	1282	0
ERS451417_01643	1717.62.peg.1650	NA	NA	NA	0.9989	38	Cargentoratense_DSM44202,"Catypicum_R2070","Caurimucosum_ATCC700975","Cbelfantii_FRC0043","Ccallunae_DSM20147","Ccamporealensis_DSM44610","Cdeserti_GIMN1010","Cdiphtheriae_NCTC11397","Cdoosanense_DSM45436","Cefficiens_YS314","Cepidermidicanis_DSM45586","Cfalsenii_DSM44353","Cglutamicum_ATCC13032","Cglycinophilum_AJ3170","Chalotolerans_YIM70093","Chumireducens_DSM45392","Cimitans_DSM44264","Cjeike…	0.263018	0.263018	1.5811	0.263018	0.263018	1.58109	1026	1	1. 0.41384;2. 226;3. 676;4. 250;5. 250;6. 748;7. 362;8. 1084;9. 511;10. R;11. CGC
ERS451417_01287	1717.62.peg.1295	NA	NA	NA	0.9989	34	Catypicum_R2070,"Caurimucosum_ATCC700975","Cbelfantii_FRC0043","Ccallunae_DSM20147","Ccamporealensis_DSM44610","Cdiphtheriae_NCTC11397","Cdoosanense_DSM45436","Cefficiens_YS314","Cepidermidicanis_DSM45586","Cfalsenii_DSM44353","Cglutamicum_ATCC13032","Cglycinophilum_AJ3170","Chalotolerans_YIM70093","Cimitans_DSM44264","Cjeikeium_K41","Ckroppenstedtii_DSM44385","Ckutscheri_DSM20755","Clactis_RW25"…	0.154748	0.154748	1.92339	0.154748	0.154748	1.92339	2	2	1. 0.43487;2. 42;3. 124;4. 65;5. 65;6. 193;7. 82;8. 244;9. 94;10. Q;11. CAA	1. 0.4332;2. 228;3. 682;4. 252;5. 252;6. 754;7. 269;8. 805;9. 649;10. R;11. CGA
ERS451417_01864	1717.62.peg.1866	NA	NA	NA	0.9989	38	Cargentoratense_DSM44202,"Catypicum_R2070","Caurimucosum_ATCC700975","Cbelfantii_FRC0043","Ccallunae_DSM20147","Ccamporealensis_DSM44610","Cdeserti_GIMN1010","Cdiphtheriae_NCTC11397","Cdoosanense_DSM45436","Cefficiens_YS314","Cepidermidicanis_DSM45586","Cfalsenii_DSM44353","Cglutamicum_ATCC13032","Cglycinophilum_AJ3170","Chalotolerans_YIM70093","Chumireducens_DSM45392","Cimitans_DSM44264","Cjeike…	0.0995232	0.0995232	1.91486	0.0995232	0.0995232	1.91486	3330	0
ERS451417_01431	1717.62.peg.1437	NA	NA	NA	0.9989	38	Cargentoratense_DSM44202,"Catypicum_R2070","Caurimucosum_ATCC700975","Cbelfantii_FRC0043","Ccallunae_DSM20147","Ccamporealensis_DSM44610","Cdeserti_GIMN1010","Cdiphtheriae_NCTC11397","Cdoosanense_DSM45436","Cefficiens_YS314","Cepidermidicanis_DSM45586","Cfalsenii_DSM44353","Cglutamicum_ATCC13032","Cglycinophilum_AJ3170","Chalotolerans_YIM70093","Chumireducens_DSM45392","Cimitans_DSM44264","Cjeike…	0.067254	0.067254	1.39391	0.067254	0.067254	1.39391	1282	0
ERS451417_02386	1717.62.peg.2418	NA	NA	NA	0.9989	38	Cargentoratense_DSM44202,"Catypicum_R2070","Caurimucosum_ATCC700975","Cbelfantii_FRC0043","Ccallunae_DSM20147","Ccamporealensis_DSM44610","Cdeserti_GIMN1010","Cdiphtheriae_NCTC11397","Cdoosanense_DSM45436","Cefficiens_YS314","Cepidermidicanis_DSM45586","Cfalsenii_DSM44353","Cglutamicum_ATCC13032","Cglycinophilum_AJ3170","Chalotolerans_YIM70093","Chumireducens_DSM45392","Cimitans_DSM44264","Cjeike…	0.188993	0.188993	1.58683	0.188993	0.188993	1.58683	1026	2	1. 0.41725;2. 173;3. 517;4. 235;5. 235;6. 703;7. 293;8. 877;9. 424;10. L;11. CTG	1. 0.49918;2. 264;3. 790;4. 329;5. 329;6. 985;7. 391;8. 1171;9. 667;10. E;11. GAA
ERS451417_01929	1717.62.peg.1926	NA	NA	NA	0.9989	26	Catypicum_R2070,"Caurimucosum_ATCC700975","Cbelfantii_FRC0043","Ccallunae_DSM20147","Ccamporealensis_DSM44610","Cdeserti_GIMN1010","Cdiphtheriae_NCTC11397","Cdoosanense_DSM45436","Cefficiens_YS314","Cepidermidicanis_DSM45586","Cglutamicum_ATCC13032","Cglycinophilum_AJ3170","Chalotolerans_YIM70093","Chumireducens_DSM45392","Ckroppenstedtii_DSM44385","Clactis_RW25","Cmarinum_DSM44953","Cmaris_DSM45…	0.179406	0.179406	1.67004	0.179406	0.179406	1.67004	3330	0
ERS451417_00208	1717.62.peg.205	NA	NA	NA	0.9989	37	Cargentoratense_DSM44202,"Catypicum_R2070","Caurimucosum_ATCC700975","Cbelfantii_FRC0043","Ccallunae_DSM20147","Ccamporealensis_DSM44610","Cdeserti_GIMN1010","Cdiphtheriae_NCTC11397","Cdoosanense_DSM45436","Cefficiens_YS314","Cepidermidicanis_DSM45586","Cfalsenii_DSM44353","Cglutamicum_ATCC13032","Cglycinophilum_AJ3170","Chalotolerans_YIM70093","Chumireducens_DSM45392","Cimitans_DSM44264","Cjeike…	0.145366	0.145366	1.72383	0.145375	0.145375	1.72383	1282	0
ERS451417_02289	1717.62.peg.2318	NA	NA	NA	0.9989	37	Cargentoratense_DSM44202,"Catypicum_R2070","Caurimucosum_ATCC700975","Cbelfantii_FRC0043","Ccallunae_DSM20147","Ccamporealensis_DSM44610","Cdeserti_GIMN1010","Cdiphtheriae_NCTC11397","Cdoosanense_DSM45436","Cefficiens_YS314","Cepidermidicanis_DSM45586","Cfalsenii_DSM44353","Cglutamicum_ATCC13032","Cglycinophilum_AJ3170","Chalotolerans_YIM70093","Chumireducens_DSM45392","Cimitans_DSM44264","Cjeike…	0.0532333	0.0532333	1.79155	0.0532333	0.0532333	1.79155	3330	0
ERS451417_00999	1717.62.peg.1010	NA	NA	NA	0.9989	39	Cargentoratense_DSM44202,"Catypicum_R2070","Caurimucosum_ATCC700975","Cbelfantii_FRC0043","Ccallunae_DSM20147","Ccamporealensis_DSM44610","Cdeserti_GIMN1010","Cdiphtheriae_NCTC11397","Cdoosanense_DSM45436","Cefficiens_YS314","Cepidermidicanis_DSM45586","Cfalsenii_DSM44353","Cglutamicum_ATCC13032","Cglycinophilum_AJ3170","Chalotolerans_YIM70093","Chumireducens_DSM45392","Cimitans_DSM44264","Cjeike…	0.0819722	0.0819722	1.65585	0.0819722	0.0819722	1.65585	258	0
ERS451417_01893	1717.62.peg.1892	NA	NA	NA	0.9989	38	Cargentoratense_DSM44202,"Catypicum_R2070","Caurimucosum_ATCC700975","Cbelfantii_FRC0043","Ccallunae_DSM20147","Ccamporealensis_DSM44610","Cdeserti_GIMN1010","Cdiphtheriae_NCTC11397","Cdoosanense_DSM45436","Cefficiens_YS314","Cepidermidicanis_DSM45586","Cfalsenii_DSM44353","Cglutamicum_ATCC13032","Cglycinophilum_AJ3170","Chalotolerans_YIM70093","Chumireducens_DSM45392","Cimitans_DSM44264","Cjeike…	0.100403	0.100403	2.22323	0.100403	0.100403	2.22328	2306	0
ERS451417_01723	1717.62.peg.1726	NA	NA	NA	0.9989	38	Cargentoratense_DSM44202,"Catypicum_R2070","Caurimucosum_ATCC700975","Cbelfantii_FRC0043","Ccallunae_DSM20147","Ccamporealensis_DSM44610","Cdeserti_GIMN1010","Cdiphtheriae_NCTC11397","Cdoosanense_DSM45436","Cefficiens_YS314","Cepidermidicanis_DSM45586","Cfalsenii_DSM44353","Cglutamicum_ATCC13032","Cglycinophilum_AJ3170","Chalotolerans_YIM70093","Chumireducens_DSM45392","Cimitans_DSM44264","Cjeike…	0.127942	0.127942	1.83807	0.127942	0.127942	1.83808	258	0
ERS451417_01867	1717.62.peg.1869	NA	NA	NA	0.9989	38	Cargentoratense_DSM44202,"Catypicum_R2070","Caurimucosum_ATCC700975","Cbelfantii_FRC0043","Ccallunae_DSM20147","Ccamporealensis_DSM44610","Cdeserti_GIMN1010","Cdiphtheriae_NCTC11397","Cdoosanense_DSM45436","Cefficiens_YS314","Cepidermidicanis_DSM45586","Cfalsenii_DSM44353","Cglutamicum_ATCC13032","Cglycinophilum_AJ3170","Chalotolerans_YIM70093","Chumireducens_DSM45392","Cimitans_DSM44264","Cjeike…	0.145548	0.145548	1.67189	0.145548	0.145548	1.67188	258	0
ERS451417_00563	1717.62.peg.566	NA	NA	NA	0.9989	39	Cargentoratense_DSM44202,"Catypicum_R2070","Caurimucosum_ATCC700975","Cbelfantii_FRC0043","Ccallunae_DSM20147","Ccamporealensis_DSM44610","Cdeserti_GIMN1010","Cdiphtheriae_NCTC11397","Cdoosanense_DSM45436","Cefficiens_YS314","Cepidermidicanis_DSM45586","Cfalsenii_DSM44353","Cglutamicum_ATCC13032","Cglycinophilum_AJ3170","Chalotolerans_YIM70093","Chumireducens_DSM45392","Cimitans_DSM44264","Cjeike…	0.152976	0.152976	1.67293	0.152976	0.152976	1.67293	2	1	1. 0.44814;2. 624;3. 1870;4. 638;5. 638;6. 1912;7. 646;8. 1936;9. 1660;10. V;11. GTA
ERS451417_00002	1717.62.peg.3	NA	NA	NA	0.9989	39	Cargentoratense_DSM44202,"Catypicum_R2070","Caurimucosum_ATCC700975","Cbelfantii_FRC0043","Ccallunae_DSM20147","Ccamporealensis_DSM44610","Cdeserti_GIMN1010","Cdiphtheriae_NCTC11397","Cdoosanense_DSM45436","Cefficiens_YS314","Cepidermidicanis_DSM45586","Cfalsenii_DSM44353","Cglutamicum_ATCC13032","Cglycinophilum_AJ3170","Chalotolerans_YIM70093","Chumireducens_DSM45392","Cimitans_DSM44264","Cjeike…	0.185217	0.185217	1.76896	0.185217	0.185217	1.76896	2306	0
ERS451417_01014	1717.62.peg.1025	NA	NA	NA	0.9989	38	Cargentoratense_DSM44202,"Catypicum_R2070","Caurimucosum_ATCC700975","Cbelfantii_FRC0043","Ccallunae_DSM20147","Ccamporealensis_DSM44610","Cdeserti_GIMN1010","Cdiphtheriae_NCTC11397","Cdoosanense_DSM45436","Cefficiens_YS314","Cepidermidicanis_DSM45586","Cfalsenii_DSM44353","Cglutamicum_ATCC13032","Cglycinophilum_AJ3170","Chalotolerans_YIM70093","Chumireducens_DSM45392","Cimitans_DSM44264","Cjeike…	0.207061	0.207061	1.80388	0.207061	0.207061	1.80388	2	5	1. 0.44454;2. 115;3. 343;4. 155;5. 155;6. 463;7. 171;8. 511;9. 61;10. S;11. TCT	1. 0.41184;2. 327;3. 979;4. 368;5. 368;6. 1102;7. 384;8. 1150;9. 694;10. A;11. GCT	1. 0.41244;2. 469;3. 1405;4. 511;5. 511;6. 1531;7. 527;8. 1579;9. 1120;10. A;11. GCT	1. 0.40074;2. 489;3. 1465;4. 531;5. 531;6. 1591;7. 547;8. 1639;9. 1180;10. L;11. TTG	1. 0.52191;2. 498;3. 1492;4. 540;5. 540;6. 1618;7. 556;8. 1666;9. 1201;10. A;11. GCC
ERS451417_00358	1717.62.peg.357	NA	NA	NA	0.9989	39	Cargentoratense_DSM44202,"Catypicum_R2070","Caurimucosum_ATCC700975","Cbelfantii_FRC0043","Ccallunae_DSM20147","Ccamporealensis_DSM44610","Cdeserti_GIMN1010","Cdiphtheriae_NCTC11397","Cdoosanense_DSM45436","Cefficiens_YS314","Cepidermidicanis_DSM45586","Cfalsenii_DSM44353","Cglutamicum_ATCC13032","Cglycinophilum_AJ3170","Chalotolerans_YIM70093","Chumireducens_DSM45392","Cimitans_DSM44264","Cjeike…	0.185403	0.185403	1.87576	0.185403	0.185403	1.87577	258	0
ERS451417_00671	1717.62.peg.678	NA	NA	NA	0.9989	16	Cargentoratense_DSM44202,"Cbelfantii_FRC0043","Cdiphtheriae_NCTC11397","Cefficiens_YS314","Cepidermidicanis_DSM45586","Ckroppenstedtii_DSM44385","Ckutscheri_DSM20755","Clactis_RW25","Cmustelae_DSM45274","Cpseudotuberculosis_31","Cpseudotuberculosis_ATCC19410","Crouxii_FRC0190","Csilvaticum_KL0182","Culcerans_NCTC12077","Culcerans_NCTC7910","Cvitaeruminis_DSM20294"	0.0908722	0.0908722	2.74175	0.0908722	0.0908722	2.74175	258	0
ERS451417_00285	1717.62.peg.286	NA	NA	NA	0.9989	29	Cargentoratense_DSM44202,"Caurimucosum_ATCC700975","Cbelfantii_FRC0043","Ccallunae_DSM20147","Ccamporealensis_DSM44610","Cdeserti_GIMN1010","Cdiphtheriae_NCTC11397","Cdoosanense_DSM45436","Cefficiens_YS314","Cglutamicum_ATCC13032","Chumireducens_DSM45392","Cimitans_DSM44264","Ckutscheri_DSM20755","Cmarinum_DSM44953","Cmaris_DSM45190","Cmustelae_DSM45274","Cpseudotuberculosis_31","Cpseudotuberculo…	0.246034	0.246034	1.78089	0.246034	0.246034	1.78089	3074	2	1. 0.44021;2. 134;3. 400;4. 158;5. 146;6. 436;7. 168;8. 502;9. 325;10. S;11. TCG	1. 0.42249;2. 179;3. 535;4. 209;5. 197;6. 589;7. 220;8. 658;9. 352;10. I;11. ATC
ERS451417_02066	1717.62.peg.2078	NA	NA	NA	0.9989	38	Cargentoratense_DSM44202,"Catypicum_R2070","Caurimucosum_ATCC700975","Cbelfantii_FRC0043","Ccallunae_DSM20147","Ccamporealensis_DSM44610","Cdeserti_GIMN1010","Cdiphtheriae_NCTC11397","Cdoosanense_DSM45436","Cefficiens_YS314","Cepidermidicanis_DSM45586","Cfalsenii_DSM44353","Cglutamicum_ATCC13032","Cglycinophilum_AJ3170","Chalotolerans_YIM70093","Chumireducens_DSM45392","Cimitans_DSM44264","Cjeike…	0.0917871	0.0917871	2.21558	0.0917871	0.0917871	2.21558	258	0
ERS451417_00236	1717.62.peg.232	NA	NA	NA	0.9989	33	Catypicum_R2070,"Caurimucosum_ATCC700975","Cbelfantii_FRC0043","Ccamporealensis_DSM44610","Cdeserti_GIMN1010","Cdiphtheriae_NCTC11397","Cdoosanense_DSM45436","Cefficiens_YS314","Cepidermidicanis_DSM45586","Cglutamicum_ATCC13032","Cglycinophilum_AJ3170","Chalotolerans_YIM70093","Chumireducens_DSM45392","Cimitans_DSM44264","Ckroppenstedtii_DSM44385","Ckutscheri_DSM20755","Cmarinum_DSM44953","Cmaris…	0.233221	0.233221	1.83787	0.233221	0.233221	1.83787	2050	1	1. 0.40057;2. 257;3. 769;4. 273;5. 268;6. 802;7. 280;8. 838;9. 601;10. P;11. CCA
ERS451417_01273	1717.62.peg.1281	NA	NA	NA	0.9989	17	Cargentoratense_DSM44202,"Cbelfantii_FRC0043","Cdiphtheriae_NCTC11397","Cefficiens_YS314","Cepidermidicanis_DSM45586","Cglutamicum_ATCC13032","Ckroppenstedtii_DSM44385","Ckutscheri_DSM20755","Clactis_RW25","Cmustelae_DSM45274","Cpseudotuberculosis_31","Cpseudotuberculosis_ATCC19410","Crouxii_FRC0190","Csilvaticum_KL0182","Culcerans_NCTC12077","Culcerans_NCTC7910","Cvitaeruminis_DSM20294"	0.0973196	0.0973196	2.21868	0.0973196	0.0973196	2.21867	2	1	1. 0.40206;2. 602;3. 1804;4. 613;5. 613;6. 1837;7. 685;8. 2053;9. 1681;10. L;11. TTG
ERS451417_00974	1717.62.peg.984	NA	NA	NA	0.9989	36	Cargentoratense_DSM44202,"Catypicum_R2070","Caurimucosum_ATCC700975","Cbelfantii_FRC0043","Ccallunae_DSM20147","Ccamporealensis_DSM44610","Cdeserti_GIMN1010","Cdiphtheriae_NCTC11397","Cdoosanense_DSM45436","Cefficiens_YS314","Cepidermidicanis_DSM45586","Cfalsenii_DSM44353","Cglutamicum_ATCC13032","Chalotolerans_YIM70093","Chumireducens_DSM45392","Cimitans_DSM44264","Cjeikeium_K41","Ckroppenstedti…	0.185652	0.185652	1.60751	0.185652	0.185652	1.60751	2050	1	1. 0.40944;2. 380;3. 1138;4. 406;5. 393;6. 1177;7. 478;8. 1432;9. 748;10. D;11. GAT
ERS451417_01244	1717.62.peg.1252	NA	NA	NA	0.9989	16	Cbelfantii_FRC0043,"Ccallunae_DSM20147","Cdeserti_GIMN1010","Cdiphtheriae_NCTC11397","Cefficiens_YS314","Cglutamicum_ATCC13032","Chalotolerans_YIM70093","Chumireducens_DSM45392","Cmarinum_DSM44953","Cpseudotuberculosis_31","Cpseudotuberculosis_ATCC19410","Crouxii_FRC0190","Csilvaticum_KL0182","Culcerans_NCTC12077","Culcerans_NCTC7910","Cvitaeruminis_DSM20294"	0.32676	0.32676	1.68164	0.32676	0.32676	1.68164	258	0
ERS451417_00510	1717.62.peg.514	NA	NA	NA	0.9989	39	Cargentoratense_DSM44202,"Catypicum_R2070","Caurimucosum_ATCC700975","Cbelfantii_FRC0043","Ccallunae_DSM20147","Ccamporealensis_DSM44610","Cdeserti_GIMN1010","Cdiphtheriae_NCTC11397","Cdoosanense_DSM45436","Cefficiens_YS314","Cepidermidicanis_DSM45586","Cfalsenii_DSM44353","Cglutamicum_ATCC13032","Cglycinophilum_AJ3170","Chalotolerans_YIM70093","Chumireducens_DSM45392","Cimitans_DSM44264","Cjeike…	0.158306	0.158306	1.85962	0.158306	0.158306	1.85962	2306	0
ERS451417_00399	1717.62.peg.399	NA	NA	NA	0.9989	39	Cargentoratense_DSM44202,"Catypicum_R2070","Caurimucosum_ATCC700975","Cbelfantii_FRC0043","Ccallunae_DSM20147","Ccamporealensis_DSM44610","Cdeserti_GIMN1010","Cdiphtheriae_NCTC11397","Cdoosanense_DSM45436","Cefficiens_YS314","Cepidermidicanis_DSM45586","Cfalsenii_DSM44353","Cglutamicum_ATCC13032","Cglycinophilum_AJ3170","Chalotolerans_YIM70093","Chumireducens_DSM45392","Cimitans_DSM44264","Cjeike…	0.151	0.151	1.85767	0.151	0.151	1.85767	258	0
ERS451417_01601	1717.62.peg.1610	NA	NA	NA	0.9989	32	Cargentoratense_DSM44202,"Catypicum_R2070","Caurimucosum_ATCC700975","Cbelfantii_FRC0043","Ccallunae_DSM20147","Ccamporealensis_DSM44610","Cdeserti_GIMN1010","Cdiphtheriae_NCTC11397","Cdoosanense_DSM45436","Cefficiens_YS314","Cepidermidicanis_DSM45586","Cglutamicum_ATCC13032","Chalotolerans_YIM70093","Chumireducens_DSM45392","Cimitans_DSM44264","Ckutscheri_DSM20755","Clactis_RW25","Cmarinum_DSM44…	0.174403	0.174403	1.91759	0.174403	0.174403	1.91758	258	0
ERS451417_01740	1717.62.peg.1744	NA	NA	NA	0.9989	6	Cdiphtheriae_NCTC11397,"Cpseudotuberculosis_31","Cpseudotuberculosis_ATCC19410","Csilvaticum_KL0182","Culcerans_NCTC12077","Culcerans_NCTC7910"	0.201592	0.201592	2.74272	0.201592	0.201592	2.74272	2050	4	1. 0.77933;2. 415;3. 1243;4. 472;5. 428;6. 1282;7. 446;8. 1336;9. 1051;10. D;11. GAT	1. 0.87832;2. 687;3. 2059;4. 776;5. 723;6. 2167;7. 769;8. 2305;9. 1600;10. S;11. TCT	1. 0.77463;2. 905;3. 2713;4. 1234;5. 960;6. 2878;7. 1013;8. 3037;9. 2140;10. A;11. GCC	1. 0.43404;2. 1022;3. 3064;4. 1393;5. 1092;6. 3274;7. 1154;8. 3460;9. 2452;10. S;11. TCG
ERS451417_00962	1717.62.peg.969	NA	NA	NA	1	39	Cargentoratense_DSM44202,"Catypicum_R2070","Caurimucosum_ATCC700975","Cbelfantii_FRC0043","Ccallunae_DSM20147","Ccamporealensis_DSM44610","Cdeserti_GIMN1010","Cdiphtheriae_NCTC11397","Cdoosanense_DSM45436","Cefficiens_YS314","Cepidermidicanis_DSM45586","Cfalsenii_DSM44353","Cglutamicum_ATCC13032","Cglycinophilum_AJ3170","Chalotolerans_YIM70093","Chumireducens_DSM45392","Cimitans_DSM44264","Cjeike…	0.0783787	0.0783787	2.05642	0.0783787	0.0783787	2.05641	258	0
ERS451417_01202	1717.62.peg.1210	NA	NA	NA	1	39	Cargentoratense_DSM44202,"Catypicum_R2070","Caurimucosum_ATCC700975","Cbelfantii_FRC0043","Ccallunae_DSM20147","Ccamporealensis_DSM44610","Cdeserti_GIMN1010","Cdiphtheriae_NCTC11397","Cdoosanense_DSM45436","Cefficiens_YS314","Cepidermidicanis_DSM45586","Cfalsenii_DSM44353","Cglutamicum_ATCC13032","Cglycinophilum_AJ3170","Chalotolerans_YIM70093","Chumireducens_DSM45392","Cimitans_DSM44264","Cjeike…	0.149859	0.149859	1.5879	0.149859	0.149859	1.5879	3074	2	1. 0.40217;2. 299;3. 895;4. 380;5. 380;6. 1138;7. 436;8. 1306;9. 460;10. I;11. ATT	1. 0.49748;2. 611;3. 1831;4. 696;5. 696;6. 2086;7. 752;8. 2254;9. 1366;10. I;11. ATC
ERS451417_01970	1717.62.peg.1970	NA	NA	NA	1	7	Cbelfantii_FRC0043,"Cdiphtheriae_NCTC11397","Cpseudotuberculosis_31","Cpseudotuberculosis_ATCC19410","Csilvaticum_KL0182","Culcerans_NCTC12077","Culcerans_NCTC7910"	0.354271	0.354271	3.83851	0.354271	0.354271	3.83851	258	0
ERS451417_00293	1717.62.peg.294	NA	NA	NA	1	38	Cargentoratense_DSM44202,"Catypicum_R2070","Caurimucosum_ATCC700975","Cbelfantii_FRC0043","Ccallunae_DSM20147","Ccamporealensis_DSM44610","Cdeserti_GIMN1010","Cdiphtheriae_NCTC11397","Cdoosanense_DSM45436","Cefficiens_YS314","Cepidermidicanis_DSM45586","Cfalsenii_DSM44353","Cglutamicum_ATCC13032","Cglycinophilum_AJ3170","Chalotolerans_YIM70093","Chumireducens_DSM45392","Cimitans_DSM44264","Cjeike…	0.163054	0.163054	1.97969	0.163054	0.163054	1.97969	3330	0
ERS451417_01209	1717.62.peg.1217	NA	NA	NA	1	32	Cargentoratense_DSM44202,"Catypicum_R2070","Cbelfantii_FRC0043","Ccallunae_DSM20147","Cdeserti_GIMN1010","Cdiphtheriae_NCTC11397","Cefficiens_YS314","Cepidermidicanis_DSM45586","Cfalsenii_DSM44353","Cglutamicum_ATCC13032","Cglycinophilum_AJ3170","Chalotolerans_YIM70093","Chumireducens_DSM45392","Cimitans_DSM44264","Cjeikeium_K41","Ckroppenstedtii_DSM44385","Ckutscheri_DSM20755","Clactis_RW25","Cm…	0.212171	0.212171	1.50112	0.212171	0.212171	1.50112	3074	3	1. 0.54872;2. 96;3. 286;4. 99;5. 99;6. 295;7. 101;8. 301;9. 253;10. P;11. CCT	1. 0.59226;2. 149;3. 445;4. 152;5. 152;6. 454;7. 154;8. 460;9. 412;10. L;11. TTG	1. 0.45989;2. 208;3. 622;4. 212;5. 211;6. 631;7. 213;8. 637;9. 589;10. K;11. AAA
ERS451417_01790	1717.62.peg.1795	NA	NA	NA	1	37	Cargentoratense_DSM44202,"Catypicum_R2070","Caurimucosum_ATCC700975","Cbelfantii_FRC0043","Ccallunae_DSM20147","Ccamporealensis_DSM44610","Cdeserti_GIMN1010","Cdiphtheriae_NCTC11397","Cdoosanense_DSM45436","Cefficiens_YS314","Cepidermidicanis_DSM45586","Cfalsenii_DSM44353","Cglutamicum_ATCC13032","Cglycinophilum_AJ3170","Chalotolerans_YIM70093","Chumireducens_DSM45392","Cimitans_DSM44264","Cjeike…	0.167679	0.167679	1.6195	0.167679	0.167679	1.6195	3074	2	1. 0.59032;2. 7;3. 19;4. 7;5. 7;6. 19;7. 7;8. 19;9. 16;10. T;11. ACC	1. 0.72328;2. 13;3. 37;4. 13;5. 13;6. 37;7. 13;8. 37;9. 34;10. I;11. ATC
ERS451417_00241	1717.62.peg.236	NA	NA	NA	1	7	Cbelfantii_FRC0043,"Cdiphtheriae_NCTC11397","Cpseudotuberculosis_31","Cpseudotuberculosis_ATCC19410","Crouxii_FRC0190","Culcerans_NCTC12077","Culcerans_NCTC7910"	0.270506	0.270506	3.30139	0.270506	0.270506	3.30139	258	0
ERS451417_00579	1717.62.peg.582	NA	NA	NA	1	33	Cargentoratense_DSM44202,"Catypicum_R2070","Caurimucosum_ATCC700975","Cbelfantii_FRC0043","Ccallunae_DSM20147","Ccamporealensis_DSM44610","Cdeserti_GIMN1010","Cdiphtheriae_NCTC11397","Cdoosanense_DSM45436","Cefficiens_YS314","Cepidermidicanis_DSM45586","Cglutamicum_ATCC13032","Cglycinophilum_AJ3170","Chalotolerans_YIM70093","Chumireducens_DSM45392","Cimitans_DSM44264","Ckroppenstedtii_DSM44385","…	0.158205	0.158205	2.07867	0.158205	0.158205	2.07866	2	2	1. 0.44795;2. 105;3. 313;4. 111;5. 111;6. 331;7. 154;8. 460;9. 262;10. Q;11. CAG	1. 0.43823;2. 1088;3. 3262;4. 1119;5. 1119;6. 3355;7. 1198;8. 3592;9. 3013;10. I;11. ATC
ERS451417_00468	1717.62.peg.472	NA	NA	NA	1	12	Cbelfantii_FRC0043,"Cdiphtheriae_NCTC11397","Ckutscheri_DSM20755","Cmustelae_DSM45274","Cpseudotuberculosis_31","Cpseudotuberculosis_ATCC19410","Crouxii_FRC0190","Csilvaticum_KL0182","Culcerans_NCTC12077","Culcerans_NCTC7910","Cuterequi_DSM45634","Cvitaeruminis_DSM20294"	0.162765	0.162765	3.17346	0.162765	0.162765	3.17346	2	2	1. 0.62997;2. 76;3. 226;4. 85;5. 85;6. 253;7. 125;8. 373;9. 133;10. T;11. ACC	1. 0.64782;2. 169;3. 505;4. 179;5. 179;6. 535;7. 219;8. 655;9. 412;10. L;11. TTA
ERS451417_00635	1717.62.peg.639	NA	NA	NA	1	7	Cbelfantii_FRC0043,"Cdiphtheriae_NCTC11397","Cpseudotuberculosis_31","Cpseudotuberculosis_ATCC19410","Crouxii_FRC0190","Culcerans_NCTC12077","Culcerans_NCTC7910"	0.187813	0.187813	2.83538	0.187813	0.187813	2.83538	2	1	1. 0.50855;2. 18;3. 52;4. 18;5. 18;6. 52;7. 18;8. 52;9. 52;10. S;11. TCG
ERS451417_01461	1717.62.peg.1471	NA	NA	NA	1	37	Cargentoratense_DSM44202,"Catypicum_R2070","Caurimucosum_ATCC700975","Cbelfantii_FRC0043","Ccallunae_DSM20147","Ccamporealensis_DSM44610","Cdeserti_GIMN1010","Cdiphtheriae_NCTC11397","Cdoosanense_DSM45436","Cefficiens_YS314","Cepidermidicanis_DSM45586","Cfalsenii_DSM44353","Cglutamicum_ATCC13032","Cglycinophilum_AJ3170","Chalotolerans_YIM70093","Chumireducens_DSM45392","Cimitans_DSM44264","Ckropp…	0.153172	0.153172	1.87182	0.153172	0.153172	1.87181	2	1	1. 0.56092;2. 220;3. 658;4. 258;5. 258;6. 772;7. 307;8. 919;9. 541;10. A;11. GCT
ERS451417_00953	1717.62.peg.960	NA	NA	NA	1	39	Cargentoratense_DSM44202,"Catypicum_R2070","Caurimucosum_ATCC700975","Cbelfantii_FRC0043","Ccallunae_DSM20147","Ccamporealensis_DSM44610","Cdeserti_GIMN1010","Cdiphtheriae_NCTC11397","Cdoosanense_DSM45436","Cefficiens_YS314","Cepidermidicanis_DSM45586","Cfalsenii_DSM44353","Cglutamicum_ATCC13032","Cglycinophilum_AJ3170","Chalotolerans_YIM70093","Chumireducens_DSM45392","Cimitans_DSM44264","Cjeike…	0.174732	0.174732	1.76809	0.174732	0.174732	1.76809	2	1	1. 0.43174;2. 146;3. 436;4. 165;5. 165;6. 493;7. 175;8. 523;9. 391;10. I;11. ATT
ERS451417_01851	1717.62.peg.1853	NA	NA	NA	1	38	Cargentoratense_DSM44202,"Catypicum_R2070","Caurimucosum_ATCC700975","Cbelfantii_FRC0043","Ccallunae_DSM20147","Ccamporealensis_DSM44610","Cdeserti_GIMN1010","Cdiphtheriae_NCTC11397","Cdoosanense_DSM45436","Cefficiens_YS314","Cepidermidicanis_DSM45586","Cfalsenii_DSM44353","Cglutamicum_ATCC13032","Cglycinophilum_AJ3170","Chalotolerans_YIM70093","Chumireducens_DSM45392","Cimitans_DSM44264","Cjeike…	0.16089	0.16089	1.77805	0.16089	0.16089	1.77805	258	0
ERS451417_00900	1717.62.peg.906	NA	NA	NA	1	39	Cargentoratense_DSM44202,"Catypicum_R2070","Caurimucosum_ATCC700975","Cbelfantii_FRC0043","Ccallunae_DSM20147","Ccamporealensis_DSM44610","Cdeserti_GIMN1010","Cdiphtheriae_NCTC11397","Cdoosanense_DSM45436","Cefficiens_YS314","Cepidermidicanis_DSM45586","Cfalsenii_DSM44353","Cglutamicum_ATCC13032","Cglycinophilum_AJ3170","Chalotolerans_YIM70093","Chumireducens_DSM45392","Cimitans_DSM44264","Cjeike…	0.144599	0.144599	1.71263	0.144599	0.144599	1.71264	2306	0
ERS451417_01697	1717.62.peg.1704	NA	NA	NA	1	15	Cargentoratense_DSM44202,"Cbelfantii_FRC0043","Cdiphtheriae_NCTC11397","Cefficiens_YS314","Cepidermidicanis_DSM45586","Ckroppenstedtii_DSM44385","Ckutscheri_DSM20755","Clactis_RW25","Cmustelae_DSM45274","Cpseudotuberculosis_31","Cpseudotuberculosis_ATCC19410","Csilvaticum_KL0182","Culcerans_NCTC12077","Culcerans_NCTC7910","Cvitaeruminis_DSM20294"	0.328316	0.328316	2.1569	0.328316	0.328316	2.1569	3074	2	1. 0.50283;2. 104;3. 310;4. 141;5. 141;6. 421;7. 169;8. 505;9. 187;10. E;11. GAA	1. 0.42074;2. 147;3. 439;4. 184;5. 184;6. 550;7. 212;8. 634;9. 316;10. V;11. GTG
ERS451417_01493	1717.62.peg.1501	NA	NA	NA	1	38	Cargentoratense_DSM44202,"Catypicum_R2070","Caurimucosum_ATCC700975","Cbelfantii_FRC0043","Ccallunae_DSM20147","Ccamporealensis_DSM44610","Cdeserti_GIMN1010","Cdiphtheriae_NCTC11397","Cdoosanense_DSM45436","Cefficiens_YS314","Cepidermidicanis_DSM45586","Cfalsenii_DSM44353","Cglutamicum_ATCC13032","Cglycinophilum_AJ3170","Chalotolerans_YIM70093","Chumireducens_DSM45392","Cimitans_DSM44264","Cjeike…	0.195056	0.195056	2.23869	0.195066	0.195066	2.2387	258	0
ERS451417_00306	1717.62.peg.307	NA	NA	NA	1	36	Cargentoratense_DSM44202,"Catypicum_R2070","Caurimucosum_ATCC700975","Cbelfantii_FRC0043","Ccallunae_DSM20147","Ccamporealensis_DSM44610","Cdeserti_GIMN1010","Cdiphtheriae_NCTC11397","Cdoosanense_DSM45436","Cefficiens_YS314","Cepidermidicanis_DSM45586","Cfalsenii_DSM44353","Cglutamicum_ATCC13032","Cglycinophilum_AJ3170","Chalotolerans_YIM70093","Chumireducens_DSM45392","Cimitans_DSM44264","Cjeike…	0.160273	0.160273	1.3453	0.160273	0.160273	1.3453	2306	0
ERS451417_01964	1717.62.peg.1964	NA	NA	NA	1	30	Cargentoratense_DSM44202,"Catypicum_R2070","Caurimucosum_ATCC700975","Cbelfantii_FRC0043","Ccallunae_DSM20147","Cdeserti_GIMN1010","Cdiphtheriae_NCTC11397","Cdoosanense_DSM45436","Cepidermidicanis_DSM45586","Cfalsenii_DSM44353","Cglutamicum_ATCC13032","Cglycinophilum_AJ3170","Chalotolerans_YIM70093","Chumireducens_DSM45392","Cimitans_DSM44264","Cjeikeium_K41","Ckroppenstedtii_DSM44385","Clactis_R…	0.163353	0.163353	1.67946	0.163353	0.163353	1.67946	2	4	1. 0.40632;2. 97;3. 289;4. 112;5. 110;6. 328;7. 127;8. 379;9. 250;10. I;11. ATC	1. 0.4099;2. 492;3. 1474;4. 543;5. 511;6. 1531;7. 529;8. 1585;9. 1414;10. I;11. ATT	1. 0.53815;2. 499;3. 1495;4. 550;5. 518;6. 1552;7. 536;8. 1606;9. 1435;10. E;11. GAG	1. 0.52833;2. 519;3. 1555;4. 570;5. 538;6. 1612;7. 556;8. 1666;9. 1495;10. Y;11. TAT
ERS451417_00487	1717.62.peg.490	NA	NA	NA	1	17	Cbelfantii_FRC0043,"Ccallunae_DSM20147","Cdeserti_GIMN1010","Cdiphtheriae_NCTC11397","Cglutamicum_ATCC13032","Chalotolerans_YIM70093","Chumireducens_DSM45392","Cmarinum_DSM44953","Cmaris_DSM45190","Cpseudotuberculosis_31","Cpseudotuberculosis_ATCC19410","Crouxii_FRC0190","Csilvaticum_KL0182","Ctestudinoris_DSM44614","Culcerans_NCTC12077","Culcerans_NCTC7910","Cvitaeruminis_DSM20294"	0.312686	0.312686	2.44785	0.312686	0.312686	2.44785	258	0
ERS451417_01037	1717.62.peg.1047	NA	NA	NA	1	32	Caurimucosum_ATCC700975,"Cbelfantii_FRC0043","Ccallunae_DSM20147","Ccamporealensis_DSM44610","Cdeserti_GIMN1010","Cdiphtheriae_NCTC11397","Cdoosanense_DSM45436","Cefficiens_YS314","Cfalsenii_DSM44353","Cglutamicum_ATCC13032","Cglycinophilum_AJ3170","Chalotolerans_YIM70093","Chumireducens_DSM45392","Cimitans_DSM44264","Cjeikeium_K41","Ckutscheri_DSM20755","Clactis_RW25","Cmarinum_DSM44953","Cmaris…	0.244615	0.244615	1.62319	0.244615	0.244615	1.62319	3074	1	1. 0.41216;2. 372;3. 1114;4. 438;5. 438;6. 1312;7. 656;8. 1966;9. 712;10. E;11. GAG
ERS451417_02308	1717.62.peg.2335	NA	NA	NA	1	38	Cargentoratense_DSM44202,"Catypicum_R2070","Caurimucosum_ATCC700975","Cbelfantii_FRC0043","Ccallunae_DSM20147","Ccamporealensis_DSM44610","Cdeserti_GIMN1010","Cdiphtheriae_NCTC11397","Cdoosanense_DSM45436","Cefficiens_YS314","Cepidermidicanis_DSM45586","Cfalsenii_DSM44353","Cglutamicum_ATCC13032","Cglycinophilum_AJ3170","Chalotolerans_YIM70093","Chumireducens_DSM45392","Cimitans_DSM44264","Cjeike…	0.107086	0.107086	1.63465	0.107086	0.107086	1.63465	3074	1	1. 0.46539;2. 64;3. 190;4. 64;5. 64;6. 190;7. 64;8. 190;9. 178;10. A;11. GCT
ERS451417_00068	1717.62.peg.64	NA	NA	NA	1	16	Cbelfantii_FRC0043,"Ccallunae_DSM20147","Cdiphtheriae_NCTC11397","Cdoosanense_DSM45436","Chalotolerans_YIM70093","Chumireducens_DSM45392","Cmarinum_DSM44953","Cmaris_DSM45190","Cpseudotuberculosis_31","Cpseudotuberculosis_ATCC19410","Crouxii_FRC0190","Csilvaticum_KL0182","Ctestudinoris_DSM44614","Culcerans_NCTC12077","Culcerans_NCTC7910","Cvitaeruminis_DSM20294"	0.149044	0.149034	1.63664	0.149063	0.149035	1.63664	258	0
ERS451417_01054	1717.62.peg.1064	NA	NA	NA	1	39	Cargentoratense_DSM44202,"Catypicum_R2070","Caurimucosum_ATCC700975","Cbelfantii_FRC0043","Ccallunae_DSM20147","Ccamporealensis_DSM44610","Cdeserti_GIMN1010","Cdiphtheriae_NCTC11397","Cdoosanense_DSM45436","Cefficiens_YS314","Cepidermidicanis_DSM45586","Cfalsenii_DSM44353","Cglutamicum_ATCC13032","Cglycinophilum_AJ3170","Chalotolerans_YIM70093","Chumireducens_DSM45392","Cimitans_DSM44264","Cjeike…	0.155819	0.145036	1.41525	0.155819	0.145036	1.41525	3074	1	1. 0.65797;2. 30;3. 88;4. 38;5. 38;6. 112;7. 49;8. 145;9. 49;10. E;11. GAG
ERS451417_01363	1717.62.peg.1371	NA	NA	NA	1	30	Cargentoratense_DSM44202,"Caurimucosum_ATCC700975","Cbelfantii_FRC0043","Ccallunae_DSM20147","Ccamporealensis_DSM44610","Cdeserti_GIMN1010","Cdiphtheriae_NCTC11397","Cdoosanense_DSM45436","Cefficiens_YS314","Cglutamicum_ATCC13032","Cglycinophilum_AJ3170","Chalotolerans_YIM70093","Chumireducens_DSM45392","Cimitans_DSM44264","Ckutscheri_DSM20755","Clactis_RW25","Cmarinum_DSM44953","Cmaris_DSM45190"…	0.257277	0.257277	1.65495	0.257277	0.257277	1.65495	2	1	1. 0.56948;2. 145;3. 433;4. 154;5. 154;6. 460;7. 164;8. 490;9. 343;10. S;11. TCC
ERS451417_02148	1717.62.peg.2170	NA	NA	NA	1	8	Cbelfantii_FRC0043,"Cdiphtheriae_NCTC11397","Clactis_RW25","Cpseudotuberculosis_31","Cpseudotuberculosis_ATCC19410","Csilvaticum_KL0182","Culcerans_NCTC12077","Culcerans_NCTC7910"	0.10901	0.10901	2.4176	0.10901	0.10901	2.41761	3330	0
ERS451417_00029	1717.62.peg.26	NA	NA	NA	1	39	Cargentoratense_DSM44202,"Catypicum_R2070","Caurimucosum_ATCC700975","Cbelfantii_FRC0043","Ccallunae_DSM20147","Ccamporealensis_DSM44610","Cdeserti_GIMN1010","Cdiphtheriae_NCTC11397","Cdoosanense_DSM45436","Cefficiens_YS314","Cepidermidicanis_DSM45586","Cfalsenii_DSM44353","Cglutamicum_ATCC13032","Cglycinophilum_AJ3170","Chalotolerans_YIM70093","Chumireducens_DSM45392","Cimitans_DSM44264","Cjeike…	0.234253	0.234253	2.05298	0.234253	0.234253	2.05298	258	0
ERS451417_00474	1717.62.peg.477	NA	NA	NA	1	39	Cargentoratense_DSM44202,"Catypicum_R2070","Caurimucosum_ATCC700975","Cbelfantii_FRC0043","Ccallunae_DSM20147","Ccamporealensis_DSM44610","Cdeserti_GIMN1010","Cdiphtheriae_NCTC11397","Cdoosanense_DSM45436","Cefficiens_YS314","Cepidermidicanis_DSM45586","Cfalsenii_DSM44353","Cglutamicum_ATCC13032","Cglycinophilum_AJ3170","Chalotolerans_YIM70093","Chumireducens_DSM45392","Cimitans_DSM44264","Cjeike…	0.111791	0.111791	1.89619	0.111791	0.111791	1.89617	2	1	1. 0.42556;2. 25;3. 73;4. 28;5. 28;6. 82;7. 28;8. 82;9. 67;10. I;11. ATC
ERS451417_02123	1717.62.peg.2138	NA	NA	NA	1	38	Cargentoratense_DSM44202,"Catypicum_R2070","Caurimucosum_ATCC700975","Cbelfantii_FRC0043","Ccallunae_DSM20147","Ccamporealensis_DSM44610","Cdeserti_GIMN1010","Cdiphtheriae_NCTC11397","Cdoosanense_DSM45436","Cefficiens_YS314","Cepidermidicanis_DSM45586","Cfalsenii_DSM44353","Cglutamicum_ATCC13032","Cglycinophilum_AJ3170","Chalotolerans_YIM70093","Chumireducens_DSM45392","Cimitans_DSM44264","Cjeike…	0.0604587	0.0604587	2.12272	0.0604587	0.0604587	2.12272	258	0
ERS451417_02128	1717.62.peg.2146	NA	NA	NA	1	38	Cargentoratense_DSM44202,"Catypicum_R2070","Caurimucosum_ATCC700975","Cbelfantii_FRC0043","Ccallunae_DSM20147","Ccamporealensis_DSM44610","Cdeserti_GIMN1010","Cdiphtheriae_NCTC11397","Cdoosanense_DSM45436","Cefficiens_YS314","Cepidermidicanis_DSM45586","Cfalsenii_DSM44353","Cglutamicum_ATCC13032","Cglycinophilum_AJ3170","Chalotolerans_YIM70093","Chumireducens_DSM45392","Cimitans_DSM44264","Cjeike…	0.119836	0.119836	1.88453	0.119836	0.119836	1.88453	2	1	1. 0.44737;2. 420;3. 1258;4. 420;5. 420;6. 1258;7. 421;8. 1261;9. 1234;10. I;11. ATT
ERS451417_00386	1717.62.peg.386	NA	NA	NA	1	11	Cargentoratense_DSM44202,"Catypicum_R2070","Cbelfantii_FRC0043","Cdiphtheriae_NCTC11397","Cpseudotuberculosis_31","Cpseudotuberculosis_ATCC19410","Crouxii_FRC0190","Csilvaticum_KL0182","Culcerans_NCTC12077","Culcerans_NCTC7910","Cuterequi_DSM45634"	0.201503	0.201503	2.59492	0.201503	0.201503	2.59492	258	0
ERS451417_00448	1717.62.peg.451	NA	NA	NA	1	17	Cbelfantii_FRC0043,"Ccallunae_DSM20147","Ccamporealensis_DSM44610","Cdeserti_GIMN1010","Cdiphtheriae_NCTC11397","Cepidermidicanis_DSM45586","Cglutamicum_ATCC13032","Ckutscheri_DSM20755","Cmustelae_DSM45274","Cpseudotuberculosis_31","Cpseudotuberculosis_ATCC19410","Crouxii_FRC0190","Csilvaticum_KL0182","Ctestudinoris_DSM44614","Culcerans_NCTC12077","Culcerans_NCTC7910","Cuterequi_DSM45634"	0.123487	0.123487	2.19058	0.123487	0.123487	2.19058	2	1	1. 0.4186;2. 25;3. 73;4. 27;5. 27;6. 79;7. 31;8. 91;9. 10;10. V;11. GTA
ERS451417_00509	1717.62.peg.513	NA	NA	NA	1	39	Cargentoratense_DSM44202,"Catypicum_R2070","Caurimucosum_ATCC700975","Cbelfantii_FRC0043","Ccallunae_DSM20147","Ccamporealensis_DSM44610","Cdeserti_GIMN1010","Cdiphtheriae_NCTC11397","Cdoosanense_DSM45436","Cefficiens_YS314","Cepidermidicanis_DSM45586","Cfalsenii_DSM44353","Cglutamicum_ATCC13032","Cglycinophilum_AJ3170","Chalotolerans_YIM70093","Chumireducens_DSM45392","Cimitans_DSM44264","Cjeike…	0.101692	0.101692	2.4538	0.101692	0.101692	2.4538	258	0
ERS451417_01665	1717.62.peg.1672	NA	NA	NA	1	38	Cargentoratense_DSM44202,"Catypicum_R2070","Caurimucosum_ATCC700975","Cbelfantii_FRC0043","Ccallunae_DSM20147","Ccamporealensis_DSM44610","Cdeserti_GIMN1010","Cdiphtheriae_NCTC11397","Cdoosanense_DSM45436","Cefficiens_YS314","Cepidermidicanis_DSM45586","Cfalsenii_DSM44353","Cglutamicum_ATCC13032","Cglycinophilum_AJ3170","Chalotolerans_YIM70093","Chumireducens_DSM45392","Cimitans_DSM44264","Cjeike…	0.106786	0.106786	1.8165	0.106786	0.106786	1.8165	258	0
ERS451417_02065	1717.62.peg.2077	NA	NA	NA	1	7	Cbelfantii_FRC0043,"Cdiphtheriae_NCTC11397","Cpseudotuberculosis_31","Cpseudotuberculosis_ATCC19410","Csilvaticum_KL0182","Culcerans_NCTC12077","Culcerans_NCTC7910"	0.119633	0.118878	2.20552	0.119186	0.118868	2.20552	258	0
ERS451417_01680	1717.62.peg.1687	NA	NA	NA	1	38	Cargentoratense_DSM44202,"Catypicum_R2070","Caurimucosum_ATCC700975","Cbelfantii_FRC0043","Ccallunae_DSM20147","Ccamporealensis_DSM44610","Cdeserti_GIMN1010","Cdiphtheriae_NCTC11397","Cdoosanense_DSM45436","Cefficiens_YS314","Cepidermidicanis_DSM45586","Cfalsenii_DSM44353","Cglutamicum_ATCC13032","Cglycinophilum_AJ3170","Chalotolerans_YIM70093","Chumireducens_DSM45392","Cimitans_DSM44264","Cjeike…	0.208425	0.208425	1.64923	0.208425	0.208425	1.64923	3074	4	1. 0.48635;2. 370;3. 1108;4. 518;5. 518;6. 1552;7. 723;8. 2167;9. 568;10. V;11. GTG	1. 0.44509;2. 655;3. 1963;4. 809;5. 809;6. 2425;7. 1014;8. 3040;9. 1375;10. A;11. GCG	1. 0.40841;2. 676;3. 2026;4. 830;5. 830;6. 2488;7. 1035;8. 3103;9. 1438;10. E;11. GAA	1. 0.44332;2. 743;3. 2227;4. 898;5. 898;6. 2692;7. 1103;8. 3307;9. 1636;10. A;11. GCC
ERS451417_02259	1717.62.peg.2288	NA	NA	NA	1	14	Caurimucosum_ATCC700975,"Cbelfantii_FRC0043","Ccamporealensis_DSM44610","Cdiphtheriae_NCTC11397","Ckroppenstedtii_DSM44385","Clactis_RW25","Cmustelae_DSM45274","Cpseudotuberculosis_31","Cpseudotuberculosis_ATCC19410","Csilvaticum_KL0182","Csimulans_PES1","Csingulare_IBSB52218","Culcerans_NCTC12077","Culcerans_NCTC7910"	0.151046	0.151046	2.51315	0.151046	0.151046	2.51315	258	0
ERS451417_01376	1717.62.peg.1385	NA	NA	NA	1	38	Cargentoratense_DSM44202,"Catypicum_R2070","Caurimucosum_ATCC700975","Cbelfantii_FRC0043","Ccallunae_DSM20147","Ccamporealensis_DSM44610","Cdeserti_GIMN1010","Cdiphtheriae_NCTC11397","Cdoosanense_DSM45436","Cefficiens_YS314","Cepidermidicanis_DSM45586","Cfalsenii_DSM44353","Cglutamicum_ATCC13032","Cglycinophilum_AJ3170","Chalotolerans_YIM70093","Chumireducens_DSM45392","Cimitans_DSM44264","Cjeike…	0.179437	0.179437	1.57768	0.179437	0.179437	1.57768	258	0
ERS451417_01954	1717.62.peg.1954	NA	NA	NA	1	26	Cargentoratense_DSM44202,"Catypicum_R2070","Caurimucosum_ATCC700975","Cbelfantii_FRC0043","Ccallunae_DSM20147","Cdiphtheriae_NCTC11397","Cepidermidicanis_DSM45586","Cfalsenii_DSM44353","Cglycinophilum_AJ3170","Cimitans_DSM44264","Cjeikeium_K41","Ckroppenstedtii_DSM44385","Clactis_RW25","Cmarinum_DSM44953","Cpseudotuberculosis_31","Cpseudotuberculosis_ATCC19410","CriegeliiPUDD83A45","Csilvaticum_K…	0.282402	0.282402	1.65257	0.282402	0.282402	1.65257	3074	1	1. 0.41389;2. 369;3. 1105;4. 423;5. 423;6. 1267;7. 528;8. 1582;9. 790;10. L;11. TTG
ERS451417_02069	1717.62.peg.2081	NA	NA	NA	1	21	Cbelfantii_FRC0043,"Ccallunae_DSM20147","Cdiphtheriae_NCTC11397","Cdoosanense_DSM45436","Cglutamicum_ATCC13032","Chalotolerans_YIM70093","Cimitans_DSM44264","Ckutscheri_DSM20755","Cmarinum_DSM44953","Cmaris_DSM45190","Cpseudotuberculosis_31","Cpseudotuberculosis_ATCC19410","CriegeliiPUDD83A45","Csilvaticum_KL0182","Csimulans_PES1","Ctestudinoris_DSM44614","Culcerans_NCTC12077","Culcerans_NCTC7910…	0.0828874	0.0828874	1.43245	0.0828874	0.0828874	1.43245	2	1	1. 0.40168;2. 71;3. 211;4. 95;5. 95;6. 283;7. 118;8. 352;9. 136;10. S;11. TCG
ERS451417_01329	1717.62.peg.1337	NA	NA	NA	1	38	Cargentoratense_DSM44202,"Catypicum_R2070","Caurimucosum_ATCC700975","Cbelfantii_FRC0043","Ccallunae_DSM20147","Ccamporealensis_DSM44610","Cdeserti_GIMN1010","Cdiphtheriae_NCTC11397","Cdoosanense_DSM45436","Cefficiens_YS314","Cepidermidicanis_DSM45586","Cfalsenii_DSM44353","Cglutamicum_ATCC13032","Cglycinophilum_AJ3170","Chalotolerans_YIM70093","Chumireducens_DSM45392","Cimitans_DSM44264","Cjeike…	0.266502	0.0894595	1.93738	0.266502	0.0894595	1.93738	2	1	1. 0.82833;2. 60;3. 178;4. 64;5. 64;6. 190;7. 64;8. 190;9. 175;10. L;11. CTC
ERS451417_00843	1717.62.peg.848	NA	NA	NA	1	39	Cargentoratense_DSM44202,"Catypicum_R2070","Caurimucosum_ATCC700975","Cbelfantii_FRC0043","Ccallunae_DSM20147","Ccamporealensis_DSM44610","Cdeserti_GIMN1010","Cdiphtheriae_NCTC11397","Cdoosanense_DSM45436","Cefficiens_YS314","Cepidermidicanis_DSM45586","Cfalsenii_DSM44353","Cglutamicum_ATCC13032","Cglycinophilum_AJ3170","Chalotolerans_YIM70093","Chumireducens_DSM45392","Cimitans_DSM44264","Cjeike…	0.145812	0.145812	1.8183	0.145812	0.145812	1.81829	258	0
ERS451417_00194	1717.62.peg.191	NA	NA	NA	1	19	Catypicum_R2070,"Cbelfantii_FRC0043","Ccamporealensis_DSM44610","Cdiphtheriae_NCTC11397","Cfalsenii_DSM44353","Ckroppenstedtii_DSM44385","Ckutscheri_DSM20755","Clactis_RW25","Cpseudotuberculosis_31","Cpseudotuberculosis_ATCC19410","CriegeliiPUDD83A45","Crouxii_FRC0190","Csilvaticum_KL0182","Csimulans_PES1","Ctestudinoris_DSM44614","Culcerans_NCTC12077","Culcerans_NCTC7910","Cuterequi_DSM45634","C…	0.178517	0.178517	1.98011	0.178517	0.178517	1.98012	258	0
ERS451417_01872	1717.62.peg.1874	NA	NA	NA	1	38	Cargentoratense_DSM44202,"Catypicum_R2070","Caurimucosum_ATCC700975","Cbelfantii_FRC0043","Ccallunae_DSM20147","Ccamporealensis_DSM44610","Cdeserti_GIMN1010","Cdiphtheriae_NCTC11397","Cdoosanense_DSM45436","Cefficiens_YS314","Cepidermidicanis_DSM45586","Cfalsenii_DSM44353","Cglutamicum_ATCC13032","Cglycinophilum_AJ3170","Chalotolerans_YIM70093","Chumireducens_DSM45392","Cimitans_DSM44264","Cjeike…	0.40341	0.0844998	7.37017	0.187757	0.0845098	7.37017	258	0
ERS451417_01442	1717.62.peg.1449	NA	NA	NA	1	28	Cargentoratense_DSM44202,"Caurimucosum_ATCC700975","Cbelfantii_FRC0043","Cdiphtheriae_NCTC11397","Cepidermidicanis_DSM45586","Cglycinophilum_AJ3170","Chalotolerans_YIM70093","Chumireducens_DSM45392","Cimitans_DSM44264","Ckroppenstedtii_DSM44385","Ckutscheri_DSM20755","Clactis_RW25","Cmarinum_DSM44953","Cmaris_DSM45190","Cmustelae_DSM45274","Cpseudotuberculosis_31","Cpseudotuberculosis_ATCC19410",…	0.109336	0.109336	1.9402	0.109336	0.109336	1.9402	258	0
ERS451417_01630	1717.62.peg.1637	NA	NA	NA	1	37	Cargentoratense_DSM44202,"Catypicum_R2070","Caurimucosum_ATCC700975","Cbelfantii_FRC0043","Ccallunae_DSM20147","Ccamporealensis_DSM44610","Cdeserti_GIMN1010","Cdiphtheriae_NCTC11397","Cdoosanense_DSM45436","Cefficiens_YS314","Cepidermidicanis_DSM45586","Cfalsenii_DSM44353","Cglutamicum_ATCC13032","Cglycinophilum_AJ3170","Chalotolerans_YIM70093","Cimitans_DSM44264","Cjeikeium_K41","Ckroppenstedtii…	2.74336	0.0516573	1.73094	0.112911	0.0516676	1.73094	256	0
ERS451417_00575	1717.62.peg.578	NA	NA	NA	1	39	Cargentoratense_DSM44202,"Catypicum_R2070","Caurimucosum_ATCC700975","Cbelfantii_FRC0043","Ccallunae_DSM20147","Ccamporealensis_DSM44610","Cdeserti_GIMN1010","Cdiphtheriae_NCTC11397","Cdoosanense_DSM45436","Cefficiens_YS314","Cepidermidicanis_DSM45586","Cfalsenii_DSM44353","Cglutamicum_ATCC13032","Cglycinophilum_AJ3170","Chalotolerans_YIM70093","Chumireducens_DSM45392","Cimitans_DSM44264","Cjeike…	0.126743	0.126743	2.27788	0.126743	0.126743	2.27788	2	1	1. 0.67112;2. 49;3. 145;4. 49;5. 49;6. 145;7. 58;8. 172;9. 115;10. D;11. GAT
ERS451417_01474	1717.62.peg.1484	NA	NA	NA	1	21	Cargentoratense_DSM44202,"Catypicum_R2070","Cbelfantii_FRC0043","Ccallunae_DSM20147","Ccamporealensis_DSM44610","Cdeserti_GIMN1010","Cdiphtheriae_NCTC11397","Cdoosanense_DSM45436","Cfalsenii_DSM44353","Cglycinophilum_AJ3170","Chumireducens_DSM45392","Ckutscheri_DSM20755","Cmaris_DSM45190","Cmustelae_DSM45274","Cpseudotuberculosis_31","Cpseudotuberculosis_ATCC19410","Csilvaticum_KL0182","Csimulans…	0.318891	0.318891	2.22481	0.318891	0.318891	2.22481	258	0
ERS451417_00446	1717.62.peg.449	NA	NA	NA	1	19	Caurimucosum_ATCC700975,"Cbelfantii_FRC0043","Ccallunae_DSM20147","Ccamporealensis_DSM44610","Cdeserti_GIMN1010","Cdiphtheriae_NCTC11397","Cepidermidicanis_DSM45586","Cglutamicum_ATCC13032","Ckroppenstedtii_DSM44385","Ckutscheri_DSM20755","Cmustelae_DSM45274","Cpseudotuberculosis_31","Cpseudotuberculosis_ATCC19410","Crouxii_FRC0190","Csilvaticum_KL0182","Ctestudinoris_DSM44614","Culcerans_NCTC120…	0.572812	0.221442	2.08689	0.237266	0.237266	2.05422	2306	0
ERS451417_01495	1717.62.peg.1503	NA	NA	NA	1	37	Cargentoratense_DSM44202,"Catypicum_R2070","Caurimucosum_ATCC700975","Cbelfantii_FRC0043","Ccallunae_DSM20147","Ccamporealensis_DSM44610","Cdeserti_GIMN1010","Cdiphtheriae_NCTC11397","Cdoosanense_DSM45436","Cefficiens_YS314","Cepidermidicanis_DSM45586","Cfalsenii_DSM44353","Cglutamicum_ATCC13032","Cglycinophilum_AJ3170","Chalotolerans_YIM70093","Chumireducens_DSM45392","Cimitans_DSM44264","Cjeike…	0.25083	0.25083	1.62826	0.25083	0.25083	1.62826	3074	3	1. 0.53493;2. 93;3. 277;4. 104;5. 104;6. 310;7. 118;8. 352;9. 127;10. F;11. TTC	1. 0.40437;2. 108;3. 322;4. 119;5. 119;6. 355;7. 133;8. 397;9. 172;10. E;11. GAA	1. 0.86577;2. 144;3. 430;4. 155;5. 155;6. 463;7. 169;8. 505;9. 280;10. A;11. GCA
ERS451417_01520	1717.62.peg.1529	NA	NA	NA	1	15	Cargentoratense_DSM44202,"Cbelfantii_FRC0043","Cdiphtheriae_NCTC11397","Cefficiens_YS314","Cepidermidicanis_DSM45586","Ckroppenstedtii_DSM44385","Ckutscheri_DSM20755","Clactis_RW25","Cmustelae_DSM45274","Cpseudotuberculosis_31","Cpseudotuberculosis_ATCC19410","Csilvaticum_KL0182","Culcerans_NCTC12077","Culcerans_NCTC7910","Cvitaeruminis_DSM20294"	0.211458	0.211458	2.23113	0.211458	0.211458	2.23113	3074	1	1. 0.40188;2. 239;3. 715;4. 286;5. 286;6. 856;7. 296;8. 886;9. 556;10. S;11. TCC
ERS451417_00758	1717.62.peg.763	NA	NA	NA	1	39	Cargentoratense_DSM44202,"Catypicum_R2070","Caurimucosum_ATCC700975","Cbelfantii_FRC0043","Ccallunae_DSM20147","Ccamporealensis_DSM44610","Cdeserti_GIMN1010","Cdiphtheriae_NCTC11397","Cdoosanense_DSM45436","Cefficiens_YS314","Cepidermidicanis_DSM45586","Cfalsenii_DSM44353","Cglutamicum_ATCC13032","Cglycinophilum_AJ3170","Chalotolerans_YIM70093","Chumireducens_DSM45392","Cimitans_DSM44264","Cjeike…	0.117585	0.117585	2.72259	0.117585	0.117585	2.72259	2306	0
ERS451417_01975	1717.62.peg.1975	NA	NA	NA	1	35	Cargentoratense_DSM44202,"Catypicum_R2070","Caurimucosum_ATCC700975","Cbelfantii_FRC0043","Ccallunae_DSM20147","Ccamporealensis_DSM44610","Cdeserti_GIMN1010","Cdiphtheriae_NCTC11397","Cdoosanense_DSM45436","Cefficiens_YS314","Cepidermidicanis_DSM45586","Cfalsenii_DSM44353","Cglutamicum_ATCC13032","Cglycinophilum_AJ3170","Chalotolerans_YIM70093","Chumireducens_DSM45392","Cimitans_DSM44264","Cjeike…	0.108713	0.108713	1.72148	0.108713	0.108713	1.72148	3074	2	1. 0.47806;2. 101;3. 301;4. 114;5. 114;6. 340;7. 136;8. 406;9. 193;10. G;11. GGT	1. 0.43242;2. 117;3. 349;4. 130;5. 130;6. 388;7. 152;8. 454;9. 241;10. E;11. GAA
ERS451417_01947	1717.62.peg.1947	NA	NA	NA	1	19	Cbelfantii_FRC0043,"Ccallunae_DSM20147","Cdeserti_GIMN1010","Cdiphtheriae_NCTC11397","Cefficiens_YS314","Cepidermidicanis_DSM45586","Cglutamicum_ATCC13032","Chalotolerans_YIM70093","Ckroppenstedtii_DSM44385","Clactis_RW25","Cmarinum_DSM44953","Cmaris_DSM45190","Cmustelae_DSM45274","Cpseudotuberculosis_31","Cpseudotuberculosis_ATCC19410","Ctestudinoris_DSM44614","Culcerans_NCTC12077","Culcerans_NC…	0.197123	0.197123	1.48271	0.197123	0.197123	1.48271	2	1	1. 0.4813;2. 34;3. 100;4. 44;5. 39;6. 115;7. 42;8. 124;9. 73;10. E;11. GAG
ERS451417_00414	1717.62.peg.414	NA	NA	NA	1	11	Catypicum_R2070,"Cbelfantii_FRC0043","Cdiphtheriae_NCTC11397","Cepidermidicanis_DSM45586","Ckutscheri_DSM20755","Cpseudotuberculosis_31","Cpseudotuberculosis_ATCC19410","Crouxii_FRC0190","Csilvaticum_KL0182","Culcerans_NCTC12077","Culcerans_NCTC7910"	0.120394	0.120394	2.34076	0.120394	0.120394	2.34077	258	0
ERS451417_01167	1717.62.peg.1178	NA	NA	NA	1	39	Cargentoratense_DSM44202,"Catypicum_R2070","Caurimucosum_ATCC700975","Cbelfantii_FRC0043","Ccallunae_DSM20147","Ccamporealensis_DSM44610","Cdeserti_GIMN1010","Cdiphtheriae_NCTC11397","Cdoosanense_DSM45436","Cefficiens_YS314","Cepidermidicanis_DSM45586","Cfalsenii_DSM44353","Cglutamicum_ATCC13032","Cglycinophilum_AJ3170","Chalotolerans_YIM70093","Chumireducens_DSM45392","Cimitans_DSM44264","Cjeike…	0.151422	0.134328	1.8811	0.151422	0.134328	1.8811	2	11	1. 0.51139;2. 53;3. 157;4. 64;5. 64;6. 190;7. 103;8. 307;9. 145;10. N;11. AAC	1. 0.59986;2. 60;3. 178;4. 71;5. 71;6. 211;7. 110;8. 328;9. 166;10. D;11. GAC	1. 0.64827;2. 78;3. 232;4. 89;5. 89;6. 265;7. 128;8. 382;9. 220;10. A;11. GCT	1. 0.46842;2. 107;3. 319;4. 118;5. 118;6. 352;7. 157;8. 469;9. 307;10. I;11. ATA	1. 0.44624;2. 144;3. 430;4. 155;5. 155;6. 463;7. 194;8. 580;9. 418;10. V;11. GTC	1. 0.97237;2. 189;3. 565;4. 200;5. 200;6. 598;7. 239;8. 715;9. 553;10. D;11. GAT	1. 0.41347;2. 231;3. 691;4. 242;5. 242;6. 724;7. 281;8. 841;9. 679;10. D;11. GAT	1. 0.64691;2. 341;3. 1021;4. 352;5. 352;6. 1054;7. 391;8. 1171;9. 1009;10. A;11. GCT	1. 0.64638;2. 398;3. 1192;4. 409;5. 409;6. 1225;7. 448;8. 1342;9. 1180;10. A;11. GCA	1. 0.55247;2. 402;3. 1204;4. 413;5. 413;6. 1237;7. 452;8. 1354;9. 1192;10. I;11. ATC	1. 0.66641;2. 454;3. 1360;4. 466;5. 466;6. 1396;7. 505;8. 1513;9. 1345;10. E;11. GAA
ERS451417_00388	1717.62.peg.388	NA	NA	NA	1	18	Cbelfantii_FRC0043,"Cdiphtheriae_NCTC11397","Cepidermidicanis_DSM45586","Chumireducens_DSM45392","Ckutscheri_DSM20755","Clactis_RW25","Cmarinum_DSM44953","Cmustelae_DSM45274","Cpseudotuberculosis_31","Cpseudotuberculosis_ATCC19410","Crouxii_FRC0190","Csilvaticum_KL0182","Csimulans_PES1","Ctestudinoris_DSM44614","Culcerans_NCTC12077","Culcerans_NCTC7910","Curealyticum_DSM7109","Cvitaeruminis_DSM20…	0.141457	0.141457	1.78784	0.141457	0.141457	1.78785	2	1	1. 0.42744;2. 201;3. 601;4. 325;5. 275;6. 823;7. 332;8. 994;9. 565;10. D;11. GAC
ERS451417_00801	1717.62.peg.808	NA	NA	NA	1	37	Cargentoratense_DSM44202,"Catypicum_R2070","Caurimucosum_ATCC700975","Cbelfantii_FRC0043","Ccallunae_DSM20147","Ccamporealensis_DSM44610","Cdeserti_GIMN1010","Cdiphtheriae_NCTC11397","Cdoosanense_DSM45436","Cepidermidicanis_DSM45586","Cfalsenii_DSM44353","Cglutamicum_ATCC13032","Cglycinophilum_AJ3170","Chalotolerans_YIM70093","Chumireducens_DSM45392","Cimitans_DSM44264","Cjeikeium_K41","Ckroppens…	0.354584	0.354584	1.56269	0.354584	0.354584	1.56269	1282	0
ERS451417_02043	1717.62.peg.2053	NA	NA	NA	1	38	Cargentoratense_DSM44202,"Catypicum_R2070","Caurimucosum_ATCC700975","Cbelfantii_FRC0043","Ccallunae_DSM20147","Ccamporealensis_DSM44610","Cdeserti_GIMN1010","Cdiphtheriae_NCTC11397","Cdoosanense_DSM45436","Cefficiens_YS314","Cepidermidicanis_DSM45586","Cfalsenii_DSM44353","Cglutamicum_ATCC13032","Cglycinophilum_AJ3170","Chalotolerans_YIM70093","Chumireducens_DSM45392","Cimitans_DSM44264","Cjeike…	0.244542	0.244542	1.73841	0.244542	0.244542	1.73841	3074	1	1. 0.42237;2. 103;3. 307;4. 130;5. 130;6. 388;7. 207;8. 619;9. 157;10. D;11. GAC
ERS451417_01986	1717.62.peg.1986	NA	NA	NA	1	26	Cargentoratense_DSM44202,"Caurimucosum_ATCC700975","Cbelfantii_FRC0043","Ccallunae_DSM20147","Ccamporealensis_DSM44610","Cdeserti_GIMN1010","Cdiphtheriae_NCTC11397","Cdoosanense_DSM45436","Cepidermidicanis_DSM45586","Chalotolerans_YIM70093","Chumireducens_DSM45392","Clactis_RW25","Cmarinum_DSM44953","Cmustelae_DSM45274","Cpseudotuberculosis_31","Cpseudotuberculosis_ATCC19410","CriegeliiPUDD83A45"…	0.04915	0.04915	1.36268	0.04915	0.04915	1.36268	258	0
ERS451417_00175	1717.62.peg.173	NA	NA	NA	1	8	Cbelfantii_FRC0043,"Cdiphtheriae_NCTC11397","Ckutscheri_DSM20755","Cpseudotuberculosis_31","Cpseudotuberculosis_ATCC19410","Csilvaticum_KL0182","Culcerans_NCTC12077","Culcerans_NCTC7910"	0.168332	0.168332	4.53906	0.168332	0.168332	4.53914	2	2	1. 0.42131;2. 132;3. 394;4. 365;5. 151;6. 451;7. 161;8. 481;9. 391;10. R;11. CGG	1. 0.40402;2. 205;3. 613;4. 449;5. 224;6. 670;7. 234;8. 700;9. 610;10. C;11. TGT
ERS451417_01309	1717.62.peg.1317	NA	NA	NA	1	38	Cargentoratense_DSM44202,"Catypicum_R2070","Caurimucosum_ATCC700975","Cbelfantii_FRC0043","Ccallunae_DSM20147","Ccamporealensis_DSM44610","Cdeserti_GIMN1010","Cdiphtheriae_NCTC11397","Cdoosanense_DSM45436","Cefficiens_YS314","Cepidermidicanis_DSM45586","Cfalsenii_DSM44353","Cglutamicum_ATCC13032","Cglycinophilum_AJ3170","Chalotolerans_YIM70093","Chumireducens_DSM45392","Cimitans_DSM44264","Cjeike…	0.122134	0.122134	1.56102	0.122134	0.122134	1.56102	2	1	1. 0.50417;2. 256;3. 766;4. 281;5. 281;6. 841;7. 283;8. 847;9. 742;10. N;11. AAC
ERS451417_00830	1717.62.peg.834	NA	NA	NA	1	9	Cbelfantii_FRC0043,"Cdiphtheriae_NCTC11397","Ckutscheri_DSM20755","Cpseudotuberculosis_31","Cpseudotuberculosis_ATCC19410","Crouxii_FRC0190","Culcerans_NCTC12077","Culcerans_NCTC7910","Cvitaeruminis_DSM20294"	0.149296	0.149296	2.29514	0.149296	0.149296	2.29513	2306	0
ERS451417_00917	1717.62.peg.924	NA	NA	NA	1	18	Catypicum_R2070,"Cbelfantii_FRC0043","Ccamporealensis_DSM44610","Cdiphtheriae_NCTC11397","Cepidermidicanis_DSM45586","Cfalsenii_DSM44353","Cglycinophilum_AJ3170","Cjeikeium_K41","Ckroppenstedtii_DSM44385","Cpseudotuberculosis_31","Cpseudotuberculosis_ATCC19410","Crouxii_FRC0190","Csilvaticum_KL0182","Csimulans_PES1","Culcerans_NCTC12077","Culcerans_NCTC7910","Cuterequi_DSM45634","Cvitaeruminis_DS…	0.205781	0.170559	1.71898	0.205781	0.170559	1.71898	2050	5	1. 0.46781;2. 15;3. 43;4. 37;5. 37;6. 109;7. 49;8. 145;9. 34;10. I;11. ATC	1. 0.47719;2. 38;3. 112;4. 63;5. 63;6. 187;7. 81;8. 241;9. 70;10. T;11. ACG	1. 0.46774;2. 149;3. 445;4. 190;5. 190;6. 568;7. 229;8. 685;9. 343;10. P;11. CCG	1. 0.61782;2. 250;3. 748;4. 291;5. 291;6. 871;7. 331;8. 991;9. 604;10. V;11. GTT	1. 0.51217;2. 337;3. 1009;4. 385;5. 385;6. 1153;7. 429;8. 1285;9. 802;10. P;11. CCA
ERS451417_01640	1717.62.peg.1647	NA	NA	NA	1	38	Cargentoratense_DSM44202,"Catypicum_R2070","Caurimucosum_ATCC700975","Cbelfantii_FRC0043","Ccallunae_DSM20147","Ccamporealensis_DSM44610","Cdeserti_GIMN1010","Cdiphtheriae_NCTC11397","Cdoosanense_DSM45436","Cefficiens_YS314","Cepidermidicanis_DSM45586","Cfalsenii_DSM44353","Cglutamicum_ATCC13032","Cglycinophilum_AJ3170","Chalotolerans_YIM70093","Chumireducens_DSM45392","Cimitans_DSM44264","Cjeike…	0.119462	0.119462	1.75247	0.119462	0.119462	1.75247	258	0
ERS451417_01951	1717.62.peg.1951	NA	NA	NA	1	38	Cargentoratense_DSM44202,"Catypicum_R2070","Caurimucosum_ATCC700975","Cbelfantii_FRC0043","Ccallunae_DSM20147","Ccamporealensis_DSM44610","Cdeserti_GIMN1010","Cdiphtheriae_NCTC11397","Cdoosanense_DSM45436","Cefficiens_YS314","Cepidermidicanis_DSM45586","Cfalsenii_DSM44353","Cglutamicum_ATCC13032","Cglycinophilum_AJ3170","Chalotolerans_YIM70093","Chumireducens_DSM45392","Cimitans_DSM44264","Cjeike…	0.127699	0.127699	1.85499	0.127699	0.127699	1.85498	2	2	1. 0.4279;2. 185;3. 553;4. 213;5. 213;6. 637;7. 224;8. 670;9. 484;10. L;11. CTG	1. 0.44003;2. 440;3. 1318;4. 468;5. 468;6. 1402;7. 479;8. 1435;9. 1246;10. A;11. GCT
ERS451417_01869	1717.62.peg.1871	NA	NA	NA	1	38	Cargentoratense_DSM44202,"Catypicum_R2070","Caurimucosum_ATCC700975","Cbelfantii_FRC0043","Ccallunae_DSM20147","Ccamporealensis_DSM44610","Cdeserti_GIMN1010","Cdiphtheriae_NCTC11397","Cdoosanense_DSM45436","Cefficiens_YS314","Cepidermidicanis_DSM45586","Cfalsenii_DSM44353","Cglutamicum_ATCC13032","Cglycinophilum_AJ3170","Chalotolerans_YIM70093","Chumireducens_DSM45392","Cimitans_DSM44264","Cjeike…	0.152881	0.152881	1.34424	0.152881	0.152881	1.34424	2306	0
ERS451417_01581	1717.62.peg.1590	NA	NA	NA	1	29	Catypicum_R2070,"Caurimucosum_ATCC700975","Cbelfantii_FRC0043","Ccallunae_DSM20147","Ccamporealensis_DSM44610","Cdeserti_GIMN1010","Cdiphtheriae_NCTC11397","Cdoosanense_DSM45436","Cefficiens_YS314","Cepidermidicanis_DSM45586","Cglutamicum_ATCC13032","Chalotolerans_YIM70093","Chumireducens_DSM45392","Ckutscheri_DSM20755","Cmarinum_DSM44953","Cmaris_DSM45190","Cmustelae_DSM45274","Cpseudotuberculos…	0.223501	0.223501	1.63239	0.223501	0.223501	1.6324	3074	2	1. 0.43349;2. 28;3. 82;4. 55;5. 36;6. 106;7. 38;8. 112;9. 52;10. S;11. TCA	1. 0.40542;2. 203;3. 607;4. 292;5. 220;6. 658;7. 241;8. 721;9. 403;10. A;11. GCT
ERS451417_00966	1717.62.peg.974	NA	NA	NA	1	17	Cargentoratense_DSM44202,"Cbelfantii_FRC0043","Cdiphtheriae_NCTC11397","Cefficiens_YS314","Cepidermidicanis_DSM45586","Cglutamicum_ATCC13032","Ckroppenstedtii_DSM44385","Ckutscheri_DSM20755","Clactis_RW25","Cmustelae_DSM45274","Cpseudotuberculosis_31","Cpseudotuberculosis_ATCC19410","Crouxii_FRC0190","Csilvaticum_KL0182","Culcerans_NCTC12077","Culcerans_NCTC7910","Cvitaeruminis_DSM20294"	0.171036	0.171036	2.51283	0.171036	0.171036	2.51283	258	0
ERS451417_00069	1717.62.peg.65	NA	NA	NA	1	23	Cargentoratense_DSM44202,"Cbelfantii_FRC0043","Ccallunae_DSM20147","Cdiphtheriae_NCTC11397","Cdoosanense_DSM45436","Cefficiens_YS314","Cfalsenii_DSM44353","Chalotolerans_YIM70093","Chumireducens_DSM45392","Ckroppenstedtii_DSM44385","Ckutscheri_DSM20755","Clactis_RW25","Cmarinum_DSM44953","Cmaris_DSM45190","Cmustelae_DSM45274","Cpseudotuberculosis_31","Cpseudotuberculosis_ATCC19410","Crouxii_FRC01…	0.297792	0.297792	1.66965	0.297792	0.297792	1.66965	3330	0
ERS451417_00413	1717.62.peg.413	NA	NA	NA	1	13	Catypicum_R2070,"Cbelfantii_FRC0043","Ccamporealensis_DSM44610","Cdiphtheriae_NCTC11397","Cepidermidicanis_DSM45586","Ckutscheri_DSM20755","Cpseudotuberculosis_31","Cpseudotuberculosis_ATCC19410","Crouxii_FRC0190","Csilvaticum_KL0182","Csimulans_PES1","Culcerans_NCTC12077","Culcerans_NCTC7910"	0.0876691	0.0876691	2.24696	0.0876592	0.0876592	2.24697	2	1	1. 0.43681;2. 36;3. 106;4. 36;5. 36;6. 106;7. 36;8. 106;9. 106;10. E;11. GAG
ERS451417_01521	1717.62.peg.1530	NA	NA	NA	1	38	Cargentoratense_DSM44202,"Catypicum_R2070","Caurimucosum_ATCC700975","Cbelfantii_FRC0043","Ccallunae_DSM20147","Ccamporealensis_DSM44610","Cdeserti_GIMN1010","Cdiphtheriae_NCTC11397","Cdoosanense_DSM45436","Cefficiens_YS314","Cepidermidicanis_DSM45586","Cfalsenii_DSM44353","Cglutamicum_ATCC13032","Cglycinophilum_AJ3170","Chalotolerans_YIM70093","Chumireducens_DSM45392","Cimitans_DSM44264","Cjeike…	0.102721	0.102721	1.5555	0.102721	0.102721	1.55554	2	1	1. 0.4143;2. 15;3. 43;4. 47;5. 47;6. 139;7. 48;8. 142;9. 19;10. P;11. CCG
ERS451417_00174	1717.62.peg.172	NA	NA	NA	1	7	Cdiphtheriae_NCTC11397,"Ckutscheri_DSM20755","Cpseudotuberculosis_31","Cpseudotuberculosis_ATCC19410","Csilvaticum_KL0182","Culcerans_NCTC12077","Culcerans_NCTC7910"	0.163705	0.163705	2.89685	0.163705	0.163705	2.89685	258	0
ERS451417_02271	1717.62.peg.2300	NA	NA	NA	1	3	Cdiphtheriae_NCTC11397,"Cpseudotuberculosis_31","Cpseudotuberculosis_ATCC19410"	0.122901	0.0291691	2.25338	0.122901	0.0291691	2.25337	4226	9	1. 0.4117;2. 99;3. 295;4. 111;5. 104;6. 310;7. 116;8. 346;9. 226;10. I;11. ATA	1. 0.41498;2. 166;3. 496;4. 178;5. 171;6. 511;7. 183;8. 547;9. 421;10. R;11. CGT	1. 0.42425;2. 252;3. 754;4. 269;5. 257;6. 769;7. 269;8. 805;9. 679;10. A;11. GCC	1. 0.40642;2. 444;3. 1330;4. 461;5. 449;6. 1345;7. 461;8. 1381;9. 1255;10. C;11. TGC	1. 0.45755;2. 449;3. 1345;4. 466;5. 454;6. 1360;7. 466;8. 1396;9. 1270;10. H;11. CAT	1. 0.46335;2. 573;3. 1717;4. 590;5. 578;6. 1732;7. 590;8. 1768;9. 1642;10. S;11. TCG	1. 0.42521;2. 598;3. 1792;4. 615;5. 603;6. 1807;7. 615;8. 1843;9. 1717;10. D;11. GAT	1. 0.42757;2. 674;3. 2020;4. 695;5. 679;6. 2035;7. 691;8. 2071;9. 1945;10. R;11. CGA	1. 0.43913;2. 723;3. 2167;4. 744;5. 728;6. 2182;7. 740;8. 2218;9. 2092;10. E;11. GAG
ERS451417_01353	1717.62.peg.1361	NA	NA	NA	1	38	Cargentoratense_DSM44202,"Catypicum_R2070","Caurimucosum_ATCC700975","Cbelfantii_FRC0043","Ccallunae_DSM20147","Ccamporealensis_DSM44610","Cdeserti_GIMN1010","Cdiphtheriae_NCTC11397","Cdoosanense_DSM45436","Cefficiens_YS314","Cepidermidicanis_DSM45586","Cfalsenii_DSM44353","Cglutamicum_ATCC13032","Cglycinophilum_AJ3170","Chalotolerans_YIM70093","Chumireducens_DSM45392","Cimitans_DSM44264","Cjeike…	0.127805	0.127796	1.89686	0.127805	0.127805	1.89659	2	2	1. 0.49078;2. 93;3. 277;4. 97;5. 97;6. 289;7. 99;8. 295;9. 205;10. V;11. GTC	1. 0.525;2. 381;3. 1141;4. 388;5. 388;6. 1162;7. 393;8. 1177;9. 1048;10. K;11. AAA
ERS451417_02133	1717.62.peg.2153	NA	NA	NA	1	27	Catypicum_R2070,"Caurimucosum_ATCC700975","Cbelfantii_FRC0043","Ccamporealensis_DSM44610","Cdeserti_GIMN1010","Cdiphtheriae_NCTC11397","Cdoosanense_DSM45436","Cfalsenii_DSM44353","Cglutamicum_ATCC13032","Cglycinophilum_AJ3170","Chalotolerans_YIM70093","Chumireducens_DSM45392","Cimitans_DSM44264","Cjeikeium_K41","Clactis_RW25","Cmarinum_DSM44953","Cmaris_DSM45190","Cpseudotuberculosis_31","Cpseudo…	0.18856	0.18856	1.75973	0.18856	0.18856	1.75973	2	1	1. 0.402;2. 256;3. 766;4. 292;5. 261;6. 781;7. 262;8. 784;9. 733;10. N;11. AAC
ERS451417_01822	1717.62.peg.1827	NA	NA	NA	1	38	Cargentoratense_DSM44202,"Catypicum_R2070","Caurimucosum_ATCC700975","Cbelfantii_FRC0043","Ccallunae_DSM20147","Ccamporealensis_DSM44610","Cdeserti_GIMN1010","Cdiphtheriae_NCTC11397","Cdoosanense_DSM45436","Cefficiens_YS314","Cepidermidicanis_DSM45586","Cfalsenii_DSM44353","Cglutamicum_ATCC13032","Cglycinophilum_AJ3170","Chalotolerans_YIM70093","Chumireducens_DSM45392","Cimitans_DSM44264","Cjeike…	0.0910733	0.0910733	1.87589	0.0910733	0.0910733	1.8759	258	0
ERS451417_02273	1717.62.peg.2302	NA	NA	NA	1	15	Caurimucosum_ATCC700975,"Ccamporealensis_DSM44610","Cdiphtheriae_NCTC11397","Ckutscheri_DSM20755","Cmustelae_DSM45274","Cpseudotuberculosis_31","Cpseudotuberculosis_ATCC19410","CriegeliiPUDD83A45","Csilvaticum_KL0182","Csimulans_PES1","Csingulare_IBSB52218","Culcerans_NCTC12077","Culcerans_NCTC7910","Cureicelerivorans_IMMIBRIV2301","Cvitaeruminis_DSM20294"	0.14479	0.14479	1.98714	0.14479	0.14479	1.98715	3074	1	1. 0.45289;2. 256;3. 766;4. 256;5. 256;6. 766;7. 256;8. 766;9. 763;10. S;11. TCC
ERS451417_01511	1717.62.peg.1519	NA	NA	NA	1	19	Caurimucosum_ATCC700975,"Cbelfantii_FRC0043","Ccallunae_DSM20147","Cdiphtheriae_NCTC11397","Cepidermidicanis_DSM45586","Cfalsenii_DSM44353","Cglutamicum_ATCC13032","Cglycinophilum_AJ3170","Chumireducens_DSM45392","Cjeikeium_K41","Ckroppenstedtii_DSM44385","Clactis_RW25","Cpseudotuberculosis_31","Cpseudotuberculosis_ATCC19410","Csilvaticum_KL0182","Csimulans_PES1","Culcerans_NCTC12077","Culcerans_…	0.208038	0.208038	1.87274	0.208038	0.208038	1.87274	1282	0
ERS451417_00988	1717.62.peg.999	NA	NA	NA	1	39	Cargentoratense_DSM44202,"Catypicum_R2070","Caurimucosum_ATCC700975","Cbelfantii_FRC0043","Ccallunae_DSM20147","Ccamporealensis_DSM44610","Cdeserti_GIMN1010","Cdiphtheriae_NCTC11397","Cdoosanense_DSM45436","Cefficiens_YS314","Cepidermidicanis_DSM45586","Cfalsenii_DSM44353","Cglutamicum_ATCC13032","Cglycinophilum_AJ3170","Chalotolerans_YIM70093","Chumireducens_DSM45392","Cimitans_DSM44264","Cjeike…	0.215222	0.215222	1.60315	0.215222	0.215222	1.60315	2	1	1. 0.68058;2. 67;3. 199;4. 73;5. 73;6. 217;7. 77;8. 229;9. 175;10. V;11. GTC
ERS451417_01927	1717.62.peg.1924	NA	NA	NA	1	38	Cargentoratense_DSM44202,"Catypicum_R2070","Caurimucosum_ATCC700975","Cbelfantii_FRC0043","Ccallunae_DSM20147","Ccamporealensis_DSM44610","Cdeserti_GIMN1010","Cdiphtheriae_NCTC11397","Cdoosanense_DSM45436","Cefficiens_YS314","Cepidermidicanis_DSM45586","Cfalsenii_DSM44353","Cglutamicum_ATCC13032","Cglycinophilum_AJ3170","Chalotolerans_YIM70093","Chumireducens_DSM45392","Cimitans_DSM44264","Cjeike…	0.167014	0.167014	1.80007	0.167014	0.167014	1.80007	258	0
ERS451417_01348	1717.62.peg.1356	NA	NA	NA	1	38	Cargentoratense_DSM44202,"Catypicum_R2070","Caurimucosum_ATCC700975","Cbelfantii_FRC0043","Ccallunae_DSM20147","Ccamporealensis_DSM44610","Cdeserti_GIMN1010","Cdiphtheriae_NCTC11397","Cdoosanense_DSM45436","Cefficiens_YS314","Cepidermidicanis_DSM45586","Cfalsenii_DSM44353","Cglutamicum_ATCC13032","Cglycinophilum_AJ3170","Chalotolerans_YIM70093","Chumireducens_DSM45392","Cimitans_DSM44264","Cjeike…	0.179135	0.179135	1.49489	0.179135	0.179135	1.49489	3074	3	1. 0.44265;2. 225;3. 673;4. 269;5. 269;6. 805;7. 378;8. 1132;9. 421;10. I;11. ATT	1. 0.47609;2. 237;3. 709;4. 281;5. 281;6. 841;7. 390;8. 1168;9. 457;10. L;11. CTT	1. 0.41016;2. 283;3. 847;4. 327;5. 327;6. 979;7. 436;8. 1306;9. 595;10. R;11. CGT
ERS451417_01213	1717.62.peg.1221	NA	NA	NA	1	10	Cbelfantii_FRC0043,"Cdiphtheriae_NCTC11397","Ckutscheri_DSM20755","Cpseudotuberculosis_31","Cpseudotuberculosis_ATCC19410","Crouxii_FRC0190","Csilvaticum_KL0182","Culcerans_NCTC12077","Culcerans_NCTC7910","Cvitaeruminis_DSM20294"	0.131204	0.131204	2.84722	0.131204	0.131204	2.84722	2	1	1. 0.52564;2. 116;3. 346;4. 169;5. 122;6. 364;7. 122;8. 364;9. 328;10. E;11. GAA
ERS451417_01252	1717.62.peg.1260	NA	NA	NA	1	8	Cbelfantii_FRC0043,"Cdiphtheriae_NCTC11397","Cpseudotuberculosis_31","Cpseudotuberculosis_ATCC19410","Crouxii_FRC0190","Csilvaticum_KL0182","Culcerans_NCTC12077","Culcerans_NCTC7910"	0.06166	0.06166	4.11546	0.06166	0.06166	4.11545	1282	0
ERS451417_00086	1717.62.peg.83	NA	NA	NA	1	26	Cbelfantii_FRC0043,"Ccallunae_DSM20147","Ccamporealensis_DSM44610","Cdeserti_GIMN1010","Cdiphtheriae_NCTC11397","Cefficiens_YS314","Cepidermidicanis_DSM45586","Cfalsenii_DSM44353","Cglutamicum_ATCC13032","Cglycinophilum_AJ3170","Chalotolerans_YIM70093","Chumireducens_DSM45392","Cjeikeium_K41","Ckroppenstedtii_DSM44385","Clactis_RW25","Cmarinum_DSM44953","Cmaris_DSM45190","Cpseudotuberculosis_31",…	0.143338	0.143338	1.55042	0.148362	0.143361	1.55055	2	2	1. 0.50792;2. 114;3. 340;4. 132;5. 132;6. 394;7. 147;8. 439;9. 223;10. Q;11. CAG	1. 0.58319;2. 153;3. 457;4. 171;5. 171;6. 511;7. 186;8. 556;9. 340;10. N;11. AAC
ERS451417_01858	1717.62.peg.1860	NA	NA	NA	1	38	Cargentoratense_DSM44202,"Catypicum_R2070","Caurimucosum_ATCC700975","Cbelfantii_FRC0043","Ccallunae_DSM20147","Ccamporealensis_DSM44610","Cdeserti_GIMN1010","Cdiphtheriae_NCTC11397","Cdoosanense_DSM45436","Cefficiens_YS314","Cepidermidicanis_DSM45586","Cfalsenii_DSM44353","Cglutamicum_ATCC13032","Cglycinophilum_AJ3170","Chalotolerans_YIM70093","Chumireducens_DSM45392","Cimitans_DSM44264","Cjeike…	0.172167	0.172167	1.8841	0.172167	0.172167	1.8841	1282	0
ERS451417_00495	1717.62.peg.498	NA	NA	NA	1	39	Cargentoratense_DSM44202,"Catypicum_R2070","Caurimucosum_ATCC700975","Cbelfantii_FRC0043","Ccallunae_DSM20147","Ccamporealensis_DSM44610","Cdeserti_GIMN1010","Cdiphtheriae_NCTC11397","Cdoosanense_DSM45436","Cefficiens_YS314","Cepidermidicanis_DSM45586","Cfalsenii_DSM44353","Cglutamicum_ATCC13032","Cglycinophilum_AJ3170","Chalotolerans_YIM70093","Chumireducens_DSM45392","Cimitans_DSM44264","Cjeike…	0.147202	0.147202	2.07607	0.147202	0.147202	2.07607	258	0
ERS451417_02007	1717.62.peg.2012	NA	NA	NA	1	14	Cbelfantii_FRC0043,"Cdeserti_GIMN1010","Cdiphtheriae_NCTC11397","Cefficiens_YS314","Cglutamicum_ATCC13032","Cglycinophilum_AJ3170","Chalotolerans_YIM70093","Ckutscheri_DSM20755","Cpseudotuberculosis_31","Cpseudotuberculosis_ATCC19410","Csilvaticum_KL0182","Ctestudinoris_DSM44614","Culcerans_NCTC12077","Culcerans_NCTC7910"	0.0349	0.0349	3.14965	0.0349	0.0349	3.14965	3330	0
ERS451417_01473	1717.62.peg.1483	NA	NA	NA	1	38	Cargentoratense_DSM44202,"Catypicum_R2070","Caurimucosum_ATCC700975","Cbelfantii_FRC0043","Ccallunae_DSM20147","Ccamporealensis_DSM44610","Cdeserti_GIMN1010","Cdiphtheriae_NCTC11397","Cdoosanense_DSM45436","Cefficiens_YS314","Cepidermidicanis_DSM45586","Cfalsenii_DSM44353","Cglutamicum_ATCC13032","Cglycinophilum_AJ3170","Chalotolerans_YIM70093","Chumireducens_DSM45392","Cimitans_DSM44264","Cjeike…	0.0558929	0.0558929	1.98946	0.0558929	0.0558929	1.98945	1282	0
ERS451417_00179	1717.62.peg.175	NA	NA	NA	1	39	Cargentoratense_DSM44202,"Catypicum_R2070","Caurimucosum_ATCC700975","Cbelfantii_FRC0043","Ccallunae_DSM20147","Ccamporealensis_DSM44610","Cdeserti_GIMN1010","Cdiphtheriae_NCTC11397","Cdoosanense_DSM45436","Cefficiens_YS314","Cepidermidicanis_DSM45586","Cfalsenii_DSM44353","Cglutamicum_ATCC13032","Cglycinophilum_AJ3170","Chalotolerans_YIM70093","Chumireducens_DSM45392","Cimitans_DSM44264","Cjeike…	0.230152	0.230152	1.61502	0.230152	0.230152	1.61502	2	5	1. 0.51522;2. 172;3. 514;4. 211;5. 211;6. 631;7. 227;8. 679;9. 439;10. K;11. AAG	1. 0.41769;2. 243;3. 727;4. 283;5. 283;6. 847;7. 299;8. 895;9. 652;10. N;11. AAT	1. 0.48489;2. 266;3. 796;4. 306;5. 306;6. 916;7. 322;8. 964;9. 721;10. F;11. TTT	1. 0.42686;2. 301;3. 901;4. 341;5. 341;6. 1021;7. 357;8. 1069;9. 826;10. D;11. GAT	1. 0.42151;2. 340;3. 1018;4. 381;5. 381;6. 1141;7. 397;8. 1189;9. 943;10. T;11. ACG
ERS451417_02316	1717.62.peg.2343	NA	NA	NA	1	17	Cbelfantii_FRC0043,"Ccallunae_DSM20147","Cdeserti_GIMN1010","Cdiphtheriae_NCTC11397","Cefficiens_YS314","Cfalsenii_DSM44353","Cglutamicum_ATCC13032","Cjeikeium_K41","Ckroppenstedtii_DSM44385","Ckutscheri_DSM20755","Cmustelae_DSM45274","Cpseudotuberculosis_31","Cpseudotuberculosis_ATCC19410","Csilvaticum_KL0182","Culcerans_NCTC12077","Culcerans_NCTC7910","Cvitaeruminis_DSM20294"	0.190908	0.17407	2.23082	0.192159	0.173973	2.22949	2050	1	1. 0.43734;2. 42;3. 124;4. 42;5. 42;6. 124;7. 42;8. 124;9. 100;10. L;11. TTG
ERS451417_00405	1717.62.peg.405	NA	NA	NA	1	39	Cargentoratense_DSM44202,"Catypicum_R2070","Caurimucosum_ATCC700975","Cbelfantii_FRC0043","Ccallunae_DSM20147","Ccamporealensis_DSM44610","Cdeserti_GIMN1010","Cdiphtheriae_NCTC11397","Cdoosanense_DSM45436","Cefficiens_YS314","Cepidermidicanis_DSM45586","Cfalsenii_DSM44353","Cglutamicum_ATCC13032","Cglycinophilum_AJ3170","Chalotolerans_YIM70093","Chumireducens_DSM45392","Cimitans_DSM44264","Cjeike…	0.156667	0.156667	2.80994	0.156667	0.156667	2.80993	258	0
ERS451417_00096	1717.62.peg.94	NA	NA	NA	1	11	Cbelfantii_FRC0043,"Cdiphtheriae_NCTC11397","Chalotolerans_YIM70093","Cmustelae_DSM45274","Cpseudotuberculosis_31","Cpseudotuberculosis_ATCC19410","Crouxii_FRC0190","Csilvaticum_KL0182","Culcerans_NCTC12077","Culcerans_NCTC7910","Cvitaeruminis_DSM20294"	0.132466	0.132466	2.49272	0.132466	0.132466	2.49272	2	6	1. 0.44575;2. 23;3. 67;4. 67;5. 67;6. 199;7. 93;8. 277;9. 25;10. N;11. AAC	1. 0.54697;2. 28;3. 82;4. 72;5. 72;6. 214;7. 98;8. 292;9. 40;10. A;11. GCG	1. 0.52215;2. 30;3. 88;4. 74;5. 74;6. 220;7. 100;8. 298;9. 46;10. T;11. ACG	1. 0.42541;2. 63;3. 187;4. 107;5. 107;6. 319;7. 133;8. 397;9. 145;10. G;11. GGG	1. 0.49409;2. 88;3. 262;4. 138;5. 136;6. 406;7. 163;8. 487;9. 193;10. K;11. AAA	1. 0.43217;2. 133;3. 397;4. 193;5. 181;6. 541;7. 208;8. 622;9. 328;10. I;11. ATT
ERS451417_01586	1717.62.peg.1595	NA	NA	NA	1	37	Cargentoratense_DSM44202,"Catypicum_R2070","Caurimucosum_ATCC700975","Cbelfantii_FRC0043","Ccallunae_DSM20147","Ccamporealensis_DSM44610","Cdeserti_GIMN1010","Cdiphtheriae_NCTC11397","Cdoosanense_DSM45436","Cefficiens_YS314","Cepidermidicanis_DSM45586","Cfalsenii_DSM44353","Cglutamicum_ATCC13032","Cglycinophilum_AJ3170","Chalotolerans_YIM70093","Chumireducens_DSM45392","Cimitans_DSM44264","Cjeike…	0.24509	0.194291	1.68665	0.245071	0.194291	1.68666	2	3	1. 0.47726;2. 28;3. 82;4. 46;5. 46;6. 136;7. 96;8. 286;9. 64;10. T;11. ACA	1. 0.60314;2. 110;3. 328;4. 128;5. 128;6. 382;7. 178;8. 532;9. 310;10. I;11. ATC	1. 0.49584;2. 133;3. 397;4. 151;5. 151;6. 451;7. 201;8. 601;9. 379;10. I;11. ATC
ERS451417_01249	1717.62.peg.1257	NA	NA	NA	1	39	Cargentoratense_DSM44202,"Catypicum_R2070","Caurimucosum_ATCC700975","Cbelfantii_FRC0043","Ccallunae_DSM20147","Ccamporealensis_DSM44610","Cdeserti_GIMN1010","Cdiphtheriae_NCTC11397","Cdoosanense_DSM45436","Cefficiens_YS314","Cepidermidicanis_DSM45586","Cfalsenii_DSM44353","Cglutamicum_ATCC13032","Cglycinophilum_AJ3170","Chalotolerans_YIM70093","Chumireducens_DSM45392","Cimitans_DSM44264","Cjeike…	0.13802	0.13802	1.78102	0.13802	0.13802	1.78102	2	1	1. 0.4961;2. 164;3. 490;4. 164;5. 164;6. 490;7. 164;8. 490;9. 478;10. D;11. GAT
ERS451417_01184	1717.62.peg.1193	NA	NA	NA	1	39	Cargentoratense_DSM44202,"Catypicum_R2070","Caurimucosum_ATCC700975","Cbelfantii_FRC0043","Ccallunae_DSM20147","Ccamporealensis_DSM44610","Cdeserti_GIMN1010","Cdiphtheriae_NCTC11397","Cdoosanense_DSM45436","Cefficiens_YS314","Cepidermidicanis_DSM45586","Cfalsenii_DSM44353","Cglutamicum_ATCC13032","Cglycinophilum_AJ3170","Chalotolerans_YIM70093","Chumireducens_DSM45392","Cimitans_DSM44264","Cjeike…	0.0981577	0.0981577	1.50781	0.0981577	0.0981577	1.50781	2	1	1. 0.57895;2. 101;3. 301;4. 113;5. 113;6. 337;7. 152;8. 454;9. 181;10. R;11. CGG
ERS451417_02405	1717.62.peg.2437	NA	NA	NA	1	33	Cargentoratense_DSM44202,"Catypicum_R2070","Caurimucosum_ATCC700975","Cbelfantii_FRC0043","Ccallunae_DSM20147","Ccamporealensis_DSM44610","Cdeserti_GIMN1010","Cdiphtheriae_NCTC11397","Cdoosanense_DSM45436","Cefficiens_YS314","Cepidermidicanis_DSM45586","Cfalsenii_DSM44353","Cglutamicum_ATCC13032","Cimitans_DSM44264","Cjeikeium_K41","Ckroppenstedtii_DSM44385","Ckutscheri_DSM20755","Clactis_RW25","…	0.249322	0.249322	2.12097	0.249322	0.249322	2.12098	258	0
ERS451417_02320	1717.62.peg.2347	NA	NA	NA	1	28	Cargentoratense_DSM44202,"Catypicum_R2070","Cbelfantii_FRC0043","Ccallunae_DSM20147","Cdeserti_GIMN1010","Cdiphtheriae_NCTC11397","Cdoosanense_DSM45436","Cefficiens_YS314","Cepidermidicanis_DSM45586","Cglutamicum_ATCC13032","Chalotolerans_YIM70093","Chumireducens_DSM45392","Cimitans_DSM44264","Cjeikeium_K41","Ckutscheri_DSM20755","Cmarinum_DSM44953","Cmaris_DSM45190","Cmustelae_DSM45274","Cpseudo…	0.159544	0.159544	1.64561	0.159544	0.159544	1.64561	1282	0
ERS451417_00395	1717.62.peg.395	NA	NA	NA	1	39	Cargentoratense_DSM44202,"Catypicum_R2070","Caurimucosum_ATCC700975","Cbelfantii_FRC0043","Ccallunae_DSM20147","Ccamporealensis_DSM44610","Cdeserti_GIMN1010","Cdiphtheriae_NCTC11397","Cdoosanense_DSM45436","Cefficiens_YS314","Cepidermidicanis_DSM45586","Cfalsenii_DSM44353","Cglutamicum_ATCC13032","Cglycinophilum_AJ3170","Chalotolerans_YIM70093","Chumireducens_DSM45392","Cimitans_DSM44264","Cjeike…	0.0172466	0.0172466	2.55815	0.0172466	0.0172466	2.55815	258	0
ERS451417_01943	1717.62.peg.1941	NA	NA	NA	1	12	Cbelfantii_FRC0043,"Cdiphtheriae_NCTC11397","Cjeikeium_K41","Ckutscheri_DSM20755","Clactis_RW25","Cpseudotuberculosis_31","Cpseudotuberculosis_ATCC19410","CriegeliiPUDD83A45","Csilvaticum_KL0182","Csimulans_PES1","Culcerans_NCTC12077","Culcerans_NCTC7910"	0.191755	0.191755	2.87612	0.191755	0.191755	2.87612	1282	0
ERS451417_00295	1717.62.peg.296	NA	NA	NA	1	39	Cargentoratense_DSM44202,"Catypicum_R2070","Caurimucosum_ATCC700975","Cbelfantii_FRC0043","Ccallunae_DSM20147","Ccamporealensis_DSM44610","Cdeserti_GIMN1010","Cdiphtheriae_NCTC11397","Cdoosanense_DSM45436","Cefficiens_YS314","Cepidermidicanis_DSM45586","Cfalsenii_DSM44353","Cglutamicum_ATCC13032","Cglycinophilum_AJ3170","Chalotolerans_YIM70093","Chumireducens_DSM45392","Cimitans_DSM44264","Cjeike…	0.152657	0.152657	1.6924	0.152657	0.152657	1.69241	258	0
ERS451417_02384	1717.62.peg.2416	NA	NA	NA	1	37	Cargentoratense_DSM44202,"Catypicum_R2070","Caurimucosum_ATCC700975","Cbelfantii_FRC0043","Ccallunae_DSM20147","Ccamporealensis_DSM44610","Cdeserti_GIMN1010","Cdiphtheriae_NCTC11397","Cdoosanense_DSM45436","Cefficiens_YS314","Cepidermidicanis_DSM45586","Cfalsenii_DSM44353","Cglutamicum_ATCC13032","Cglycinophilum_AJ3170","Chalotolerans_YIM70093","Chumireducens_DSM45392","Cimitans_DSM44264","Cjeike…	0.0654881	0.0654881	1.79333	0.0654881	0.0654881	1.79333	1026	1	1. 0.42979;2. 253;3. 757;4. 304;5. 304;6. 910;7. 389;8. 1165;9. 628;10. P;11. CCC
ERS451417_01284	1717.62.peg.1292	NA	NA	NA	1	34	Cargentoratense_DSM44202,"Catypicum_R2070","Caurimucosum_ATCC700975","Cbelfantii_FRC0043","Ccallunae_DSM20147","Ccamporealensis_DSM44610","Cdeserti_GIMN1010","Cdiphtheriae_NCTC11397","Cdoosanense_DSM45436","Cefficiens_YS314","Cepidermidicanis_DSM45586","Cglutamicum_ATCC13032","Chalotolerans_YIM70093","Chumireducens_DSM45392","Cjeikeium_K41","Ckroppenstedtii_DSM44385","Ckutscheri_DSM20755","Clacti…	0.12052	0.12052	1.97401	0.12052	0.12052	1.97401	2	1	1. 0.4948;2. 103;3. 307;4. 111;5. 103;6. 307;7. 103;8. 307;9. 304;10. T;11. ACC
ERS451417_01189	1717.62.peg.1198	NA	NA	NA	1	24	Cargentoratense_DSM44202,"Cbelfantii_FRC0043","Cdiphtheriae_NCTC11397","Cefficiens_YS314","Cepidermidicanis_DSM45586","Cfalsenii_DSM44353","Cglutamicum_ATCC13032","Cglycinophilum_AJ3170","Chumireducens_DSM45392","Cimitans_DSM44264","Ckroppenstedtii_DSM44385","Ckutscheri_DSM20755","Clactis_RW25","Cpseudotuberculosis_31","Cpseudotuberculosis_ATCC19410","CriegeliiPUDD83A45","Crouxii_FRC0190","Csilva…	0.255295	0.255295	1.68296	0.255295	0.255295	1.68297	3074	1	1. 0.4297;2. 126;3. 376;4. 166;5. 166;6. 496;7. 233;8. 697;9. 223;10. A;11. GCA
ERS451417_01045	1717.62.peg.1055	NA	NA	NA	1	39	Cargentoratense_DSM44202,"Catypicum_R2070","Caurimucosum_ATCC700975","Cbelfantii_FRC0043","Ccallunae_DSM20147","Ccamporealensis_DSM44610","Cdeserti_GIMN1010","Cdiphtheriae_NCTC11397","Cdoosanense_DSM45436","Cefficiens_YS314","Cepidermidicanis_DSM45586","Cfalsenii_DSM44353","Cglutamicum_ATCC13032","Cglycinophilum_AJ3170","Chalotolerans_YIM70093","Chumireducens_DSM45392","Cimitans_DSM44264","Cjeike…	0.24258	0.24258	1.54517	0.24258	0.24258	1.54518	2	1	1. 0.56284;2. 97;3. 289;4. 158;5. 158;6. 472;7. 199;8. 595;9. 244;10. D;11. GAT
ERS451417_00627	1717.62.peg.631	NA	NA	NA	1	27	Cargentoratense_DSM44202,"Catypicum_R2070","Cbelfantii_FRC0043","Ccallunae_DSM20147","Cdeserti_GIMN1010","Cdiphtheriae_NCTC11397","Cdoosanense_DSM45436","Cefficiens_YS314","Cfalsenii_DSM44353","Cglutamicum_ATCC13032","Cglycinophilum_AJ3170","Chalotolerans_YIM70093","Cjeikeium_K41","Ckutscheri_DSM20755","Clactis_RW25","Cmaris_DSM45190","Cmustelae_DSM45274","Cpseudotuberculosis_31","Cpseudotubercul…	0.147485	0.147485	1.66684	0.147485	0.147485	1.66683	258	0
ERS451417_00868	1717.62.peg.873	NA	NA	NA	1	8	Cbelfantii_FRC0043,"Cdiphtheriae_NCTC11397","Cpseudotuberculosis_31","Cpseudotuberculosis_ATCC19410","Crouxii_FRC0190","Csilvaticum_KL0182","Culcerans_NCTC12077","Culcerans_NCTC7910"	0.121436	0.121436	2.99993	0.121436	0.121436	2.99994	258	0
ERS451417_01955	1717.62.peg.1955	NA	NA	NA	1	38	Cargentoratense_DSM44202,"Catypicum_R2070","Caurimucosum_ATCC700975","Cbelfantii_FRC0043","Ccallunae_DSM20147","Ccamporealensis_DSM44610","Cdeserti_GIMN1010","Cdiphtheriae_NCTC11397","Cdoosanense_DSM45436","Cefficiens_YS314","Cepidermidicanis_DSM45586","Cfalsenii_DSM44353","Cglutamicum_ATCC13032","Cglycinophilum_AJ3170","Chalotolerans_YIM70093","Chumireducens_DSM45392","Cimitans_DSM44264","Cjeike…	0.246878	0.246878	1.79551	0.246878	0.246878	1.79551	2050	3	1. 0.54952;2. 63;3. 187;4. 74;5. 74;6. 220;7. 101;8. 301;9. 64;10. V;11. GTT	1. 0.52253;2. 70;3. 208;4. 81;5. 81;6. 241;7. 108;8. 322;9. 85;10. V;11. GTC	1. 0.40916;2. 262;3. 784;4. 285;5. 285;6. 853;7. 317;8. 949;9. 622;10. S;11. TCG
ERS451417_00582	1717.62.peg.585	NA	NA	NA	1	39	Cargentoratense_DSM44202,"Catypicum_R2070","Caurimucosum_ATCC700975","Cbelfantii_FRC0043","Ccallunae_DSM20147","Ccamporealensis_DSM44610","Cdeserti_GIMN1010","Cdiphtheriae_NCTC11397","Cdoosanense_DSM45436","Cefficiens_YS314","Cepidermidicanis_DSM45586","Cfalsenii_DSM44353","Cglutamicum_ATCC13032","Cglycinophilum_AJ3170","Chalotolerans_YIM70093","Chumireducens_DSM45392","Cimitans_DSM44264","Cjeike…	0.115185	0.115185	2.04014	0.115185	0.115185	2.04015	258	0
ERS451417_01807	1717.62.peg.1813	NA	NA	NA	1	38	Cargentoratense_DSM44202,"Catypicum_R2070","Caurimucosum_ATCC700975","Cbelfantii_FRC0043","Ccallunae_DSM20147","Ccamporealensis_DSM44610","Cdeserti_GIMN1010","Cdiphtheriae_NCTC11397","Cdoosanense_DSM45436","Cefficiens_YS314","Cepidermidicanis_DSM45586","Cfalsenii_DSM44353","Cglutamicum_ATCC13032","Cglycinophilum_AJ3170","Chalotolerans_YIM70093","Chumireducens_DSM45392","Cimitans_DSM44264","Cjeike…	0.0802017	0.0802017	1.59014	0.0802017	0.0802017	1.59032	258	0
ERS451417_00844	1717.62.peg.849	NA	NA	NA	1	13	Cbelfantii_FRC0043,"Cdiphtheriae_NCTC11397","Cefficiens_YS314","Cglutamicum_ATCC13032","Cimitans_DSM44264","Ckutscheri_DSM20755","Cpseudotuberculosis_31","Cpseudotuberculosis_ATCC19410","Crouxii_FRC0190","Csilvaticum_KL0182","Culcerans_NCTC7910","Cureicelerivorans_IMMIBRIV2301","Cvitaeruminis_DSM20294"	0.14264	0.14264	2.1795	0.14264	0.14264	2.1795	2	2	1. 0.91814;2. 151;3. 451;4. 254;5. 153;6. 457;7. 157;8. 469;9. 382;10. D;11. GAT	1. 0.68796;2. 172;3. 514;4. 275;5. 174;6. 520;7. 178;8. 532;9. 445;10. E;11. GAA
ERS451417_02070	1717.62.peg.2082	NA	NA	NA	1	7	Cbelfantii_FRC0043,"Cdiphtheriae_NCTC11397","Cpseudotuberculosis_31","Cpseudotuberculosis_ATCC19410","Csilvaticum_KL0182","Culcerans_NCTC12077","Culcerans_NCTC7910"	0.115752	0.115752	2.40918	0.123049	0.115612	2.41466	2050	5	1. 0.51833;2. 50;3. 148;4. 57;5. 52;6. 154;7. 55;8. 163;9. 16;10. M;11. ATG	1. 0.40684;2. 113;3. 337;4. 131;5. 115;6. 343;7. 118;8. 352;9. 205;10. S;11. AGC	1. 0.51982;2. 116;3. 346;4. 134;5. 118;6. 352;7. 121;8. 361;9. 214;10. S;11. TCC	1. 0.53379;2. 293;3. 877;4. 334;5. 295;6. 883;7. 298;8. 892;9. 736;10. E;11. GAA	1. 0.4943;2. 304;3. 910;4. 345;5. 306;6. 916;7. 309;8. 925;9. 769;10. E;11. GAG
ERS451417_00629	1717.62.peg.633	NA	NA	NA	1	38	Cargentoratense_DSM44202,"Caurimucosum_ATCC700975","Cbelfantii_FRC0043","Ccallunae_DSM20147","Ccamporealensis_DSM44610","Cdeserti_GIMN1010","Cdiphtheriae_NCTC11397","Cdoosanense_DSM45436","Cefficiens_YS314","Cepidermidicanis_DSM45586","Cfalsenii_DSM44353","Cglutamicum_ATCC13032","Cglycinophilum_AJ3170","Chalotolerans_YIM70093","Chumireducens_DSM45392","Cimitans_DSM44264","Cjeikeium_K41","Ckroppen…	0.0979692	0.0979692	1.92261	0.0979692	0.0979692	1.9226	258	0
ERS451417_02138	1717.62.peg.2158	NA	NA	NA	1	6	Cbelfantii_FRC0043,"Cdiphtheriae_NCTC11397","Cpseudotuberculosis_31","Cpseudotuberculosis_ATCC19410","Culcerans_NCTC12077","Culcerans_NCTC7910"	0.232505	0.232478	2.62806	0.252538	0.225184	2.63191	2	1	1. 0.43697;2. 203;3. 607;4. 417;5. 204;6. 610;7. 206;8. 616;9. 589;10. R;11. CGC
ERS451417_01232	1717.62.peg.1240	NA	NA	NA	1	15	Cargentoratense_DSM44202,"Cbelfantii_FRC0043","Cdiphtheriae_NCTC11397","Cepidermidicanis_DSM45586","Ckroppenstedtii_DSM44385","Ckutscheri_DSM20755","Clactis_RW25","Cmustelae_DSM45274","Cpseudotuberculosis_31","Cpseudotuberculosis_ATCC19410","Crouxii_FRC0190","Csilvaticum_KL0182","Culcerans_NCTC12077","Culcerans_NCTC7910","Cvitaeruminis_DSM20294"	0.226714	0.226714	2.17415	0.226714	0.226714	2.17415	2	2	1. 0.44354;2. 84;3. 250;4. 102;5. 102;6. 304;7. 110;8. 328;9. 238;10. V;11. GTG	1. 0.41165;2. 106;3. 316;4. 124;5. 124;6. 370;7. 132;8. 394;9. 304;10. E;11. GAA
ERS451417_01587	1717.62.peg.1596	NA	NA	NA	1	36	Cargentoratense_DSM44202,"Caurimucosum_ATCC700975","Cbelfantii_FRC0043","Ccallunae_DSM20147","Ccamporealensis_DSM44610","Cdeserti_GIMN1010","Cdiphtheriae_NCTC11397","Cdoosanense_DSM45436","Cefficiens_YS314","Cepidermidicanis_DSM45586","Cfalsenii_DSM44353","Cglutamicum_ATCC13032","Cglycinophilum_AJ3170","Chalotolerans_YIM70093","Chumireducens_DSM45392","Cimitans_DSM44264","Cjeikeium_K41","Ckroppen…	0.301749	0.254117	1.61914	0.301749	0.254117	1.61914	2	7	1. 0.56319;2. 53;3. 157;4. 79;5. 79;6. 235;7. 133;8. 397;9. 130;10. V;11. GTT	1. 0.43391;2. 69;3. 205;4. 95;5. 95;6. 283;7. 149;8. 445;9. 178;10. V;11. GTA	1. 0.41358;2. 87;3. 259;4. 113;5. 113;6. 337;7. 167;8. 499;9. 232;10. V;11. GTG	1. 0.53842;2. 90;3. 268;4. 116;5. 116;6. 346;7. 170;8. 508;9. 241;10. E;11. GAG	1. 0.40148;2. 128;3. 382;4. 154;5. 154;6. 460;7. 208;8. 622;9. 355;10. I;11. ATT	1. 0.64466;2. 167;3. 499;4. 195;5. 195;6. 583;7. 252;8. 754;9. 457;10. V;11. GTG	1. 0.53099;2. 353;3. 1057;4. 406;5. 406;6. 1216;7. 475;8. 1423;9. 967;10. A;11. GCT
ERS451417_02277	1717.62.peg.2306	NA	NA	NA	1	36	Cargentoratense_DSM44202,"Catypicum_R2070","Caurimucosum_ATCC700975","Cbelfantii_FRC0043","Ccallunae_DSM20147","Ccamporealensis_DSM44610","Cdeserti_GIMN1010","Cdiphtheriae_NCTC11397","Cdoosanense_DSM45436","Cefficiens_YS314","Cepidermidicanis_DSM45586","Cfalsenii_DSM44353","Cglutamicum_ATCC13032","Cglycinophilum_AJ3170","Chalotolerans_YIM70093","Chumireducens_DSM45392","Cimitans_DSM44264","Cjeike…	0.112626	0.112626	1.89282	0.112626	0.112626	1.89282	258	0
ERS451417_01577	1717.62.peg.1586	NA	NA	NA	1	32	Cargentoratense_DSM44202,"Catypicum_R2070","Caurimucosum_ATCC700975","Cbelfantii_FRC0043","Ccamporealensis_DSM44610","Cdiphtheriae_NCTC11397","Cdoosanense_DSM45436","Cepidermidicanis_DSM45586","Cfalsenii_DSM44353","Cglycinophilum_AJ3170","Chalotolerans_YIM70093","Chumireducens_DSM45392","Cimitans_DSM44264","Cjeikeium_K41","Ckroppenstedtii_DSM44385","Ckutscheri_DSM20755","Cmarinum_DSM44953","Cmari…	0.0870695	0.0870695	1.51642	0.0870695	0.0870695	1.51642	3330	0
ERS451417_00496	1717.62.peg.499	NA	NA	NA	1	39	Cargentoratense_DSM44202,"Catypicum_R2070","Caurimucosum_ATCC700975","Cbelfantii_FRC0043","Ccallunae_DSM20147","Ccamporealensis_DSM44610","Cdeserti_GIMN1010","Cdiphtheriae_NCTC11397","Cdoosanense_DSM45436","Cefficiens_YS314","Cepidermidicanis_DSM45586","Cfalsenii_DSM44353","Cglutamicum_ATCC13032","Cglycinophilum_AJ3170","Chalotolerans_YIM70093","Chumireducens_DSM45392","Cimitans_DSM44264","Cjeike…	0.192375	0.192375	1.66788	0.192375	0.192375	1.66788	3330	0
ERS451417_01253	1717.62.peg.1261	NA	NA	NA	1	31	Catypicum_R2070,"Caurimucosum_ATCC700975","Cbelfantii_FRC0043","Ccamporealensis_DSM44610","Cdiphtheriae_NCTC11397","Cdoosanense_DSM45436","Cepidermidicanis_DSM45586","Cfalsenii_DSM44353","Chalotolerans_YIM70093","Chumireducens_DSM45392","Cimitans_DSM44264","Cjeikeium_K41","Ckroppenstedtii_DSM44385","Ckutscheri_DSM20755","Cmarinum_DSM44953","Cmaris_DSM45190","Cmustelae_DSM45274","Cpseudotuberculos…	0.205432	0.205432	1.65521	0.205432	0.205432	1.65521	2	2	1. 0.40505;2. 155;3. 463;4. 200;5. 200;6. 598;7. 299;8. 895;9. 400;10. A;11. GCC	1. 0.40919;2. 445;3. 1333;4. 511;5. 511;6. 1531;7. 632;8. 1894;9. 1177;10. T;11. ACA
ERS451417_01234	1717.62.peg.1242	NA	NA	NA	1	15	Cargentoratense_DSM44202,"Cbelfantii_FRC0043","Cdiphtheriae_NCTC11397","Cepidermidicanis_DSM45586","Ckroppenstedtii_DSM44385","Ckutscheri_DSM20755","Clactis_RW25","Cmustelae_DSM45274","Cpseudotuberculosis_31","Cpseudotuberculosis_ATCC19410","Crouxii_FRC0190","Csilvaticum_KL0182","Culcerans_NCTC12077","Culcerans_NCTC7910","Cvitaeruminis_DSM20294"	0.187799	0.171861	2.33546	0.187799	0.171861	2.33546	2	2	1. 0.89642;2. 102;3. 304;4. 104;5. 104;6. 310;7. 104;8. 310;9. 298;10. K;11. AAG	1. 0.45969;2. 115;3. 343;4. 117;5. 117;6. 349;7. 117;8. 349;9. 337;10. M;11. ATG
ERS451417_00680	1717.62.peg.687	NA	NA	NA	1	39	Cargentoratense_DSM44202,"Catypicum_R2070","Caurimucosum_ATCC700975","Cbelfantii_FRC0043","Ccallunae_DSM20147","Ccamporealensis_DSM44610","Cdeserti_GIMN1010","Cdiphtheriae_NCTC11397","Cdoosanense_DSM45436","Cefficiens_YS314","Cepidermidicanis_DSM45586","Cfalsenii_DSM44353","Cglutamicum_ATCC13032","Cglycinophilum_AJ3170","Chalotolerans_YIM70093","Chumireducens_DSM45392","Cimitans_DSM44264","Cjeike…	0.0596073	0.0596073	1.62964	0.0596073	0.0596073	1.62964	2306	0
ERS451417_01317	1717.62.peg.1325	NA	NA	NA	1	36	Catypicum_R2070,"Caurimucosum_ATCC700975","Cbelfantii_FRC0043","Ccallunae_DSM20147","Ccamporealensis_DSM44610","Cdeserti_GIMN1010","Cdiphtheriae_NCTC11397","Cdoosanense_DSM45436","Cefficiens_YS314","Cepidermidicanis_DSM45586","Cfalsenii_DSM44353","Cglutamicum_ATCC13032","Cglycinophilum_AJ3170","Chalotolerans_YIM70093","Chumireducens_DSM45392","Cimitans_DSM44264","Cjeikeium_K41","Ckroppenstedtii_D…	0.279406	0.232895	1.85732	0.279406	0.232895	1.85732	1026	8	1. 0.49512;2. 40;3. 118;4. 48;5. 48;6. 142;7. 131;8. 391;9. 16;10. D;11. GAT	1. 0.47458;2. 99;3. 295;4. 107;5. 107;6. 319;7. 190;8. 568;9. 193;10. P;11. CCG	1. 0.9569;2. 108;3. 322;4. 116;5. 116;6. 346;7. 199;8. 595;9. 220;10. A;11. GCG	1. 0.52452;2. 139;3. 415;4. 148;5. 148;6. 442;7. 232;8. 694;9. 304;10. A;11. GCC	1. 0.97722;2. 141;3. 421;4. 150;5. 150;6. 448;7. 234;8. 700;9. 310;10. S;11. AGT	1. 0.41381;2. 175;3. 523;4. 184;5. 184;6. 550;7. 268;8. 802;9. 412;10. V;11. GTC	1. 0.40092;2. 197;3. 589;4. 206;5. 206;6. 616;7. 290;8. 868;9. 478;10. D;11. GAT	1. 0.44464;2. 395;3. 1183;4. 426;5. 426;6. 1276;7. 527;8. 1579;9. 991;10. R;11. CGC
ERS451417_01715	1717.62.peg.1718	NA	NA	NA	1	38	Cargentoratense_DSM44202,"Catypicum_R2070","Caurimucosum_ATCC700975","Cbelfantii_FRC0043","Ccallunae_DSM20147","Ccamporealensis_DSM44610","Cdeserti_GIMN1010","Cdiphtheriae_NCTC11397","Cdoosanense_DSM45436","Cefficiens_YS314","Cepidermidicanis_DSM45586","Cfalsenii_DSM44353","Cglutamicum_ATCC13032","Cglycinophilum_AJ3170","Chalotolerans_YIM70093","Chumireducens_DSM45392","Cimitans_DSM44264","Cjeike…	0.111607	0.111607	1.78562	0.111617	0.111617	1.78562	258	0
ERS451417_00393	1717.62.peg.393	NA	NA	NA	1	39	Cargentoratense_DSM44202,"Catypicum_R2070","Caurimucosum_ATCC700975","Cbelfantii_FRC0043","Ccallunae_DSM20147","Ccamporealensis_DSM44610","Cdeserti_GIMN1010","Cdiphtheriae_NCTC11397","Cdoosanense_DSM45436","Cefficiens_YS314","Cepidermidicanis_DSM45586","Cfalsenii_DSM44353","Cglutamicum_ATCC13032","Cglycinophilum_AJ3170","Chalotolerans_YIM70093","Chumireducens_DSM45392","Cimitans_DSM44264","Cjeike…	0.145821	0.145821	1.81738	0.145821	0.145821	1.81737	258	0
ERS451417_00576	1717.62.peg.579	NA	NA	NA	1	8	Cbelfantii_FRC0043,"Cdiphtheriae_NCTC11397","Cpseudotuberculosis_31","Cpseudotuberculosis_ATCC19410","Crouxii_FRC0190","Csilvaticum_KL0182","Culcerans_NCTC12077","Culcerans_NCTC7910"	0.0597445	0.0597445	2.95759	0.0597445	0.0597445	2.9576	2306	0
ERS451417_01513	1717.62.peg.1521	NA	NA	NA	1	14	Cargentoratense_DSM44202,"Cbelfantii_FRC0043","Cdiphtheriae_NCTC11397","Cepidermidicanis_DSM45586","Ckroppenstedtii_DSM44385","Ckutscheri_DSM20755","Clactis_RW25","Cmustelae_DSM45274","Cpseudotuberculosis_31","Cpseudotuberculosis_ATCC19410","Csilvaticum_KL0182","Culcerans_NCTC12077","Culcerans_NCTC7910","Cvitaeruminis_DSM20294"	0.152982	0.152982	2.21958	0.152982	0.152982	2.21958	3330	0
ERS451417_00397	1717.62.peg.397	NA	NA	NA	1	39	Cargentoratense_DSM44202,"Catypicum_R2070","Caurimucosum_ATCC700975","Cbelfantii_FRC0043","Ccallunae_DSM20147","Ccamporealensis_DSM44610","Cdeserti_GIMN1010","Cdiphtheriae_NCTC11397","Cdoosanense_DSM45436","Cefficiens_YS314","Cepidermidicanis_DSM45586","Cfalsenii_DSM44353","Cglutamicum_ATCC13032","Cglycinophilum_AJ3170","Chalotolerans_YIM70093","Chumireducens_DSM45392","Cimitans_DSM44264","Cjeike…	0.15823	0.15823	1.64249	0.15823	0.15823	1.64249	2	1	1. 0.50634;2. 133;3. 397;4. 133;5. 133;6. 397;7. 133;8. 397;9. 394;10. A;11. GCT
ERS451417_01764	1717.62.peg.1766	NA	NA	NA	1	13	Cbelfantii_FRC0043,"Cdiphtheriae_NCTC11397","Cglycinophilum_AJ3170","Chalotolerans_YIM70093","Ckutscheri_DSM20755","Cmustelae_DSM45274","Cpseudotuberculosis_31","Cpseudotuberculosis_ATCC19410","Csilvaticum_KL0182","Cterpenotabidum_Y11","Culcerans_NCTC12077","Culcerans_NCTC7910","Cvitaeruminis_DSM20294"	0.263782	0.252736	1.77597	0.263782	0.252736	1.77597	1026	3	1. 0.5462;2. 22;3. 64;4. 43;5. 36;6. 106;7. 69;8. 205;9. 13;10. A;11. GCC	1. 0.53148;2. 64;3. 190;4. 89;5. 78;6. 232;7. 111;8. 331;9. 139;10. R;11. AGG	1. 0.42259;2. 111;3. 331;4. 154;5. 132;6. 394;7. 165;8. 493;9. 262;10. Q;11. CAG
ERS451417_01161	1717.62.peg.1172	NA	NA	NA	1	37	Cargentoratense_DSM44202,"Caurimucosum_ATCC700975","Cbelfantii_FRC0043","Ccallunae_DSM20147","Ccamporealensis_DSM44610","Cdeserti_GIMN1010","Cdiphtheriae_NCTC11397","Cdoosanense_DSM45436","Cefficiens_YS314","Cepidermidicanis_DSM45586","Cfalsenii_DSM44353","Cglutamicum_ATCC13032","Cglycinophilum_AJ3170","Chalotolerans_YIM70093","Chumireducens_DSM45392","Cimitans_DSM44264","Cjeikeium_K41","Ckroppen…	0.221355	0.221355	1.37812	0.221355	0.221355	1.37812	1026	5	1. 0.46321;2. 39;3. 115;4. 78;5. 78;6. 232;7. 149;8. 445;9. 85;10. F;11. TTT	1. 0.54464;2. 43;3. 127;4. 82;5. 82;6. 244;7. 153;8. 457;9. 97;10. A;11. GCG	1. 0.53462;2. 225;3. 673;4. 282;5. 282;6. 844;7. 385;8. 1153;9. 511;10. I;11. ATT	1. 0.44247;2. 330;3. 988;4. 387;5. 387;6. 1159;7. 490;8. 1468;9. 826;10. Q;11. CAA	1. 0.42351;2. 341;3. 1021;4. 398;5. 398;6. 1192;7. 501;8. 1501;9. 859;10. E;11. GAA
ERS451417_01744	1717.62.peg.1747	NA	NA	NA	1	7	Cbelfantii_FRC0043,"Cdiphtheriae_NCTC11397","Cpseudotuberculosis_31","Cpseudotuberculosis_ATCC19410","Csilvaticum_KL0182","Culcerans_NCTC12077","Culcerans_NCTC7910"	0.245068	0.245068	3.57707	0.245068	0.245068	3.57708	258	0
ERS451417_02034	1717.62.peg.2039	NA	NA	NA	1	38	Cargentoratense_DSM44202,"Catypicum_R2070","Caurimucosum_ATCC700975","Cbelfantii_FRC0043","Ccallunae_DSM20147","Ccamporealensis_DSM44610","Cdeserti_GIMN1010","Cdiphtheriae_NCTC11397","Cdoosanense_DSM45436","Cefficiens_YS314","Cepidermidicanis_DSM45586","Cfalsenii_DSM44353","Cglutamicum_ATCC13032","Cglycinophilum_AJ3170","Chalotolerans_YIM70093","Chumireducens_DSM45392","Cimitans_DSM44264","Cjeike…	0.0958951	0.0958951	1.99081	0.0958951	0.0958951	1.9908	258	0
ERS451417_00977	1717.62.peg.987	NA	NA	NA	1	28	Catypicum_R2070,"Caurimucosum_ATCC700975","Cbelfantii_FRC0043","Ccallunae_DSM20147","Ccamporealensis_DSM44610","Cdeserti_GIMN1010","Cdiphtheriae_NCTC11397","Cdoosanense_DSM45436","Cefficiens_YS314","Cglutamicum_ATCC13032","Chumireducens_DSM45392","Cimitans_DSM44264","Ckutscheri_DSM20755","Cmarinum_DSM44953","Cmaris_DSM45190","Cmustelae_DSM45274","Cpseudotuberculosis_31","Cpseudotuberculosis_ATCC1…	0.212826	0.212826	1.79348	0.212826	0.212826	1.79348	3330	0
ERS451417_00311	1717.62.peg.312	NA	NA	NA	1	39	Cargentoratense_DSM44202,"Catypicum_R2070","Caurimucosum_ATCC700975","Cbelfantii_FRC0043","Ccallunae_DSM20147","Ccamporealensis_DSM44610","Cdeserti_GIMN1010","Cdiphtheriae_NCTC11397","Cdoosanense_DSM45436","Cefficiens_YS314","Cepidermidicanis_DSM45586","Cfalsenii_DSM44353","Cglutamicum_ATCC13032","Cglycinophilum_AJ3170","Chalotolerans_YIM70093","Chumireducens_DSM45392","Cimitans_DSM44264","Cjeike…	0.212654	0.212654	1.93982	0.212654	0.212654	1.93981	258	0
ERS451417_00859	1717.62.peg.864	NA	NA	NA	1	20	Cbelfantii_FRC0043,"Ccallunae_DSM20147","Cdeserti_GIMN1010","Cdiphtheriae_NCTC11397","Cdoosanense_DSM45436","Cefficiens_YS314","Cepidermidicanis_DSM45586","Chalotolerans_YIM70093","Chumireducens_DSM45392","Cimitans_DSM44264","Cmarinum_DSM44953","Cmaris_DSM45190","Cpseudotuberculosis_31","Cpseudotuberculosis_ATCC19410","Crouxii_FRC0190","Csilvaticum_KL0182","Ctestudinoris_DSM44614","Culcerans_NCTC…	0.429755	0.345223	1.49669	0.429755	0.345223	1.49669	2	3	1. 0.56412;2. 60;3. 178;4. 129;5. 74;6. 220;7. 83;8. 247;9. 148;10. R;11. CGT	1. 0.5707;2. 86;3. 256;4. 158;5. 101;6. 301;7. 110;8. 328;9. 223;10. S;11. AGT	1. 0.69146;2. 130;3. 388;4. 227;5. 145;6. 433;7. 154;8. 460;9. 355;10. M;11. ATG
ERS451417_02150	1717.62.peg.2172	NA	NA	NA	1	8	Cbelfantii_FRC0043,"Cdiphtheriae_NCTC11397","Clactis_RW25","Cpseudotuberculosis_31","Cpseudotuberculosis_ATCC19410","Csilvaticum_KL0182","Culcerans_NCTC12077","Culcerans_NCTC7910"	0.0939266	0.0939266	3.01631	0.0939266	0.0939266	3.01631	258	0
ERS451417_00517	1717.62.peg.521	NA	NA	NA	1	9	Cbelfantii_FRC0043,"Cdiphtheriae_NCTC11397","Cjeikeium_K41","Clactis_RW25","Cpseudotuberculosis_31","Cpseudotuberculosis_ATCC19410","Csilvaticum_KL0182","Culcerans_NCTC12077","Culcerans_NCTC7910"	0.226415	0.127833	2.62971	0.226415	0.127833	2.62971	2	12	1. 0.51904;2. 19;3. 55;4. 32;5. 32;6. 94;7. 39;8. 115;9. 4;10. A;11. GCT	1. 0.51981;2. 33;3. 97;4. 46;5. 46;6. 136;7. 53;8. 157;9. 46;10. D;11. GAT	1. 0.52602;2. 114;3. 340;4. 127;5. 127;6. 379;7. 134;8. 400;9. 289;10. A;11. GCC	1. 0.5046;2. 123;3. 367;4. 136;5. 136;6. 406;7. 143;8. 427;9. 316;10. L;11. TTG	1. 0.50506;2. 185;3. 553;4. 198;5. 198;6. 592;7. 205;8. 613;9. 502;10. D;11. GAT	1. 0.51903;2. 214;3. 640;4. 227;5. 227;6. 679;7. 234;8. 700;9. 589;10. D;11. GAC	1. 0.55638;2. 218;3. 652;4. 231;5. 231;6. 691;7. 238;8. 712;9. 601;10. R;11. CGC	1. 0.58828;2. 244;3. 730;4. 257;5. 257;6. 769;7. 264;8. 790;9. 679;10. A;11. GCT	1. 0.58353;2. 256;3. 766;4. 269;5. 269;6. 805;7. 276;8. 826;9. 715;10. A;11. GCT	1. 0.52201;2. 263;3. 787;4. 276;5. 276;6. 826;7. 283;8. 847;9. 736;10. I;11. ATC	1. 0.58831;2. 280;3. 838;4. 293;5. 293;6. 877;7. 300;8. 898;9. 787;10. A;11. GCC	1. 0.59313;2. 306;3. 916;4. 319;5. 319;6. 955;7. 326;8. 976;9. 865;10. G;11. GGT
ERS451417_01476	1717.62.peg.1486	NA	NA	NA	1	37	Cargentoratense_DSM44202,"Catypicum_R2070","Caurimucosum_ATCC700975","Cbelfantii_FRC0043","Ccallunae_DSM20147","Ccamporealensis_DSM44610","Cdeserti_GIMN1010","Cdiphtheriae_NCTC11397","Cdoosanense_DSM45436","Cefficiens_YS314","Cepidermidicanis_DSM45586","Cglutamicum_ATCC13032","Cglycinophilum_AJ3170","Chalotolerans_YIM70093","Chumireducens_DSM45392","Cimitans_DSM44264","Cjeikeium_K41","Ckroppenste…	0.263916	0.263916	1.69658	0.263916	0.263916	1.69658	3074	3	1. 0.42792;2. 156;3. 466;4. 184;5. 184;6. 550;7. 222;8. 664;9. 352;10. I;11. ATT	1. 0.40229;2. 167;3. 499;4. 195;5. 195;6. 583;7. 233;8. 697;9. 385;10. M;11. ATG	1. 0.40258;2. 186;3. 556;4. 214;5. 214;6. 640;7. 252;8. 754;9. 442;10. V;11. GTT
ERS451417_00237	1717.62.peg.233	NA	NA	NA	1	13	Caurimucosum_ATCC700975,"Cbelfantii_FRC0043","Cdiphtheriae_NCTC11397","Chalotolerans_YIM70093","Chumireducens_DSM45392","Cmarinum_DSM44953","Cmaris_DSM45190","Cpseudotuberculosis_31","Cpseudotuberculosis_ATCC19410","Crouxii_FRC0190","Csingulare_IBSB52218","Culcerans_NCTC12077","Culcerans_NCTC7910"	0.271783	0.271783	2.01704	0.271783	0.271783	2.01704	2050	1	1. 0.44555;2. 105;3. 313;4. 153;5. 107;6. 319;7. 115;8. 343;9. 208;10. A;11. GCA
ERS451417_02237	1717.62.peg.2262	NA	NA	NA	1	15	Caurimucosum_ATCC700975,"Cbelfantii_FRC0043","Ccamporealensis_DSM44610","Cdiphtheriae_NCTC11397","Cfalsenii_DSM44353","Cjeikeium_K41","Ckroppenstedtii_DSM44385","Clactis_RW25","Cpseudotuberculosis_31","Cpseudotuberculosis_ATCC19410","Csilvaticum_KL0182","Csimulans_PES1","Culcerans_NCTC12077","Culcerans_NCTC7910","Curealyticum_DSM7109"	0.122481	0.122481	2.10471	0.122481	0.122481	2.10471	2	4	1. 0.42237;2. 160;3. 478;4. 167;5. 167;6. 499;7. 224;8. 670;9. 271;10. N;11. AAC	1. 0.41592;2. 298;3. 892;4. 315;5. 310;6. 928;7. 369;8. 1105;9. 667;10. E;11. GAA	1. 0.4581;2. 306;3. 916;4. 323;5. 318;6. 952;7. 377;8. 1129;9. 691;10. D;11. GAC	1. 0.44685;2. 523;3. 1567;4. 549;5. 536;6. 1606;7. 596;8. 1786;9. 1330;10. D;11. GAT
ERS451417_01491	1717.62.peg.1499	NA	NA	NA	1	38	Cargentoratense_DSM44202,"Catypicum_R2070","Caurimucosum_ATCC700975","Cbelfantii_FRC0043","Ccallunae_DSM20147","Ccamporealensis_DSM44610","Cdeserti_GIMN1010","Cdiphtheriae_NCTC11397","Cdoosanense_DSM45436","Cefficiens_YS314","Cepidermidicanis_DSM45586","Cfalsenii_DSM44353","Cglutamicum_ATCC13032","Cglycinophilum_AJ3170","Chalotolerans_YIM70093","Chumireducens_DSM45392","Cimitans_DSM44264","Cjeike…	0.232483	0.214318	1.79431	0.232483	0.214318	1.79431	2050	4	1. 0.44531;2. 44;3. 130;4. 47;5. 47;6. 139;7. 54;8. 160;9. 91;10. V;11. GTG	1. 0.52196;2. 50;3. 148;4. 53;5. 53;6. 157;7. 60;8. 178;9. 109;10. V;11. GTT	1. 0.50974;2. 159;3. 475;4. 164;5. 164;6. 490;7. 172;8. 514;9. 406;10. E;11. GAA	1. 0.42432;2. 181;3. 541;4. 186;5. 186;6. 556;7. 194;8. 580;9. 472;10. V;11. GTT
ERS451417_00332	1717.62.peg.334	NA	NA	NA	1	39	Cargentoratense_DSM44202,"Catypicum_R2070","Caurimucosum_ATCC700975","Cbelfantii_FRC0043","Ccallunae_DSM20147","Ccamporealensis_DSM44610","Cdeserti_GIMN1010","Cdiphtheriae_NCTC11397","Cdoosanense_DSM45436","Cefficiens_YS314","Cepidermidicanis_DSM45586","Cfalsenii_DSM44353","Cglutamicum_ATCC13032","Cglycinophilum_AJ3170","Chalotolerans_YIM70093","Chumireducens_DSM45392","Cimitans_DSM44264","Cjeike…	0.186547	0.186547	1.77437	0.186547	0.186547	1.77437	1026	1	1. 0.42794;2. 373;3. 1117;4. 568;5. 568;6. 1702;7. 648;8. 1942;9. 1042;10. A;11. GCT
ERS451417_01825	1717.62.peg.1830	NA	NA	NA	1	17	Cbelfantii_FRC0043,"Ccallunae_DSM20147","Cdeserti_GIMN1010","Cdiphtheriae_NCTC11397","Cdoosanense_DSM45436","Cepidermidicanis_DSM45586","Cglutamicum_ATCC13032","Ckutscheri_DSM20755","Clactis_RW25","Cpseudotuberculosis_31","Cpseudotuberculosis_ATCC19410","Csilvaticum_KL0182","Csimulans_PES1","Culcerans_NCTC12077","Culcerans_NCTC7910","Cuterequi_DSM45634","Cvitaeruminis_DSM20294"	0.155859	0.155859	1.96353	0.155859	0.155859	1.96353	2	1	1. 0.46769;2. 426;3. 1276;4. 436;5. 436;6. 1306;7. 548;8. 1642;9. 1117;10. V;11. GTG
ERS451417_01159	1717.62.peg.1170	NA	NA	NA	1	39	Cargentoratense_DSM44202,"Catypicum_R2070","Caurimucosum_ATCC700975","Cbelfantii_FRC0043","Ccallunae_DSM20147","Ccamporealensis_DSM44610","Cdeserti_GIMN1010","Cdiphtheriae_NCTC11397","Cdoosanense_DSM45436","Cefficiens_YS314","Cepidermidicanis_DSM45586","Cfalsenii_DSM44353","Cglutamicum_ATCC13032","Cglycinophilum_AJ3170","Chalotolerans_YIM70093","Chumireducens_DSM45392","Cimitans_DSM44264","Cjeike…	0.219125	0.219125	1.74687	0.219125	0.219125	1.74687	2	4	1. 0.44608;2. 375;3. 1123;4. 393;5. 393;6. 1177;7. 469;8. 1405;9. 916;10. T;11. ACC	1. 0.48781;2. 420;3. 1258;4. 438;5. 438;6. 1312;7. 514;8. 1540;9. 1051;10. P;11. CCA	1. 0.47224;2. 660;3. 1978;4. 689;5. 689;6. 2065;7. 775;8. 2323;9. 1696;10. A;11. GCT	1. 0.44597;2. 823;3. 2467;4. 862;5. 862;6. 2584;7. 970;8. 2908;9. 2083;10. A;11. GCG
ERS451417_00326	1717.62.peg.328	NA	NA	NA	1	39	Cargentoratense_DSM44202,"Catypicum_R2070","Caurimucosum_ATCC700975","Cbelfantii_FRC0043","Ccallunae_DSM20147","Ccamporealensis_DSM44610","Cdeserti_GIMN1010","Cdiphtheriae_NCTC11397","Cdoosanense_DSM45436","Cefficiens_YS314","Cepidermidicanis_DSM45586","Cfalsenii_DSM44353","Cglutamicum_ATCC13032","Cglycinophilum_AJ3170","Chalotolerans_YIM70093","Chumireducens_DSM45392","Cimitans_DSM44264","Cjeike…	0.207113	0.207113	1.67464	0.207113	0.207113	1.67464	1026	1	1. 0.48473;2. 77;3. 229;4. 106;5. 106;6. 316;7. 277;8. 829;9. 169;10. V;11. GTG
ERS451417_00931	1717.62.peg.938	NA	NA	NA	1	36	Catypicum_R2070,"Caurimucosum_ATCC700975","Cbelfantii_FRC0043","Ccallunae_DSM20147","Ccamporealensis_DSM44610","Cdeserti_GIMN1010","Cdiphtheriae_NCTC11397","Cdoosanense_DSM45436","Cefficiens_YS314","Cepidermidicanis_DSM45586","Cfalsenii_DSM44353","Cglutamicum_ATCC13032","Cglycinophilum_AJ3170","Chalotolerans_YIM70093","Chumireducens_DSM45392","Cjeikeium_K41","Ckroppenstedtii_DSM44385","Ckutscheri…	0.216758	0.216758	1.49608	0.216749	0.216749	1.49608	3074	1	1. 0.54336;2. 78;3. 232;4. 100;5. 100;6. 298;7. 122;8. 364;9. 157;10. E;11. GAG
ERS451417_00214	1717.62.peg.211	NA	NA	NA	1	6	Cbelfantii_FRC0043,"Cdiphtheriae_NCTC11397","Cmustelae_DSM45274","Cpseudotuberculosis_31","Cpseudotuberculosis_ATCC19410","Crouxii_FRC0190"	0.0989836	0.0989836	3.39093	0.0989836	0.0989836	3.39092	4098	1	1. 0.46832;2. 32;3. 94;4. 519;5. 32;6. 94;7. 32;8. 94;9. 94;10. G;11. GGG
ERS451417_01718	1717.62.peg.1721	NA	NA	NA	1	38	Cargentoratense_DSM44202,"Catypicum_R2070","Caurimucosum_ATCC700975","Cbelfantii_FRC0043","Ccallunae_DSM20147","Ccamporealensis_DSM44610","Cdeserti_GIMN1010","Cdiphtheriae_NCTC11397","Cdoosanense_DSM45436","Cefficiens_YS314","Cepidermidicanis_DSM45586","Cfalsenii_DSM44353","Cglutamicum_ATCC13032","Cglycinophilum_AJ3170","Chalotolerans_YIM70093","Chumireducens_DSM45392","Cimitans_DSM44264","Cjeike…	0.210831	0.210831	1.53517	0.210831	0.210831	1.53517	2	1	1. 0.45261;2. 83;3. 247;4. 105;5. 105;6. 313;7. 129;8. 385;9. 208;10. G;11. GGG
ERS451417_02323	1717.62.peg.2350	NA	NA	NA	1	18	Catypicum_R2070,"Cbelfantii_FRC0043","Ccallunae_DSM20147","Cdiphtheriae_NCTC11397","Chalotolerans_YIM70093","Chumireducens_DSM45392","Ckutscheri_DSM20755","Cmarinum_DSM44953","Cmustelae_DSM45274","Cpseudotuberculosis_31","Cpseudotuberculosis_ATCC19410","CriegeliiPUDD83A45","Csilvaticum_KL0182","Ctestudinoris_DSM44614","Culcerans_NCTC12077","Culcerans_NCTC7910","Cureicelerivorans_IMMIBRIV2301","Cv…	0.301974	0.301974	1.32826	0.301974	0.301974	1.32826	3330	0
ERS451417_01148	1717.62.peg.1159	NA	NA	NA	1	38	Cargentoratense_DSM44202,"Catypicum_R2070","Caurimucosum_ATCC700975","Cbelfantii_FRC0043","Ccallunae_DSM20147","Ccamporealensis_DSM44610","Cdeserti_GIMN1010","Cdiphtheriae_NCTC11397","Cdoosanense_DSM45436","Cefficiens_YS314","Cepidermidicanis_DSM45586","Cfalsenii_DSM44353","Cglutamicum_ATCC13032","Cglycinophilum_AJ3170","Chalotolerans_YIM70093","Chumireducens_DSM45392","Cimitans_DSM44264","Ckropp…	0.161326	0.161326	1.67542	0.161326	0.161326	1.67542	2	1	1. 0.4804;2. 89;3. 265;4. 122;5. 122;6. 364;7. 136;8. 406;9. 232;10. L;11. CTT
ERS451417_00739	1717.62.peg.742	NA	NA	NA	1	39	Cargentoratense_DSM44202,"Catypicum_R2070","Caurimucosum_ATCC700975","Cbelfantii_FRC0043","Ccallunae_DSM20147","Ccamporealensis_DSM44610","Cdeserti_GIMN1010","Cdiphtheriae_NCTC11397","Cdoosanense_DSM45436","Cefficiens_YS314","Cepidermidicanis_DSM45586","Cfalsenii_DSM44353","Cglutamicum_ATCC13032","Cglycinophilum_AJ3170","Chalotolerans_YIM70093","Chumireducens_DSM45392","Cimitans_DSM44264","Cjeike…	0.177449	0.177449	1.79294	0.177449	0.177449	1.79294	258	0
ERS451417_01658	1717.62.peg.1665	NA	NA	NA	1	24	Cargentoratense_DSM44202,"Cbelfantii_FRC0043","Ccallunae_DSM20147","Cdeserti_GIMN1010","Cdiphtheriae_NCTC11397","Cdoosanense_DSM45436","Cefficiens_YS314","Cepidermidicanis_DSM45586","Cglutamicum_ATCC13032","Chalotolerans_YIM70093","Chumireducens_DSM45392","Ckroppenstedtii_DSM44385","Ckutscheri_DSM20755","Clactis_RW25","Cmarinum_DSM44953","Cmaris_DSM45190","Cmustelae_DSM45274","Cpseudotuberculosis…	0.191627	0.191627	1.70529	0.191627	0.191627	1.70529	1282	0
ERS451417_01517	1717.62.peg.1525	NA	NA	NA	1	38	Cargentoratense_DSM44202,"Catypicum_R2070","Caurimucosum_ATCC700975","Cbelfantii_FRC0043","Ccallunae_DSM20147","Ccamporealensis_DSM44610","Cdeserti_GIMN1010","Cdiphtheriae_NCTC11397","Cdoosanense_DSM45436","Cefficiens_YS314","Cepidermidicanis_DSM45586","Cfalsenii_DSM44353","Cglutamicum_ATCC13032","Cglycinophilum_AJ3170","Chalotolerans_YIM70093","Chumireducens_DSM45392","Cimitans_DSM44264","Cjeike…	0.224165	0.224165	1.70277	0.224165	0.224165	1.70277	2	5	1. 0.47965;2. 220;3. 658;4. 248;5. 248;6. 742;7. 288;8. 862;9. 616;10. G;11. GGT	1. 0.52103;2. 344;3. 1030;4. 372;5. 372;6. 1114;7. 412;8. 1234;9. 988;10. R;11. CGT	1. 0.42445;2. 414;3. 1240;4. 442;5. 442;6. 1324;7. 482;8. 1444;9. 1198;10. T;11. ACT	1. 0.49956;2. 449;3. 1345;4. 477;5. 477;6. 1429;7. 517;8. 1549;9. 1303;10. L;11. CTG	1. 0.43821;2. 464;3. 1390;4. 492;5. 492;6. 1474;7. 532;8. 1594;9. 1348;10. T;11. ACG
ERS451417_00453	1717.62.peg.457	NA	NA	NA	1	17	Cbelfantii_FRC0043,"Ccallunae_DSM20147","Ccamporealensis_DSM44610","Cdeserti_GIMN1010","Cdiphtheriae_NCTC11397","Cepidermidicanis_DSM45586","Cglutamicum_ATCC13032","Ckroppenstedtii_DSM44385","Ckutscheri_DSM20755","Cpseudotuberculosis_31","Cpseudotuberculosis_ATCC19410","Crouxii_FRC0190","Csilvaticum_KL0182","Ctestudinoris_DSM44614","Culcerans_NCTC12077","Culcerans_NCTC7910","Cuterequi_DSM45634"	0.165536	0.165536	2.16577	0.165536	0.165536	2.16577	2050	1	1. 0.62726;2. 178;3. 532;4. 193;5. 191;6. 571;7. 192;8. 574;9. 511;10. L;11. CTT
ERS451417_01965	1717.62.peg.1965	NA	NA	NA	1	10	Cbelfantii_FRC0043,"Cdiphtheriae_NCTC11397","Ckutscheri_DSM20755","Cmustelae_DSM45274","Cpseudotuberculosis_31","Cpseudotuberculosis_ATCC19410","Csilvaticum_KL0182","Culcerans_NCTC12077","Culcerans_NCTC7910","Cvitaeruminis_DSM20294"	0.072002	0.072002	2.30748	0.0719921	0.0719921	2.30749	258	0
ERS451417_00847	1717.62.peg.852	NA	NA	NA	1	36	Cargentoratense_DSM44202,"Catypicum_R2070","Caurimucosum_ATCC700975","Cbelfantii_FRC0043","Ccallunae_DSM20147","Ccamporealensis_DSM44610","Cdeserti_GIMN1010","Cdiphtheriae_NCTC11397","Cdoosanense_DSM45436","Cefficiens_YS314","Cepidermidicanis_DSM45586","Cfalsenii_DSM44353","Cglutamicum_ATCC13032","Cglycinophilum_AJ3170","Chalotolerans_YIM70093","Chumireducens_DSM45392","Cimitans_DSM44264","Cjeike…	0.116338	0.116338	1.74858	0.116338	0.116338	1.74858	1026	2	1. 0.46501;2. 87;3. 259;4. 128;5. 128;6. 382;7. 250;8. 748;9. 148;10. H;11. CAC	1. 0.41549;2. 307;3. 919;4. 349;5. 349;6. 1045;7. 472;8. 1414;9. 787;10. D;11. GAC
ERS451417_00400	1717.62.peg.400	NA	NA	NA	1	39	Cargentoratense_DSM44202,"Catypicum_R2070","Caurimucosum_ATCC700975","Cbelfantii_FRC0043","Ccallunae_DSM20147","Ccamporealensis_DSM44610","Cdeserti_GIMN1010","Cdiphtheriae_NCTC11397","Cdoosanense_DSM45436","Cefficiens_YS314","Cepidermidicanis_DSM45586","Cfalsenii_DSM44353","Cglutamicum_ATCC13032","Cglycinophilum_AJ3170","Chalotolerans_YIM70093","Chumireducens_DSM45392","Cimitans_DSM44264","Cjeike…	0.0674612	0.0674612	2.85347	0.0674612	0.0674612	2.85346	258	0
ERS451417_00005	1717.62.peg.6	NA	NA	NA	1	39	Cargentoratense_DSM44202,"Catypicum_R2070","Caurimucosum_ATCC700975","Cbelfantii_FRC0043","Ccallunae_DSM20147","Ccamporealensis_DSM44610","Cdeserti_GIMN1010","Cdiphtheriae_NCTC11397","Cdoosanense_DSM45436","Cefficiens_YS314","Cepidermidicanis_DSM45586","Cfalsenii_DSM44353","Cglutamicum_ATCC13032","Cglycinophilum_AJ3170","Chalotolerans_YIM70093","Chumireducens_DSM45392","Cimitans_DSM44264","Cjeike…	0.122071	0.122071	1.93327	0.122071	0.122071	1.93327	258	0
ERS451417_00309	1717.62.peg.310	NA	NA	NA	1	27	Cargentoratense_DSM44202,"Catypicum_R2070","Cbelfantii_FRC0043","Ccallunae_DSM20147","Cdeserti_GIMN1010","Cdiphtheriae_NCTC11397","Cdoosanense_DSM45436","Cefficiens_YS314","Cfalsenii_DSM44353","Cglutamicum_ATCC13032","Cglycinophilum_AJ3170","Chumireducens_DSM45392","Cjeikeium_K41","Ckutscheri_DSM20755","Clactis_RW25","Cmarinum_DSM44953","Cmaris_DSM45190","Cmustelae_DSM45274","Cpseudotuberculosis_…	0.134592	0.134592	1.87366	0.134592	0.134592	1.87366	258	0
ERS451417_00740	1717.62.peg.743	NA	NA	NA	1	34	Cargentoratense_DSM44202,"Catypicum_R2070","Caurimucosum_ATCC700975","Cbelfantii_FRC0043","Ccamporealensis_DSM44610","Cdeserti_GIMN1010","Cdiphtheriae_NCTC11397","Cdoosanense_DSM45436","Cefficiens_YS314","Cepidermidicanis_DSM45586","Cfalsenii_DSM44353","Cglutamicum_ATCC13032","Cglycinophilum_AJ3170","Chalotolerans_YIM70093","Chumireducens_DSM45392","Cimitans_DSM44264","Cjeikeium_K41","Clactis_RW2…	0.362849	0.362849	1.75061	0.362849	0.362849	1.7506	3074	1	1. 0.51265;2. 339;3. 1015;4. 364;5. 364;6. 1090;7. 509;8. 1525;9. 706;10. G;11. GGT
ERS451417_00699	1717.62.peg.703	NA	NA	NA	1	25	Catypicum_R2070,"Caurimucosum_ATCC700975","Cbelfantii_FRC0043","Ccallunae_DSM20147","Ccamporealensis_DSM44610","Cdeserti_GIMN1010","Cdiphtheriae_NCTC11397","Cefficiens_YS314","Cepidermidicanis_DSM45586","Cglutamicum_ATCC13032","Cglycinophilum_AJ3170","Chalotolerans_YIM70093","Chumireducens_DSM45392","Cmarinum_DSM44953","Cmustelae_DSM45274","Cpseudotuberculosis_31","Cpseudotuberculosis_ATCC19410",…	0.12714	0.127103	1.67278	0.148738	0.126873	1.67434	2	5	1. 0.40735;2. 120;3. 358;4. 135;5. 125;6. 373;7. 134;8. 400;9. 265;10. R;11. CGA	1. 0.41697;2. 143;3. 427;4. 159;5. 148;6. 442;7. 158;8. 472;9. 307;10. T;11. ACC	1. 0.41085;2. 180;3. 538;4. 196;5. 185;6. 553;7. 195;8. 583;9. 418;10. I;11. ATT	1. 0.43297;2. 194;3. 580;4. 210;5. 199;6. 595;7. 209;8. 625;9. 460;10. T;11. ACA	1. 0.6926;2. 196;3. 586;4. 212;5. 201;6. 601;7. 211;8. 631;9. 466;10. S;11. AGC
ERS451417_01532	1717.62.peg.1541	NA	NA	NA	1	38	Cargentoratense_DSM44202,"Catypicum_R2070","Caurimucosum_ATCC700975","Cbelfantii_FRC0043","Ccallunae_DSM20147","Ccamporealensis_DSM44610","Cdeserti_GIMN1010","Cdiphtheriae_NCTC11397","Cdoosanense_DSM45436","Cefficiens_YS314","Cepidermidicanis_DSM45586","Cfalsenii_DSM44353","Cglutamicum_ATCC13032","Cglycinophilum_AJ3170","Chalotolerans_YIM70093","Chumireducens_DSM45392","Cimitans_DSM44264","Cjeike…	0.195633	0.195633	1.46507	0.195633	0.195633	1.46507	258	0
ERS451417_01498	1717.62.peg.1506	NA	NA	NA	1	34	Cargentoratense_DSM44202,"Catypicum_R2070","Caurimucosum_ATCC700975","Cbelfantii_FRC0043","Ccallunae_DSM20147","Ccamporealensis_DSM44610","Cdeserti_GIMN1010","Cdiphtheriae_NCTC11397","Cdoosanense_DSM45436","Cefficiens_YS314","Cepidermidicanis_DSM45586","Cglutamicum_ATCC13032","Cglycinophilum_AJ3170","Chalotolerans_YIM70093","Chumireducens_DSM45392","Cimitans_DSM44264","Cjeikeium_K41","Ckutscheri_…	0.202022	0.202022	1.74695	0.202022	0.202022	1.74695	1282	0
ERS451417_00070	1717.62.peg.66	NA	NA	NA	1	10	Cbelfantii_FRC0043,"Cdiphtheriae_NCTC11397","Cepidermidicanis_DSM45586","Ckutscheri_DSM20755","Cpseudotuberculosis_31","Cpseudotuberculosis_ATCC19410","Crouxii_FRC0190","Csilvaticum_KL0182","Culcerans_NCTC12077","Culcerans_NCTC7910"	0.45604	0.354894	4.82282	0.45604	0.354894	4.82281	2	2	1. 0.65651;2. 11;3. 31;4. 27;5. 19;6. 55;7. 20;8. 58;9. 22;10. D;11. GAT	1. 0.70837;2. 21;3. 61;4. 37;5. 29;6. 85;7. 30;8. 88;9. 52;10. T;11. ACA
ERS451417_01196	1717.62.peg.1205	NA	NA	NA	1	12	Caurimucosum_ATCC700975,"Ccamporealensis_DSM44610","Cdiphtheriae_NCTC11397","Cepidermidicanis_DSM45586","Cpseudotuberculosis_31","Cpseudotuberculosis_ATCC19410","Crouxii_FRC0190","Csilvaticum_KL0182","Csimulans_PES1","Csingulare_IBSB52218","Culcerans_NCTC12077","Culcerans_NCTC7910"	0.114294	0.114294	2.8649	0.114294	0.114294	2.86489	2	2	1. 0.50725;2. 129;3. 385;4. 129;5. 129;6. 385;7. 129;8. 385;9. 382;10. E;11. GAA	1. 0.46498;2. 452;3. 1354;4. 452;5. 452;6. 1354;7. 452;8. 1354;9. 1348;10. V;11. GTG
ERS451417_00077	1717.62.peg.74	NA	NA	NA	1	35	Cargentoratense_DSM44202,"Caurimucosum_ATCC700975","Cbelfantii_FRC0043","Ccallunae_DSM20147","Cdeserti_GIMN1010","Cdiphtheriae_NCTC11397","Cdoosanense_DSM45436","Cefficiens_YS314","Cepidermidicanis_DSM45586","Cfalsenii_DSM44353","Cglutamicum_ATCC13032","Cglycinophilum_AJ3170","Chalotolerans_YIM70093","Chumireducens_DSM45392","Cimitans_DSM44264","Cjeikeium_K41","Ckroppenstedtii_DSM44385","Ckutsche…	0.121519	0.121519	1.94987	0.121519	0.121519	1.94987	258	0
ERS451417_01597	1717.62.peg.1606	NA	NA	NA	1	19	Cargentoratense_DSM44202,"Cbelfantii_FRC0043","Ccallunae_DSM20147","Cdeserti_GIMN1010","Cdiphtheriae_NCTC11397","Cefficiens_YS314","Cepidermidicanis_DSM45586","Cglutamicum_ATCC13032","Chalotolerans_YIM70093","Chumireducens_DSM45392","Ckutscheri_DSM20755","Cmarinum_DSM44953","Cpseudotuberculosis_31","Cpseudotuberculosis_ATCC19410","Csilvaticum_KL0182","Ctestudinoris_DSM44614","Culcerans_NCTC12077"…	0.271067	0.271067	2.14993	0.271067	0.271067	2.14993	1282	0
ERS451417_01605	1717.62.peg.1614	NA	NA	NA	1	38	Cargentoratense_DSM44202,"Catypicum_R2070","Caurimucosum_ATCC700975","Cbelfantii_FRC0043","Ccallunae_DSM20147","Ccamporealensis_DSM44610","Cdeserti_GIMN1010","Cdiphtheriae_NCTC11397","Cdoosanense_DSM45436","Cefficiens_YS314","Cepidermidicanis_DSM45586","Cfalsenii_DSM44353","Cglutamicum_ATCC13032","Cglycinophilum_AJ3170","Chalotolerans_YIM70093","Chumireducens_DSM45392","Cimitans_DSM44264","Cjeike…	0.103539	0.103539	1.67545	0.103539	0.103539	1.67544	258	0
ERS451417_00528	1717.62.peg.531	NA	NA	NA	1	9	Cbelfantii_FRC0043,"Cdiphtheriae_NCTC11397","Ckutscheri_DSM20755","Cpseudotuberculosis_31","Cpseudotuberculosis_ATCC19410","Crouxii_FRC0190","Culcerans_NCTC12077","Culcerans_NCTC7910","Cvitaeruminis_DSM20294"	0.153704	0.153704	2.815	0.153704	0.153704	2.815	2306	0
ERS451417_02371	1717.62.peg.2401	NA	NA	NA	1	33	Cargentoratense_DSM44202,"Catypicum_R2070","Caurimucosum_ATCC700975","Cbelfantii_FRC0043","Ccallunae_DSM20147","Ccamporealensis_DSM44610","Cdeserti_GIMN1010","Cdiphtheriae_NCTC11397","Cdoosanense_DSM45436","Cefficiens_YS314","Cepidermidicanis_DSM45586","Cglutamicum_ATCC13032","Chalotolerans_YIM70093","Chumireducens_DSM45392","Cimitans_DSM44264","Ckutscheri_DSM20755","Clactis_RW25","Cmarinum_DSM44…	0.147022	0.147022	1.7262	0.147022	0.147022	1.7262	258	0
ERS451417_01891	1717.62.peg.1890	NA	NA	NA	1	38	Cargentoratense_DSM44202,"Catypicum_R2070","Caurimucosum_ATCC700975","Cbelfantii_FRC0043","Ccallunae_DSM20147","Ccamporealensis_DSM44610","Cdeserti_GIMN1010","Cdiphtheriae_NCTC11397","Cdoosanense_DSM45436","Cefficiens_YS314","Cepidermidicanis_DSM45586","Cfalsenii_DSM44353","Cglutamicum_ATCC13032","Cglycinophilum_AJ3170","Chalotolerans_YIM70093","Chumireducens_DSM45392","Cimitans_DSM44264","Cjeike…	0.164415	0.164415	2.04441	0.164415	0.164415	2.04441	258	0
ERS451417_00459	1717.62.peg.463	NA	NA	NA	1	39	Cargentoratense_DSM44202,"Catypicum_R2070","Caurimucosum_ATCC700975","Cbelfantii_FRC0043","Ccallunae_DSM20147","Ccamporealensis_DSM44610","Cdeserti_GIMN1010","Cdiphtheriae_NCTC11397","Cdoosanense_DSM45436","Cefficiens_YS314","Cepidermidicanis_DSM45586","Cfalsenii_DSM44353","Cglutamicum_ATCC13032","Cglycinophilum_AJ3170","Chalotolerans_YIM70093","Chumireducens_DSM45392","Cimitans_DSM44264","Cjeike…	0.186482	0.186482	1.8279	0.186482	0.186482	1.8279	258	0
ERS451417_01830	1717.62.peg.1834	NA	NA	NA	1	36	Cargentoratense_DSM44202,"Catypicum_R2070","Caurimucosum_ATCC700975","Cbelfantii_FRC0043","Ccallunae_DSM20147","Ccamporealensis_DSM44610","Cdeserti_GIMN1010","Cdiphtheriae_NCTC11397","Cdoosanense_DSM45436","Cefficiens_YS314","Cepidermidicanis_DSM45586","Cfalsenii_DSM44353","Cglutamicum_ATCC13032","Cglycinophilum_AJ3170","Chalotolerans_YIM70093","Chumireducens_DSM45392","Cimitans_DSM44264","Cjeike…	0.172574	0.172574	1.66684	0.172574	0.172574	1.66684	3074	2	1. 0.40186;2. 37;3. 109;4. 63;5. 63;6. 187;7. 77;8. 229;9. 22;10. L;11. TTG	1. 0.45142;2. 38;3. 112;4. 64;5. 64;6. 190;7. 78;8. 232;9. 25;10. L;11. TTG
ERS451417_01903	1717.62.peg.1898	NA	NA	NA	1	5	Cbelfantii_FRC0043,"Cdiphtheriae_NCTC11397","Cpseudotuberculosis_31","Cpseudotuberculosis_ATCC19410","Culcerans_NCTC7910"	0.227283	0.227283	4.20153	0.227293	0.227284	4.20153	258	0
ERS451417_01623	1717.62.peg.1631	NA	NA	NA	1	38	Cargentoratense_DSM44202,"Catypicum_R2070","Caurimucosum_ATCC700975","Cbelfantii_FRC0043","Ccallunae_DSM20147","Ccamporealensis_DSM44610","Cdeserti_GIMN1010","Cdiphtheriae_NCTC11397","Cdoosanense_DSM45436","Cefficiens_YS314","Cepidermidicanis_DSM45586","Cfalsenii_DSM44353","Cglutamicum_ATCC13032","Cglycinophilum_AJ3170","Chalotolerans_YIM70093","Chumireducens_DSM45392","Cimitans_DSM44264","Cjeike…	0.114367	0.114367	1.63105	0.114367	0.114367	1.63105	2	2	1. 0.47521;2. 93;3. 277;4. 103;5. 103;6. 307;7. 104;8. 310;9. 256;10. A;11. GCA	1. 0.45087;2. 171;3. 511;4. 181;5. 181;6. 541;7. 182;8. 544;9. 481;10. A;11. GCA
ERS451417_01212	1717.62.peg.1220	NA	NA	NA	1	39	Cargentoratense_DSM44202,"Catypicum_R2070","Caurimucosum_ATCC700975","Cbelfantii_FRC0043","Ccallunae_DSM20147","Ccamporealensis_DSM44610","Cdeserti_GIMN1010","Cdiphtheriae_NCTC11397","Cdoosanense_DSM45436","Cefficiens_YS314","Cepidermidicanis_DSM45586","Cfalsenii_DSM44353","Cglutamicum_ATCC13032","Cglycinophilum_AJ3170","Chalotolerans_YIM70093","Chumireducens_DSM45392","Cimitans_DSM44264","Cjeike…	0.141229	0.141229	1.91417	0.141219	0.141219	1.91416	2	1	1. 0.40025;2. 222;3. 664;4. 239;5. 239;6. 715;7. 309;8. 925;9. 643;10. V;11. GTG
ERS451417_00732	1717.62.peg.735	NA	NA	NA	1	39	Cargentoratense_DSM44202,"Catypicum_R2070","Caurimucosum_ATCC700975","Cbelfantii_FRC0043","Ccallunae_DSM20147","Ccamporealensis_DSM44610","Cdeserti_GIMN1010","Cdiphtheriae_NCTC11397","Cdoosanense_DSM45436","Cefficiens_YS314","Cepidermidicanis_DSM45586","Cfalsenii_DSM44353","Cglutamicum_ATCC13032","Cglycinophilum_AJ3170","Chalotolerans_YIM70093","Chumireducens_DSM45392","Cimitans_DSM44264","Cjeike…	0.177882	0.177882	1.7198	0.177882	0.177882	1.71981	2	1	1. 0.41484;2. 60;3. 178;4. 72;5. 72;6. 214;7. 123;8. 367;9. 148;10. K;11. AAA
ERS451417_01437	1717.62.peg.1444	NA	NA	NA	1	37	Cargentoratense_DSM44202,"Catypicum_R2070","Caurimucosum_ATCC700975","Cbelfantii_FRC0043","Ccallunae_DSM20147","Ccamporealensis_DSM44610","Cdeserti_GIMN1010","Cdiphtheriae_NCTC11397","Cdoosanense_DSM45436","Cefficiens_YS314","Cepidermidicanis_DSM45586","Cfalsenii_DSM44353","Cglutamicum_ATCC13032","Cglycinophilum_AJ3170","Chalotolerans_YIM70093","Chumireducens_DSM45392","Cimitans_DSM44264","Cjeike…	0.173916	0.173916	1.59377	0.173916	0.173916	1.59377	258	0
ERS451417_00458	1717.62.peg.462	NA	NA	NA	1	39	Cargentoratense_DSM44202,"Catypicum_R2070","Caurimucosum_ATCC700975","Cbelfantii_FRC0043","Ccallunae_DSM20147","Ccamporealensis_DSM44610","Cdeserti_GIMN1010","Cdiphtheriae_NCTC11397","Cdoosanense_DSM45436","Cefficiens_YS314","Cepidermidicanis_DSM45586","Cfalsenii_DSM44353","Cglutamicum_ATCC13032","Cglycinophilum_AJ3170","Chalotolerans_YIM70093","Chumireducens_DSM45392","Cimitans_DSM44264","Cjeike…	0.199423	0.199423	1.86961	0.199433	0.199433	1.86961	2	1	1. 0.56717;2. 80;3. 238;4. 80;5. 80;6. 238;7. 80;8. 238;9. 238;10. T;11. ACC
ERS451417_00568	1717.62.peg.571	NA	NA	NA	1	38	Cargentoratense_DSM44202,"Catypicum_R2070","Caurimucosum_ATCC700975","Cbelfantii_FRC0043","Ccallunae_DSM20147","Ccamporealensis_DSM44610","Cdeserti_GIMN1010","Cdiphtheriae_NCTC11397","Cdoosanense_DSM45436","Cefficiens_YS314","Cepidermidicanis_DSM45586","Cfalsenii_DSM44353","Cglutamicum_ATCC13032","Cglycinophilum_AJ3170","Chalotolerans_YIM70093","Chumireducens_DSM45392","Cimitans_DSM44264","Cjeike…	0.233069	0.233069	1.59774	0.233069	0.233069	1.59774	3074	1	1. 0.5673;2. 231;3. 691;4. 235;5. 235;6. 703;7. 257;8. 769;9. 505;10. D;11. GAC
ERS451417_01048	1717.62.peg.1058	NA	NA	NA	1	39	Cargentoratense_DSM44202,"Catypicum_R2070","Caurimucosum_ATCC700975","Cbelfantii_FRC0043","Ccallunae_DSM20147","Ccamporealensis_DSM44610","Cdeserti_GIMN1010","Cdiphtheriae_NCTC11397","Cdoosanense_DSM45436","Cefficiens_YS314","Cepidermidicanis_DSM45586","Cfalsenii_DSM44353","Cglutamicum_ATCC13032","Cglycinophilum_AJ3170","Chalotolerans_YIM70093","Chumireducens_DSM45392","Cimitans_DSM44264","Cjeike…	0.214985	0.214985	1.54556	0.214985	0.214985	1.54556	3330	0
ERS451417_01304	1717.62.peg.1312	NA	NA	NA	1	38	Cargentoratense_DSM44202,"Catypicum_R2070","Caurimucosum_ATCC700975","Cbelfantii_FRC0043","Ccallunae_DSM20147","Ccamporealensis_DSM44610","Cdeserti_GIMN1010","Cdiphtheriae_NCTC11397","Cdoosanense_DSM45436","Cefficiens_YS314","Cepidermidicanis_DSM45586","Cfalsenii_DSM44353","Cglutamicum_ATCC13032","Cglycinophilum_AJ3170","Chalotolerans_YIM70093","Chumireducens_DSM45392","Cimitans_DSM44264","Cjeike…	0.145605	0.145605	1.65533	0.152941	0.145789	1.65632	1026	2	1. 0.94793;2. 345;3. 1033;4. 376;5. 376;6. 1126;7. 572;8. 1714;9. 817;10. R;11. CGC	1. 0.41354;2. 536;3. 1606;4. 568;5. 568;6. 1702;7. 766;8. 2296;9. 1351;10. G;11. GGT
ERS451417_01152	1717.62.peg.1163	NA	NA	NA	1	39	Cargentoratense_DSM44202,"Catypicum_R2070","Caurimucosum_ATCC700975","Cbelfantii_FRC0043","Ccallunae_DSM20147","Ccamporealensis_DSM44610","Cdeserti_GIMN1010","Cdiphtheriae_NCTC11397","Cdoosanense_DSM45436","Cefficiens_YS314","Cepidermidicanis_DSM45586","Cfalsenii_DSM44353","Cglutamicum_ATCC13032","Cglycinophilum_AJ3170","Chalotolerans_YIM70093","Chumireducens_DSM45392","Cimitans_DSM44264","Cjeike…	0.113391	0.113391	1.56979	0.113391	0.113391	1.56979	2	1	1. 0.41708;2. 675;3. 2023;4. 708;5. 708;6. 2122;7. 723;8. 2167;9. 1933;10. A;11. GCT
ERS451417_00467	1717.62.peg.471	NA	NA	NA	1	10	Cbelfantii_FRC0043,"Cdiphtheriae_NCTC11397","Ckutscheri_DSM20755","Cpseudotuberculosis_31","Cpseudotuberculosis_ATCC19410","Crouxii_FRC0190","Csilvaticum_KL0182","Culcerans_NCTC12077","Culcerans_NCTC7910","Cvitaeruminis_DSM20294"	0.0987386	0.0987386	1.8192	0.0987386	0.0987386	1.81922	2	1	1. 0.43845;2. 342;3. 1024;4. 364;5. 352;6. 1054;7. 369;8. 1105;9. 934;10. T;11. ACT
ERS451417_00655	1717.62.peg.660	NA	NA	NA	1	39	Cargentoratense_DSM44202,"Catypicum_R2070","Caurimucosum_ATCC700975","Cbelfantii_FRC0043","Ccallunae_DSM20147","Ccamporealensis_DSM44610","Cdeserti_GIMN1010","Cdiphtheriae_NCTC11397","Cdoosanense_DSM45436","Cefficiens_YS314","Cepidermidicanis_DSM45586","Cfalsenii_DSM44353","Cglutamicum_ATCC13032","Cglycinophilum_AJ3170","Chalotolerans_YIM70093","Chumireducens_DSM45392","Cimitans_DSM44264","Cjeike…	0.130213	0.130213	1.8234	0.130213	0.130213	1.8234	258	0
ERS451417_00891	1717.62.peg.897	NA	NA	NA	1	38	Cargentoratense_DSM44202,"Catypicum_R2070","Caurimucosum_ATCC700975","Cbelfantii_FRC0043","Ccallunae_DSM20147","Ccamporealensis_DSM44610","Cdeserti_GIMN1010","Cdiphtheriae_NCTC11397","Cdoosanense_DSM45436","Cefficiens_YS314","Cepidermidicanis_DSM45586","Cfalsenii_DSM44353","Cglutamicum_ATCC13032","Cglycinophilum_AJ3170","Chalotolerans_YIM70093","Chumireducens_DSM45392","Cimitans_DSM44264","Cjeike…	0.217167	0.217167	1.97147	0.217167	0.217167	1.97147	2306	0
ERS451417_00733	1717.62.peg.736	NA	NA	NA	1	39	Cargentoratense_DSM44202,"Catypicum_R2070","Caurimucosum_ATCC700975","Cbelfantii_FRC0043","Ccallunae_DSM20147","Ccamporealensis_DSM44610","Cdeserti_GIMN1010","Cdiphtheriae_NCTC11397","Cdoosanense_DSM45436","Cefficiens_YS314","Cepidermidicanis_DSM45586","Cfalsenii_DSM44353","Cglutamicum_ATCC13032","Cglycinophilum_AJ3170","Chalotolerans_YIM70093","Chumireducens_DSM45392","Cimitans_DSM44264","Cjeike…	0.138076	0.138076	1.8105	0.138067	0.138067	1.8105	258	0
ERS451417_01169	1717.62.peg.1180	NA	NA	NA	1	39	Cargentoratense_DSM44202,"Catypicum_R2070","Caurimucosum_ATCC700975","Cbelfantii_FRC0043","Ccallunae_DSM20147","Ccamporealensis_DSM44610","Cdeserti_GIMN1010","Cdiphtheriae_NCTC11397","Cdoosanense_DSM45436","Cefficiens_YS314","Cepidermidicanis_DSM45586","Cfalsenii_DSM44353","Cglutamicum_ATCC13032","Cglycinophilum_AJ3170","Chalotolerans_YIM70093","Chumireducens_DSM45392","Cimitans_DSM44264","Cjeike…	0.184093	0.184093	1.52	0.184093	0.184093	1.52004	258	0
ERS451417_01255	1717.62.peg.1263	NA	NA	NA	1	29	Cargentoratense_DSM44202,"Catypicum_R2070","Caurimucosum_ATCC700975","Cbelfantii_FRC0043","Ccamporealensis_DSM44610","Cdiphtheriae_NCTC11397","Cdoosanense_DSM45436","Cepidermidicanis_DSM45586","Chumireducens_DSM45392","Cimitans_DSM44264","Ckroppenstedtii_DSM44385","Ckutscheri_DSM20755","Clactis_RW25","Cmarinum_DSM44953","Cmaris_DSM45190","Cmustelae_DSM45274","Cpseudotuberculosis_31","Cpseudotuber…	0.191377	0.191377	1.82544	0.191377	0.191377	1.82543	258	0
ERS451417_01226	1717.62.peg.1234	NA	NA	NA	1	39	Cargentoratense_DSM44202,"Catypicum_R2070","Caurimucosum_ATCC700975","Cbelfantii_FRC0043","Ccallunae_DSM20147","Ccamporealensis_DSM44610","Cdeserti_GIMN1010","Cdiphtheriae_NCTC11397","Cdoosanense_DSM45436","Cefficiens_YS314","Cepidermidicanis_DSM45586","Cfalsenii_DSM44353","Cglutamicum_ATCC13032","Cglycinophilum_AJ3170","Chalotolerans_YIM70093","Chumireducens_DSM45392","Cimitans_DSM44264","Cjeike…	0.152826	0.152826	2.06802	0.152826	0.152826	2.06803	2306	0
ERS451417_01814	1717.62.peg.1819	NA	NA	NA	1	38	Cargentoratense_DSM44202,"Catypicum_R2070","Caurimucosum_ATCC700975","Cbelfantii_FRC0043","Ccallunae_DSM20147","Ccamporealensis_DSM44610","Cdeserti_GIMN1010","Cdiphtheriae_NCTC11397","Cdoosanense_DSM45436","Cefficiens_YS314","Cepidermidicanis_DSM45586","Cfalsenii_DSM44353","Cglutamicum_ATCC13032","Cglycinophilum_AJ3170","Chalotolerans_YIM70093","Chumireducens_DSM45392","Cimitans_DSM44264","Cjeike…	0.141722	0.141722	1.904	0.141722	0.141722	1.90398	258	0
ERS451417_01684	1717.62.peg.1691	NA	NA	NA	1	9	Cbelfantii_FRC0043,"Cdiphtheriae_NCTC11397","Ckutscheri_DSM20755","Cpseudotuberculosis_31","Cpseudotuberculosis_ATCC19410","Csilvaticum_KL0182","Culcerans_NCTC12077","Culcerans_NCTC7910","Cvitaeruminis_DSM20294"	0.21604	0.21604	2.8195	0.21604	0.21604	2.8195	2	1	1. 0.5715;2. 269;3. 805;4. 336;5. 291;6. 871;7. 321;8. 961;9. 628;10. A;11. GCC
ERS451417_01278	1717.62.peg.1286	NA	NA	NA	1	23	Catypicum_R2070,"Ccallunae_DSM20147","Cdeserti_GIMN1010","Cdiphtheriae_NCTC11397","Cdoosanense_DSM45436","Cefficiens_YS314","Cglutamicum_ATCC13032","Chalotolerans_YIM70093","Chumireducens_DSM45392","Ckutscheri_DSM20755","Cmarinum_DSM44953","Cmaris_DSM45190","Cmustelae_DSM45274","Cpseudotuberculosis_31","Cpseudotuberculosis_ATCC19410","CriegeliiPUDD83A45","Crouxii_FRC0190","Csilvaticum_KL0182","Ct…	0.260918	0.260918	1.7622	0.260918	0.260918	1.7622	2	1	1. 0.76854;2. 121;3. 361;4. 142;5. 129;6. 385;7. 140;8. 418;9. 322;10. Q;11. CAG
ERS451417_01602	1717.62.peg.1611	NA	NA	NA	1	38	Cargentoratense_DSM44202,"Catypicum_R2070","Caurimucosum_ATCC700975","Cbelfantii_FRC0043","Ccallunae_DSM20147","Ccamporealensis_DSM44610","Cdeserti_GIMN1010","Cdiphtheriae_NCTC11397","Cdoosanense_DSM45436","Cefficiens_YS314","Cepidermidicanis_DSM45586","Cfalsenii_DSM44353","Cglutamicum_ATCC13032","Cglycinophilum_AJ3170","Chalotolerans_YIM70093","Chumireducens_DSM45392","Cimitans_DSM44264","Cjeike…	0.100927	0.100927	1.59035	0.100917	0.100917	1.59036	258	0
ERS451417_01720	1717.62.peg.1723	NA	NA	NA	1	20	Caurimucosum_ATCC700975,"Cbelfantii_FRC0043","Ccallunae_DSM20147","Cdeserti_GIMN1010","Cdiphtheriae_NCTC11397","Cdoosanense_DSM45436","Cefficiens_YS314","Cepidermidicanis_DSM45586","Cglutamicum_ATCC13032","Chalotolerans_YIM70093","Chumireducens_DSM45392","Cmarinum_DSM44953","Cpseudotuberculosis_31","Cpseudotuberculosis_ATCC19410","Csilvaticum_KL0182","Csingulare_IBSB52218","Ctestudinoris_DSM44614…	0.247717	0.247717	1.57881	0.247717	0.247717	1.57881	3330	0
ERS451417_02398	1717.62.peg.2430	NA	NA	NA	1	38	Cargentoratense_DSM44202,"Catypicum_R2070","Caurimucosum_ATCC700975","Cbelfantii_FRC0043","Ccallunae_DSM20147","Ccamporealensis_DSM44610","Cdeserti_GIMN1010","Cdiphtheriae_NCTC11397","Cdoosanense_DSM45436","Cefficiens_YS314","Cepidermidicanis_DSM45586","Cfalsenii_DSM44353","Cglutamicum_ATCC13032","Cglycinophilum_AJ3170","Chalotolerans_YIM70093","Chumireducens_DSM45392","Cimitans_DSM44264","Cjeike…	0.202853	0.202853	1.62287	0.202853	0.202853	1.62287	258	0
ERS451417_02171	1717.62.peg.2197	NA	NA	NA	1	8	Cbelfantii_FRC0043,"Cdiphtheriae_NCTC11397","Ckutscheri_DSM20755","Cpseudotuberculosis_31","Cpseudotuberculosis_ATCC19410","Csilvaticum_KL0182","Culcerans_NCTC12077","Culcerans_NCTC7910"	0.0904623	0.0904623	1.66305	0.0904623	0.0904623	1.66305	2	2	1. 0.49295;2. 89;3. 265;4. 116;5. 102;6. 304;7. 105;8. 313;9. 190;10. A;11. GCA	1. 0.50351;2. 155;3. 463;4. 196;5. 168;6. 502;7. 176;8. 526;9. 349;10. L;11. CTG
ERS451417_01302	1717.62.peg.1310	NA	NA	NA	1	38	Cargentoratense_DSM44202,"Catypicum_R2070","Caurimucosum_ATCC700975","Cbelfantii_FRC0043","Ccallunae_DSM20147","Ccamporealensis_DSM44610","Cdeserti_GIMN1010","Cdiphtheriae_NCTC11397","Cdoosanense_DSM45436","Cefficiens_YS314","Cepidermidicanis_DSM45586","Cfalsenii_DSM44353","Cglutamicum_ATCC13032","Cglycinophilum_AJ3170","Chalotolerans_YIM70093","Chumireducens_DSM45392","Cimitans_DSM44264","Cjeike…	0.173832	0.173832	1.59839	0.173832	0.173832	1.59839	2	3	1. 0.40216;2. 92;3. 274;4. 108;5. 108;6. 322;7. 133;8. 397;9. 232;10. I;11. ATC	1. 0.42208;2. 329;3. 985;4. 345;5. 345;6. 1033;7. 370;8. 1108;9. 925;10. A;11. GCT	1. 0.42664;2. 610;3. 1828;4. 630;5. 630;6. 1888;7. 658;8. 1972;9. 1681;10. A;11. GCT
ERS451417_01566	1717.62.peg.1575	NA	NA	NA	1	39	Cargentoratense_DSM44202,"Catypicum_R2070","Caurimucosum_ATCC700975","Cbelfantii_FRC0043","Ccallunae_DSM20147","Ccamporealensis_DSM44610","Cdeserti_GIMN1010","Cdiphtheriae_NCTC11397","Cdoosanense_DSM45436","Cefficiens_YS314","Cepidermidicanis_DSM45586","Cfalsenii_DSM44353","Cglutamicum_ATCC13032","Cglycinophilum_AJ3170","Chalotolerans_YIM70093","Chumireducens_DSM45392","Cimitans_DSM44264","Cjeike…	0.140457	0.140457	2.54742	0.140457	0.140457	2.54743	258	0
ERS451417_02019	1717.62.peg.2024	NA	NA	NA	1	38	Cargentoratense_DSM44202,"Catypicum_R2070","Caurimucosum_ATCC700975","Cbelfantii_FRC0043","Ccallunae_DSM20147","Ccamporealensis_DSM44610","Cdeserti_GIMN1010","Cdiphtheriae_NCTC11397","Cdoosanense_DSM45436","Cefficiens_YS314","Cepidermidicanis_DSM45586","Cfalsenii_DSM44353","Cglutamicum_ATCC13032","Cglycinophilum_AJ3170","Chalotolerans_YIM70093","Chumireducens_DSM45392","Cimitans_DSM44264","Cjeike…	0.153118	0.153118	1.88193	0.153118	0.153118	1.88193	2	1	1. 0.40185;2. 21;3. 61;4. 27;5. 27;6. 79;7. 53;8. 157;9. 22;10. V;11. GTA
ERS451417_00129	1717.62.peg.127	NA	NA	NA	1	39	Cargentoratense_DSM44202,"Catypicum_R2070","Caurimucosum_ATCC700975","Cbelfantii_FRC0043","Ccallunae_DSM20147","Ccamporealensis_DSM44610","Cdeserti_GIMN1010","Cdiphtheriae_NCTC11397","Cdoosanense_DSM45436","Cefficiens_YS314","Cepidermidicanis_DSM45586","Cfalsenii_DSM44353","Cglutamicum_ATCC13032","Cglycinophilum_AJ3170","Chalotolerans_YIM70093","Chumireducens_DSM45392","Cimitans_DSM44264","Cjeike…	0.0977509	0.0977509	1.95402	0.0977509	0.0977509	1.95402	258	0
ERS451417_00450	1717.62.peg.453	NA	NA	NA	1	15	Cbelfantii_FRC0043,"Ccallunae_DSM20147","Cdeserti_GIMN1010","Cdiphtheriae_NCTC11397","Cepidermidicanis_DSM45586","Cglutamicum_ATCC13032","Ckutscheri_DSM20755","Cmustelae_DSM45274","Cpseudotuberculosis_31","Cpseudotuberculosis_ATCC19410","Crouxii_FRC0190","Csilvaticum_KL0182","Ctestudinoris_DSM44614","Culcerans_NCTC12077","Culcerans_NCTC7910"	0.122297	0.122297	1.87591	0.122297	0.122297	1.87591	2	1	1. 0.43215;2. 185;3. 553;4. 190;5. 190;6. 568;7. 209;8. 625;9. 415;10. F;11. TTT
ERS451417_01449	1717.62.peg.1456	NA	NA	NA	1	35	Cargentoratense_DSM44202,"Catypicum_R2070","Caurimucosum_ATCC700975","Cbelfantii_FRC0043","Ccallunae_DSM20147","Ccamporealensis_DSM44610","Cdeserti_GIMN1010","Cdiphtheriae_NCTC11397","Cdoosanense_DSM45436","Cefficiens_YS314","Cepidermidicanis_DSM45586","Cfalsenii_DSM44353","Cglutamicum_ATCC13032","Cglycinophilum_AJ3170","Chalotolerans_YIM70093","Chumireducens_DSM45392","Cimitans_DSM44264","Cjeike…	0.0800615	0.0800615	1.58446	0.0800615	0.0800615	1.58445	3330	0
ERS451417_01350	1717.62.peg.1358	NA	NA	NA	1	38	Cargentoratense_DSM44202,"Catypicum_R2070","Caurimucosum_ATCC700975","Cbelfantii_FRC0043","Ccallunae_DSM20147","Ccamporealensis_DSM44610","Cdeserti_GIMN1010","Cdiphtheriae_NCTC11397","Cdoosanense_DSM45436","Cefficiens_YS314","Cepidermidicanis_DSM45586","Cfalsenii_DSM44353","Cglutamicum_ATCC13032","Cglycinophilum_AJ3170","Chalotolerans_YIM70093","Chumireducens_DSM45392","Cimitans_DSM44264","Cjeike…	0.170811	0.170811	1.59839	0.170811	0.170811	1.59839	2	2	1. 0.45049;2. 691;3. 2071;4. 723;5. 723;6. 2167;7. 731;8. 2191;9. 1876;10. A;11. GCA	1. 0.60105;2. 721;3. 2161;4. 753;5. 753;6. 2257;7. 761;8. 2281;9. 1966;10. Q;11. CAA
ERS451417_01881	1717.62.peg.1882	NA	NA	NA	1	16	Cargentoratense_DSM44202,"Cbelfantii_FRC0043","Cdiphtheriae_NCTC11397","Cepidermidicanis_DSM45586","Chalotolerans_YIM70093","Chumireducens_DSM45392","Cmarinum_DSM44953","Cmustelae_DSM45274","Cpseudotuberculosis_31","Cpseudotuberculosis_ATCC19410","Csilvaticum_KL0182","Csingulare_IBSB52218","Ctestudinoris_DSM44614","Culcerans_NCTC12077","Culcerans_NCTC7910","Cvitaeruminis_DSM20294"	0.232585	0.232585	1.57109	0.232585	0.232585	1.57109	258	0
ERS451417_00750	1717.62.peg.755	NA	NA	NA	1	22	Cargentoratense_DSM44202,"Cbelfantii_FRC0043","Ccallunae_DSM20147","Cdeserti_GIMN1010","Cdiphtheriae_NCTC11397","Cefficiens_YS314","Cepidermidicanis_DSM45586","Cglutamicum_ATCC13032","Chalotolerans_YIM70093","Chumireducens_DSM45392","Ckroppenstedtii_DSM44385","Ckutscheri_DSM20755","Clactis_RW25","Cmarinum_DSM44953","Cmustelae_DSM45274","Cpseudotuberculosis_31","Cpseudotuberculosis_ATCC19410","Cro…	0.194273	0.194273	1.70844	0.194273	0.194273	1.70844	258	0
ERS451417_01154	1717.62.peg.1165	NA	NA	NA	1	39	Cargentoratense_DSM44202,"Catypicum_R2070","Caurimucosum_ATCC700975","Cbelfantii_FRC0043","Ccallunae_DSM20147","Ccamporealensis_DSM44610","Cdeserti_GIMN1010","Cdiphtheriae_NCTC11397","Cdoosanense_DSM45436","Cefficiens_YS314","Cepidermidicanis_DSM45586","Cfalsenii_DSM44353","Cglutamicum_ATCC13032","Cglycinophilum_AJ3170","Chalotolerans_YIM70093","Chumireducens_DSM45392","Cimitans_DSM44264","Cjeike…	0.595555	0.13304	2.19008	0.255361	0.13304	2.19008	258	0
ERS451417_00128	1717.62.peg.126	NA	NA	NA	1	39	Cargentoratense_DSM44202,"Catypicum_R2070","Caurimucosum_ATCC700975","Cbelfantii_FRC0043","Ccallunae_DSM20147","Ccamporealensis_DSM44610","Cdeserti_GIMN1010","Cdiphtheriae_NCTC11397","Cdoosanense_DSM45436","Cefficiens_YS314","Cepidermidicanis_DSM45586","Cfalsenii_DSM44353","Cglutamicum_ATCC13032","Cglycinophilum_AJ3170","Chalotolerans_YIM70093","Chumireducens_DSM45392","Cimitans_DSM44264","Cjeike…	0.162886	0.162886	1.78273	0.162895	0.162895	1.78272	2	1	1. 0.52173;2. 239;3. 715;4. 243;5. 243;6. 727;7. 249;8. 745;9. 583;10. A;11. GCG
ERS451417_01357	1717.62.peg.1365	NA	NA	NA	1	17	Catypicum_R2070,"Cbelfantii_FRC0043","Cdiphtheriae_NCTC11397","Cdoosanense_DSM45436","Cepidermidicanis_DSM45586","Cglutamicum_ATCC13032","Chalotolerans_YIM70093","Chumireducens_DSM45392","Cimitans_DSM44264","Cmustelae_DSM45274","Cpseudotuberculosis_31","Cpseudotuberculosis_ATCC19410","Csilvaticum_KL0182","Ctestudinoris_DSM44614","Culcerans_NCTC12077","Culcerans_NCTC7910","Cvitaeruminis_DSM20294"	0.280606	0.280606	1.83178	0.280606	0.280606	1.83178	3330	0
ERS451417_01928	1717.62.peg.1925	NA	NA	NA	1	38	Cargentoratense_DSM44202,"Catypicum_R2070","Caurimucosum_ATCC700975","Cbelfantii_FRC0043","Ccallunae_DSM20147","Ccamporealensis_DSM44610","Cdeserti_GIMN1010","Cdiphtheriae_NCTC11397","Cdoosanense_DSM45436","Cefficiens_YS314","Cepidermidicanis_DSM45586","Cfalsenii_DSM44353","Cglutamicum_ATCC13032","Cglycinophilum_AJ3170","Chalotolerans_YIM70093","Chumireducens_DSM45392","Cimitans_DSM44264","Cjeike…	0.106171	0.106171	1.67338	0.106171	0.106171	1.67337	1282	0
ERS451417_01648	1717.62.peg.1655	NA	NA	NA	1	38	Cargentoratense_DSM44202,"Catypicum_R2070","Caurimucosum_ATCC700975","Cbelfantii_FRC0043","Ccallunae_DSM20147","Ccamporealensis_DSM44610","Cdeserti_GIMN1010","Cdiphtheriae_NCTC11397","Cdoosanense_DSM45436","Cefficiens_YS314","Cepidermidicanis_DSM45586","Cfalsenii_DSM44353","Cglutamicum_ATCC13032","Cglycinophilum_AJ3170","Chalotolerans_YIM70093","Chumireducens_DSM45392","Cimitans_DSM44264","Cjeike…	0.116381	0.116381	1.68438	0.116381	0.116381	1.68438	258	0
ERS451417_01162	1717.62.peg.1173	NA	NA	NA	1	37	Cargentoratense_DSM44202,"Catypicum_R2070","Caurimucosum_ATCC700975","Cbelfantii_FRC0043","Ccallunae_DSM20147","Ccamporealensis_DSM44610","Cdeserti_GIMN1010","Cdiphtheriae_NCTC11397","Cdoosanense_DSM45436","Cefficiens_YS314","Cepidermidicanis_DSM45586","Cfalsenii_DSM44353","Cglutamicum_ATCC13032","Cglycinophilum_AJ3170","Chalotolerans_YIM70093","Chumireducens_DSM45392","Cimitans_DSM44264","Cjeike…	0.12985	0.121239	1.95013	0.12985	0.121239	1.95013	1026	3	1. 0.5794;2. 28;3. 82;4. 37;5. 37;6. 109;7. 74;8. 220;9. 43;10. R;11. CGC	1. 0.41972;2. 29;3. 85;4. 38;5. 38;6. 112;7. 75;8. 223;9. 46;10. D;11. GAC	1. 0.47293;2. 44;3. 130;4. 53;5. 53;6. 157;7. 90;8. 268;9. 91;10. E;11. GAA
ERS451417_00284	1717.62.peg.285	NA	NA	NA	1	39	Cargentoratense_DSM44202,"Catypicum_R2070","Caurimucosum_ATCC700975","Cbelfantii_FRC0043","Ccallunae_DSM20147","Ccamporealensis_DSM44610","Cdeserti_GIMN1010","Cdiphtheriae_NCTC11397","Cdoosanense_DSM45436","Cefficiens_YS314","Cepidermidicanis_DSM45586","Cfalsenii_DSM44353","Cglutamicum_ATCC13032","Cglycinophilum_AJ3170","Chalotolerans_YIM70093","Chumireducens_DSM45392","Cimitans_DSM44264","Cjeike…	0.209542	0.209542	1.85161	0.209542	0.209542	1.85161	258	0
ERS451417_00632	1717.62.peg.636	NA	NA	NA	1	9	Cbelfantii_FRC0043,"Cdiphtheriae_NCTC11397","Cpseudotuberculosis_31","Cpseudotuberculosis_ATCC19410","Crouxii_FRC0190","Csilvaticum_KL0182","Culcerans_NCTC12077","Culcerans_NCTC7910","Cvitaeruminis_DSM20294"	0.112459	0.112459	2.7809	0.11624	0.111935	2.7822	2	2	1. 0.47746;2. 15;3. 43;4. 102;5. 63;6. 187;7. 70;8. 208;9. 40;10. L;11. CTG	1. 0.5011;2. 59;3. 175;4. 150;5. 107;6. 319;7. 114;8. 340;9. 172;10. S;11. TCG
ERS451417_01894	1717.62.peg.1893	NA	NA	NA	1	38	Cargentoratense_DSM44202,"Catypicum_R2070","Caurimucosum_ATCC700975","Cbelfantii_FRC0043","Ccallunae_DSM20147","Ccamporealensis_DSM44610","Cdeserti_GIMN1010","Cdiphtheriae_NCTC11397","Cdoosanense_DSM45436","Cefficiens_YS314","Cepidermidicanis_DSM45586","Cfalsenii_DSM44353","Cglutamicum_ATCC13032","Cglycinophilum_AJ3170","Chalotolerans_YIM70093","Chumireducens_DSM45392","Cimitans_DSM44264","Cjeike…	0.159625	0.159625	1.94093	0.159625	0.159625	1.94094	258	0
ERS451417_01324	1717.62.peg.1332	NA	NA	NA	1	37	Cargentoratense_DSM44202,"Catypicum_R2070","Caurimucosum_ATCC700975","Cbelfantii_FRC0043","Ccallunae_DSM20147","Ccamporealensis_DSM44610","Cdeserti_GIMN1010","Cdiphtheriae_NCTC11397","Cdoosanense_DSM45436","Cefficiens_YS314","Cepidermidicanis_DSM45586","Cfalsenii_DSM44353","Cglutamicum_ATCC13032","Cglycinophilum_AJ3170","Chalotolerans_YIM70093","Chumireducens_DSM45392","Cimitans_DSM44264","Cjeike…	0.207663	0.207663	1.77866	0.207663	0.207663	1.77866	3074	5	1. 0.40035;2. 108;3. 322;4. 137;5. 116;6. 346;7. 153;8. 457;9. 199;10. V;11. GTG	1. 0.45642;2. 178;3. 532;4. 232;5. 210;6. 628;7. 278;8. 832;9. 340;10. I;11. ATT	1. 0.73351;2. 293;3. 877;4. 348;5. 326;6. 976;7. 395;8. 1183;9. 658;10. E;11. GAG	1. 0.60792;2. 299;3. 895;4. 354;5. 332;6. 994;7. 401;8. 1201;9. 676;10. L;11. CTC	1. 0.45822;2. 499;3. 1495;4. 591;5. 569;6. 1705;7. 713;8. 2137;9. 1132;10. A;11. GCT
ERS451417_00152	1717.62.peg.149	NA	NA	NA	1	38	Cargentoratense_DSM44202,"Catypicum_R2070","Caurimucosum_ATCC700975","Cbelfantii_FRC0043","Ccallunae_DSM20147","Ccamporealensis_DSM44610","Cdeserti_GIMN1010","Cdiphtheriae_NCTC11397","Cdoosanense_DSM45436","Cefficiens_YS314","Cepidermidicanis_DSM45586","Cfalsenii_DSM44353","Cglutamicum_ATCC13032","Cglycinophilum_AJ3170","Chalotolerans_YIM70093","Chumireducens_DSM45392","Cimitans_DSM44264","Cjeike…	0.121218	0.121218	2.07237	0.121218	0.121218	2.07237	1282	0
ERS451417_00788	1717.62.peg.795	NA	NA	NA	1	20	Cbelfantii_FRC0043,"Ccallunae_DSM20147","Cdeserti_GIMN1010","Cdiphtheriae_NCTC11397","Cefficiens_YS314","Cepidermidicanis_DSM45586","Cfalsenii_DSM44353","Cglutamicum_ATCC13032","Cglycinophilum_AJ3170","Cjeikeium_K41","Ckroppenstedtii_DSM44385","Clactis_RW25","Cmustelae_DSM45274","Cpseudotuberculosis_31","Cpseudotuberculosis_ATCC19410","Crouxii_FRC0190","Csilvaticum_KL0182","Cterpenotabidum_Y11","…	0.152305	0.12733	2.45543	0.152305	0.12733	2.45543	3074	3	1. 0.5911;2. 65;3. 193;4. 75;5. 75;6. 223;7. 100;8. 298;9. 151;10. H;11. CAC	1. 0.53333;2. 154;3. 460;4. 164;5. 164;6. 490;7. 200;8. 598;9. 325;10. T;11. ACA	1. 0.45664;2. 213;3. 637;4. 223;5. 223;6. 667;7. 259;8. 775;9. 502;10. V;11. GTC
ERS451417_00462	1717.62.peg.466	NA	NA	NA	1	39	Cargentoratense_DSM44202,"Catypicum_R2070","Caurimucosum_ATCC700975","Cbelfantii_FRC0043","Ccallunae_DSM20147","Ccamporealensis_DSM44610","Cdeserti_GIMN1010","Cdiphtheriae_NCTC11397","Cdoosanense_DSM45436","Cefficiens_YS314","Cepidermidicanis_DSM45586","Cfalsenii_DSM44353","Cglutamicum_ATCC13032","Cglycinophilum_AJ3170","Chalotolerans_YIM70093","Chumireducens_DSM45392","Cimitans_DSM44264","Cjeike…	0.17386	0.17386	1.33348	0.17386	0.17386	1.33348	258	0
ERS451417_00965	1717.62.peg.972	NA	NA	NA	1	39	Cargentoratense_DSM44202,"Catypicum_R2070","Caurimucosum_ATCC700975","Cbelfantii_FRC0043","Ccallunae_DSM20147","Ccamporealensis_DSM44610","Cdeserti_GIMN1010","Cdiphtheriae_NCTC11397","Cdoosanense_DSM45436","Cefficiens_YS314","Cepidermidicanis_DSM45586","Cfalsenii_DSM44353","Cglutamicum_ATCC13032","Cglycinophilum_AJ3170","Chalotolerans_YIM70093","Chumireducens_DSM45392","Cimitans_DSM44264","Cjeike…	0.122718	0.122718	1.70762	0.122718	0.122718	1.70761	3330	0
ERS451417_00578	1717.62.peg.581	NA	NA	NA	1	34	Cargentoratense_DSM44202,"Catypicum_R2070","Caurimucosum_ATCC700975","Cbelfantii_FRC0043","Ccallunae_DSM20147","Ccamporealensis_DSM44610","Cdeserti_GIMN1010","Cdiphtheriae_NCTC11397","Cdoosanense_DSM45436","Cefficiens_YS314","Cepidermidicanis_DSM45586","Cglutamicum_ATCC13032","Chalotolerans_YIM70093","Chumireducens_DSM45392","Cimitans_DSM44264","Ckroppenstedtii_DSM44385","Ckutscheri_DSM20755","Cl…	0.161908	0.161908	1.98683	0.161908	0.161908	1.98684	258	0
ERS451417_00757	1717.62.peg.762	NA	NA	NA	1	39	Cargentoratense_DSM44202,"Catypicum_R2070","Caurimucosum_ATCC700975","Cbelfantii_FRC0043","Ccallunae_DSM20147","Ccamporealensis_DSM44610","Cdeserti_GIMN1010","Cdiphtheriae_NCTC11397","Cdoosanense_DSM45436","Cefficiens_YS314","Cepidermidicanis_DSM45586","Cfalsenii_DSM44353","Cglutamicum_ATCC13032","Cglycinophilum_AJ3170","Chalotolerans_YIM70093","Chumireducens_DSM45392","Cimitans_DSM44264","Cjeike…	0.156833	0.156833	2.32821	0.156833	0.156833	2.32821	258	0
ERS451417_00298	1717.62.peg.299	NA	NA	NA	1	38	Cargentoratense_DSM44202,"Catypicum_R2070","Caurimucosum_ATCC700975","Cbelfantii_FRC0043","Ccallunae_DSM20147","Ccamporealensis_DSM44610","Cdeserti_GIMN1010","Cdiphtheriae_NCTC11397","Cdoosanense_DSM45436","Cefficiens_YS314","Cepidermidicanis_DSM45586","Cfalsenii_DSM44353","Cglutamicum_ATCC13032","Cglycinophilum_AJ3170","Chalotolerans_YIM70093","Chumireducens_DSM45392","Cimitans_DSM44264","Cjeike…	0.200553	0.200553	1.73465	0.200553	0.200553	1.73465	1282	0
ERS451417_02031	1717.62.peg.2036	NA	NA	NA	1	19	Caurimucosum_ATCC700975,"Cbelfantii_FRC0043","Ccamporealensis_DSM44610","Cdiphtheriae_NCTC11397","Cdoosanense_DSM45436","Chalotolerans_YIM70093","Chumireducens_DSM45392","Cimitans_DSM44264","Cmarinum_DSM44953","Cpseudotuberculosis_31","Cpseudotuberculosis_ATCC19410","CriegeliiPUDD83A45","Csilvaticum_KL0182","Csimulans_PES1","Csingulare_IBSB52218","Ctestudinoris_DSM44614","Culcerans_NCTC12077","Cu…	0.22989	0.22989	1.92706	0.22989	0.22989	1.92706	3074	1	1. 0.51736;2. 117;3. 349;4. 211;5. 156;6. 466;7. 208;8. 622;9. 187;10. A;11. GCC
ERS451417_02139	1717.62.peg.2159	NA	NA	NA	1	21	Cbelfantii_FRC0043,"Ccallunae_DSM20147","Cdeserti_GIMN1010","Cdiphtheriae_NCTC11397","Cdoosanense_DSM45436","Cefficiens_YS314","Cglutamicum_ATCC13032","Chumireducens_DSM45392","Ckutscheri_DSM20755","Clactis_RW25","Cmarinum_DSM44953","Cmustelae_DSM45274","Cpseudotuberculosis_31","Cpseudotuberculosis_ATCC19410","Csilvaticum_KL0182","Cterpenotabidum_Y11","Ctestudinoris_DSM44614","Culcerans_NCTC12077…	0.13179	0.13179	2.15774	0.13179	0.13179	2.15774	2	3	1. 0.46069;2. 28;3. 82;4. 75;5. 75;6. 223;7. 93;8. 277;9. 55;10. D;11. GAC	1. 0.46429;2. 150;3. 448;4. 216;5. 197;6. 589;7. 215;8. 643;9. 421;10. L;11. CTG	1. 0.45602;2. 232;3. 694;4. 315;5. 279;6. 835;7. 297;8. 889;9. 667;10. A;11. GCA
ERS451417_00970	1717.62.peg.978	NA	NA	NA	1	11	Cbelfantii_FRC0043,"Cdiphtheriae_NCTC11397","Cepidermidicanis_DSM45586","Ckutscheri_DSM20755","Cpseudotuberculosis_31","Cpseudotuberculosis_ATCC19410","Crouxii_FRC0190","Csilvaticum_KL0182","Ctestudinoris_DSM44614","Culcerans_NCTC12077","Culcerans_NCTC7910"	0.156849	0.156849	3.06407	0.156849	0.156849	3.06407	258	0
ERS451417_00200	1717.62.peg.197	NA	NA	NA	1	39	Cargentoratense_DSM44202,"Catypicum_R2070","Caurimucosum_ATCC700975","Cbelfantii_FRC0043","Ccallunae_DSM20147","Ccamporealensis_DSM44610","Cdeserti_GIMN1010","Cdiphtheriae_NCTC11397","Cdoosanense_DSM45436","Cefficiens_YS314","Cepidermidicanis_DSM45586","Cfalsenii_DSM44353","Cglutamicum_ATCC13032","Cglycinophilum_AJ3170","Chalotolerans_YIM70093","Chumireducens_DSM45392","Cimitans_DSM44264","Cjeike…	0.194221	0.194221	2.03233	0.194221	0.194221	2.03233	2	1	1. 0.47872;2. 69;3. 205;4. 72;5. 72;6. 214;7. 72;8. 214;9. 184;10. I;11. ATC
ERS451417_01654	1717.62.peg.1661	NA	NA	NA	1	38	Cargentoratense_DSM44202,"Catypicum_R2070","Caurimucosum_ATCC700975","Cbelfantii_FRC0043","Ccallunae_DSM20147","Ccamporealensis_DSM44610","Cdeserti_GIMN1010","Cdiphtheriae_NCTC11397","Cdoosanense_DSM45436","Cefficiens_YS314","Cepidermidicanis_DSM45586","Cfalsenii_DSM44353","Cglutamicum_ATCC13032","Cglycinophilum_AJ3170","Chalotolerans_YIM70093","Chumireducens_DSM45392","Cimitans_DSM44264","Cjeike…	0.137604	0.137604	1.73596	0.137614	0.137614	1.73598	258	0
ERS451417_02309	1717.62.peg.2336	NA	NA	NA	1	31	Catypicum_R2070,"Caurimucosum_ATCC700975","Cbelfantii_FRC0043","Ccallunae_DSM20147","Ccamporealensis_DSM44610","Cdeserti_GIMN1010","Cdiphtheriae_NCTC11397","Cdoosanense_DSM45436","Cefficiens_YS314","Cepidermidicanis_DSM45586","Cglutamicum_ATCC13032","Cglycinophilum_AJ3170","Chalotolerans_YIM70093","Chumireducens_DSM45392","Ckutscheri_DSM20755","Cmarinum_DSM44953","Cmaris_DSM45190","Cmustelae_DSM4…	0.493268	0.471893	1.65727	0.493268	0.471893	1.65727	2050	1	1. 0.5223;2. 26;3. 76;4. 47;5. 29;6. 85;7. 30;8. 88;9. 64;10. L;11. TTG
ERS451417_02388	1717.62.peg.2420	NA	NA	NA	1	28	Catypicum_R2070,"Cbelfantii_FRC0043","Ccallunae_DSM20147","Ccamporealensis_DSM44610","Cdeserti_GIMN1010","Cdiphtheriae_NCTC11397","Cdoosanense_DSM45436","Cefficiens_YS314","Cglutamicum_ATCC13032","Cglycinophilum_AJ3170","Chalotolerans_YIM70093","Chumireducens_DSM45392","Cimitans_DSM44264","Ckutscheri_DSM20755","Cmarinum_DSM44953","Cmaris_DSM45190","Cpseudotuberculosis_31","Cpseudotuberculosis_ATC…	0.363527	0.330781	1.97822	0.363527	0.330781	1.97822	2	3	1. 0.40137;2. 27;3. 79;4. 44;5. 27;6. 79;7. 43;8. 127;9. 19;10. A;11. GCG	1. 0.54776;2. 32;3. 94;4. 49;5. 32;6. 94;7. 48;8. 142;9. 34;10. V;11. GTC	1. 0.62786;2. 104;3. 310;4. 127;5. 104;6. 310;7. 120;8. 358;9. 250;10. R;11. CGC
ERS451417_00025	1717.62.peg.22	NA	NA	NA	1	32	Cargentoratense_DSM44202,"Catypicum_R2070","Caurimucosum_ATCC700975","Cbelfantii_FRC0043","Ccallunae_DSM20147","Cdeserti_GIMN1010","Cdiphtheriae_NCTC11397","Cdoosanense_DSM45436","Cefficiens_YS314","Cfalsenii_DSM44353","Cglutamicum_ATCC13032","Cglycinophilum_AJ3170","Chalotolerans_YIM70093","Cjeikeium_K41","Ckroppenstedtii_DSM44385","Ckutscheri_DSM20755","Cmustelae_DSM45274","Cpseudotuberculosis_…	0.191061	0.191061	1.48543	0.191052	0.191052	1.48543	3074	3	1. 0.63093;2. 67;3. 199;4. 80;5. 80;6. 238;7. 220;8. 658;9. 40;10. V;11. GTG	1. 0.59516;2. 139;3. 415;4. 152;5. 152;6. 454;7. 292;8. 874;9. 256;10. M;11. ATG	1. 0.42008;2. 329;3. 985;4. 351;5. 351;6. 1051;7. 502;8. 1504;9. 763;10. A;11. GCG
ERS451417_02313	1717.62.peg.2340	NA	NA	NA	1	38	Cargentoratense_DSM44202,"Catypicum_R2070","Caurimucosum_ATCC700975","Cbelfantii_FRC0043","Ccallunae_DSM20147","Ccamporealensis_DSM44610","Cdeserti_GIMN1010","Cdiphtheriae_NCTC11397","Cdoosanense_DSM45436","Cefficiens_YS314","Cepidermidicanis_DSM45586","Cfalsenii_DSM44353","Cglutamicum_ATCC13032","Cglycinophilum_AJ3170","Chalotolerans_YIM70093","Chumireducens_DSM45392","Cimitans_DSM44264","Cjeike…	0.263034	0.263034	1.64845	0.263034	0.263034	1.64845	258	0
ERS451417_00753	1717.62.peg.758	NA	NA	NA	1	39	Cargentoratense_DSM44202,"Catypicum_R2070","Caurimucosum_ATCC700975","Cbelfantii_FRC0043","Ccallunae_DSM20147","Ccamporealensis_DSM44610","Cdeserti_GIMN1010","Cdiphtheriae_NCTC11397","Cdoosanense_DSM45436","Cefficiens_YS314","Cepidermidicanis_DSM45586","Cfalsenii_DSM44353","Cglutamicum_ATCC13032","Cglycinophilum_AJ3170","Chalotolerans_YIM70093","Chumireducens_DSM45392","Cimitans_DSM44264","Cjeike…	0.10568	0.10568	2.60466	0.10568	0.10568	2.60462	258	0
ERS451417_00390	1717.62.peg.390	NA	NA	NA	1	39	Cargentoratense_DSM44202,"Catypicum_R2070","Caurimucosum_ATCC700975","Cbelfantii_FRC0043","Ccallunae_DSM20147","Ccamporealensis_DSM44610","Cdeserti_GIMN1010","Cdiphtheriae_NCTC11397","Cdoosanense_DSM45436","Cefficiens_YS314","Cepidermidicanis_DSM45586","Cfalsenii_DSM44353","Cglutamicum_ATCC13032","Cglycinophilum_AJ3170","Chalotolerans_YIM70093","Chumireducens_DSM45392","Cimitans_DSM44264","Cjeike…	0.075161	0.075161	2.19362	0.075161	0.075161	2.19362	258	0
ERS451417_01056	1717.62.peg.1067	NA	NA	NA	1	38	Cargentoratense_DSM44202,"Catypicum_R2070","Caurimucosum_ATCC700975","Cbelfantii_FRC0043","Ccallunae_DSM20147","Ccamporealensis_DSM44610","Cdeserti_GIMN1010","Cdiphtheriae_NCTC11397","Cdoosanense_DSM45436","Cefficiens_YS314","Cepidermidicanis_DSM45586","Cfalsenii_DSM44353","Cglutamicum_ATCC13032","Cglycinophilum_AJ3170","Chalotolerans_YIM70093","Chumireducens_DSM45392","Cimitans_DSM44264","Cjeike…	0.121326	0.121326	1.79194	0.121326	0.121326	1.79194	1026	2	1. 0.56061;2. 39;3. 115;4. 59;5. 59;6. 175;7. 140;8. 418;9. 79;10. D;11. GAT	1. 0.46341;2. 259;3. 775;4. 285;5. 279;6. 835;7. 360;8. 1078;9. 739;10. V;11. GTG
ERS451417_00173	1717.62.peg.171	NA	NA	NA	1	23	Catypicum_R2070,"Caurimucosum_ATCC700975","Cbelfantii_FRC0043","Ccallunae_DSM20147","Cdeserti_GIMN1010","Cdiphtheriae_NCTC11397","Cdoosanense_DSM45436","Cefficiens_YS314","Cepidermidicanis_DSM45586","Cfalsenii_DSM44353","Cglutamicum_ATCC13032","Chalotolerans_YIM70093","Ckroppenstedtii_DSM44385","Ckutscheri_DSM20755","Cmarinum_DSM44953","Cmaris_DSM45190","Cpseudotuberculosis_31","Cpseudotuberculos…	0.327739	0.327739	1.54899	0.327739	0.327739	1.54899	3074	1	1. 0.53749;2. 29;3. 85;4. 39;5. 37;6. 109;7. 41;8. 121;9. 13;10. G;11. GGG
ERS451417_00647	1717.62.peg.652	NA	NA	NA	1	16	Cbelfantii_FRC0043,"Ccallunae_DSM20147","Cdeserti_GIMN1010","Cdiphtheriae_NCTC11397","Cefficiens_YS314","Cglutamicum_ATCC13032","Chalotolerans_YIM70093","Ckutscheri_DSM20755","Cmustelae_DSM45274","Cpseudotuberculosis_31","Cpseudotuberculosis_ATCC19410","Crouxii_FRC0190","Csilvaticum_KL0182","Culcerans_NCTC12077","Culcerans_NCTC7910","Cvitaeruminis_DSM20294"	0.112985	0.112985	2.14912	0.1795	0.107894	2.15376	2	2	1. 0.43735;2. 28;3. 82;4. 58;5. 37;6. 109;7. 36;8. 106;9. 19;10. A;11. GCC	1. 0.96631;2. 65;3. 193;4. 96;5. 74;6. 220;7. 73;8. 217;9. 130;10. T;11. ACT
ERS451417_00514	1717.62.peg.518	NA	NA	NA	1	39	Cargentoratense_DSM44202,"Catypicum_R2070","Caurimucosum_ATCC700975","Cbelfantii_FRC0043","Ccallunae_DSM20147","Ccamporealensis_DSM44610","Cdeserti_GIMN1010","Cdiphtheriae_NCTC11397","Cdoosanense_DSM45436","Cefficiens_YS314","Cepidermidicanis_DSM45586","Cfalsenii_DSM44353","Cglutamicum_ATCC13032","Cglycinophilum_AJ3170","Chalotolerans_YIM70093","Chumireducens_DSM45392","Cimitans_DSM44264","Cjeike…	0.115303	0.115303	1.80295	0.115303	0.115303	1.80297	258	0
ERS451417_00073	1717.62.peg.70	NA	NA	NA	1	16	Caurimucosum_ATCC700975,"Cbelfantii_FRC0043","Cdiphtheriae_NCTC11397","Cepidermidicanis_DSM45586","Cjeikeium_K41","Ckutscheri_DSM20755","Clactis_RW25","Cmustelae_DSM45274","Cpseudotuberculosis_31","Cpseudotuberculosis_ATCC19410","CriegeliiPUDD83A45","Crouxii_FRC0190","Csilvaticum_KL0182","Culcerans_NCTC12077","Culcerans_NCTC7910","Cvitaeruminis_DSM20294"	0.282344	0.282344	3.33246	0.282344	0.282344	3.33246	2050	1	1. 0.82696;2. 75;3. 223;4. 92;5. 78;6. 232;7. 78;8. 232;9. 202;10. G;11. GGC
ERS451417_01635	1717.62.peg.1642	NA	NA	NA	1	22	Cargentoratense_DSM44202,"Cbelfantii_FRC0043","Ccallunae_DSM20147","Cdeserti_GIMN1010","Cdiphtheriae_NCTC11397","Cefficiens_YS314","Cepidermidicanis_DSM45586","Cfalsenii_DSM44353","Cglutamicum_ATCC13032","Cglycinophilum_AJ3170","Cjeikeium_K41","Ckroppenstedtii_DSM44385","Clactis_RW25","Cmustelae_DSM45274","Cpseudotuberculosis_31","Cpseudotuberculosis_ATCC19410","Csilvaticum_KL0182","Cterpenotabid…	0.151513	0.151513	1.91827	0.151513	0.151513	1.91827	3074	3	1. 0.45902;2. 216;3. 646;4. 257;5. 240;6. 718;7. 336;8. 1006;9. 487;10. P;11. CCC	1. 0.44784;2. 237;3. 709;4. 278;5. 261;6. 781;7. 357;8. 1069;9. 550;10. R;11. CGT	1. 0.40215;2. 253;3. 757;4. 294;5. 277;6. 829;7. 373;8. 1117;9. 598;10. K;11. AAA
ERS451417_01146	1717.62.peg.1157	NA	NA	NA	1	18	Catypicum_R2070,"Cbelfantii_FRC0043","Cdiphtheriae_NCTC11397","Cefficiens_YS314","Cepidermidicanis_DSM45586","Clactis_RW25","Cmarinum_DSM44953","Cmaris_DSM45190","Cpseudotuberculosis_31","Cpseudotuberculosis_ATCC19410","Crouxii_FRC0190","Csilvaticum_KL0182","Csimulans_PES1","Ctestudinoris_DSM44614","Culcerans_NCTC12077","Culcerans_NCTC7910","Cuterequi_DSM45634","Cvitaeruminis_DSM20294"	0.259044	0.259044	1.66286	0.259044	0.259044	1.66286	2	1	1. 0.4023;2. 70;3. 208;4. 72;5. 72;6. 214;7. 116;8. 346;9. 136;10. E;11. GAA
ERS451417_00360	1717.62.peg.359	NA	NA	NA	1	39	Cargentoratense_DSM44202,"Catypicum_R2070","Caurimucosum_ATCC700975","Cbelfantii_FRC0043","Ccallunae_DSM20147","Ccamporealensis_DSM44610","Cdeserti_GIMN1010","Cdiphtheriae_NCTC11397","Cdoosanense_DSM45436","Cefficiens_YS314","Cepidermidicanis_DSM45586","Cfalsenii_DSM44353","Cglutamicum_ATCC13032","Cglycinophilum_AJ3170","Chalotolerans_YIM70093","Chumireducens_DSM45392","Cimitans_DSM44264","Cjeike…	0.257651	0.257651	1.65203	0.257651	0.257651	1.65203	258	0
ERS451417_02322	1717.62.peg.2349	NA	NA	NA	1	11	Cbelfantii_FRC0043,"Cdiphtheriae_NCTC11397","Cepidermidicanis_DSM45586","Ckutscheri_DSM20755","Cmustelae_DSM45274","Cpseudotuberculosis_31","Cpseudotuberculosis_ATCC19410","Csilvaticum_KL0182","Culcerans_NCTC12077","Culcerans_NCTC7910","Cvitaeruminis_DSM20294"	0.280114	0.280114	2.30782	0.280114	0.280114	2.30782	2050	1	1. 0.61855;2. 115;3. 343;4. 154;5. 117;6. 349;7. 125;8. 373;9. 130;10. L;11. CTT
ERS451417_01925	1717.62.peg.1922	NA	NA	NA	1	11	Cbelfantii_FRC0043,"Cdiphtheriae_NCTC11397","Chalotolerans_YIM70093","Chumireducens_DSM45392","Cmaris_DSM45190","Cpseudotuberculosis_31","Cpseudotuberculosis_ATCC19410","Csilvaticum_KL0182","Culcerans_NCTC12077","Culcerans_NCTC7910","Cvitaeruminis_DSM20294"	0.238795	0.238795	2.08637	0.238795	0.238795	2.08637	2050	2	1. 0.53237;2. 195;3. 583;4. 229;5. 209;6. 625;7. 222;8. 664;9. 352;10. V;11. GTG	1. 0.49807;2. 521;3. 1561;4. 590;5. 553;6. 1657;7. 591;8. 1771;9. 1084;10. I;11. ATC
ERS451417_01973	1717.62.peg.1973	NA	NA	NA	1	38	Cargentoratense_DSM44202,"Catypicum_R2070","Caurimucosum_ATCC700975","Cbelfantii_FRC0043","Ccallunae_DSM20147","Ccamporealensis_DSM44610","Cdeserti_GIMN1010","Cdiphtheriae_NCTC11397","Cdoosanense_DSM45436","Cefficiens_YS314","Cepidermidicanis_DSM45586","Cfalsenii_DSM44353","Cglutamicum_ATCC13032","Cglycinophilum_AJ3170","Chalotolerans_YIM70093","Chumireducens_DSM45392","Cimitans_DSM44264","Cjeike…	0.102316	0.102316	1.92323	0.102316	0.102316	1.92323	258	0
ERS451417_01046	1717.62.peg.1056	NA	NA	NA	1	39	Cargentoratense_DSM44202,"Catypicum_R2070","Caurimucosum_ATCC700975","Cbelfantii_FRC0043","Ccallunae_DSM20147","Ccamporealensis_DSM44610","Cdeserti_GIMN1010","Cdiphtheriae_NCTC11397","Cdoosanense_DSM45436","Cefficiens_YS314","Cepidermidicanis_DSM45586","Cfalsenii_DSM44353","Cglutamicum_ATCC13032","Cglycinophilum_AJ3170","Chalotolerans_YIM70093","Chumireducens_DSM45392","Cimitans_DSM44264","Cjeike…	0.209131	0.209131	1.70027	0.209131	0.209131	1.70027	3074	2	1. 0.53815;2. 278;3. 832;4. 327;5. 327;6. 979;7. 406;8. 1216;9. 541;10. V;11. GTG	1. 0.55009;2. 290;3. 868;4. 339;5. 339;6. 1015;7. 418;8. 1252;9. 577;10. E;11. GAA
ERS451417_01233	1717.62.peg.1241	NA	NA	NA	1	14	Cargentoratense_DSM44202,"Cbelfantii_FRC0043","Cdiphtheriae_NCTC11397","Cepidermidicanis_DSM45586","Ckutscheri_DSM20755","Clactis_RW25","Cmustelae_DSM45274","Cpseudotuberculosis_31","Cpseudotuberculosis_ATCC19410","Crouxii_FRC0190","Csilvaticum_KL0182","Culcerans_NCTC12077","Culcerans_NCTC7910","Cvitaeruminis_DSM20294"	0.188971	0.15167	2.86137	0.188789	0.151723	2.85969	2	4	1. 0.41323;2. 199;3. 595;4. 227;5. 227;6. 679;7. 279;8. 835;9. 448;10. E;11. GAA	1. 0.76429;2. 267;3. 799;4. 316;5. 316;6. 946;7. 418;8. 1252;9. 601;10. R;11. CGT	1. 0.40004;2. 291;3. 871;4. 340;5. 340;6. 1018;7. 442;8. 1324;9. 673;10. N;11. AAT	1. 0.45719;2. 324;3. 970;4. 373;5. 373;6. 1117;7. 475;8. 1423;9. 772;10. R;11. CGC
ERS451417_01009	1717.62.peg.1020	NA	NA	NA	1	39	Cargentoratense_DSM44202,"Catypicum_R2070","Caurimucosum_ATCC700975","Cbelfantii_FRC0043","Ccallunae_DSM20147","Ccamporealensis_DSM44610","Cdeserti_GIMN1010","Cdiphtheriae_NCTC11397","Cdoosanense_DSM45436","Cefficiens_YS314","Cepidermidicanis_DSM45586","Cfalsenii_DSM44353","Cglutamicum_ATCC13032","Cglycinophilum_AJ3170","Chalotolerans_YIM70093","Chumireducens_DSM45392","Cimitans_DSM44264","Cjeike…	0.129927	0.113904	1.44134	0.129927	0.113904	1.44134	2	4	1. 0.47205;2. 27;3. 79;4. 33;5. 33;6. 97;7. 57;8. 169;9. 52;10. A;11. GCA	1. 0.62553;2. 56;3. 166;4. 62;5. 62;6. 184;7. 86;8. 256;9. 139;10. V;11. GTG	1. 0.45783;2. 133;3. 397;4. 139;5. 139;6. 415;7. 163;8. 487;9. 370;10. N;11. AAT	1. 0.51336;2. 140;3. 418;4. 146;5. 146;6. 436;7. 170;8. 508;9. 391;10. L;11. TTG
ERS451417_01904	1717.62.peg.1899	NA	NA	NA	1	6	Cbelfantii_FRC0043,"Cdiphtheriae_NCTC11397","Ckutscheri_DSM20755","Cpseudotuberculosis_31","Cpseudotuberculosis_ATCC19410","Culcerans_NCTC7910"	0.126554	0.126554	2.7732	0.126554	0.126554	2.77319	258	0
ERS451417_02361	1717.62.peg.2390	NA	NA	NA	1	12	Caurimucosum_ATCC700975,"Cbelfantii_FRC0043","Cdiphtheriae_NCTC11397","Ckroppenstedtii_DSM44385","Cpseudotuberculosis_31","Cpseudotuberculosis_ATCC19410","Csilvaticum_KL0182","Csimulans_PES1","Csingulare_IBSB52218","Culcerans_NCTC12077","Culcerans_NCTC7910","Cuterequi_DSM45634"	0.212123	0.195704	2.74364	0.212123	0.195704	2.74364	258	0
ERS451417_00391	1717.62.peg.391	NA	NA	NA	1	39	Cargentoratense_DSM44202,"Catypicum_R2070","Caurimucosum_ATCC700975","Cbelfantii_FRC0043","Ccallunae_DSM20147","Ccamporealensis_DSM44610","Cdeserti_GIMN1010","Cdiphtheriae_NCTC11397","Cdoosanense_DSM45436","Cefficiens_YS314","Cepidermidicanis_DSM45586","Cfalsenii_DSM44353","Cglutamicum_ATCC13032","Cglycinophilum_AJ3170","Chalotolerans_YIM70093","Chumireducens_DSM45392","Cimitans_DSM44264","Cjeike…	0.0971543	0.0971543	1.70251	0.0971543	0.0971543	1.7025	258	0
ERS451417_01022	1717.62.peg.1035	NA	NA	NA	1	39	Cargentoratense_DSM44202,"Catypicum_R2070","Caurimucosum_ATCC700975","Cbelfantii_FRC0043","Ccallunae_DSM20147","Ccamporealensis_DSM44610","Cdeserti_GIMN1010","Cdiphtheriae_NCTC11397","Cdoosanense_DSM45436","Cefficiens_YS314","Cepidermidicanis_DSM45586","Cfalsenii_DSM44353","Cglutamicum_ATCC13032","Cglycinophilum_AJ3170","Chalotolerans_YIM70093","Chumireducens_DSM45392","Cimitans_DSM44264","Cjeike…	0.0863729	0.0863729	1.82305	0.0863729	0.0863729	1.82305	2306	0
ERS451417_00310	1717.62.peg.311	NA	NA	NA	1	39	Cargentoratense_DSM44202,"Catypicum_R2070","Caurimucosum_ATCC700975","Cbelfantii_FRC0043","Ccallunae_DSM20147","Ccamporealensis_DSM44610","Cdeserti_GIMN1010","Cdiphtheriae_NCTC11397","Cdoosanense_DSM45436","Cefficiens_YS314","Cepidermidicanis_DSM45586","Cfalsenii_DSM44353","Cglutamicum_ATCC13032","Cglycinophilum_AJ3170","Chalotolerans_YIM70093","Chumireducens_DSM45392","Cimitans_DSM44264","Cjeike…	0.167804	0.167804	1.95441	0.167804	0.167804	1.95441	1026	1	1. 0.42461;2. 135;3. 403;4. 176;5. 176;6. 526;7. 211;8. 631;9. 343;10. A;11. GCG
ERS451417_02233	1717.62.peg.2258	NA	NA	NA	1	38	Cargentoratense_DSM44202,"Catypicum_R2070","Caurimucosum_ATCC700975","Cbelfantii_FRC0043","Ccallunae_DSM20147","Ccamporealensis_DSM44610","Cdeserti_GIMN1010","Cdiphtheriae_NCTC11397","Cdoosanense_DSM45436","Cefficiens_YS314","Cepidermidicanis_DSM45586","Cfalsenii_DSM44353","Cglutamicum_ATCC13032","Cglycinophilum_AJ3170","Chalotolerans_YIM70093","Chumireducens_DSM45392","Cimitans_DSM44264","Cjeike…	0.157401	0.157401	1.6488	0.157401	0.157401	1.6488	1282	0
ERS451417_00870	1717.62.peg.875	NA	NA	NA	1	32	Cargentoratense_DSM44202,"Catypicum_R2070","Caurimucosum_ATCC700975","Cbelfantii_FRC0043","Ccallunae_DSM20147","Ccamporealensis_DSM44610","Cdeserti_GIMN1010","Cdiphtheriae_NCTC11397","Cdoosanense_DSM45436","Cefficiens_YS314","Cepidermidicanis_DSM45586","Cglutamicum_ATCC13032","Chalotolerans_YIM70093","Chumireducens_DSM45392","Cimitans_DSM44264","Ckutscheri_DSM20755","Cmarinum_DSM44953","Cmaris_DS…	0.0986036	0.0986036	1.82729	0.098594	0.098594	1.82729	2306	0
ERS451417_02004	1717.62.peg.2008	NA	NA	NA	1	7	Cbelfantii_FRC0043,"Cdiphtheriae_NCTC11397","Cpseudotuberculosis_31","Cpseudotuberculosis_ATCC19410","Csilvaticum_KL0182","Culcerans_NCTC12077","Culcerans_NCTC7910"	0.100403	0.100403	6.00844	0.100403	0.100403	6.00844	2	1	1. 0.40549;2. 191;3. 571;4. 227;5. 191;6. 571;7. 191;8. 571;9. 571;10. S;11. TCA
ERS451417_00794	1717.62.peg.800	NA	NA	NA	1	36	Cargentoratense_DSM44202,"Caurimucosum_ATCC700975","Cbelfantii_FRC0043","Ccallunae_DSM20147","Ccamporealensis_DSM44610","Cdeserti_GIMN1010","Cdiphtheriae_NCTC11397","Cdoosanense_DSM45436","Cefficiens_YS314","Cepidermidicanis_DSM45586","Cfalsenii_DSM44353","Cglutamicum_ATCC13032","Cglycinophilum_AJ3170","Chalotolerans_YIM70093","Chumireducens_DSM45392","Cimitans_DSM44264","Cjeikeium_K41","Ckutsche…	0.152989	0.152989	1.99376	0.152989	0.152989	1.99375	2	1	1. 0.40545;2. 207;3. 619;4. 316;5. 316;6. 946;7. 355;8. 1063;9. 475;10. A;11. GCC
ERS451417_01741	1717.62.peg.1745	NA	NA	NA	1	38	Cargentoratense_DSM44202,"Catypicum_R2070","Caurimucosum_ATCC700975","Cbelfantii_FRC0043","Ccallunae_DSM20147","Ccamporealensis_DSM44610","Cdeserti_GIMN1010","Cdiphtheriae_NCTC11397","Cdoosanense_DSM45436","Cefficiens_YS314","Cepidermidicanis_DSM45586","Cfalsenii_DSM44353","Cglutamicum_ATCC13032","Cglycinophilum_AJ3170","Chalotolerans_YIM70093","Chumireducens_DSM45392","Cimitans_DSM44264","Cjeike…	0.103661	0.103661	1.47178	0.103661	0.103661	1.47178	258	0
ERS451417_01544	1717.62.peg.1553	NA	NA	NA	1	16	Cbelfantii_FRC0043,"Ccallunae_DSM20147","Cdeserti_GIMN1010","Cdiphtheriae_NCTC11397","Cefficiens_YS314","Cglutamicum_ATCC13032","Chalotolerans_YIM70093","Chumireducens_DSM45392","Cmarinum_DSM44953","Cpseudotuberculosis_31","Cpseudotuberculosis_ATCC19410","Csilvaticum_KL0182","Ctestudinoris_DSM44614","Culcerans_NCTC12077","Culcerans_NCTC7910","Cvitaeruminis_DSM20294"	0.338699	0.338699	1.70214	0.338699	0.338699	1.70214	2	1	1. 0.46264;2. 7;3. 19;4. 18;5. 18;6. 52;7. 18;8. 52;9. 10;10. L;11. CTT
ERS451417_00804	1717.62.peg.811	NA	NA	NA	1	39	Cargentoratense_DSM44202,"Catypicum_R2070","Caurimucosum_ATCC700975","Cbelfantii_FRC0043","Ccallunae_DSM20147","Ccamporealensis_DSM44610","Cdeserti_GIMN1010","Cdiphtheriae_NCTC11397","Cdoosanense_DSM45436","Cefficiens_YS314","Cepidermidicanis_DSM45586","Cfalsenii_DSM44353","Cglutamicum_ATCC13032","Cglycinophilum_AJ3170","Chalotolerans_YIM70093","Chumireducens_DSM45392","Cimitans_DSM44264","Cjeike…	0.204195	0.204195	1.78089	0.204195	0.204195	1.78089	3330	0
ERS451417_01808	1717.62.peg.1814	NA	NA	NA	1	38	Cargentoratense_DSM44202,"Catypicum_R2070","Caurimucosum_ATCC700975","Cbelfantii_FRC0043","Ccallunae_DSM20147","Ccamporealensis_DSM44610","Cdeserti_GIMN1010","Cdiphtheriae_NCTC11397","Cdoosanense_DSM45436","Cefficiens_YS314","Cepidermidicanis_DSM45586","Cfalsenii_DSM44353","Cglutamicum_ATCC13032","Cglycinophilum_AJ3170","Chalotolerans_YIM70093","Chumireducens_DSM45392","Cimitans_DSM44264","Cjeike…	0.0414766	0.0414766	1.52518	0.0414766	0.0414766	1.52518	3330	0
ERS451417_00015	1717.62.peg.15	NA	NA	NA	1	7	Cdiphtheriae_NCTC11397,"Cpseudotuberculosis_31","Cpseudotuberculosis_ATCC19410","Crouxii_FRC0190","Csilvaticum_KL0182","Culcerans_NCTC12077","Culcerans_NCTC7910"	0.247117	0.246828	4.63998	0.246828	0.246828	4.63999	3330	0
ERS451417_00986	1717.62.peg.997	NA	NA	NA	1	39	Cargentoratense_DSM44202,"Catypicum_R2070","Caurimucosum_ATCC700975","Cbelfantii_FRC0043","Ccallunae_DSM20147","Ccamporealensis_DSM44610","Cdeserti_GIMN1010","Cdiphtheriae_NCTC11397","Cdoosanense_DSM45436","Cefficiens_YS314","Cepidermidicanis_DSM45586","Cfalsenii_DSM44353","Cglutamicum_ATCC13032","Cglycinophilum_AJ3170","Chalotolerans_YIM70093","Chumireducens_DSM45392","Cimitans_DSM44264","Cjeike…	0.182682	0.182682	1.64048	0.182682	0.182682	1.64048	1026	1	1. 0.80148;2. 476;3. 1426;4. 538;5. 538;6. 1612;7. 760;8. 2278;9. 1285;10. N;11. AAC
ERS451417_02017	1717.62.peg.2022	NA	NA	NA	1	38	Cargentoratense_DSM44202,"Catypicum_R2070","Caurimucosum_ATCC700975","Cbelfantii_FRC0043","Ccallunae_DSM20147","Ccamporealensis_DSM44610","Cdeserti_GIMN1010","Cdiphtheriae_NCTC11397","Cdoosanense_DSM45436","Cefficiens_YS314","Cepidermidicanis_DSM45586","Cfalsenii_DSM44353","Cglutamicum_ATCC13032","Cglycinophilum_AJ3170","Chalotolerans_YIM70093","Chumireducens_DSM45392","Cimitans_DSM44264","Cjeike…	0.115966	0.115966	2.02032	0.115966	0.115966	2.02032	2	1	1. 0.58685;2. 146;3. 436;4. 167;5. 167;6. 499;7. 257;8. 769;9. 421;10. I;11. ATC
1717.62.peg.244	1717.62.peg.244	NA	NA	NA	1	39	Cargentoratense_DSM44202,"Catypicum_R2070","Caurimucosum_ATCC700975","Cbelfantii_FRC0043","Ccallunae_DSM20147","Ccamporealensis_DSM44610","Cdeserti_GIMN1010","Cdiphtheriae_NCTC11397","Cdoosanense_DSM45436","Cefficiens_YS314","Cepidermidicanis_DSM45586","Cfalsenii_DSM44353","Cglutamicum_ATCC13032","Cglycinophilum_AJ3170","Chalotolerans_YIM70093","Chumireducens_DSM45392","Cimitans_DSM44264","Cjeike…	0.155999	0.155999	1.47383	0.15599	0.15599	1.47384	258	0
ERS451417_00991	1717.62.peg.1002	NA	NA	NA	1	28	Cargentoratense_DSM44202,"Cbelfantii_FRC0043","Cdeserti_GIMN1010","Cdiphtheriae_NCTC11397","Cefficiens_YS314","Cepidermidicanis_DSM45586","Cfalsenii_DSM44353","Cglutamicum_ATCC13032","Cglycinophilum_AJ3170","Chalotolerans_YIM70093","Chumireducens_DSM45392","Cjeikeium_K41","Ckroppenstedtii_DSM44385","Ckutscheri_DSM20755","Cmarinum_DSM44953","Cmaris_DSM45190","Cmustelae_DSM45274","Cpseudotuberculos…	0.188286	0.188286	1.70293	0.188286	0.188286	1.70292	3074	3	1. 0.43718;2. 59;3. 175;4. 82;5. 82;6. 244;7. 131;8. 391;9. 70;10. N;11. AAC	1. 0.41676;2. 185;3. 553;4. 208;5. 208;6. 622;7. 257;8. 769;9. 448;10. V;11. GTG	1. 0.4452;2. 390;3. 1168;4. 419;5. 415;6. 1243;7. 466;8. 1396;9. 937;10. S;11. TCG
ERS451417_01989	1717.62.peg.1990	NA	NA	NA	1	7	Cbelfantii_FRC0043,"Cdiphtheriae_NCTC11397","Cpseudotuberculosis_31","Cpseudotuberculosis_ATCC19410","Csilvaticum_KL0182","Culcerans_NCTC12077","Culcerans_NCTC7910"	0.0936935	0.0936841	3.25253	0.0936937	0.0936937	3.25253	2	3	1. 0.44489;2. 18;3. 52;4. 50;5. 50;6. 148;7. 50;8. 148;9. 49;10. L;11. TTG	1. 0.47693;2. 20;3. 58;4. 52;5. 52;6. 154;7. 52;8. 154;9. 55;10. A;11. GCG	1. 0.41591;2. 199;3. 595;4. 242;5. 231;6. 691;7. 231;8. 691;9. 592;10. K;11. AAA
ERS451417_00461	1717.62.peg.465	NA	NA	NA	1	39	Cargentoratense_DSM44202,"Catypicum_R2070","Caurimucosum_ATCC700975","Cbelfantii_FRC0043","Ccallunae_DSM20147","Ccamporealensis_DSM44610","Cdeserti_GIMN1010","Cdiphtheriae_NCTC11397","Cdoosanense_DSM45436","Cefficiens_YS314","Cepidermidicanis_DSM45586","Cfalsenii_DSM44353","Cglutamicum_ATCC13032","Cglycinophilum_AJ3170","Chalotolerans_YIM70093","Chumireducens_DSM45392","Cimitans_DSM44264","Cjeike…	0.432091	0.432091	1.73657	0.432082	0.432082	1.73657	258	0
ERS451417_00943	1717.62.peg.950	NA	NA	NA	1	14	Catypicum_R2070,"Cbelfantii_FRC0043","Cdiphtheriae_NCTC11397","Cepidermidicanis_DSM45586","Ckutscheri_DSM20755","Clactis_RW25","Cpseudotuberculosis_31","Cpseudotuberculosis_ATCC19410","Crouxii_FRC0190","Csilvaticum_KL0182","Culcerans_NCTC12077","Culcerans_NCTC7910","Cuterequi_DSM45634","Cvitaeruminis_DSM20294"	0.147569	0.147569	1.95955	0.147569	0.147569	1.95955	2	1	1. 0.41916;2. 518;3. 1552;4. 548;5. 548;6. 1642;7. 591;8. 1771;9. 1345;10. K;11. AAG
ERS451417_00294	1717.62.peg.295	NA	NA	NA	1	39	Cargentoratense_DSM44202,"Catypicum_R2070","Caurimucosum_ATCC700975","Cbelfantii_FRC0043","Ccallunae_DSM20147","Ccamporealensis_DSM44610","Cdeserti_GIMN1010","Cdiphtheriae_NCTC11397","Cdoosanense_DSM45436","Cefficiens_YS314","Cepidermidicanis_DSM45586","Cfalsenii_DSM44353","Cglutamicum_ATCC13032","Cglycinophilum_AJ3170","Chalotolerans_YIM70093","Chumireducens_DSM45392","Cimitans_DSM44264","Cjeike…	0.13933	0.13933	1.67232	0.13933	0.13933	1.67232	2	1	1. 0.40289;2. 534;3. 1600;4. 596;5. 596;6. 1786;7. 644;8. 1930;9. 1426;10. F;11. TTC
ERS451417_01953	1717.62.peg.1953	NA	NA	NA	1	21	Cargentoratense_DSM44202,"Catypicum_R2070","Caurimucosum_ATCC700975","Cbelfantii_FRC0043","Ccallunae_DSM20147","Cdiphtheriae_NCTC11397","Cepidermidicanis_DSM45586","Cfalsenii_DSM44353","Cimitans_DSM44264","Cjeikeium_K41","Clactis_RW25","Cmarinum_DSM44953","Cpseudotuberculosis_31","Cpseudotuberculosis_ATCC19410","CriegeliiPUDD83A45","Csilvaticum_KL0182","Csimulans_PES1","Csingulare_IBSB52218","Cte…	0.167447	0.167246	2.1559	0.218468	0.218468	2.24633	258	0
ERS451417_01201	1717.62.peg.1209	NA	NA	NA	1	26	Caurimucosum_ATCC700975,"Cbelfantii_FRC0043","Ccallunae_DSM20147","Ccamporealensis_DSM44610","Cdeserti_GIMN1010","Cdiphtheriae_NCTC11397","Cefficiens_YS314","Cepidermidicanis_DSM45586","Cglutamicum_ATCC13032","Chalotolerans_YIM70093","Chumireducens_DSM45392","Cimitans_DSM44264","Cmarinum_DSM44953","Cmaris_DSM45190","Cmustelae_DSM45274","Cpseudotuberculosis_31","Cpseudotuberculosis_ATCC19410","Cri…	0.13699	0.13699	1.70627	0.13699	0.13699	1.70632	3074	2	1. 0.74407;2. 277;3. 829;4. 331;5. 301;6. 901;7. 346;8. 1036;9. 679;10. K;11. AAA	1. 0.41528;2. 307;3. 919;4. 361;5. 331;6. 991;7. 376;8. 1126;9. 769;10. T;11. ACC
ERS451417_01166	1717.62.peg.1177	NA	NA	NA	1	39	Cargentoratense_DSM44202,"Catypicum_R2070","Caurimucosum_ATCC700975","Cbelfantii_FRC0043","Ccallunae_DSM20147","Ccamporealensis_DSM44610","Cdeserti_GIMN1010","Cdiphtheriae_NCTC11397","Cdoosanense_DSM45436","Cefficiens_YS314","Cepidermidicanis_DSM45586","Cfalsenii_DSM44353","Cglutamicum_ATCC13032","Cglycinophilum_AJ3170","Chalotolerans_YIM70093","Chumireducens_DSM45392","Cimitans_DSM44264","Cjeike…	0.104388	0.104388	1.84296	0.104388	0.104388	1.84297	2	1	1. 0.41275;2. 108;3. 322;4. 108;5. 108;6. 322;7. 108;8. 322;9. 247;10. E;11. GAA
ERS451417_00189	1717.62.peg.185	NA	NA	NA	1	22	Catypicum_R2070,"Caurimucosum_ATCC700975","Cbelfantii_FRC0043","Ccamporealensis_DSM44610","Cdiphtheriae_NCTC11397","Cepidermidicanis_DSM45586","Cfalsenii_DSM44353","Ckroppenstedtii_DSM44385","Ckutscheri_DSM20755","Clactis_RW25","Cmustelae_DSM45274","Cpseudotuberculosis_31","Cpseudotuberculosis_ATCC19410","CriegeliiPUDD83A45","Crouxii_FRC0190","Csilvaticum_KL0182","Csimulans_PES1","Ctestudinoris_D…	0.390592	0.390592	2.2253	0.390592	0.390592	2.2253	2306	0
ERS451417_02235	1717.62.peg.2260	NA	NA	NA	1	17	Caurimucosum_ATCC700975,"Cbelfantii_FRC0043","Ccamporealensis_DSM44610","Cdiphtheriae_NCTC11397","Cfalsenii_DSM44353","Cglycinophilum_AJ3170","Chalotolerans_YIM70093","Cjeikeium_K41","Ckroppenstedtii_DSM44385","Clactis_RW25","Cpseudotuberculosis_31","Cpseudotuberculosis_ATCC19410","Csimulans_PES1","Cterpenotabidum_Y11","Culcerans_NCTC12077","Culcerans_NCTC7910","Curealyticum_DSM7109"	0.162892	0.162892	1.93001	0.162892	0.162892	1.93001	258	0
ERS451417_01492	1717.62.peg.1500	NA	NA	NA	1	38	Cargentoratense_DSM44202,"Catypicum_R2070","Caurimucosum_ATCC700975","Cbelfantii_FRC0043","Ccallunae_DSM20147","Ccamporealensis_DSM44610","Cdeserti_GIMN1010","Cdiphtheriae_NCTC11397","Cdoosanense_DSM45436","Cefficiens_YS314","Cepidermidicanis_DSM45586","Cfalsenii_DSM44353","Cglutamicum_ATCC13032","Cglycinophilum_AJ3170","Chalotolerans_YIM70093","Chumireducens_DSM45392","Cimitans_DSM44264","Cjeike…	0.140892	0.140892	1.81301	0.140892	0.140892	1.81301	2	1	1. 0.42402;2. 654;3. 1960;4. 789;5. 789;6. 2365;7. 921;8. 2761;9. 1801;10. Y;11. TAT
ERS451417_01472	1717.62.peg.1482	NA	NA	NA	1	31	Catypicum_R2070,"Caurimucosum_ATCC700975","Cbelfantii_FRC0043","Ccallunae_DSM20147","Ccamporealensis_DSM44610","Cdeserti_GIMN1010","Cdiphtheriae_NCTC11397","Cdoosanense_DSM45436","Cefficiens_YS314","Cepidermidicanis_DSM45586","Cglutamicum_ATCC13032","Chalotolerans_YIM70093","Chumireducens_DSM45392","Cimitans_DSM44264","Ckutscheri_DSM20755","Clactis_RW25","Cmarinum_DSM44953","Cmaris_DSM45190","Cmu…	0.32578	0.298612	1.60281	0.3258	0.298623	1.60281	3074	4	1. 0.40004;2. 82;3. 244;4. 120;5. 92;6. 274;7. 126;8. 376;9. 118;10. I;11. ATC	1. 0.48648;2. 118;3. 352;4. 156;5. 128;6. 382;7. 162;8. 484;9. 226;10. Q;11. CAA	1. 0.56496;2. 161;3. 481;4. 199;5. 171;6. 511;7. 205;8. 613;9. 355;10. L;11. TTA	1. 0.53994;2. 195;3. 583;4. 233;5. 205;6. 613;7. 239;8. 715;9. 457;10. I;11. ATA
ERS451417_01745	1717.62.peg.1748	NA	NA	NA	1	33	Cargentoratense_DSM44202,"Caurimucosum_ATCC700975","Cbelfantii_FRC0043","Ccallunae_DSM20147","Cdeserti_GIMN1010","Cdiphtheriae_NCTC11397","Cefficiens_YS314","Cepidermidicanis_DSM45586","Cfalsenii_DSM44353","Cglutamicum_ATCC13032","Cglycinophilum_AJ3170","Chalotolerans_YIM70093","Chumireducens_DSM45392","Cimitans_DSM44264","Cjeikeium_K41","Ckutscheri_DSM20755","Clactis_RW25","Cmarinum_DSM44953","C…	0.1734	0.1734	1.41783	0.1734	0.1734	1.41782	3074	4	1. 0.44319;2. 154;3. 460;4. 196;5. 196;6. 586;7. 221;8. 661;9. 355;10. A;11. GCG	1. 0.40175;2. 413;3. 1237;4. 490;5. 490;6. 1468;7. 576;8. 1726;9. 985;10. D;11. GAT	1. 0.44342;2. 473;3. 1417;4. 555;5. 555;6. 1663;7. 641;8. 1921;9. 1129;10. N;11. AAC	1. 0.4527;2. 582;3. 1744;4. 680;5. 680;6. 2038;7. 785;8. 2353;9. 1339;10. A;11. GCA
ERS451417_00396	1717.62.peg.396	NA	NA	NA	1	39	Cargentoratense_DSM44202,"Catypicum_R2070","Caurimucosum_ATCC700975","Cbelfantii_FRC0043","Ccallunae_DSM20147","Ccamporealensis_DSM44610","Cdeserti_GIMN1010","Cdiphtheriae_NCTC11397","Cdoosanense_DSM45436","Cefficiens_YS314","Cepidermidicanis_DSM45586","Cfalsenii_DSM44353","Cglutamicum_ATCC13032","Cglycinophilum_AJ3170","Chalotolerans_YIM70093","Chumireducens_DSM45392","Cimitans_DSM44264","Cjeike…	0.175528	0.175528	1.80801	0.175528	0.175528	1.80801	258	0
ERS451417_01507	1717.62.peg.1515	NA	NA	NA	1	38	Cargentoratense_DSM44202,"Catypicum_R2070","Caurimucosum_ATCC700975","Cbelfantii_FRC0043","Ccallunae_DSM20147","Ccamporealensis_DSM44610","Cdeserti_GIMN1010","Cdiphtheriae_NCTC11397","Cdoosanense_DSM45436","Cefficiens_YS314","Cepidermidicanis_DSM45586","Cfalsenii_DSM44353","Cglutamicum_ATCC13032","Cglycinophilum_AJ3170","Chalotolerans_YIM70093","Chumireducens_DSM45392","Cimitans_DSM44264","Cjeike…	0.145778	0.145778	1.71931	0.145778	0.145778	1.7193	2306	0
ERS451417_00261	1717.62.peg.255	NA	NA	NA	1	8	Cbelfantii_FRC0043,"Cdiphtheriae_NCTC11397","Cepidermidicanis_DSM45586","Cpseudotuberculosis_31","Cpseudotuberculosis_ATCC19410","Crouxii_FRC0190","Culcerans_NCTC12077","Culcerans_NCTC7910"	0.279728	0.279728	3.50948	0.279728	0.279728	3.50947	2	1	1. 0.5638;2. 35;3. 103;4. 51;5. 39;6. 115;7. 42;8. 124;9. 82;10. T;11. ACC
ERS451417_01441	1717.62.peg.1448	NA	NA	NA	1	28	Cargentoratense_DSM44202,"Caurimucosum_ATCC700975","Cbelfantii_FRC0043","Cdiphtheriae_NCTC11397","Cepidermidicanis_DSM45586","Cglycinophilum_AJ3170","Chalotolerans_YIM70093","Chumireducens_DSM45392","Cimitans_DSM44264","Ckroppenstedtii_DSM44385","Ckutscheri_DSM20755","Clactis_RW25","Cmarinum_DSM44953","Cmaris_DSM45190","Cmustelae_DSM45274","Cpseudotuberculosis_31","Cpseudotuberculosis_ATCC19410",…	0.213237	0.213237	1.58226	0.213237	0.213237	1.58226	258	0
ERS451417_00673	1717.62.peg.680	NA	NA	NA	1	16	Cargentoratense_DSM44202,"Cbelfantii_FRC0043","Cdiphtheriae_NCTC11397","Cefficiens_YS314","Cepidermidicanis_DSM45586","Ckroppenstedtii_DSM44385","Ckutscheri_DSM20755","Clactis_RW25","Cmustelae_DSM45274","Cpseudotuberculosis_31","Cpseudotuberculosis_ATCC19410","Crouxii_FRC0190","Csilvaticum_KL0182","Culcerans_NCTC12077","Culcerans_NCTC7910","Cvitaeruminis_DSM20294"	0.199114	0.199114	1.88923	0.199114	0.199114	1.88922	258	0
ERS451417_01933	1717.62.peg.1930	NA	NA	NA	1	8	Cbelfantii_FRC0043,"Cdiphtheriae_NCTC11397","Cpseudotuberculosis_31","Cpseudotuberculosis_ATCC19410","Csilvaticum_KL0182","Culcerans_NCTC12077","Culcerans_NCTC7910","Cvitaeruminis_DSM20294"	0.0595349	0.0595349	2.21248	0.0595349	0.0595349	2.21248	258	0
ERS451417_01792	1717.62.peg.1797	NA	NA	NA	1	38	Cargentoratense_DSM44202,"Catypicum_R2070","Caurimucosum_ATCC700975","Cbelfantii_FRC0043","Ccallunae_DSM20147","Ccamporealensis_DSM44610","Cdeserti_GIMN1010","Cdiphtheriae_NCTC11397","Cdoosanense_DSM45436","Cefficiens_YS314","Cepidermidicanis_DSM45586","Cfalsenii_DSM44353","Cglutamicum_ATCC13032","Cglycinophilum_AJ3170","Chalotolerans_YIM70093","Chumireducens_DSM45392","Cimitans_DSM44264","Cjeike…	0.250432	0.222383	1.62836	0.250432	0.222383	1.62836	1026	8	1. 0.49088;2. 59;3. 175;4. 108;5. 108;6. 322;7. 306;8. 916;9. 64;10. A;11. GCG	1. 0.48243;2. 107;3. 319;4. 156;5. 156;6. 466;7. 354;8. 1060;9. 208;10. V;11. GTT	1. 0.58734;2. 121;3. 361;4. 170;5. 170;6. 508;7. 368;8. 1102;9. 250;10. K;11. AAG	1. 0.45359;2. 182;3. 544;4. 231;5. 231;6. 691;7. 429;8. 1285;9. 433;10. L;11. TTA	1. 0.47476;2. 278;3. 832;4. 327;5. 327;6. 979;7. 525;8. 1573;9. 709;10. S;11. TCC	1. 0.89177;2. 288;3. 862;4. 337;5. 337;6. 1009;7. 535;8. 1603;9. 739;10. I;11. ATT	1. 0.54602;2. 335;3. 1003;4. 385;5. 385;6. 1153;7. 588;8. 1762;9. 829;10. L;11. CTG	1. 0.49501;2. 340;3. 1018;4. 390;5. 390;6. 1168;7. 593;8. 1777;9. 844;10. D;11. GAT
ERS451417_01397	1717.62.peg.1410	NA	NA	NA	1	7	Cbelfantii_FRC0043,"Cdiphtheriae_NCTC11397","Cpseudotuberculosis_31","Cpseudotuberculosis_ATCC19410","Csilvaticum_KL0182","Culcerans_NCTC12077","Culcerans_NCTC7910"	0.26253	0.26253	3.2528	0.26253	0.26253	3.2528	2306	0
ERS451417_00504	1717.62.peg.508	NA	NA	NA	1	22	Caurimucosum_ATCC700975,"Cbelfantii_FRC0043","Ccallunae_DSM20147","Cdeserti_GIMN1010","Cdiphtheriae_NCTC11397","Cefficiens_YS314","Cglutamicum_ATCC13032","Chumireducens_DSM45392","Cjeikeium_K41","Ckutscheri_DSM20755","Cmarinum_DSM44953","Cmaris_DSM45190","Cpseudotuberculosis_31","Cpseudotuberculosis_ATCC19410","Crouxii_FRC0190","Csilvaticum_KL0182","Csingulare_IBSB52218","Ctestudinoris_DSM44614",…	0.121931	0.121931	1.95684	0.121931	0.121931	1.95684	2	8	1. 0.40005;2. 124;3. 370;4. 149;5. 149;6. 445;7. 155;8. 463;9. 241;10. M;11. ATG	1. 0.46012;2. 208;3. 622;4. 237;5. 237;6. 709;7. 243;8. 727;9. 448;10. A;11. GCC	1. 0.48217;2. 242;3. 724;4. 272;5. 272;6. 814;7. 278;8. 832;9. 550;10. A;11. GCC	1. 0.54244;2. 262;3. 784;4. 300;5. 300;6. 898;7. 306;8. 916;9. 586;10. A;11. GCG	1. 0.42511;2. 283;3. 847;4. 321;5. 321;6. 961;7. 327;8. 979;9. 649;10. E;11. GAG	1. 0.5313;2. 365;3. 1093;4. 404;5. 404;6. 1210;7. 412;8. 1234;9. 880;10. S;11. AGC	1. 0.50188;2. 434;3. 1300;4. 473;5. 473;6. 1417;7. 481;8. 1441;9. 1087;10. H;11. CAC	1. 0.53914;2. 436;3. 1306;4. 475;5. 475;6. 1423;7. 483;8. 1447;9. 1093;10. Q;11. CAG
ERS451417_00961	1717.62.peg.968	NA	NA	NA	1	39	Cargentoratense_DSM44202,"Catypicum_R2070","Caurimucosum_ATCC700975","Cbelfantii_FRC0043","Ccallunae_DSM20147","Ccamporealensis_DSM44610","Cdeserti_GIMN1010","Cdiphtheriae_NCTC11397","Cdoosanense_DSM45436","Cefficiens_YS314","Cepidermidicanis_DSM45586","Cfalsenii_DSM44353","Cglutamicum_ATCC13032","Cglycinophilum_AJ3170","Chalotolerans_YIM70093","Chumireducens_DSM45392","Cimitans_DSM44264","Cjeike…	0.153876	0.153876	1.47423	0.153876	0.153876	1.47423	2	1	1. 0.51366;2. 205;3. 613;4. 207;5. 207;6. 619;7. 206;8. 616;9. 580;10. A;11. GCA
ERS451417_00672	1717.62.peg.679	NA	NA	NA	1	15	Cargentoratense_DSM44202,"Cbelfantii_FRC0043","Cdiphtheriae_NCTC11397","Cefficiens_YS314","Cepidermidicanis_DSM45586","Ckutscheri_DSM20755","Clactis_RW25","Cmustelae_DSM45274","Cpseudotuberculosis_31","Cpseudotuberculosis_ATCC19410","Crouxii_FRC0190","Csilvaticum_KL0182","Culcerans_NCTC12077","Culcerans_NCTC7910","Cvitaeruminis_DSM20294"	0.21193	0.21193	2.17225	0.21193	0.21193	2.17225	258	0
ERS451417_00411	1717.62.peg.411	NA	NA	NA	1	36	Cargentoratense_DSM44202,"Catypicum_R2070","Cbelfantii_FRC0043","Ccallunae_DSM20147","Cdeserti_GIMN1010","Cdiphtheriae_NCTC11397","Cdoosanense_DSM45436","Cefficiens_YS314","Cepidermidicanis_DSM45586","Cfalsenii_DSM44353","Cglutamicum_ATCC13032","Cglycinophilum_AJ3170","Chalotolerans_YIM70093","Chumireducens_DSM45392","Cimitans_DSM44264","Cjeikeium_K41","Ckroppenstedtii_DSM44385","Ckutscheri_DSM20…	0.0853027	0.0853027	1.72805	0.0853027	0.0853027	1.72805	258	0
ERS451417_02321	1717.62.peg.2348	NA	NA	NA	1	22	Catypicum_R2070,"Cbelfantii_FRC0043","Ccamporealensis_DSM44610","Cdeserti_GIMN1010","Cdiphtheriae_NCTC11397","Cefficiens_YS314","Cepidermidicanis_DSM45586","Cglutamicum_ATCC13032","Chalotolerans_YIM70093","Chumireducens_DSM45392","Cmarinum_DSM44953","Cmaris_DSM45190","Cmustelae_DSM45274","Cpseudotuberculosis_31","Cpseudotuberculosis_ATCC19410","Csilvaticum_KL0182","Csimulans_PES1","Csingulare_IBS…	0.154601	0.154601	1.68188	0.154601	0.154601	1.68188	3330	0
ERS451417_00028	1717.62.peg.25	NA	NA	NA	1	8	Cbelfantii_FRC0043,"Cdiphtheriae_NCTC11397","Cpseudotuberculosis_31","Cpseudotuberculosis_ATCC19410","Crouxii_FRC0190","Csilvaticum_KL0182","Culcerans_NCTC12077","Culcerans_NCTC7910"	0.148638	0.148638	3.37214	0.148638	0.148638	3.37215	258	0
ERS451417_01373	1717.62.peg.1382	NA	NA	NA	1	38	Cargentoratense_DSM44202,"Catypicum_R2070","Caurimucosum_ATCC700975","Cbelfantii_FRC0043","Ccallunae_DSM20147","Ccamporealensis_DSM44610","Cdeserti_GIMN1010","Cdiphtheriae_NCTC11397","Cdoosanense_DSM45436","Cefficiens_YS314","Cepidermidicanis_DSM45586","Cfalsenii_DSM44353","Cglutamicum_ATCC13032","Cglycinophilum_AJ3170","Chalotolerans_YIM70093","Chumireducens_DSM45392","Cimitans_DSM44264","Cjeike…	0.116124	0.116124	1.95549	0.116124	0.116124	1.95549	1282	0
ERS451417_00882	1717.62.peg.888	NA	NA	NA	1	36	Cargentoratense_DSM44202,"Catypicum_R2070","Caurimucosum_ATCC700975","Cbelfantii_FRC0043","Ccallunae_DSM20147","Ccamporealensis_DSM44610","Cdeserti_GIMN1010","Cdiphtheriae_NCTC11397","Cdoosanense_DSM45436","Cefficiens_YS314","Cfalsenii_DSM44353","Cglutamicum_ATCC13032","Cglycinophilum_AJ3170","Chalotolerans_YIM70093","Chumireducens_DSM45392","Cimitans_DSM44264","Cjeikeium_K41","Ckroppenstedtii_DS…	0.147577	0.147577	2.08102	0.147577	0.147577	2.08102	3330	0
ERS451417_00370	1717.62.peg.369	NA	NA	NA	1	39	Cargentoratense_DSM44202,"Catypicum_R2070","Caurimucosum_ATCC700975","Cbelfantii_FRC0043","Ccallunae_DSM20147","Ccamporealensis_DSM44610","Cdeserti_GIMN1010","Cdiphtheriae_NCTC11397","Cdoosanense_DSM45436","Cefficiens_YS314","Cepidermidicanis_DSM45586","Cfalsenii_DSM44353","Cglutamicum_ATCC13032","Cglycinophilum_AJ3170","Chalotolerans_YIM70093","Chumireducens_DSM45392","Cimitans_DSM44264","Cjeike…	0.103904	0.103904	2.02422	0.103904	0.103904	2.02422	2	2	1. 0.43378;2. 87;3. 259;4. 102;5. 102;6. 304;7. 125;8. 373;9. 172;10. D;11. GAC	1. 0.90828;2. 549;3. 1645;4. 565;5. 565;6. 1693;7. 588;8. 1762;9. 1543;10. D;11. GAC
ERS451417_00829	1717.62.peg.833	NA	NA	NA	1	39	Cargentoratense_DSM44202,"Catypicum_R2070","Caurimucosum_ATCC700975","Cbelfantii_FRC0043","Ccallunae_DSM20147","Ccamporealensis_DSM44610","Cdeserti_GIMN1010","Cdiphtheriae_NCTC11397","Cdoosanense_DSM45436","Cefficiens_YS314","Cepidermidicanis_DSM45586","Cfalsenii_DSM44353","Cglutamicum_ATCC13032","Cglycinophilum_AJ3170","Chalotolerans_YIM70093","Chumireducens_DSM45392","Cimitans_DSM44264","Cjeike…	0.0871977	0.0871977	1.58477	0.0871977	0.0871977	1.58477	258	0
ERS451417_00455	1717.62.peg.459	NA	NA	NA	1	30	Caurimucosum_ATCC700975,"Cbelfantii_FRC0043","Ccallunae_DSM20147","Ccamporealensis_DSM44610","Cdeserti_GIMN1010","Cdiphtheriae_NCTC11397","Cefficiens_YS314","Cepidermidicanis_DSM45586","Cglutamicum_ATCC13032","Cglycinophilum_AJ3170","Chalotolerans_YIM70093","Chumireducens_DSM45392","Ckroppenstedtii_DSM44385","Ckutscheri_DSM20755","Cmarinum_DSM44953","Cmaris_DSM45190","Cmustelae_DSM45274","Cpseudo…	0.229024	0.229024	1.9248	0.229024	0.229024	1.9248	3330	0
ERS451417_00118	1717.62.peg.116	NA	NA	NA	1	11	Cbelfantii_FRC0043,"Cdiphtheriae_NCTC11397","Cdoosanense_DSM45436","Chalotolerans_YIM70093","Cmarinum_DSM44953","Cpseudotuberculosis_31","Cpseudotuberculosis_ATCC19410","Csilvaticum_KL0182","Ctestudinoris_DSM44614","Culcerans_NCTC7910","Cvitaeruminis_DSM20294"	0.382909	0.353181	1.70999	0.382909	0.353181	1.70999	3074	1	1. 0.45904;2. 73;3. 217;4. 86;5. 73;6. 217;7. 73;8. 217;9. 166;10. A;11. GCC
ERS451417_02173	1717.62.peg.2199	NA	NA	NA	1	38	Cargentoratense_DSM44202,"Catypicum_R2070","Caurimucosum_ATCC700975","Cbelfantii_FRC0043","Ccallunae_DSM20147","Ccamporealensis_DSM44610","Cdeserti_GIMN1010","Cdiphtheriae_NCTC11397","Cdoosanense_DSM45436","Cefficiens_YS314","Cepidermidicanis_DSM45586","Cfalsenii_DSM44353","Cglutamicum_ATCC13032","Cglycinophilum_AJ3170","Chalotolerans_YIM70093","Chumireducens_DSM45392","Cimitans_DSM44264","Cjeike…	0.0672701	0.0672701	1.84567	0.0672701	0.0672701	1.84568	1282	0
ERS451417_00457	1717.62.peg.461	NA	NA	NA	1	39	Cargentoratense_DSM44202,"Catypicum_R2070","Caurimucosum_ATCC700975","Cbelfantii_FRC0043","Ccallunae_DSM20147","Ccamporealensis_DSM44610","Cdeserti_GIMN1010","Cdiphtheriae_NCTC11397","Cdoosanense_DSM45436","Cefficiens_YS314","Cepidermidicanis_DSM45586","Cfalsenii_DSM44353","Cglutamicum_ATCC13032","Cglycinophilum_AJ3170","Chalotolerans_YIM70093","Chumireducens_DSM45392","Cimitans_DSM44264","Cjeike…	0.202454	0.202454	1.9789	0.202454	0.202454	1.97889	258	0
ERS451417_00657	1717.62.peg.662	NA	NA	NA	1	39	Cargentoratense_DSM44202,"Catypicum_R2070","Caurimucosum_ATCC700975","Cbelfantii_FRC0043","Ccallunae_DSM20147","Ccamporealensis_DSM44610","Cdeserti_GIMN1010","Cdiphtheriae_NCTC11397","Cdoosanense_DSM45436","Cefficiens_YS314","Cepidermidicanis_DSM45586","Cfalsenii_DSM44353","Cglutamicum_ATCC13032","Cglycinophilum_AJ3170","Chalotolerans_YIM70093","Chumireducens_DSM45392","Cimitans_DSM44264","Cjeike…	0.151984	0.151984	1.67051	0.151984	0.151984	1.67051	3074	1	1. 0.42337;2. 596;3. 1786;4. 654;5. 654;6. 1960;7. 891;8. 2671;9. 1414;10. P;11. CCC
ERS451417_01996	1717.62.peg.2000	NA	NA	NA	1	7	Cbelfantii_FRC0043,"Cdiphtheriae_NCTC11397","Cpseudotuberculosis_31","Cpseudotuberculosis_ATCC19410","Csilvaticum_KL0182","Culcerans_NCTC12077","Culcerans_NCTC7910"	0.323259	0.323259	5.06849	0.323259	0.323259	5.0685	2	3	1. 0.54976;2. 116;3. 346;4. 116;5. 116;6. 346;7. 116;8. 346;9. 244;10. A;11. GCA	1. 0.42874;2. 231;3. 691;4. 244;5. 244;6. 730;7. 245;8. 733;9. 571;10. S;11. TCT	1. 0.61674;2. 313;3. 937;4. 328;5. 328;6. 982;7. 329;8. 985;9. 811;10. R;11. CGC
ERS451417_01158	1717.62.peg.1169	NA	NA	NA	1	39	Cargentoratense_DSM44202,"Catypicum_R2070","Caurimucosum_ATCC700975","Cbelfantii_FRC0043","Ccallunae_DSM20147","Ccamporealensis_DSM44610","Cdeserti_GIMN1010","Cdiphtheriae_NCTC11397","Cdoosanense_DSM45436","Cefficiens_YS314","Cepidermidicanis_DSM45586","Cfalsenii_DSM44353","Cglutamicum_ATCC13032","Cglycinophilum_AJ3170","Chalotolerans_YIM70093","Chumireducens_DSM45392","Cimitans_DSM44264","Cjeike…	0.151354	0.151354	1.74644	0.151354	0.151354	1.74644	2	1	1. 0.48905;2. 254;3. 760;4. 272;5. 272;6. 814;7. 314;8. 940;9. 682;10. P;11. CCT
ERS451417_00006	1717.62.peg.7	NA	NA	NA	1	16	Cbelfantii_FRC0043,"Ccamporealensis_DSM44610","Cdiphtheriae_NCTC11397","Chalotolerans_YIM70093","Chumireducens_DSM45392","Ckutscheri_DSM20755","Cmaris_DSM45190","Cpseudotuberculosis_31","Cpseudotuberculosis_ATCC19410","Crouxii_FRC0190","Csilvaticum_KL0182","Csimulans_PES1","Ctestudinoris_DSM44614","Culcerans_NCTC12077","Culcerans_NCTC7910","Cvitaeruminis_DSM20294"	0.149143	0.149143	1.92334	0.149143	0.149143	1.92334	2	1	1. 0.50704;2. 47;3. 139;4. 98;5. 59;6. 175;7. 59;8. 175;9. 94;10. K;11. AAA
ERS451417_00296	1717.62.peg.297	NA	NA	NA	1	14	Cbelfantii_FRC0043,"Cdiphtheriae_NCTC11397","Cepidermidicanis_DSM45586","Chalotolerans_YIM70093","Chumireducens_DSM45392","Ckutscheri_DSM20755","Cmustelae_DSM45274","Cpseudotuberculosis_31","Cpseudotuberculosis_ATCC19410","Crouxii_FRC0190","Csilvaticum_KL0182","Culcerans_NCTC12077","Culcerans_NCTC7910","Cvitaeruminis_DSM20294"	0.30002	0.30002	2.10167	0.30002	0.30002	2.10166	3074	1	1. 0.46269;2. 96;3. 286;4. 154;5. 109;6. 325;7. 141;8. 421;9. 196;10. G;11. GGC
ERS451417_02203	1717.62.peg.2229	NA	NA	NA	1	21	Catypicum_R2070,"Caurimucosum_ATCC700975","Cbelfantii_FRC0043","Ccallunae_DSM20147","Ccamporealensis_DSM44610","Cdeserti_GIMN1010","Cdiphtheriae_NCTC11397","Cdoosanense_DSM45436","Cepidermidicanis_DSM45586","Cglutamicum_ATCC13032","Chalotolerans_YIM70093","Ckutscheri_DSM20755","Cmaris_DSM45190","Cpseudotuberculosis_31","Cpseudotuberculosis_ATCC19410","Csilvaticum_KL0182","Csimulans_PES1","Csingul…	0.281366	0.109076	2.02177	0.281366	0.109076	2.02177	2	3	1. 0.5932;2. 45;3. 133;4. 66;5. 51;6. 151;7. 48;8. 142;9. 124;10. H;11. CAC	1. 0.80009;2. 46;3. 136;4. 67;5. 52;6. 154;7. 49;8. 145;9. 127;10. I;11. ATA	1. 0.70801;2. 47;3. 139;4. 68;5. 53;6. 157;7. 50;8. 148;9. 130;10. S;11. AGC
ERS451417_02276	1717.62.peg.2305	NA	NA	NA	1	23	Catypicum_R2070,"Caurimucosum_ATCC700975","Cbelfantii_FRC0043","Ccallunae_DSM20147","Ccamporealensis_DSM44610","Cdeserti_GIMN1010","Cdiphtheriae_NCTC11397","Cdoosanense_DSM45436","Cglutamicum_ATCC13032","Chalotolerans_YIM70093","Chumireducens_DSM45392","Cmarinum_DSM44953","Cmaris_DSM45190","Cmustelae_DSM45274","Cpseudotuberculosis_31","Cpseudotuberculosis_ATCC19410","Csilvaticum_KL0182","Csimulan…	0.17423	0.17423	1.56583	0.17423	0.17423	1.56583	3074	2	1. 0.55555;2. 95;3. 283;4. 513;5. 118;6. 352;7. 140;8. 418;9. 181;10. T;11. ACA	1. 0.45354;2. 219;3. 655;4. 646;5. 244;6. 730;7. 266;8. 796;9. 511;10. D;11. GAT
ERS451417_00877	1717.62.peg.883	NA	NA	NA	1	39	Cargentoratense_DSM44202,"Catypicum_R2070","Caurimucosum_ATCC700975","Cbelfantii_FRC0043","Ccallunae_DSM20147","Ccamporealensis_DSM44610","Cdeserti_GIMN1010","Cdiphtheriae_NCTC11397","Cdoosanense_DSM45436","Cefficiens_YS314","Cepidermidicanis_DSM45586","Cfalsenii_DSM44353","Cglutamicum_ATCC13032","Cglycinophilum_AJ3170","Chalotolerans_YIM70093","Chumireducens_DSM45392","Cimitans_DSM44264","Cjeike…	0.159929	0.159929	1.74737	0.159929	0.159929	1.74737	3074	3	1. 0.48767;2. 114;3. 340;4. 141;5. 141;6. 421;7. 173;8. 517;9. 187;10. V;11. GTC	1. 0.5545;2. 165;3. 493;4. 195;5. 195;6. 583;7. 241;8. 721;9. 295;10. S;11. TCT	1. 0.46044;2. 350;3. 1048;4. 394;5. 394;6. 1180;7. 449;8. 1345;9. 802;10. T;11. ACT
ERS451417_00351	1717.62.peg.354	NA	NA	NA	1	39	Cargentoratense_DSM44202,"Catypicum_R2070","Caurimucosum_ATCC700975","Cbelfantii_FRC0043","Ccallunae_DSM20147","Ccamporealensis_DSM44610","Cdeserti_GIMN1010","Cdiphtheriae_NCTC11397","Cdoosanense_DSM45436","Cefficiens_YS314","Cepidermidicanis_DSM45586","Cfalsenii_DSM44353","Cglutamicum_ATCC13032","Cglycinophilum_AJ3170","Chalotolerans_YIM70093","Chumireducens_DSM45392","Cimitans_DSM44264","Cjeike…	0.250681	0.250681	1.77223	0.250681	0.250681	1.77222	1026	2	1. 0.52653;2. 257;3. 769;4. 303;5. 303;6. 907;7. 455;8. 1363;9. 637;10. V;11. GTT	1. 0.59833;2. 273;3. 817;4. 320;5. 320;6. 958;7. 472;8. 1414;9. 685;10. A;11. GCC
ERS451417_02152	1717.62.peg.2175	NA	NA	NA	1	16	Caurimucosum_ATCC700975,"Cbelfantii_FRC0043","Ccamporealensis_DSM44610","Cdiphtheriae_NCTC11397","Cfalsenii_DSM44353","Cjeikeium_K41","Ckutscheri_DSM20755","Clactis_RW25","Cmustelae_DSM45274","Cpseudotuberculosis_31","Cpseudotuberculosis_ATCC19410","Csilvaticum_KL0182","Csingulare_IBSB52218","Culcerans_NCTC12077","Culcerans_NCTC7910","Curealyticum_DSM7109"	0.134049	0.134049	2.23823	0.134049	0.134049	2.23823	2	1	1. 0.44765;2. 169;3. 505;4. 198;5. 190;6. 568;7. 237;8. 709;9. 349;10. T;11. ACC
ERS451417_00754	1717.62.peg.759	NA	NA	NA	1	39	Cargentoratense_DSM44202,"Catypicum_R2070","Caurimucosum_ATCC700975","Cbelfantii_FRC0043","Ccallunae_DSM20147","Ccamporealensis_DSM44610","Cdeserti_GIMN1010","Cdiphtheriae_NCTC11397","Cdoosanense_DSM45436","Cefficiens_YS314","Cepidermidicanis_DSM45586","Cfalsenii_DSM44353","Cglutamicum_ATCC13032","Cglycinophilum_AJ3170","Chalotolerans_YIM70093","Chumireducens_DSM45392","Cimitans_DSM44264","Cjeike…	0.131443	0.131443	2.08626	0.131443	0.131443	2.08626	258	0
ERS451417_01591	1717.62.peg.1600	NA	NA	NA	1	7	Cbelfantii_FRC0043,"Cdiphtheriae_NCTC11397","Cpseudotuberculosis_31","Cpseudotuberculosis_ATCC19410","Csilvaticum_KL0182","Culcerans_NCTC12077","Culcerans_NCTC7910"	0.110737	0.110737	2.26623	0.110737	0.110737	2.26623	2	2	1. 0.44442;2. 47;3. 139;4. 77;5. 50;6. 148;7. 47;8. 139;9. 115;10. S;11. TCG	1. 0.73769;2. 199;3. 595;4. 280;5. 204;6. 610;7. 208;8. 622;9. 490;10. D;11. GAT
ERS451417_00361	1717.62.peg.360	NA	NA	NA	1	39	Cargentoratense_DSM44202,"Catypicum_R2070","Caurimucosum_ATCC700975","Cbelfantii_FRC0043","Ccallunae_DSM20147","Ccamporealensis_DSM44610","Cdeserti_GIMN1010","Cdiphtheriae_NCTC11397","Cdoosanense_DSM45436","Cefficiens_YS314","Cepidermidicanis_DSM45586","Cfalsenii_DSM44353","Cglutamicum_ATCC13032","Cglycinophilum_AJ3170","Chalotolerans_YIM70093","Chumireducens_DSM45392","Cimitans_DSM44264","Cjeike…	0.507168	0.160282	1.65322	0.291958	0.160282	1.65322	258	0
ERS451417_00097	1717.62.peg.95	NA	NA	NA	1	31	Catypicum_R2070,"Caurimucosum_ATCC700975","Cbelfantii_FRC0043","Ccallunae_DSM20147","Ccamporealensis_DSM44610","Cdeserti_GIMN1010","Cdiphtheriae_NCTC11397","Cdoosanense_DSM45436","Cefficiens_YS314","Cepidermidicanis_DSM45586","Cglutamicum_ATCC13032","Chalotolerans_YIM70093","Chumireducens_DSM45392","Cimitans_DSM44264","Ckutscheri_DSM20755","Cmarinum_DSM44953","Cmaris_DSM45190","Cmustelae_DSM45274…	0.143541	0.143541	1.40656	0.143541	0.143541	1.40657	2050	1	1. 0.50026;2. 38;3. 112;4. 78;5. 68;6. 202;7. 95;8. 283;9. 40;10. D;11. GAC
ERS451417_00815	1717.62.peg.821	NA	NA	NA	1	31	Catypicum_R2070,"Caurimucosum_ATCC700975","Cbelfantii_FRC0043","Ccallunae_DSM20147","Ccamporealensis_DSM44610","Cdeserti_GIMN1010","Cdiphtheriae_NCTC11397","Cefficiens_YS314","Cepidermidicanis_DSM45586","Cfalsenii_DSM44353","Cglutamicum_ATCC13032","Cglycinophilum_AJ3170","Chalotolerans_YIM70093","Chumireducens_DSM45392","Cimitans_DSM44264","Cjeikeium_K41","Cmarinum_DSM44953","Cmustelae_DSM45274",…	0.129117	0.129117	1.92415	0.129117	0.129117	1.92415	3330	0
ERS451417_02005	1717.62.peg.2009	NA	NA	NA	1	13	Caurimucosum_ATCC700975,"Cbelfantii_FRC0043","Cdiphtheriae_NCTC11397","Cglycinophilum_AJ3170","Cjeikeium_K41","Cpseudotuberculosis_31","Cpseudotuberculosis_ATCC19410","Csilvaticum_KL0182","Csimulans_PES1","Csingulare_IBSB52218","Culcerans_NCTC12077","Culcerans_NCTC7910","Curealyticum_DSM7109"	0.143748	0.143748	1.98858	0.143748	0.143748	1.98858	3074	1	1. 0.53846;2. 188;3. 562;4. 224;5. 191;6. 571;7. 210;8. 628;9. 469;10. I;11. ATT
ERS451417_00872	1717.62.peg.878	NA	NA	NA	1	39	Cargentoratense_DSM44202,"Catypicum_R2070","Caurimucosum_ATCC700975","Cbelfantii_FRC0043","Ccallunae_DSM20147","Ccamporealensis_DSM44610","Cdeserti_GIMN1010","Cdiphtheriae_NCTC11397","Cdoosanense_DSM45436","Cefficiens_YS314","Cepidermidicanis_DSM45586","Cfalsenii_DSM44353","Cglutamicum_ATCC13032","Cglycinophilum_AJ3170","Chalotolerans_YIM70093","Chumireducens_DSM45392","Cimitans_DSM44264","Cjeike…	0.135525	0.135525	1.92009	0.135516	0.135516	1.92009	2	1	1. 0.92976;2. 224;3. 670;4. 226;5. 226;6. 676;7. 226;8. 676;9. 658;10. V;11. GTA
ERS451417_00636	1717.62.peg.640	NA	NA	NA	1	38	Cargentoratense_DSM44202,"Catypicum_R2070","Caurimucosum_ATCC700975","Cbelfantii_FRC0043","Ccallunae_DSM20147","Ccamporealensis_DSM44610","Cdeserti_GIMN1010","Cdiphtheriae_NCTC11397","Cdoosanense_DSM45436","Cefficiens_YS314","Cepidermidicanis_DSM45586","Cglutamicum_ATCC13032","Cglycinophilum_AJ3170","Chalotolerans_YIM70093","Chumireducens_DSM45392","Cimitans_DSM44264","Cjeikeium_K41","Ckroppenste…	0.0456018	0.0456018	1.59034	0.0456018	0.0456018	1.59034	258	0
ERS451417_02305	1717.62.peg.2332	NA	NA	NA	1	34	Catypicum_R2070,"Caurimucosum_ATCC700975","Cbelfantii_FRC0043","Ccallunae_DSM20147","Ccamporealensis_DSM44610","Cdeserti_GIMN1010","Cdiphtheriae_NCTC11397","Cdoosanense_DSM45436","Cefficiens_YS314","Cepidermidicanis_DSM45586","Cfalsenii_DSM44353","Cglutamicum_ATCC13032","Cglycinophilum_AJ3170","Chalotolerans_YIM70093","Chumireducens_DSM45392","Cimitans_DSM44264","Cjeikeium_K41","Ckutscheri_DSM207…	0.279431	0.279431	1.9863	0.279431	0.279431	1.9863	2306	0
ERS451417_01450	1717.62.peg.1457	NA	NA	NA	1	33	Cargentoratense_DSM44202,"Catypicum_R2070","Caurimucosum_ATCC700975","Cbelfantii_FRC0043","Ccallunae_DSM20147","Ccamporealensis_DSM44610","Cdeserti_GIMN1010","Cdiphtheriae_NCTC11397","Cdoosanense_DSM45436","Cefficiens_YS314","Cepidermidicanis_DSM45586","Cglutamicum_ATCC13032","Cglycinophilum_AJ3170","Chalotolerans_YIM70093","Chumireducens_DSM45392","Cimitans_DSM44264","Ckroppenstedtii_DSM44385","…	0.184589	0.184589	2.02331	0.184589	0.184589	2.02331	258	0
ERS451417_00221	1717.62.peg.218	NA	NA	NA	1	10	Cbelfantii_FRC0043,"Cdiphtheriae_NCTC11397","Ckutscheri_DSM20755","Cpseudotuberculosis_31","Cpseudotuberculosis_ATCC19410","Crouxii_FRC0190","Csilvaticum_KL0182","Culcerans_NCTC12077","Culcerans_NCTC7910","Cvitaeruminis_DSM20294"	0.0842599	0.0842599	2.41013	0.0842599	0.0842599	2.41012	2050	1	1. 0.79575;2. 322;3. 964;4. 395;5. 344;6. 1030;7. 349;8. 1045;9. 826;10. T;11. ACC
ERS451417_00143	1717.62.peg.142	NA	NA	NA	1	39	Cargentoratense_DSM44202,"Catypicum_R2070","Caurimucosum_ATCC700975","Cbelfantii_FRC0043","Ccallunae_DSM20147","Ccamporealensis_DSM44610","Cdeserti_GIMN1010","Cdiphtheriae_NCTC11397","Cdoosanense_DSM45436","Cefficiens_YS314","Cepidermidicanis_DSM45586","Cfalsenii_DSM44353","Cglutamicum_ATCC13032","Cglycinophilum_AJ3170","Chalotolerans_YIM70093","Chumireducens_DSM45392","Cimitans_DSM44264","Cjeike…	0.131056	0.131056	1.69089	0.131056	0.131056	1.69089	1026	2	1. 0.58399;2. 111;3. 331;4. 159;5. 159;6. 475;7. 226;8. 676;9. 226;10. E;11. GAG	1. 0.49846;2. 294;3. 880;4. 358;5. 358;6. 1072;7. 432;8. 1294;9. 712;10. Q;11. CAG
ERS451417_00123	1717.62.peg.121	NA	NA	NA	1	11	Cbelfantii_FRC0043,"Cdiphtheriae_NCTC11397","Chumireducens_DSM45392","Cmarinum_DSM44953","Cpseudotuberculosis_31","Cpseudotuberculosis_ATCC19410","Crouxii_FRC0190","Csilvaticum_KL0182","Ctestudinoris_DSM44614","Culcerans_NCTC12077","Culcerans_NCTC7910"	0.127266	0.127266	1.96691	0.132804	0.118942	1.96386	2050	3	1. 0.42502;2. 78;3. 232;4. 126;5. 89;6. 265;7. 95;8. 283;9. 94;10. G;11. GGC	1. 0.54622;2. 185;3. 553;4. 235;5. 196;6. 586;7. 202;8. 604;9. 415;10. I;11. ATC	1. 0.83689;2. 229;3. 685;4. 285;5. 240;6. 718;7. 246;8. 736;9. 547;10. C;11. TGC
ERS451417_00759	1717.62.peg.764	NA	NA	NA	1	36	Cargentoratense_DSM44202,"Caurimucosum_ATCC700975","Cbelfantii_FRC0043","Ccallunae_DSM20147","Ccamporealensis_DSM44610","Cdeserti_GIMN1010","Cdiphtheriae_NCTC11397","Cdoosanense_DSM45436","Cefficiens_YS314","Cepidermidicanis_DSM45586","Cfalsenii_DSM44353","Cglutamicum_ATCC13032","Cglycinophilum_AJ3170","Chalotolerans_YIM70093","Chumireducens_DSM45392","Cimitans_DSM44264","Cjeikeium_K41","Ckutsche…	0.142309	0.142309	1.78418	0.142309	0.142309	1.78418	3330	0
ERS451417_01010	1717.62.peg.1021	NA	NA	NA	1	39	Cargentoratense_DSM44202,"Catypicum_R2070","Caurimucosum_ATCC700975","Cbelfantii_FRC0043","Ccallunae_DSM20147","Ccamporealensis_DSM44610","Cdeserti_GIMN1010","Cdiphtheriae_NCTC11397","Cdoosanense_DSM45436","Cefficiens_YS314","Cepidermidicanis_DSM45586","Cfalsenii_DSM44353","Cglutamicum_ATCC13032","Cglycinophilum_AJ3170","Chalotolerans_YIM70093","Chumireducens_DSM45392","Cimitans_DSM44264","Cjeike…	0.201184	0.201184	1.88524	0.201184	0.201184	1.88524	2	2	1. 0.47544;2. 129;3. 385;4. 129;5. 129;6. 385;7. 129;8. 385;9. 382;10. V;11. GTT	1. 0.43561;2. 270;3. 808;4. 270;5. 270;6. 808;7. 270;8. 808;9. 805;10. P;11. CCT
ERS451417_01043	1717.62.peg.1053	NA	NA	NA	1	39	Cargentoratense_DSM44202,"Catypicum_R2070","Caurimucosum_ATCC700975","Cbelfantii_FRC0043","Ccallunae_DSM20147","Ccamporealensis_DSM44610","Cdeserti_GIMN1010","Cdiphtheriae_NCTC11397","Cdoosanense_DSM45436","Cefficiens_YS314","Cepidermidicanis_DSM45586","Cfalsenii_DSM44353","Cglutamicum_ATCC13032","Cglycinophilum_AJ3170","Chalotolerans_YIM70093","Chumireducens_DSM45392","Cimitans_DSM44264","Cjeike…	0.147755	0.147755	1.47934	0.147755	0.147755	1.47934	2	1	1. 0.42437;2. 166;3. 496;4. 176;5. 176;6. 526;7. 177;8. 529;9. 460;10. E;11. GAA
ERS451417_00365	1717.62.peg.364	NA	NA	NA	1	22	Catypicum_R2070,"Caurimucosum_ATCC700975","Cbelfantii_FRC0043","Ccamporealensis_DSM44610","Cdiphtheriae_NCTC11397","Cepidermidicanis_DSM45586","Cimitans_DSM44264","Cjeikeium_K41","Ckutscheri_DSM20755","Clactis_RW25","Cmustelae_DSM45274","Cpseudotuberculosis_31","Cpseudotuberculosis_ATCC19410","CriegeliiPUDD83A45","Crouxii_FRC0190","Csilvaticum_KL0182","Csimulans_PES1","Csingulare_IBSB52218","Ctes…	0.171573	0.171573	2.00927	0.171573	0.171573	2.00928	1282	0
ERS451417_01216	1717.62.peg.1224	NA	NA	NA	1	39	Cargentoratense_DSM44202,"Catypicum_R2070","Caurimucosum_ATCC700975","Cbelfantii_FRC0043","Ccallunae_DSM20147","Ccamporealensis_DSM44610","Cdeserti_GIMN1010","Cdiphtheriae_NCTC11397","Cdoosanense_DSM45436","Cefficiens_YS314","Cepidermidicanis_DSM45586","Cfalsenii_DSM44353","Cglutamicum_ATCC13032","Cglycinophilum_AJ3170","Chalotolerans_YIM70093","Chumireducens_DSM45392","Cimitans_DSM44264","Cjeike…	0.214116	0.214116	1.79625	0.214125	0.214125	1.79625	1026	5	1. 0.51738;2. 132;3. 394;4. 142;5. 142;6. 424;7. 145;8. 433;9. 340;10. F;11. TTC	1. 0.42311;2. 212;3. 634;4. 223;5. 223;6. 667;7. 226;8. 676;9. 562;10. L;11. CTT	1. 0.49182;2. 218;3. 652;4. 229;5. 229;6. 685;7. 232;8. 694;9. 580;10. V;11. GTG	1. 0.52186;2. 250;3. 748;4. 261;5. 261;6. 781;7. 264;8. 790;9. 676;10. V;11. GTA	1. 0.52155;2. 293;3. 877;4. 304;5. 304;6. 910;7. 308;8. 922;9. 772;10. G;11. GGT
ERS451417_00087	1717.62.peg.84	NA	NA	NA	1	24	Caurimucosum_ATCC700975,"Cbelfantii_FRC0043","Ccallunae_DSM20147","Cdiphtheriae_NCTC11397","Cefficiens_YS314","Cepidermidicanis_DSM45586","Cfalsenii_DSM44353","Cglutamicum_ATCC13032","Clactis_RW25","Cmarinum_DSM44953","Cmustelae_DSM45274","Cpseudotuberculosis_31","Cpseudotuberculosis_ATCC19410","Crouxii_FRC0190","Csilvaticum_KL0182","Csimulans_PES1","Csingulare_IBSB52218","Cterpenotabidum_Y11","C…	0.262526	0.262526	2.09864	0.262526	0.262526	2.09864	2050	2	1. 0.41876;2. 112;3. 334;4. 135;5. 125;6. 373;7. 168;8. 502;9. 238;10. G;11. GGT	1. 0.42288;2. 236;3. 706;4. 260;5. 250;6. 748;7. 293;8. 877;9. 553;10. L;11. CTC
ERS451417_00983	1717.62.peg.994	NA	NA	NA	1	39	Cargentoratense_DSM44202,"Catypicum_R2070","Caurimucosum_ATCC700975","Cbelfantii_FRC0043","Ccallunae_DSM20147","Ccamporealensis_DSM44610","Cdeserti_GIMN1010","Cdiphtheriae_NCTC11397","Cdoosanense_DSM45436","Cefficiens_YS314","Cepidermidicanis_DSM45586","Cfalsenii_DSM44353","Cglutamicum_ATCC13032","Cglycinophilum_AJ3170","Chalotolerans_YIM70093","Chumireducens_DSM45392","Cimitans_DSM44264","Cjeike…	0.156352	0.156352	1.84752	0.156352	0.156352	1.84752	3330	0
ERS451417_02122	1717.62.peg.2137	NA	NA	NA	1	38	Cargentoratense_DSM44202,"Catypicum_R2070","Caurimucosum_ATCC700975","Cbelfantii_FRC0043","Ccallunae_DSM20147","Ccamporealensis_DSM44610","Cdeserti_GIMN1010","Cdiphtheriae_NCTC11397","Cdoosanense_DSM45436","Cefficiens_YS314","Cepidermidicanis_DSM45586","Cfalsenii_DSM44353","Cglutamicum_ATCC13032","Cglycinophilum_AJ3170","Chalotolerans_YIM70093","Chumireducens_DSM45392","Cimitans_DSM44264","Cjeike…	0.174692	0.160423	1.8267	0.174692	0.160423	1.8267	1026	2	1. 0.44293;2. 75;3. 223;4. 104;5. 104;6. 310;7. 207;8. 619;9. 112;10. I;11. ATT	1. 0.46703;2. 165;3. 493;4. 194;5. 194;6. 580;7. 297;8. 889;9. 382;10. L;11. TTG
ERS451417_01425	1717.62.peg.1431	NA	NA	NA	1	37	Cargentoratense_DSM44202,"Catypicum_R2070","Caurimucosum_ATCC700975","Cbelfantii_FRC0043","Ccallunae_DSM20147","Ccamporealensis_DSM44610","Cdeserti_GIMN1010","Cdiphtheriae_NCTC11397","Cdoosanense_DSM45436","Cefficiens_YS314","Cepidermidicanis_DSM45586","Cfalsenii_DSM44353","Cglutamicum_ATCC13032","Cglycinophilum_AJ3170","Chalotolerans_YIM70093","Chumireducens_DSM45392","Cimitans_DSM44264","Cjeike…	0.185407	0.185407	1.41522	0.185407	0.185407	1.41522	258	0
ERS451417_00708	1717.62.peg.713	NA	NA	NA	1	39	Cargentoratense_DSM44202,"Catypicum_R2070","Caurimucosum_ATCC700975","Cbelfantii_FRC0043","Ccallunae_DSM20147","Ccamporealensis_DSM44610","Cdeserti_GIMN1010","Cdiphtheriae_NCTC11397","Cdoosanense_DSM45436","Cefficiens_YS314","Cepidermidicanis_DSM45586","Cfalsenii_DSM44353","Cglutamicum_ATCC13032","Cglycinophilum_AJ3170","Chalotolerans_YIM70093","Chumireducens_DSM45392","Cimitans_DSM44264","Cjeike…	0.16098	0.16098	1.88952	0.16098	0.16098	1.88953	2	1	1. 0.45965;2. 397;3. 1189;4. 456;5. 456;6. 1366;7. 590;8. 1768;9. 1006;10. I;11. ATC
ERS451417_01611	1717.62.peg.1620	NA	NA	NA	1	38	Cargentoratense_DSM44202,"Catypicum_R2070","Caurimucosum_ATCC700975","Cbelfantii_FRC0043","Ccallunae_DSM20147","Ccamporealensis_DSM44610","Cdeserti_GIMN1010","Cdiphtheriae_NCTC11397","Cdoosanense_DSM45436","Cefficiens_YS314","Cepidermidicanis_DSM45586","Cfalsenii_DSM44353","Cglutamicum_ATCC13032","Cglycinophilum_AJ3170","Chalotolerans_YIM70093","Chumireducens_DSM45392","Cimitans_DSM44264","Cjeike…	0.165545	0.165545	1.71266	0.165545	0.165545	1.71267	2	2	1. 0.41029;2. 334;3. 1000;4. 405;5. 405;6. 1213;7. 518;8. 1552;9. 802;10. I;11. ATT	1. 0.40227;2. 970;3. 2908;4. 1053;5. 1053;6. 3157;7. 1170;8. 3508;9. 2635;10. E;11. GAG
ERS451417_01573	1717.62.peg.1582	NA	NA	NA	1	38	Cargentoratense_DSM44202,"Catypicum_R2070","Caurimucosum_ATCC700975","Cbelfantii_FRC0043","Ccallunae_DSM20147","Ccamporealensis_DSM44610","Cdeserti_GIMN1010","Cdiphtheriae_NCTC11397","Cdoosanense_DSM45436","Cefficiens_YS314","Cepidermidicanis_DSM45586","Cfalsenii_DSM44353","Cglutamicum_ATCC13032","Cglycinophilum_AJ3170","Chalotolerans_YIM70093","Chumireducens_DSM45392","Cimitans_DSM44264","Cjeike…	0.23656	0.23656	1.58785	0.23656	0.23656	1.58785	3330	0
ERS451417_00795	1717.62.peg.801	NA	NA	NA	1	30	Caurimucosum_ATCC700975,"Cbelfantii_FRC0043","Ccallunae_DSM20147","Cdeserti_GIMN1010","Cdiphtheriae_NCTC11397","Cdoosanense_DSM45436","Cepidermidicanis_DSM45586","Cglutamicum_ATCC13032","Cglycinophilum_AJ3170","Chalotolerans_YIM70093","Chumireducens_DSM45392","Cimitans_DSM44264","Ckutscheri_DSM20755","Cmarinum_DSM44953","Cmaris_DSM45190","Cmustelae_DSM45274","Cpseudotuberculosis_31","Cpseudotuber…	0.308297	0.279585	1.92717	0.308297	0.279585	1.92717	2	2	1. 0.58594;2. 88;3. 262;4. 203;5. 94;6. 280;7. 95;8. 283;9. 205;10. V;11. GTG	1. 0.60429;2. 121;3. 361;4. 239;5. 130;6. 388;7. 136;8. 406;9. 265;10. M;11. ATG
ERS451417_00348	1717.62.peg.351	NA	NA	NA	1	39	Cargentoratense_DSM44202,"Catypicum_R2070","Caurimucosum_ATCC700975","Cbelfantii_FRC0043","Ccallunae_DSM20147","Ccamporealensis_DSM44610","Cdeserti_GIMN1010","Cdiphtheriae_NCTC11397","Cdoosanense_DSM45436","Cefficiens_YS314","Cepidermidicanis_DSM45586","Cfalsenii_DSM44353","Cglutamicum_ATCC13032","Cglycinophilum_AJ3170","Chalotolerans_YIM70093","Chumireducens_DSM45392","Cimitans_DSM44264","Cjeike…	0.100548	0.100548	1.80108	0.100548	0.100548	1.80108	258	0
ERS451417_00928	1717.62.peg.935	NA	NA	NA	1	20	Caurimucosum_ATCC700975,"Cbelfantii_FRC0043","Ccamporealensis_DSM44610","Cdiphtheriae_NCTC11397","Cdoosanense_DSM45436","Chalotolerans_YIM70093","Chumireducens_DSM45392","Cmarinum_DSM44953","Cmaris_DSM45190","Cpseudotuberculosis_31","Cpseudotuberculosis_ATCC19410","Crouxii_FRC0190","Csilvaticum_KL0182","Csimulans_PES1","Csingulare_IBSB52218","Ctestudinoris_DSM44614","Culcerans_NCTC12077","Culcera…	0.201561	0.201561	1.5797	0.201561	0.201561	1.5797	3074	3	1. 0.49563;2. 88;3. 262;4. 154;5. 96;6. 286;7. 120;8. 358;9. 115;10. I;11. ATT	1. 0.40321;2. 172;3. 514;4. 241;5. 183;6. 547;7. 207;8. 619;9. 346;10. A;11. GCC	1. 0.44001;2. 267;3. 799;4. 428;5. 291;6. 871;7. 321;8. 961;9. 595;10. H;11. CAT
ERS451417_00389	1717.62.peg.389	NA	NA	NA	1	6	Cbelfantii_FRC0043,"Cdiphtheriae_NCTC11397","Cpseudotuberculosis_31","Cpseudotuberculosis_ATCC19410","Crouxii_FRC0190","Culcerans_NCTC12077"	0.117006	0.117006	4.23848	0.117006	0.117006	4.2385	258	0
ERS451417_01939	1717.62.peg.1936	NA	NA	NA	1	38	Cargentoratense_DSM44202,"Catypicum_R2070","Caurimucosum_ATCC700975","Cbelfantii_FRC0043","Ccallunae_DSM20147","Ccamporealensis_DSM44610","Cdeserti_GIMN1010","Cdiphtheriae_NCTC11397","Cdoosanense_DSM45436","Cefficiens_YS314","Cepidermidicanis_DSM45586","Cfalsenii_DSM44353","Cglutamicum_ATCC13032","Cglycinophilum_AJ3170","Chalotolerans_YIM70093","Chumireducens_DSM45392","Cimitans_DSM44264","Cjeike…	0.118956	0.118956	1.9646	0.118956	0.118956	1.9646	2	2	1. 0.60984;2. 115;3. 343;4. 160;5. 160;6. 478;7. 228;8. 682;9. 316;10. V;11. GTG	1. 0.60131;2. 277;3. 829;4. 322;5. 322;6. 964;7. 390;8. 1168;9. 802;10. T;11. ACT
ERS451417_02023	1717.62.peg.2028	NA	NA	NA	1	33	Caurimucosum_ATCC700975,"Cbelfantii_FRC0043","Ccallunae_DSM20147","Ccamporealensis_DSM44610","Cdeserti_GIMN1010","Cdiphtheriae_NCTC11397","Cdoosanense_DSM45436","Cefficiens_YS314","Cepidermidicanis_DSM45586","Cglutamicum_ATCC13032","Cglycinophilum_AJ3170","Chalotolerans_YIM70093","Chumireducens_DSM45392","Cimitans_DSM44264","Cjeikeium_K41","Ckroppenstedtii_DSM44385","Ckutscheri_DSM20755","Clactis…	0.347651	0.3289	1.75855	0.347651	0.3289	1.75855	3074	1	1. 0.73072;2. 85;3. 253;4. 96;5. 90;6. 268;7. 95;8. 283;9. 187;10. E;11. GAG
ERS451417_00713	1717.62.peg.718	NA	NA	NA	1	39	Cargentoratense_DSM44202,"Catypicum_R2070","Caurimucosum_ATCC700975","Cbelfantii_FRC0043","Ccallunae_DSM20147","Ccamporealensis_DSM44610","Cdeserti_GIMN1010","Cdiphtheriae_NCTC11397","Cdoosanense_DSM45436","Cefficiens_YS314","Cepidermidicanis_DSM45586","Cfalsenii_DSM44353","Cglutamicum_ATCC13032","Cglycinophilum_AJ3170","Chalotolerans_YIM70093","Chumireducens_DSM45392","Cimitans_DSM44264","Cjeike…	0.11197	0.11197	1.88591	0.11197	0.11197	1.88591	258	0
ERS451417_01530	1717.62.peg.1539	NA	NA	NA	1	38	Cargentoratense_DSM44202,"Catypicum_R2070","Caurimucosum_ATCC700975","Cbelfantii_FRC0043","Ccallunae_DSM20147","Ccamporealensis_DSM44610","Cdeserti_GIMN1010","Cdiphtheriae_NCTC11397","Cdoosanense_DSM45436","Cefficiens_YS314","Cepidermidicanis_DSM45586","Cfalsenii_DSM44353","Cglutamicum_ATCC13032","Cglycinophilum_AJ3170","Chalotolerans_YIM70093","Chumireducens_DSM45392","Cimitans_DSM44264","Cjeike…	0.140861	0.140861	1.58418	0.140861	0.140861	1.58418	258	0
ERS451417_00593	1717.62.peg.597	NA	NA	NA	1	24	Cargentoratense_DSM44202,"Catypicum_R2070","Cbelfantii_FRC0043","Ccallunae_DSM20147","Cdeserti_GIMN1010","Cdiphtheriae_NCTC11397","Cefficiens_YS314","Cepidermidicanis_DSM45586","Cfalsenii_DSM44353","Cglutamicum_ATCC13032","Cglycinophilum_AJ3170","Ckroppenstedtii_DSM44385","Ckutscheri_DSM20755","Clactis_RW25","Cmustelae_DSM45274","Cpseudotuberculosis_31","Cpseudotuberculosis_ATCC19410","Crouxii_FR…	0.0390919	0.0390919	2.15437	0.0390919	0.0390919	2.15436	2306	0
ERS451417_00946	1717.62.peg.953	NA	NA	NA	1	39	Cargentoratense_DSM44202,"Catypicum_R2070","Caurimucosum_ATCC700975","Cbelfantii_FRC0043","Ccallunae_DSM20147","Ccamporealensis_DSM44610","Cdeserti_GIMN1010","Cdiphtheriae_NCTC11397","Cdoosanense_DSM45436","Cefficiens_YS314","Cepidermidicanis_DSM45586","Cfalsenii_DSM44353","Cglutamicum_ATCC13032","Cglycinophilum_AJ3170","Chalotolerans_YIM70093","Chumireducens_DSM45392","Cimitans_DSM44264","Cjeike…	0.148584	0.148584	1.83161	0.148584	0.148584	1.83161	2	1	1. 0.45973;2. 275;3. 823;4. 282;5. 282;6. 844;7. 297;8. 889;9. 706;10. V;11. GTT
ERS451417_01155	1717.62.peg.1166	NA	NA	NA	1	39	Cargentoratense_DSM44202,"Catypicum_R2070","Caurimucosum_ATCC700975","Cbelfantii_FRC0043","Ccallunae_DSM20147","Ccamporealensis_DSM44610","Cdeserti_GIMN1010","Cdiphtheriae_NCTC11397","Cdoosanense_DSM45436","Cefficiens_YS314","Cepidermidicanis_DSM45586","Cfalsenii_DSM44353","Cglutamicum_ATCC13032","Cglycinophilum_AJ3170","Chalotolerans_YIM70093","Chumireducens_DSM45392","Cimitans_DSM44264","Cjeike…	0.0658143	0.0658143	1.55708	0.0658143	0.0658143	1.55708	258	0
ERS451417_01207	1717.62.peg.1215	NA	NA	NA	1	8	Cbelfantii_FRC0043,"Cdiphtheriae_NCTC11397","Cpseudotuberculosis_31","Cpseudotuberculosis_ATCC19410","Crouxii_FRC0190","Csilvaticum_KL0182","Culcerans_NCTC12077","Culcerans_NCTC7910"	0.350336	0.350336	3.50995	0.350336	0.350336	3.50995	258	0
ERS451417_02387	1717.62.peg.2419	NA	NA	NA	1	18	Caurimucosum_ATCC700975,"Cbelfantii_FRC0043","Ccamporealensis_DSM44610","Cdiphtheriae_NCTC11397","Cdoosanense_DSM45436","Chalotolerans_YIM70093","Chumireducens_DSM45392","Cmarinum_DSM44953","Cmaris_DSM45190","Cmustelae_DSM45274","Cpseudotuberculosis_31","Cpseudotuberculosis_ATCC19410","Csilvaticum_KL0182","Csimulans_PES1","Csingulare_IBSB52218","Ctestudinoris_DSM44614","Culcerans_NCTC7910","Cvita…	0.278692	0.244254	1.98793	0.278692	0.244254	1.98793	2	1	1. 0.5675;2. 12;3. 34;4. 15;5. 15;6. 43;7. 17;8. 49;9. 1;10. R;11. CGT
ERS451417_01055	1717.62.peg.1066	NA	NA	NA	1	39	Cargentoratense_DSM44202,"Catypicum_R2070","Caurimucosum_ATCC700975","Cbelfantii_FRC0043","Ccallunae_DSM20147","Ccamporealensis_DSM44610","Cdeserti_GIMN1010","Cdiphtheriae_NCTC11397","Cdoosanense_DSM45436","Cefficiens_YS314","Cepidermidicanis_DSM45586","Cfalsenii_DSM44353","Cglutamicum_ATCC13032","Cglycinophilum_AJ3170","Chalotolerans_YIM70093","Chumireducens_DSM45392","Cimitans_DSM44264","Cjeike…	0.142506	0.142506	1.8109	0.142506	0.142506	1.8109	2	2	1. 0.42984;2. 20;3. 58;4. 43;5. 43;6. 127;7. 61;8. 181;9. 19;10. S;11. AGC	1. 0.45108;2. 118;3. 352;4. 144;5. 144;6. 430;7. 162;8. 484;9. 304;10. V;11. GTG
ERS451417_00483	1717.62.peg.486	NA	NA	NA	1	39	Cargentoratense_DSM44202,"Catypicum_R2070","Caurimucosum_ATCC700975","Cbelfantii_FRC0043","Ccallunae_DSM20147","Ccamporealensis_DSM44610","Cdeserti_GIMN1010","Cdiphtheriae_NCTC11397","Cdoosanense_DSM45436","Cefficiens_YS314","Cepidermidicanis_DSM45586","Cfalsenii_DSM44353","Cglutamicum_ATCC13032","Cglycinophilum_AJ3170","Chalotolerans_YIM70093","Chumireducens_DSM45392","Cimitans_DSM44264","Cjeike…	0.094854	0.094854	1.99016	0.094854	0.094854	1.99015	2	1	1. 0.49189;2. 22;3. 64;4. 22;5. 22;6. 64;7. 22;8. 64;9. 64;10. V;11. GTT
ERS451417_01683	1717.62.peg.1690	NA	NA	NA	1	31	Caurimucosum_ATCC700975,"Cbelfantii_FRC0043","Ccallunae_DSM20147","Cdeserti_GIMN1010","Cdiphtheriae_NCTC11397","Cdoosanense_DSM45436","Cefficiens_YS314","Cepidermidicanis_DSM45586","Cfalsenii_DSM44353","Cglycinophilum_AJ3170","Chalotolerans_YIM70093","Cimitans_DSM44264","Cjeikeium_K41","Ckroppenstedtii_DSM44385","Ckutscheri_DSM20755","Clactis_RW25","Cmarinum_DSM44953","Cmaris_DSM45190","Cmustelae…	0.265516	0.265516	1.23806	0.265516	0.265516	1.23806	3330	0
ERS451417_01785	1717.62.peg.1790	NA	NA	NA	1	34	Catypicum_R2070,"Caurimucosum_ATCC700975","Cbelfantii_FRC0043","Ccallunae_DSM20147","Cdeserti_GIMN1010","Cdiphtheriae_NCTC11397","Cdoosanense_DSM45436","Cefficiens_YS314","Cepidermidicanis_DSM45586","Cfalsenii_DSM44353","Cglutamicum_ATCC13032","Cglycinophilum_AJ3170","Chalotolerans_YIM70093","Chumireducens_DSM45392","Cimitans_DSM44264","Cjeikeium_K41","Ckutscheri_DSM20755","Clactis_RW25","Cmarinu…	0.126944	0.126944	1.52337	0.126944	0.126944	1.52337	2306	0
ERS451417_00890	1717.62.peg.896	NA	NA	NA	1	34	Cargentoratense_DSM44202,"Catypicum_R2070","Caurimucosum_ATCC700975","Cbelfantii_FRC0043","Ccallunae_DSM20147","Ccamporealensis_DSM44610","Cdeserti_GIMN1010","Cdiphtheriae_NCTC11397","Cdoosanense_DSM45436","Cefficiens_YS314","Cepidermidicanis_DSM45586","Cglutamicum_ATCC13032","Chalotolerans_YIM70093","Chumireducens_DSM45392","Cimitans_DSM44264","Ckroppenstedtii_DSM44385","Ckutscheri_DSM20755","Cl…	0.112211	0.0554596	1.59008	0.112211	0.0554596	1.59008	2050	1	1. 0.62886;2. 52;3. 154;4. 52;5. 52;6. 154;7. 52;8. 154;9. 109;10. E;11. GAA
ERS451417_02397	1717.62.peg.2429	NA	NA	NA	1	38	Cargentoratense_DSM44202,"Catypicum_R2070","Caurimucosum_ATCC700975","Cbelfantii_FRC0043","Ccallunae_DSM20147","Ccamporealensis_DSM44610","Cdeserti_GIMN1010","Cdiphtheriae_NCTC11397","Cdoosanense_DSM45436","Cefficiens_YS314","Cepidermidicanis_DSM45586","Cfalsenii_DSM44353","Cglutamicum_ATCC13032","Cglycinophilum_AJ3170","Chalotolerans_YIM70093","Chumireducens_DSM45392","Cimitans_DSM44264","Cjeike…	0.045622	0.045622	1.49257	0.0456122	0.0456122	1.49258	258	0
ERS451417_00639	1717.62.peg.643	NA	NA	NA	1	19	Cargentoratense_DSM44202,"Cbelfantii_FRC0043","Cdiphtheriae_NCTC11397","Cepidermidicanis_DSM45586","Cfalsenii_DSM44353","Cglycinophilum_AJ3170","Chalotolerans_YIM70093","Chumireducens_DSM45392","Clactis_RW25","Cmarinum_DSM44953","Cmustelae_DSM45274","Cpseudotuberculosis_31","Cpseudotuberculosis_ATCC19410","Crouxii_FRC0190","Csilvaticum_KL0182","Ctestudinoris_DSM44614","Culcerans_NCTC12077","Culce…	0.137672	0.137672	1.69543	0.137672	0.137672	1.69543	2	1	1. 0.74009;2. 196;3. 586;4. 215;5. 215;6. 643;7. 247;8. 739;9. 514;10. D;11. GAC
ERS451417_01668	1717.62.peg.1675	NA	NA	NA	1	38	Cargentoratense_DSM44202,"Catypicum_R2070","Caurimucosum_ATCC700975","Cbelfantii_FRC0043","Ccallunae_DSM20147","Ccamporealensis_DSM44610","Cdeserti_GIMN1010","Cdiphtheriae_NCTC11397","Cdoosanense_DSM45436","Cefficiens_YS314","Cepidermidicanis_DSM45586","Cfalsenii_DSM44353","Cglutamicum_ATCC13032","Cglycinophilum_AJ3170","Chalotolerans_YIM70093","Chumireducens_DSM45392","Cimitans_DSM44264","Cjeike…	0.140312	0.140312	1.70384	0.140312	0.140312	1.70384	258	0
ERS451417_00470	1717.62.peg.474	NA	NA	NA	1	8	Cbelfantii_FRC0043,"Cdiphtheriae_NCTC11397","Cpseudotuberculosis_31","Cpseudotuberculosis_ATCC19410","Crouxii_FRC0190","Csilvaticum_KL0182","Culcerans_NCTC12077","Culcerans_NCTC7910"	0.163821	0.163821	3.00932	0.163821	0.163821	3.00932	258	0
ERS451417_02297	1717.62.peg.2326	NA	NA	NA	1	31	Cargentoratense_DSM44202,"Catypicum_R2070","Cbelfantii_FRC0043","Ccallunae_DSM20147","Cdeserti_GIMN1010","Cdiphtheriae_NCTC11397","Cefficiens_YS314","Cepidermidicanis_DSM45586","Cglutamicum_ATCC13032","Cglycinophilum_AJ3170","Chalotolerans_YIM70093","Chumireducens_DSM45392","Cimitans_DSM44264","Ckroppenstedtii_DSM44385","Ckutscheri_DSM20755","Clactis_RW25","Cmarinum_DSM44953","Cmaris_DSM45190","C…	0.149978	0.149978	1.75209	0.149978	0.149978	1.75209	3330	0
ERS451417_01993	1717.62.peg.1994	NA	NA	NA	1	15	Caurimucosum_ATCC700975,"Cbelfantii_FRC0043","Cdiphtheriae_NCTC11397","Cfalsenii_DSM44353","Ckroppenstedtii_DSM44385","Ckutscheri_DSM20755","Clactis_RW25","Cmustelae_DSM45274","Cpseudotuberculosis_31","Cpseudotuberculosis_ATCC19410","Csilvaticum_KL0182","Ctestudinoris_DSM44614","Culcerans_NCTC12077","Cuterequi_DSM45634","Cvitaeruminis_DSM20294"	0.172111	0.172111	2.1526	0.172111	0.172111	2.15261	2050	3	1. 0.58944;2. 113;3. 337;4. 114;5. 114;6. 340;7. 114;8. 340;9. 223;10. I;11. ATT	1. 0.42257;2. 180;3. 538;4. 181;5. 181;6. 541;7. 181;8. 541;9. 424;10. S;11. TCT	1. 0.52244;2. 220;3. 658;4. 221;5. 221;6. 661;7. 221;8. 661;9. 544;10. S;11. TCC
ERS451417_01638	1717.62.peg.1645	NA	NA	NA	1	26	Cargentoratense_DSM44202,"Catypicum_R2070","Caurimucosum_ATCC700975","Cbelfantii_FRC0043","Ccallunae_DSM20147","Ccamporealensis_DSM44610","Cdeserti_GIMN1010","Cdiphtheriae_NCTC11397","Cdoosanense_DSM45436","Cefficiens_YS314","Cepidermidicanis_DSM45586","Cglutamicum_ATCC13032","Chalotolerans_YIM70093","Cimitans_DSM44264","Ckutscheri_DSM20755","Cmustelae_DSM45274","Cpseudotuberculosis_31","Cpseudot…	0.128738	0.128738	1.67594	0.128738	0.128738	1.67595	3074	1	1. 0.57196;2. 96;3. 286;4. 133;5. 110;6. 328;7. 130;8. 388;9. 175;10. S;11. AGC
ERS451417_00505	1717.62.peg.509	NA	NA	NA	1	8	Cbelfantii_FRC0043,"Cdiphtheriae_NCTC11397","Cpseudotuberculosis_31","Cpseudotuberculosis_ATCC19410","Crouxii_FRC0190","Csilvaticum_KL0182","Culcerans_NCTC12077","Culcerans_NCTC7910"	0.0709624	0.0709624	3.73243	0.118739	0.0658488	3.75919	2	1	1. 0.94093;2. 51;3. 151;4. 58;5. 51;6. 151;7. 51;8. 151;9. 151;10. G;11. GGC
ERS451417_00447	1717.62.peg.450	NA	NA	NA	1	17	Cbelfantii_FRC0043,"Ccallunae_DSM20147","Ccamporealensis_DSM44610","Cdeserti_GIMN1010","Cdiphtheriae_NCTC11397","Cepidermidicanis_DSM45586","Cglutamicum_ATCC13032","Ckutscheri_DSM20755","Cmustelae_DSM45274","Cpseudotuberculosis_31","Cpseudotuberculosis_ATCC19410","Crouxii_FRC0190","Csilvaticum_KL0182","Ctestudinoris_DSM44614","Culcerans_NCTC12077","Culcerans_NCTC7910","Cuterequi_DSM45634"	0.104135	0.104135	2.18489	0.104135	0.104135	2.18488	258	0
ERS451417_00216	1717.62.peg.213	NA	NA	NA	1	23	Catypicum_R2070,"Cbelfantii_FRC0043","Ccallunae_DSM20147","Ccamporealensis_DSM44610","Cdeserti_GIMN1010","Cdiphtheriae_NCTC11397","Cdoosanense_DSM45436","Cglutamicum_ATCC13032","Chumireducens_DSM45392","Cimitans_DSM44264","Ckutscheri_DSM20755","Cmarinum_DSM44953","Cmustelae_DSM45274","Cpseudotuberculosis_31","Cpseudotuberculosis_ATCC19410","CriegeliiPUDD83A45","Crouxii_FRC0190","Csilvaticum_KL018…	0.207749	0.207749	1.33601	0.207749	0.207749	1.33601	258	0
ERS451417_01231	1717.62.peg.1239	NA	NA	NA	1	13	Cargentoratense_DSM44202,"Cbelfantii_FRC0043","Cdiphtheriae_NCTC11397","Cepidermidicanis_DSM45586","Ckutscheri_DSM20755","Cmustelae_DSM45274","Cpseudotuberculosis_31","Cpseudotuberculosis_ATCC19410","Crouxii_FRC0190","Csilvaticum_KL0182","Culcerans_NCTC12077","Culcerans_NCTC7910","Cvitaeruminis_DSM20294"	0.183996	0.183996	2.33671	0.183996	0.183996	2.33671	3074	1	1. 0.45989;2. 314;3. 940;4. 415;5. 387;6. 1159;7. 438;8. 1312;9. 673;10. L;11. CTT
ERS451417_01039	1717.62.peg.1049	NA	NA	NA	1	8	Cbelfantii_FRC0043,"Cdiphtheriae_NCTC11397","Cpseudotuberculosis_31","Cpseudotuberculosis_ATCC19410","Crouxii_FRC0190","Csilvaticum_KL0182","Culcerans_NCTC12077","Culcerans_NCTC7910"	0.112107	0.112107	3.34995	0.112107	0.112107	3.34996	258	0
ERS451417_00460	1717.62.peg.464	NA	NA	NA	1	39	Cargentoratense_DSM44202,"Catypicum_R2070","Caurimucosum_ATCC700975","Cbelfantii_FRC0043","Ccallunae_DSM20147","Ccamporealensis_DSM44610","Cdeserti_GIMN1010","Cdiphtheriae_NCTC11397","Cdoosanense_DSM45436","Cefficiens_YS314","Cepidermidicanis_DSM45586","Cfalsenii_DSM44353","Cglutamicum_ATCC13032","Cglycinophilum_AJ3170","Chalotolerans_YIM70093","Chumireducens_DSM45392","Cimitans_DSM44264","Cjeike…	0.0963654	0.0963654	1.78676	0.0963654	0.0963654	1.78677	1282	0
ERS451417_00158	1717.62.peg.156	NA	NA	NA	1	12	Cdiphtheriae_NCTC11397,"Cmustelae_DSM45274","Cpseudotuberculosis_31","Cpseudotuberculosis_ATCC19410","Crouxii_FRC0190","Csilvaticum_KL0182","Csimulans_PES1","Csingulare_IBSB52218","Culcerans_NCTC12077","Culcerans_NCTC7910","Curealyticum_DSM7109","Cvitaeruminis_DSM20294"	0.243926	0.20479	2.27763	0.204881	0.204881	2.27267	3330	0
ERS451417_00328	1717.62.peg.330	NA	NA	NA	1	23	Cbelfantii_FRC0043,"Ccallunae_DSM20147","Cdeserti_GIMN1010","Cdiphtheriae_NCTC11397","Cdoosanense_DSM45436","Cefficiens_YS314","Cepidermidicanis_DSM45586","Cglutamicum_ATCC13032","Chalotolerans_YIM70093","Chumireducens_DSM45392","Cimitans_DSM44264","Ckutscheri_DSM20755","Cmarinum_DSM44953","Cmustelae_DSM45274","Cpseudotuberculosis_31","Cpseudotuberculosis_ATCC19410","Crouxii_FRC0190","Csilvaticum…	0.194566	0.194566	1.58283	0.194566	0.194566	1.58283	3074	3	1. 0.92895;2. 203;3. 607;4. 303;5. 275;6. 823;7. 482;8. 1444;9. 313;10. Y;11. TAT	1. 0.43066;2. 274;3. 820;4. 374;5. 346;6. 1036;7. 554;8. 1660;9. 517;10. I;11. ATT	1. 0.41388;2. 302;3. 904;4. 403;5. 374;6. 1120;7. 582;8. 1744;9. 595;10. R;11. CGT
ERS451417_01235	1717.62.peg.1243	NA	NA	NA	1	15	Cargentoratense_DSM44202,"Cbelfantii_FRC0043","Cdiphtheriae_NCTC11397","Cepidermidicanis_DSM45586","Ckroppenstedtii_DSM44385","Ckutscheri_DSM20755","Clactis_RW25","Cmustelae_DSM45274","Cpseudotuberculosis_31","Cpseudotuberculosis_ATCC19410","Crouxii_FRC0190","Csilvaticum_KL0182","Culcerans_NCTC12077","Culcerans_NCTC7910","Cvitaeruminis_DSM20294"	0.145788	0.145788	2.60643	0.145788	0.145788	2.60642	2306	0
ERS451417_00718	1717.62.peg.723	NA	NA	NA	1	29	Cargentoratense_DSM44202,"Caurimucosum_ATCC700975","Cbelfantii_FRC0043","Ccallunae_DSM20147","Ccamporealensis_DSM44610","Cdeserti_GIMN1010","Cdiphtheriae_NCTC11397","Cdoosanense_DSM45436","Cefficiens_YS314","Cepidermidicanis_DSM45586","Cglutamicum_ATCC13032","Chalotolerans_YIM70093","Chumireducens_DSM45392","Cimitans_DSM44264","Cmarinum_DSM44953","Cmaris_DSM45190","Cmustelae_DSM45274","Cpseudotub…	0.283196	0.283196	1.72486	0.283196	0.283196	1.72486	2306	0
ERS451417_01633	1717.62.peg.1640	NA	NA	NA	1	10	Cbelfantii_FRC0043,"Cdiphtheriae_NCTC11397","Cefficiens_YS314","Cmustelae_DSM45274","Cpseudotuberculosis_31","Cpseudotuberculosis_ATCC19410","Csilvaticum_KL0182","Culcerans_NCTC12077","Culcerans_NCTC7910","Cvitaeruminis_DSM20294"	0.365239	0.365239	3.75829	0.365239	0.365239	3.75829	2	1	1. 0.44728;2. 120;3. 358;4. 142;5. 130;6. 388;7. 130;8. 388;9. 331;10. R;11. CGC
ERS451417_02396	1717.62.peg.2428	NA	NA	NA	1	38	Cargentoratense_DSM44202,"Catypicum_R2070","Caurimucosum_ATCC700975","Cbelfantii_FRC0043","Ccallunae_DSM20147","Ccamporealensis_DSM44610","Cdeserti_GIMN1010","Cdiphtheriae_NCTC11397","Cdoosanense_DSM45436","Cefficiens_YS314","Cepidermidicanis_DSM45586","Cfalsenii_DSM44353","Cglutamicum_ATCC13032","Cglycinophilum_AJ3170","Chalotolerans_YIM70093","Chumireducens_DSM45392","Cimitans_DSM44264","Cjeike…	0.181101	0.181101	1.81569	0.181101	0.181101	1.81568	1026	1	1. 0.46769;2. 253;3. 757;4. 312;5. 312;6. 934;7. 413;8. 1237;9. 631;10. D;11. GAT
ERS451417_00812	1717.62.peg.818	NA	NA	NA	1	39	Cargentoratense_DSM44202,"Catypicum_R2070","Caurimucosum_ATCC700975","Cbelfantii_FRC0043","Ccallunae_DSM20147","Ccamporealensis_DSM44610","Cdeserti_GIMN1010","Cdiphtheriae_NCTC11397","Cdoosanense_DSM45436","Cefficiens_YS314","Cepidermidicanis_DSM45586","Cfalsenii_DSM44353","Cglutamicum_ATCC13032","Cglycinophilum_AJ3170","Chalotolerans_YIM70093","Chumireducens_DSM45392","Cimitans_DSM44264","Cjeike…	0.0902305	0.0902305	1.79278	0.0902305	0.0902305	1.79278	3330	0
ERS451417_00836	1717.62.peg.841	NA	NA	NA	1	39	Cargentoratense_DSM44202,"Catypicum_R2070","Caurimucosum_ATCC700975","Cbelfantii_FRC0043","Ccallunae_DSM20147","Ccamporealensis_DSM44610","Cdeserti_GIMN1010","Cdiphtheriae_NCTC11397","Cdoosanense_DSM45436","Cefficiens_YS314","Cepidermidicanis_DSM45586","Cfalsenii_DSM44353","Cglutamicum_ATCC13032","Cglycinophilum_AJ3170","Chalotolerans_YIM70093","Chumireducens_DSM45392","Cimitans_DSM44264","Cjeike…	0.0926537	0.0926537	1.8691	0.0926537	0.0926537	1.8691	2	2	1. 0.44741;2. 222;3. 664;4. 245;5. 245;6. 733;7. 280;8. 838;9. 634;10. Y;11. TAC	1. 0.45407;2. 404;3. 1210;4. 432;5. 432;6. 1294;7. 472;8. 1414;9. 1117;10. K;11. AAG
ERS451417_01001	1717.62.peg.1012	NA	NA	NA	1	19	Cbelfantii_FRC0043,"Ccamporealensis_DSM44610","Cdiphtheriae_NCTC11397","Cefficiens_YS314","Cepidermidicanis_DSM45586","Chalotolerans_YIM70093","Chumireducens_DSM45392","Ckutscheri_DSM20755","Cmarinum_DSM44953","Cmustelae_DSM45274","Cpseudotuberculosis_31","Cpseudotuberculosis_ATCC19410","Crouxii_FRC0190","Csilvaticum_KL0182","Csimulans_PES1","Csingulare_IBSB52218","Ctestudinoris_DSM44614","Culcer…	0.124047	0.124047	2.19458	0.124047	0.124047	2.19459	3074	1	1. 0.52323;2. 71;3. 211;4. 99;5. 99;6. 295;7. 102;8. 304;9. 211;10. L;11. CTG
ERS451417_01651	1717.62.peg.1658	NA	NA	NA	1	37	Cargentoratense_DSM44202,"Catypicum_R2070","Caurimucosum_ATCC700975","Cbelfantii_FRC0043","Ccallunae_DSM20147","Ccamporealensis_DSM44610","Cdeserti_GIMN1010","Cdiphtheriae_NCTC11397","Cdoosanense_DSM45436","Cepidermidicanis_DSM45586","Cfalsenii_DSM44353","Cglutamicum_ATCC13032","Cglycinophilum_AJ3170","Chalotolerans_YIM70093","Chumireducens_DSM45392","Cimitans_DSM44264","Cjeikeium_K41","Ckroppens…	0.178025	0.178025	1.56731	0.178025	0.178025	1.5673	2050	1	1. 0.58958;2. 130;3. 388;4. 151;5. 151;6. 451;7. 161;8. 481;9. 262;10. G;11. GGA
ERS451417_00588	1717.62.peg.592	NA	NA	NA	1	31	Cargentoratense_DSM44202,"Catypicum_R2070","Caurimucosum_ATCC700975","Cbelfantii_FRC0043","Ccallunae_DSM20147","Ccamporealensis_DSM44610","Cdeserti_GIMN1010","Cdiphtheriae_NCTC11397","Cdoosanense_DSM45436","Cefficiens_YS314","Cglutamicum_ATCC13032","Chalotolerans_YIM70093","Chumireducens_DSM45392","Cimitans_DSM44264","Ckutscheri_DSM20755","Cmarinum_DSM44953","Cmaris_DSM45190","Cmustelae_DSM45274"…	0.375011	0.304268	1.64302	0.375011	0.304268	1.64302	1026	8	1. 0.64908;2. 22;3. 64;4. 74;5. 52;6. 154;7. 104;8. 310;9. 46;10. H;11. CAT	1. 0.45553;2. 59;3. 175;4. 112;5. 89;6. 265;7. 141;8. 421;9. 157;10. V;11. GTA	1. 0.45956;2. 66;3. 196;4. 129;5. 96;6. 286;7. 148;8. 442;9. 178;10. T;11. ACC	1. 0.52652;2. 81;3. 241;4. 144;5. 111;6. 331;7. 163;8. 487;9. 214;10. N;11. AAC	1. 0.47783;2. 94;3. 280;4. 159;5. 125;6. 373;7. 179;8. 535;9. 247;10. V;11. GTT	1. 0.64552;2. 125;3. 373;4. 190;5. 156;6. 466;7. 210;8. 628;9. 340;10. H;11. CAT	1. 0.53705;2. 278;3. 832;4. 461;5. 322;6. 964;7. 384;8. 1150;9. 673;10. G;11. GGA	1. 0.46242;2. 287;3. 859;4. 470;5. 331;6. 991;7. 393;8. 1177;9. 700;10. A;11. GCG
ERS451417_01180	1717.62.peg.1189	NA	NA	NA	1	39	Cargentoratense_DSM44202,"Catypicum_R2070","Caurimucosum_ATCC700975","Cbelfantii_FRC0043","Ccallunae_DSM20147","Ccamporealensis_DSM44610","Cdeserti_GIMN1010","Cdiphtheriae_NCTC11397","Cdoosanense_DSM45436","Cefficiens_YS314","Cepidermidicanis_DSM45586","Cfalsenii_DSM44353","Cglutamicum_ATCC13032","Cglycinophilum_AJ3170","Chalotolerans_YIM70093","Chumireducens_DSM45392","Cimitans_DSM44264","Cjeike…	0.221505	0.221505	1.71899	0.221505	0.221505	1.71899	2050	2	1. 0.52724;2. 358;3. 1072;4. 383;5. 383;6. 1147;7. 414;8. 1240;9. 820;10. I;11. ATT	1. 0.5745;2. 364;3. 1090;4. 389;5. 389;6. 1165;7. 420;8. 1258;9. 838;10. V;11. GTC
ERS451417_00195	1717.62.peg.192	NA	NA	NA	1	32	Cargentoratense_DSM44202,"Catypicum_R2070","Caurimucosum_ATCC700975","Cbelfantii_FRC0043","Ccallunae_DSM20147","Ccamporealensis_DSM44610","Cdeserti_GIMN1010","Cdiphtheriae_NCTC11397","Cefficiens_YS314","Cepidermidicanis_DSM45586","Cfalsenii_DSM44353","Cglutamicum_ATCC13032","Cglycinophilum_AJ3170","Chumireducens_DSM45392","Cjeikeium_K41","Ckutscheri_DSM20755","Clactis_RW25","Cmarinum_DSM44953","C…	0.392551	0.288436	1.73516	0.392541	0.288435	1.73516	3074	4	1. 0.71418;2. 21;3. 61;4. 38;5. 38;6. 112;7. 52;8. 154;9. 40;10. T;11. ACC	1. 0.70695;2. 72;3. 214;4. 98;5. 98;6. 292;7. 117;8. 349;9. 166;10. I;11. ATC	1. 0.71651;2. 88;3. 262;4. 114;5. 114;6. 340;7. 133;8. 397;9. 214;10. V;11. GTC	1. 0.6338;2. 134;3. 400;4. 163;5. 163;6. 487;7. 182;8. 544;9. 304;10. D;11. GAC
ERS451417_00182	1717.62.peg.178	NA	NA	NA	1	36	Cargentoratense_DSM44202,"Catypicum_R2070","Caurimucosum_ATCC700975","Cbelfantii_FRC0043","Ccallunae_DSM20147","Ccamporealensis_DSM44610","Cdeserti_GIMN1010","Cdiphtheriae_NCTC11397","Cdoosanense_DSM45436","Cefficiens_YS314","Cepidermidicanis_DSM45586","Cfalsenii_DSM44353","Cglutamicum_ATCC13032","Cglycinophilum_AJ3170","Chalotolerans_YIM70093","Chumireducens_DSM45392","Cjeikeium_K41","Ckroppenst…	0.250914	0.250914	1.32227	0.250914	0.250914	1.32227	1026	1	1. 0.45593;2. 85;3. 253;4. 100;5. 100;6. 298;7. 104;8. 310;9. 235;10. G;11. GGC
ERS451417_00670	1717.62.peg.677	NA	NA	NA	1	16	Cargentoratense_DSM44202,"Cbelfantii_FRC0043","Cdiphtheriae_NCTC11397","Cefficiens_YS314","Cepidermidicanis_DSM45586","Ckroppenstedtii_DSM44385","Ckutscheri_DSM20755","Clactis_RW25","Cmustelae_DSM45274","Cpseudotuberculosis_31","Cpseudotuberculosis_ATCC19410","Crouxii_FRC0190","Csilvaticum_KL0182","Culcerans_NCTC12077","Culcerans_NCTC7910","Cvitaeruminis_DSM20294"	0.0865108	0.0865108	2.18709	0.0865108	0.0865108	2.18709	258	0
ERS451417_00071	1717.62.peg.67	NA	NA	NA	1	15	Caurimucosum_ATCC700975,"Cbelfantii_FRC0043","Cdiphtheriae_NCTC11397","Cepidermidicanis_DSM45586","Ckutscheri_DSM20755","Clactis_RW25","Cmustelae_DSM45274","Cpseudotuberculosis_31","Cpseudotuberculosis_ATCC19410","CriegeliiPUDD83A45","Crouxii_FRC0190","Csilvaticum_KL0182","Culcerans_NCTC12077","Culcerans_NCTC7910","Cvitaeruminis_DSM20294"	0.31722	0.31722	2.41704	0.31722	0.31722	2.41704	258	0
ERS451417_01419	1717.62.peg.1425	NA	NA	NA	1	17	Cbelfantii_FRC0043,"Ccallunae_DSM20147","Cdeserti_GIMN1010","Cdiphtheriae_NCTC11397","Cdoosanense_DSM45436","Cefficiens_YS314","Cglutamicum_ATCC13032","Chalotolerans_YIM70093","Chumireducens_DSM45392","Cmarinum_DSM44953","Cmaris_DSM45190","Cpseudotuberculosis_31","Cpseudotuberculosis_ATCC19410","Csilvaticum_KL0182","Ctestudinoris_DSM44614","Culcerans_NCTC12077","Culcerans_NCTC7910"	0.301418	0.301418	1.72389	0.301418	0.301418	1.72389	2	4	1. 0.4381;2. 83;3. 247;4. 126;5. 83;6. 247;7. 83;8. 247;9. 235;10. V;11. GTA	1. 0.45803;2. 246;3. 736;4. 298;5. 247;6. 739;7. 255;8. 763;9. 682;10. V;11. GTA	1. 0.60641;2. 301;3. 901;4. 376;5. 302;6. 904;7. 310;8. 928;9. 811;10. W;11. TGG	1. 0.44931;2. 384;3. 1150;4. 488;5. 388;6. 1162;7. 396;8. 1186;9. 988;10. A;11. GCA
ERS451417_02214	1717.62.peg.2238	NA	NA	NA	1	11	Cbelfantii_FRC0043,"Cdiphtheriae_NCTC11397","Chumireducens_DSM45392","Cmarinum_DSM44953","Cpseudotuberculosis_31","Cpseudotuberculosis_ATCC19410","Csilvaticum_KL0182","Ctestudinoris_DSM44614","Culcerans_NCTC12077","Culcerans_NCTC7910","Cvitaeruminis_DSM20294"	0.072013	0.072013	2.19452	0.072013	0.072013	2.19452	2	1	1. 0.49298;2. 181;3. 541;4. 253;5. 185;6. 553;7. 185;8. 553;9. 496;10. A;11. GCG
ERS451417_01795	1717.62.peg.1800	NA	NA	NA	1	38	Cargentoratense_DSM44202,"Catypicum_R2070","Caurimucosum_ATCC700975","Cbelfantii_FRC0043","Ccallunae_DSM20147","Ccamporealensis_DSM44610","Cdeserti_GIMN1010","Cdiphtheriae_NCTC11397","Cdoosanense_DSM45436","Cefficiens_YS314","Cepidermidicanis_DSM45586","Cfalsenii_DSM44353","Cglutamicum_ATCC13032","Cglycinophilum_AJ3170","Chalotolerans_YIM70093","Chumireducens_DSM45392","Cimitans_DSM44264","Cjeike…	0.134338	0.134338	1.9841	0.134338	0.134338	1.9841	2306	0
ERS451417_01500	1717.62.peg.1508	NA	NA	NA	1	12	Cdiphtheriae_NCTC11397,"Cefficiens_YS314","Cglutamicum_ATCC13032","Chalotolerans_YIM70093","Chumireducens_DSM45392","Cpseudotuberculosis_31","Cpseudotuberculosis_ATCC19410","Csilvaticum_KL0182","Ctestudinoris_DSM44614","Culcerans_NCTC12077","Culcerans_NCTC7910","Cvitaeruminis_DSM20294"	0.309471	0.309471	1.79976	0.309471	0.309471	1.79976	2	1	1. 0.47944;2. 70;3. 208;4. 97;5. 82;6. 244;7. 103;8. 307;9. 151;10. I;11. ATT
ERS451417_01542	1717.62.peg.1551	NA	NA	NA	1	38	Cargentoratense_DSM44202,"Catypicum_R2070","Caurimucosum_ATCC700975","Cbelfantii_FRC0043","Ccallunae_DSM20147","Ccamporealensis_DSM44610","Cdeserti_GIMN1010","Cdiphtheriae_NCTC11397","Cdoosanense_DSM45436","Cefficiens_YS314","Cepidermidicanis_DSM45586","Cfalsenii_DSM44353","Cglutamicum_ATCC13032","Cglycinophilum_AJ3170","Chalotolerans_YIM70093","Chumireducens_DSM45392","Cimitans_DSM44264","Cjeike…	0.203312	0.203312	2.16416	0.203322	0.203322	2.16416	258	0
ERS451417_01843	1717.62.peg.1846	NA	NA	NA	1	25	Cargentoratense_DSM44202,"Caurimucosum_ATCC700975","Cbelfantii_FRC0043","Ccallunae_DSM20147","Ccamporealensis_DSM44610","Cdeserti_GIMN1010","Cdiphtheriae_NCTC11397","Cefficiens_YS314","Cepidermidicanis_DSM45586","Cglutamicum_ATCC13032","Chalotolerans_YIM70093","Chumireducens_DSM45392","Ckutscheri_DSM20755","Clactis_RW25","Cmarinum_DSM44953","Cmaris_DSM45190","Cmustelae_DSM45274","Cpseudotuberculo…	0.113898	0.113898	1.67464	0.113898	0.113898	1.67464	3074	1	1. 0.46391;2. 85;3. 253;4. 105;5. 105;6. 313;7. 149;8. 445;9. 142;10. A;11. GCG
ERS451417_01759	1717.62.peg.1762	NA	NA	NA	1	30	Cargentoratense_DSM44202,"Caurimucosum_ATCC700975","Cbelfantii_FRC0043","Ccallunae_DSM20147","Ccamporealensis_DSM44610","Cdeserti_GIMN1010","Cdiphtheriae_NCTC11397","Cdoosanense_DSM45436","Cefficiens_YS314","Cepidermidicanis_DSM45586","Cglutamicum_ATCC13032","Chalotolerans_YIM70093","Chumireducens_DSM45392","Cimitans_DSM44264","Ckroppenstedtii_DSM44385","Ckutscheri_DSM20755","Cmarinum_DSM44953","…	0.13155	0.13155	1.61212	0.13155	0.13155	1.61212	3074	1	1. 0.40477;2. 69;3. 205;4. 77;5. 77;6. 229;7. 114;8. 340;9. 151;10. V;11. GTG
ERS451417_00971	1717.62.peg.979	NA	NA	NA	1	14	Cbelfantii_FRC0043,"Cdeserti_GIMN1010","Cdiphtheriae_NCTC11397","Cepidermidicanis_DSM45586","Cglutamicum_ATCC13032","Ckutscheri_DSM20755","Clactis_RW25","Cpseudotuberculosis_31","Cpseudotuberculosis_ATCC19410","Crouxii_FRC0190","Csilvaticum_KL0182","Ctestudinoris_DSM44614","Culcerans_NCTC12077","Culcerans_NCTC7910"	0.14914	0.14914	2.76726	0.170596	0.146331	2.7755	2	7	1. 0.54803;2. 171;3. 511;4. 197;5. 174;6. 520;7. 245;8. 733;9. 370;10. S;11. TCT	1. 0.45675;2. 195;3. 583;4. 225;5. 198;6. 592;7. 269;8. 805;9. 442;10. E;11. GAG	1. 0.40058;2. 216;3. 646;4. 246;5. 219;6. 655;7. 290;8. 868;9. 505;10. E;11. GAG	1. 0.564;2. 230;3. 688;4. 265;5. 233;6. 697;7. 304;8. 910;9. 547;10. V;11. GTT	1. 0.4602;2. 241;3. 721;4. 278;5. 244;6. 730;7. 315;8. 943;9. 580;10. G;11. GGA	1. 0.52717;2. 246;3. 736;4. 283;5. 249;6. 745;7. 320;8. 958;9. 595;10. I;11. ATC	1. 0.45897;2. 339;3. 1015;4. 396;5. 342;6. 1024;7. 413;8. 1237;9. 874;10. D;11. GAC
ERS451417_01325	1717.62.peg.1333	NA	NA	NA	1	38	Cargentoratense_DSM44202,"Catypicum_R2070","Caurimucosum_ATCC700975","Cbelfantii_FRC0043","Ccallunae_DSM20147","Ccamporealensis_DSM44610","Cdeserti_GIMN1010","Cdiphtheriae_NCTC11397","Cdoosanense_DSM45436","Cefficiens_YS314","Cepidermidicanis_DSM45586","Cfalsenii_DSM44353","Cglutamicum_ATCC13032","Cglycinophilum_AJ3170","Chalotolerans_YIM70093","Chumireducens_DSM45392","Cimitans_DSM44264","Cjeike…	0.153535	0.153535	1.82583	0.153535	0.153535	1.82583	258	0
ERS451417_00302	1717.62.peg.303	NA	NA	NA	1	22	Catypicum_R2070,"Caurimucosum_ATCC700975","Cbelfantii_FRC0043","Ccamporealensis_DSM44610","Cdiphtheriae_NCTC11397","Cepidermidicanis_DSM45586","Chumireducens_DSM45392","Cimitans_DSM44264","Cmarinum_DSM44953","Cmustelae_DSM45274","Cpseudotuberculosis_31","Cpseudotuberculosis_ATCC19410","CriegeliiPUDD83A45","Crouxii_FRC0190","Csilvaticum_KL0182","Csimulans_PES1","Csingulare_IBSB52218","Ctestudinori…	0.105787	0.105787	2.07503	0.105787	0.105787	2.07503	2	1	1. 0.45254;2. 103;3. 307;4. 107;5. 107;6. 319;7. 122;8. 364;9. 259;10. V;11. GTG
ERS451417_02265	1717.62.peg.2294	NA	NA	NA	1	36	Cargentoratense_DSM44202,"Catypicum_R2070","Caurimucosum_ATCC700975","Cbelfantii_FRC0043","Ccallunae_DSM20147","Ccamporealensis_DSM44610","Cdeserti_GIMN1010","Cdiphtheriae_NCTC11397","Cdoosanense_DSM45436","Cefficiens_YS314","Cepidermidicanis_DSM45586","Cfalsenii_DSM44353","Cglutamicum_ATCC13032","Cglycinophilum_AJ3170","Chalotolerans_YIM70093","Chumireducens_DSM45392","Cimitans_DSM44264","Cjeike…	0.0950071	0.0950071	1.24404	0.0950071	0.0950071	1.24404	2	1	1. 0.46086;2. 73;3. 217;4. 74;5. 74;6. 220;7. 82;8. 244;9. 163;10. R;11. CGC
ERS451417_00835	1717.62.peg.839	NA	NA	NA	1	39	Cargentoratense_DSM44202,"Catypicum_R2070","Caurimucosum_ATCC700975","Cbelfantii_FRC0043","Ccallunae_DSM20147","Ccamporealensis_DSM44610","Cdeserti_GIMN1010","Cdiphtheriae_NCTC11397","Cdoosanense_DSM45436","Cefficiens_YS314","Cepidermidicanis_DSM45586","Cfalsenii_DSM44353","Cglutamicum_ATCC13032","Cglycinophilum_AJ3170","Chalotolerans_YIM70093","Chumireducens_DSM45392","Cimitans_DSM44264","Cjeike…	0.179423	0.179423	1.93704	0.179423	0.179423	1.93704	2	1	1. 0.52082;2. 172;3. 514;4. 216;5. 216;6. 646;7. 269;8. 805;9. 415;10. V;11. GTG
ERS451417_00508	1717.62.peg.512	NA	NA	NA	1	34	Cargentoratense_DSM44202,"Catypicum_R2070","Caurimucosum_ATCC700975","Cbelfantii_FRC0043","Ccallunae_DSM20147","Ccamporealensis_DSM44610","Cdeserti_GIMN1010","Cdiphtheriae_NCTC11397","Cdoosanense_DSM45436","Cefficiens_YS314","Cepidermidicanis_DSM45586","Cglutamicum_ATCC13032","Chalotolerans_YIM70093","Chumireducens_DSM45392","Cimitans_DSM44264","Ckroppenstedtii_DSM44385","Ckutscheri_DSM20755","Cl…	0.125721	0.125721	1.97919	0.125721	0.125721	1.97919	2306	0
ERS451417_01549	1717.62.peg.1558	NA	NA	NA	1	23	Cargentoratense_DSM44202,"Caurimucosum_ATCC700975","Cbelfantii_FRC0043","Ccallunae_DSM20147","Ccamporealensis_DSM44610","Cdeserti_GIMN1010","Cdiphtheriae_NCTC11397","Cefficiens_YS314","Cglutamicum_ATCC13032","Chalotolerans_YIM70093","Chumireducens_DSM45392","Ckutscheri_DSM20755","Cmarinum_DSM44953","Cpseudotuberculosis_31","Cpseudotuberculosis_ATCC19410","Csilvaticum_KL0182","Csimulans_PES1","Csi…	0.128113	0.128113	1.6419	0.128113	0.128113	1.6419	2050	9	1. 0.43905;2. 42;3. 124;4. 79;5. 79;6. 235;7. 82;8. 244;9. 25;10. R;11. CGC	1. 0.9636;2. 114;3. 340;4. 155;5. 155;6. 463;7. 167;8. 499;9. 199;10. Q;11. CAG	1. 0.5682;2. 236;3. 706;4. 277;5. 277;6. 829;7. 289;8. 865;9. 565;10. L;11. TTG	1. 0.47909;2. 447;3. 1339;4. 499;5. 494;6. 1480;7. 514;8. 1540;9. 1099;10. T;11. ACT	1. 0.5017;2. 448;3. 1342;4. 500;5. 495;6. 1483;7. 515;8. 1543;9. 1102;10. Q;11. CAA	1. 0.50599;2. 473;3. 1417;4. 525;5. 520;6. 1558;7. 540;8. 1618;9. 1177;10. E;11. GAG	1. 0.49654;2. 637;3. 1909;4. 708;5. 703;6. 2107;7. 803;8. 2407;9. 1381;10. Y;11. TAC	1. 0.51919;2. 647;3. 1939;4. 718;5. 713;6. 2137;7. 813;8. 2437;9. 1411;10. K;11. AAA	1. 0.62619;2. 672;3. 2014;4. 744;5. 739;6. 2215;7. 840;8. 2518;9. 1486;10. L;11. TTA
ERS451417_00994	1717.62.peg.1005	NA	NA	NA	1	17	Cargentoratense_DSM44202,"Catypicum_R2070","Cbelfantii_FRC0043","Ccallunae_DSM20147","Cdeserti_GIMN1010","Cdiphtheriae_NCTC11397","Cefficiens_YS314","Cglutamicum_ATCC13032","Cglycinophilum_AJ3170","Ckutscheri_DSM20755","Cmustelae_DSM45274","Cpseudotuberculosis_31","Cpseudotuberculosis_ATCC19410","Crouxii_FRC0190","Csilvaticum_KL0182","Cterpenotabidum_Y11","Culcerans_NCTC7910"	0.0970702	0.0970702	2.09324	0.0970702	0.0970702	2.09324	258	0
ERS451417_00246	1717.62.peg.241	NA	NA	NA	1	13	Cbelfantii_FRC0043,"Cdiphtheriae_NCTC11397","Cimitans_DSM44264","Cmarinum_DSM44953","Cmustelae_DSM45274","Cpseudotuberculosis_31","Cpseudotuberculosis_ATCC19410","CriegeliiPUDD83A45","Crouxii_FRC0190","Culcerans_NCTC12077","Culcerans_NCTC7910","Cureicelerivorans_IMMIBRIV2301","Cuterequi_DSM45634"	0.542518	0.35153	1.95429	0.542518	0.35153	1.95429	2	3	1. 0.63405;2. 16;3. 46;4. 45;5. 29;6. 85;7. 29;8. 85;9. 40;10. L;11. CTC	1. 0.73968;2. 60;3. 178;4. 91;5. 73;6. 217;7. 73;8. 217;9. 172;10. D;11. GAC	1. 0.61772;2. 66;3. 196;4. 97;5. 79;6. 235;7. 79;8. 235;9. 190;10. V;11. GTC
ERS451417_00659	1717.62.peg.663	NA	NA	NA	1	28	Catypicum_R2070,"Caurimucosum_ATCC700975","Cbelfantii_FRC0043","Ccallunae_DSM20147","Ccamporealensis_DSM44610","Cdeserti_GIMN1010","Cdiphtheriae_NCTC11397","Cdoosanense_DSM45436","Cepidermidicanis_DSM45586","Cglutamicum_ATCC13032","Chalotolerans_YIM70093","Chumireducens_DSM45392","Cimitans_DSM44264","Cmarinum_DSM44953","Cmaris_DSM45190","Cmustelae_DSM45274","Cpseudotuberculosis_31","Cpseudotuberc…	0.269452	0.269452	1.59204	0.269444	0.269444	1.59204	3330	0
ERS451417_01295	1717.62.peg.1303	NA	NA	NA	1	38	Cargentoratense_DSM44202,"Catypicum_R2070","Caurimucosum_ATCC700975","Cbelfantii_FRC0043","Ccallunae_DSM20147","Ccamporealensis_DSM44610","Cdeserti_GIMN1010","Cdiphtheriae_NCTC11397","Cdoosanense_DSM45436","Cefficiens_YS314","Cepidermidicanis_DSM45586","Cfalsenii_DSM44353","Cglutamicum_ATCC13032","Cglycinophilum_AJ3170","Chalotolerans_YIM70093","Chumireducens_DSM45392","Cimitans_DSM44264","Cjeike…	0.076441	0.076441	1.62467	0.076441	0.076441	1.62466	258	0
ERS451417_00099	1717.62.peg.97	NA	NA	NA	1	28	Cargentoratense_DSM44202,"Caurimucosum_ATCC700975","Cbelfantii_FRC0043","Ccallunae_DSM20147","Ccamporealensis_DSM44610","Cdeserti_GIMN1010","Cdiphtheriae_NCTC11397","Cdoosanense_DSM45436","Cefficiens_YS314","Cepidermidicanis_DSM45586","Cglutamicum_ATCC13032","Chalotolerans_YIM70093","Chumireducens_DSM45392","Cimitans_DSM44264","Cmarinum_DSM44953","Cmaris_DSM45190","Cpseudotuberculosis_31","Cpseud…	0.172147	0.172147	1.63296	0.172147	0.172147	1.63296	3074	2	1. 0.40908;2. 41;3. 121;4. 69;5. 59;6. 175;7. 119;8. 355;9. 58;10. V;11. GTA	1. 0.40317;2. 334;3. 1000;4. 387;5. 373;6. 1117;7. 475;8. 1423;9. 760;10. L;11. TTG
ERS451417_01236	1717.62.peg.1244	NA	NA	NA	1	13	Cbelfantii_FRC0043,"Cdiphtheriae_NCTC11397","Cepidermidicanis_DSM45586","Ckroppenstedtii_DSM44385","Ckutscheri_DSM20755","Cmustelae_DSM45274","Cpseudotuberculosis_31","Cpseudotuberculosis_ATCC19410","Crouxii_FRC0190","Csilvaticum_KL0182","Culcerans_NCTC12077","Culcerans_NCTC7910","Cvitaeruminis_DSM20294"	1	0.199424	1.72074	1	0.199424	1.72075	2048	19	1. 0.41078;2. 48;3. 142;4. 95;5. 87;6. 259;7. 123;8. 367;9. 52;10. L;11. CTA	1. 0.78611;2. 53;3. 157;4. 100;5. 92;6. 274;7. 128;8. 382;9. 67;10. I;11. ATC	1. 0.76351;2. 66;3. 196;4. 113;5. 105;6. 313;7. 141;8. 421;9. 106;10. E;11. GAA	1. 0.52909;2. 68;3. 202;4. 115;5. 107;6. 319;7. 143;8. 427;9. 112;10. F;11. TTC	1. 0.42518;2. 69;3. 205;4. 116;5. 108;6. 322;7. 144;8. 430;9. 115;10. Q;11. CAA	1. 0.79279;2. 93;3. 277;4. 144;5. 132;6. 394;7. 168;8. 502;9. 187;10. K;11. AAA	1. 0.68859;2. 115;3. 343;4. 166;5. 154;6. 460;7. 190;8. 568;9. 253;10. L;11. CTG	1. 0.86809;2. 121;3. 361;4. 172;5. 160;6. 478;7. 196;8. 586;9. 271;10. M;11. ATG	1. 0.71416;2. 179;3. 535;4. 235;5. 218;6. 652;7. 254;8. 760;9. 445;10. E;11. GAG	1. 0.52877;2. 185;3. 553;4. 241;5. 224;6. 670;7. 260;8. 778;9. 463;10. I;11. ATT	1. 0.77109;2. 241;3. 721;4. 309;5. 283;6. 847;7. 329;8. 985;9. 532;10. P;11. CCA	1. 0.93895;2. 263;3. 787;4. 331;5. 305;6. 913;7. 351;8. 1051;9. 598;10. A;11. GCT	1. 0.92913;2. 340;3. 1018;4. 426;5. 382;6. 1144;7. 437;8. 1309;9. 748;10. V;11. GTC	1. 0.92438;2. 341;3. 1021;4. 427;5. 383;6. 1147;7. 438;8. 1312;9. 751;10. I;11. ATC	1. 0.84025;2. 358;3. 1072;4. 444;5. 400;6. 1198;7. 455;8. 1363;9. 802;10. K;11. AAA	1. 0.96181;2. 378;3. 1132;4. 464;5. 420;6. 1258;7. 475;8. 1423;9. 862;10. M;11. ATG	1. 0.5336;2. 389;3. 1165;4. 475;5. 431;6. 1291;7. 486;8. 1456;9. 895;10. T;11. ACT	1. 0.4267;2. 417;3. 1249;4. 503;5. 459;6. 1375;7. 514;8. 1540;9. 979;10. T;11. ACC	1. 0.47188;2. 418;3. 1252;4. 504;5. 460;6. 1378;7. 515;8. 1543;9. 982;10. V;11. GTA
ERS451417_02326	1717.62.peg.2353	NA	NA	NA	1	7	Cbelfantii_FRC0043,"Cdiphtheriae_NCTC11397","Cpseudotuberculosis_31","Cpseudotuberculosis_ATCC19410","Csilvaticum_KL0182","Culcerans_NCTC12077","Culcerans_NCTC7910"	0.0409915	0.0409915	3.25439	1	0.0303855	3.26029	258	0
ERS451417_02024	1717.62.peg.2029	NA	NA	NA	1	12	Cargentoratense_DSM44202,"Cdiphtheriae_NCTC11397","Cdoosanense_DSM45436","Cefficiens_YS314","Cepidermidicanis_DSM45586","Ckutscheri_DSM20755","Cpseudotuberculosis_31","Cpseudotuberculosis_ATCC19410","Csilvaticum_KL0182","Culcerans_NCTC12077","Culcerans_NCTC7910","Cureicelerivorans_IMMIBRIV2301"	0.127844	0.127844	2.24036	0.127844	0.127844	2.24036	2050	3	1. 0.43382;2. 90;3. 268;4. 126;5. 95;6. 283;7. 97;8. 289;9. 241;10. R;11. CGG	1. 0.51331;2. 102;3. 304;4. 138;5. 107;6. 319;7. 109;8. 325;9. 277;10. S;11. TCG	1. 0.42781;2. 106;3. 316;4. 142;5. 111;6. 331;7. 113;8. 337;9. 289;10. L;11. TTG
ERS451417_00729	1717.62.peg.732	NA	NA	NA	1	15	Cargentoratense_DSM44202,"Cbelfantii_FRC0043","Cdiphtheriae_NCTC11397","Cepidermidicanis_DSM45586","Ckroppenstedtii_DSM44385","Ckutscheri_DSM20755","Clactis_RW25","Cmustelae_DSM45274","Cpseudotuberculosis_31","Cpseudotuberculosis_ATCC19410","Crouxii_FRC0190","Csilvaticum_KL0182","Culcerans_NCTC12077","Culcerans_NCTC7910","Cvitaeruminis_DSM20294"	0.16175	0.16175	2.45347	0.16175	0.16175	2.45347	3330	0
ERS451417_00712	1717.62.peg.717	NA	NA	NA	1	39	Cargentoratense_DSM44202,"Catypicum_R2070","Caurimucosum_ATCC700975","Cbelfantii_FRC0043","Ccallunae_DSM20147","Ccamporealensis_DSM44610","Cdeserti_GIMN1010","Cdiphtheriae_NCTC11397","Cdoosanense_DSM45436","Cefficiens_YS314","Cepidermidicanis_DSM45586","Cfalsenii_DSM44353","Cglutamicum_ATCC13032","Cglycinophilum_AJ3170","Chalotolerans_YIM70093","Chumireducens_DSM45392","Cimitans_DSM44264","Cjeike…	0.159182	0.159182	1.49291	0.159182	0.159182	1.49291	2	1	1. 0.40146;2. 93;3. 277;4. 129;5. 129;6. 385;7. 178;8. 532;9. 217;10. E;11. GAG
ERS451417_01588	1717.62.peg.1597	NA	NA	NA	1	36	Cargentoratense_DSM44202,"Caurimucosum_ATCC700975","Cbelfantii_FRC0043","Ccallunae_DSM20147","Ccamporealensis_DSM44610","Cdeserti_GIMN1010","Cdiphtheriae_NCTC11397","Cdoosanense_DSM45436","Cefficiens_YS314","Cepidermidicanis_DSM45586","Cfalsenii_DSM44353","Cglutamicum_ATCC13032","Cglycinophilum_AJ3170","Chalotolerans_YIM70093","Chumireducens_DSM45392","Cimitans_DSM44264","Cjeikeium_K41","Ckroppen…	0.223229	0.223229	1.61054	0.223229	0.223229	1.61054	258	0
ERS451417_00027	1717.62.peg.24	NA	NA	NA	1	32	Cargentoratense_DSM44202,"Catypicum_R2070","Caurimucosum_ATCC700975","Cbelfantii_FRC0043","Ccallunae_DSM20147","Cdeserti_GIMN1010","Cdiphtheriae_NCTC11397","Cdoosanense_DSM45436","Cefficiens_YS314","Cfalsenii_DSM44353","Cglutamicum_ATCC13032","Cglycinophilum_AJ3170","Chalotolerans_YIM70093","Cjeikeium_K41","Ckroppenstedtii_DSM44385","Ckutscheri_DSM20755","Cmustelae_DSM45274","Cpseudotuberculosis_…	0.205182	0.205182	1.94021	0.205182	0.205182	1.94021	2	2	1. 0.49086;2. 79;3. 235;4. 126;5. 126;6. 376;7. 183;8. 547;9. 220;10. H;11. CAT	1. 0.46146;2. 193;3. 577;4. 246;5. 246;6. 736;7. 303;8. 907;9. 535;10. I;11. ATT
ERS451417_00715	1717.62.peg.720	NA	NA	NA	1	16	Cargentoratense_DSM44202,"Cbelfantii_FRC0043","Cdeserti_GIMN1010","Cdiphtheriae_NCTC11397","Cefficiens_YS314","Cepidermidicanis_DSM45586","Cglutamicum_ATCC13032","Ckroppenstedtii_DSM44385","Clactis_RW25","Cmustelae_DSM45274","Cpseudotuberculosis_31","Cpseudotuberculosis_ATCC19410","Crouxii_FRC0190","Culcerans_NCTC12077","Culcerans_NCTC7910","Cvitaeruminis_DSM20294"	0.174084	0.16164	2.11496	0.174084	0.16164	2.11496	2050	1	1. 0.92545;2. 30;3. 88;4. 49;5. 49;6. 145;7. 66;8. 196;9. 52;10. D;11. GAT
ERS451417_00643	1717.62.peg.647	NA	NA	NA	1	19	Cargentoratense_DSM44202,"Caurimucosum_ATCC700975","Cbelfantii_FRC0043","Cdiphtheriae_NCTC11397","Cepidermidicanis_DSM45586","Chalotolerans_YIM70093","Chumireducens_DSM45392","Ckutscheri_DSM20755","Cmustelae_DSM45274","Cpseudotuberculosis_31","Cpseudotuberculosis_ATCC19410","Crouxii_FRC0190","Csilvaticum_KL0182","Csimulans_PES1","Csingulare_IBSB52218","Ctestudinoris_DSM44614","Culcerans_NCTC12077…	0.0760268	0.0760268	1.51676	0.090659	0.0750883	1.51616	258	0
ERS451417_02356	1717.62.peg.2384	NA	NA	NA	1	9	Cbelfantii_FRC0043,"Cdiphtheriae_NCTC11397","Ckutscheri_DSM20755","Cpseudotuberculosis_31","Cpseudotuberculosis_ATCC19410","Csilvaticum_KL0182","Culcerans_NCTC12077","Culcerans_NCTC7910","Cvitaeruminis_DSM20294"	0.0853589	0.0853589	2.86553	0.0913318	0.0786756	2.86684	2	2	1. 0.90425;2. 358;3. 1072;4. 457;5. 393;6. 1177;7. 393;8. 1177;9. 988;10. D;11. GAT	1. 0.95304;2. 397;3. 1189;4. 503;5. 432;6. 1294;7. 432;8. 1294;9. 1078;10. E;11. GAG
ERS451417_01274	1717.62.peg.1282	NA	NA	NA	1	17	Cargentoratense_DSM44202,"Cbelfantii_FRC0043","Cdiphtheriae_NCTC11397","Cefficiens_YS314","Cepidermidicanis_DSM45586","Cglutamicum_ATCC13032","Ckroppenstedtii_DSM44385","Ckutscheri_DSM20755","Clactis_RW25","Cmustelae_DSM45274","Cpseudotuberculosis_31","Cpseudotuberculosis_ATCC19410","Crouxii_FRC0190","Csilvaticum_KL0182","Culcerans_NCTC12077","Culcerans_NCTC7910","Cvitaeruminis_DSM20294"	0.236819	0.236819	2.08569	0.236819	0.236819	2.0857	2306	0
ERS451417_00048	1717.62.peg.44	NA	NA	NA	1	35	Cargentoratense_DSM44202,"Catypicum_R2070","Caurimucosum_ATCC700975","Cbelfantii_FRC0043","Ccamporealensis_DSM44610","Cdeserti_GIMN1010","Cdiphtheriae_NCTC11397","Cdoosanense_DSM45436","Cefficiens_YS314","Cfalsenii_DSM44353","Cglycinophilum_AJ3170","Chalotolerans_YIM70093","Chumireducens_DSM45392","Cimitans_DSM44264","Cjeikeium_K41","Ckroppenstedtii_DSM44385","Clactis_RW25","Cmarinum_DSM44953","C…	0.115632	0.114371	1.91464	0.114495	0.114495	1.9175	3330	0
ERS451417_00954	1717.62.peg.961	NA	NA	NA	1	39	Cargentoratense_DSM44202,"Catypicum_R2070","Caurimucosum_ATCC700975","Cbelfantii_FRC0043","Ccallunae_DSM20147","Ccamporealensis_DSM44610","Cdeserti_GIMN1010","Cdiphtheriae_NCTC11397","Cdoosanense_DSM45436","Cefficiens_YS314","Cepidermidicanis_DSM45586","Cfalsenii_DSM44353","Cglutamicum_ATCC13032","Cglycinophilum_AJ3170","Chalotolerans_YIM70093","Chumireducens_DSM45392","Cimitans_DSM44264","Cjeike…	0.0837682	0.0837682	1.75908	0.0837682	0.0837682	1.75909	1282	0
ERS451417_02379	1717.62.peg.2410	NA	NA	NA	1	31	Cargentoratense_DSM44202,"Catypicum_R2070","Caurimucosum_ATCC700975","Cbelfantii_FRC0043","Ccallunae_DSM20147","Ccamporealensis_DSM44610","Cdeserti_GIMN1010","Cdiphtheriae_NCTC11397","Cdoosanense_DSM45436","Cefficiens_YS314","Cepidermidicanis_DSM45586","Cglutamicum_ATCC13032","Chalotolerans_YIM70093","Chumireducens_DSM45392","Cimitans_DSM44264","Ckutscheri_DSM20755","Cmarinum_DSM44953","Cmaris_DS…	0.16431	0.16431	1.89558	0.16431	0.16431	1.89558	2	2	1. 0.44343;2. 147;3. 439;4. 177;5. 159;6. 475;7. 170;8. 508;9. 376;10. N;11. AAC	1. 0.5227;2. 218;3. 652;4. 248;5. 230;6. 688;7. 241;8. 721;9. 589;10. H;11. CAC
ERS451417_01678	1717.62.peg.1685	NA	NA	NA	1	6	Cbelfantii_FRC0043,"Cdiphtheriae_NCTC11397","Cpseudotuberculosis_31","Cpseudotuberculosis_ATCC19410","Culcerans_NCTC12077","Culcerans_NCTC7910"	0.101869	0.101869	2.03006	0.101869	0.101869	2.03007	2050	1	1. 0.58117;2. 36;3. 106;4. 47;5. 36;6. 106;7. 36;8. 106;9. 106;10. T;11. ACC
ERS451417_01052	1717.62.peg.1062	NA	NA	NA	1	27	Cargentoratense_DSM44202,"Catypicum_R2070","Cbelfantii_FRC0043","Ccallunae_DSM20147","Cdeserti_GIMN1010","Cdiphtheriae_NCTC11397","Cefficiens_YS314","Cepidermidicanis_DSM45586","Cfalsenii_DSM44353","Cglutamicum_ATCC13032","Cglycinophilum_AJ3170","Chalotolerans_YIM70093","Chumireducens_DSM45392","Cjeikeium_K41","Cmarinum_DSM44953","Cmaris_DSM45190","Cmustelae_DSM45274","Cpseudotuberculosis_31","Cp…	0.340781	0.340781	1.66812	0.340771	0.340771	1.66812	258	0
ERS451417_00675	1717.62.peg.682	NA	NA	NA	1	37	Cargentoratense_DSM44202,"Catypicum_R2070","Caurimucosum_ATCC700975","Cbelfantii_FRC0043","Ccallunae_DSM20147","Ccamporealensis_DSM44610","Cdeserti_GIMN1010","Cdiphtheriae_NCTC11397","Cdoosanense_DSM45436","Cefficiens_YS314","Cepidermidicanis_DSM45586","Cfalsenii_DSM44353","Cglutamicum_ATCC13032","Cglycinophilum_AJ3170","Chalotolerans_YIM70093","Chumireducens_DSM45392","Cimitans_DSM44264","Cjeike…	0.218432	0.185931	1.66457	0.218431	0.185931	1.66458	3074	3	1. 0.41782;2. 8;3. 22;4. 22;5. 22;6. 64;7. 58;8. 172;9. 7;10. E;11. GAG	1. 0.53334;2. 150;3. 448;4. 198;5. 198;6. 592;7. 246;8. 736;9. 352;10. V;11. GTA	1. 0.49069;2. 248;3. 742;4. 296;5. 296;6. 886;7. 345;8. 1033;9. 619;10. G;11. GGG
ERS451417_00661	1717.62.peg.665	NA	NA	NA	1	36	Catypicum_R2070,"Caurimucosum_ATCC700975","Cbelfantii_FRC0043","Ccallunae_DSM20147","Ccamporealensis_DSM44610","Cdeserti_GIMN1010","Cdiphtheriae_NCTC11397","Cdoosanense_DSM45436","Cefficiens_YS314","Cepidermidicanis_DSM45586","Cfalsenii_DSM44353","Cglutamicum_ATCC13032","Chalotolerans_YIM70093","Chumireducens_DSM45392","Cimitans_DSM44264","Cjeikeium_K41","Ckroppenstedtii_DSM44385","Ckutscheri_DSM…	0.248735	0.248735	1.556	0.248735	0.248735	1.556	3330	0
ERS451417_00558	1717.62.peg.562	NA	NA	NA	1	22	Cargentoratense_DSM44202,"Caurimucosum_ATCC700975","Cbelfantii_FRC0043","Cdeserti_GIMN1010","Cdiphtheriae_NCTC11397","Cglutamicum_ATCC13032","Cglycinophilum_AJ3170","Cimitans_DSM44264","Cjeikeium_K41","Ckutscheri_DSM20755","Cmustelae_DSM45274","Cpseudotuberculosis_31","Cpseudotuberculosis_ATCC19410","CriegeliiPUDD83A45","Crouxii_FRC0190","Csilvaticum_KL0182","Csimulans_PES1","Csingulare_IBSB52218…	0.0796612	0.0796612	1.7328	0.0796612	0.0796612	1.7328	3074	1	1. 0.43344;2. 217;3. 649;4. 249;5. 245;6. 733;7. 337;8. 1009;9. 445;10. R;11. CGT
ERS451417_00526	1717.62.peg.529	NA	NA	NA	1	39	Cargentoratense_DSM44202,"Catypicum_R2070","Caurimucosum_ATCC700975","Cbelfantii_FRC0043","Ccallunae_DSM20147","Ccamporealensis_DSM44610","Cdeserti_GIMN1010","Cdiphtheriae_NCTC11397","Cdoosanense_DSM45436","Cefficiens_YS314","Cepidermidicanis_DSM45586","Cfalsenii_DSM44353","Cglutamicum_ATCC13032","Cglycinophilum_AJ3170","Chalotolerans_YIM70093","Chumireducens_DSM45392","Cimitans_DSM44264","Cjeike…	0.126173	0.126173	2.41436	0.126173	0.126173	2.41434	2	1	1. 0.50964;2. 310;3. 928;4. 325;5. 325;6. 973;7. 388;8. 1162;9. 757;10. E;11. GAA
ERS451417_02226	1717.62.peg.2251	NA	NA	NA	1	6	Cbelfantii_FRC0043,"Cdiphtheriae_NCTC11397","Cpseudotuberculosis_31","Cpseudotuberculosis_ATCC19410","Culcerans_NCTC12077","Culcerans_NCTC7910"	0.148691	0.148691	2.61824	0.148691	0.148691	2.61824	258	0
ERS451417_01999	1717.62.peg.2003	NA	NA	NA	1	7	Cbelfantii_FRC0043,"Cdiphtheriae_NCTC11397","Cpseudotuberculosis_31","Cpseudotuberculosis_ATCC19410","Csilvaticum_KL0182","Culcerans_NCTC12077","Culcerans_NCTC7910"	0.324498	0.318519	4.35008	0.324498	0.318519	4.35008	2	7	1. 0.49616;2. 86;3. 256;4. 86;5. 86;6. 256;7. 86;8. 256;9. 256;10. R;11. CGC	1. 0.43581;2. 337;3. 1009;4. 337;5. 337;6. 1009;7. 337;8. 1009;9. 1009;10. K;11. AAG	1. 0.46107;2. 367;3. 1099;4. 367;5. 367;6. 1099;7. 367;8. 1099;9. 1099;10. S;11. TCT	1. 0.50681;2. 368;3. 1102;4. 368;5. 368;6. 1102;7. 368;8. 1102;9. 1102;10. E;11. GAA	1. 0.52533;2. 631;3. 1891;4. 631;5. 631;6. 1891;7. 631;8. 1891;9. 1891;10. Y;11. TAC	1. 0.43694;2. 675;3. 2023;4. 675;5. 675;6. 2023;7. 675;8. 2023;9. 2023;10. S;11. TCT	1. 0.45784;2. 776;3. 2326;4. 776;5. 776;6. 2326;7. 776;8. 2326;9. 2326;10. L;11. CTC
ERS451417_00768	1717.62.peg.773	NA	NA	NA	1	39	Cargentoratense_DSM44202,"Catypicum_R2070","Caurimucosum_ATCC700975","Cbelfantii_FRC0043","Ccallunae_DSM20147","Ccamporealensis_DSM44610","Cdeserti_GIMN1010","Cdiphtheriae_NCTC11397","Cdoosanense_DSM45436","Cefficiens_YS314","Cepidermidicanis_DSM45586","Cfalsenii_DSM44353","Cglutamicum_ATCC13032","Cglycinophilum_AJ3170","Chalotolerans_YIM70093","Chumireducens_DSM45392","Cimitans_DSM44264","Cjeike…	0.0685201	0.0685201	2.05437	0.0685201	0.0685201	2.05437	1026	2	1. 0.42742;2. 375;3. 1123;4. 421;5. 421;6. 1261;7. 619;8. 1855;9. 1012;10. G;11. GGC	1. 0.45695;2. 402;3. 1204;4. 449;5. 449;6. 1345;7. 647;8. 1939;9. 1090;10. D;11. GAC
ERS451417_00140	1717.62.peg.139	NA	NA	NA	1	39	Cargentoratense_DSM44202,"Catypicum_R2070","Caurimucosum_ATCC700975","Cbelfantii_FRC0043","Ccallunae_DSM20147","Ccamporealensis_DSM44610","Cdeserti_GIMN1010","Cdiphtheriae_NCTC11397","Cdoosanense_DSM45436","Cefficiens_YS314","Cepidermidicanis_DSM45586","Cfalsenii_DSM44353","Cglutamicum_ATCC13032","Cglycinophilum_AJ3170","Chalotolerans_YIM70093","Chumireducens_DSM45392","Cimitans_DSM44264","Cjeike…	0.0568239	0.0568239	2.22648	0.0568239	0.0568239	2.22648	1282	0
ERS451417_01334	1717.62.peg.1342	NA	NA	NA	1	38	Cargentoratense_DSM44202,"Catypicum_R2070","Caurimucosum_ATCC700975","Cbelfantii_FRC0043","Ccallunae_DSM20147","Ccamporealensis_DSM44610","Cdeserti_GIMN1010","Cdiphtheriae_NCTC11397","Cdoosanense_DSM45436","Cefficiens_YS314","Cepidermidicanis_DSM45586","Cfalsenii_DSM44353","Cglutamicum_ATCC13032","Cglycinophilum_AJ3170","Chalotolerans_YIM70093","Chumireducens_DSM45392","Cimitans_DSM44264","Cjeike…	0.149548	0.149509	1.57651	0.149509	0.149509	1.5765	2	1	1. 0.48852;2. 220;3. 658;4. 247;5. 247;6. 739;7. 272;8. 814;9. 586;10. V;11. GTC
ERS451417_02120	1717.62.peg.2135	NA	NA	NA	1	36	Cargentoratense_DSM44202,"Catypicum_R2070","Caurimucosum_ATCC700975","Cbelfantii_FRC0043","Ccallunae_DSM20147","Ccamporealensis_DSM44610","Cdeserti_GIMN1010","Cdiphtheriae_NCTC11397","Cdoosanense_DSM45436","Cefficiens_YS314","Cepidermidicanis_DSM45586","Cfalsenii_DSM44353","Cglutamicum_ATCC13032","Cglycinophilum_AJ3170","Chalotolerans_YIM70093","Chumireducens_DSM45392","Cimitans_DSM44264","Cjeike…	0.127168	0.127168	1.78105	0.127168	0.127168	1.78105	258	0
ERS451417_00343	1717.62.peg.346	NA	NA	NA	1	39	Cargentoratense_DSM44202,"Catypicum_R2070","Caurimucosum_ATCC700975","Cbelfantii_FRC0043","Ccallunae_DSM20147","Ccamporealensis_DSM44610","Cdeserti_GIMN1010","Cdiphtheriae_NCTC11397","Cdoosanense_DSM45436","Cefficiens_YS314","Cepidermidicanis_DSM45586","Cfalsenii_DSM44353","Cglutamicum_ATCC13032","Cglycinophilum_AJ3170","Chalotolerans_YIM70093","Chumireducens_DSM45392","Cimitans_DSM44264","Cjeike…	0.0714526	0.0714526	2.23023	0.0714526	0.0714526	2.23023	1026	1	1. 0.4007;2. 275;3. 823;4. 348;5. 348;6. 1042;7. 489;8. 1465;9. 724;10. E;11. GAA
ERS451417_00172	1717.62.peg.170	NA	NA	NA	1	17	Caurimucosum_ATCC700975,"Cbelfantii_FRC0043","Ccallunae_DSM20147","Cdeserti_GIMN1010","Cdiphtheriae_NCTC11397","Cefficiens_YS314","Cfalsenii_DSM44353","Cglutamicum_ATCC13032","Chalotolerans_YIM70093","Ckutscheri_DSM20755","Cmaris_DSM45190","Cpseudotuberculosis_31","Cpseudotuberculosis_ATCC19410","Csilvaticum_KL0182","Csimulans_PES1","Culcerans_NCTC12077","Culcerans_NCTC7910"	0.124034	0.124034	2.37411	0.124034	0.124034	2.37412	2	9	1. 0.54348;2. 3;3. 7;4. 13;5. 6;6. 16;7. 6;8. 16;9. 4;10. D;11. GAT	1. 0.55949;2. 32;3. 94;4. 42;5. 35;6. 103;7. 35;8. 103;9. 91;10. K;11. AAG	1. 0.53649;2. 50;3. 148;4. 60;5. 53;6. 157;7. 53;8. 157;9. 145;10. A;11. GCC	1. 0.52273;2. 98;3. 292;4. 120;5. 101;6. 301;7. 101;8. 301;9. 289;10. T;11. ACC	1. 0.51742;2. 103;3. 307;4. 125;5. 106;6. 316;7. 106;8. 316;9. 304;10. F;11. TTC	1. 0.59788;2. 144;3. 430;4. 166;5. 147;6. 439;7. 147;8. 439;9. 427;10. N;11. AAC	1. 0.64877;2. 192;3. 574;4. 214;5. 195;6. 583;7. 195;8. 583;9. 571;10. I;11. ATC	1. 0.54058;2. 273;3. 817;4. 315;5. 278;6. 832;7. 302;8. 904;9. 754;10. A;11. GCC	1. 0.49978;2. 297;3. 889;4. 339;5. 302;6. 904;7. 326;8. 976;9. 826;10. I;11. ATT
ERS451417_02258	1717.62.peg.2287	NA	NA	NA	1	14	Caurimucosum_ATCC700975,"Cbelfantii_FRC0043","Ccamporealensis_DSM44610","Cdiphtheriae_NCTC11397","Ckroppenstedtii_DSM44385","Clactis_RW25","Cpseudotuberculosis_31","Cpseudotuberculosis_ATCC19410","Csilvaticum_KL0182","Csimulans_PES1","Csingulare_IBSB52218","Culcerans_NCTC12077","Culcerans_NCTC7910","Cuterequi_DSM45634"	0.127216	0.127216	1.94462	0.127216	0.127216	1.94462	2	1	1. 0.44713;2. 12;3. 34;4. 15;5. 15;6. 43;7. 15;8. 43;9. 31;10. L;11. TTG
ERS451417_01736	1717.62.peg.1740	NA	NA	NA	1	38	Cargentoratense_DSM44202,"Catypicum_R2070","Caurimucosum_ATCC700975","Cbelfantii_FRC0043","Ccallunae_DSM20147","Ccamporealensis_DSM44610","Cdeserti_GIMN1010","Cdiphtheriae_NCTC11397","Cdoosanense_DSM45436","Cefficiens_YS314","Cepidermidicanis_DSM45586","Cfalsenii_DSM44353","Cglutamicum_ATCC13032","Cglycinophilum_AJ3170","Chalotolerans_YIM70093","Chumireducens_DSM45392","Cimitans_DSM44264","Cjeike…	0.184723	0.184723	1.78793	0.184723	0.184723	1.78793	2050	1	1. 0.44828;2. 156;3. 466;4. 189;5. 189;6. 565;7. 220;8. 658;9. 349;10. V;11. GTG
ERS451417_00861	1717.62.peg.866	NA	NA	NA	1	31	Cargentoratense_DSM44202,"Catypicum_R2070","Caurimucosum_ATCC700975","Cbelfantii_FRC0043","Ccallunae_DSM20147","Ccamporealensis_DSM44610","Cdeserti_GIMN1010","Cdiphtheriae_NCTC11397","Cdoosanense_DSM45436","Cefficiens_YS314","Cepidermidicanis_DSM45586","Cfalsenii_DSM44353","Cglutamicum_ATCC13032","Cglycinophilum_AJ3170","Chumireducens_DSM45392","Cimitans_DSM44264","Ckroppenstedtii_DSM44385","Ckut…	0.105454	0.105454	1.88655	0.105454	0.105454	1.88655	2	1	1. 0.41109;2. 55;3. 163;4. 58;5. 57;6. 169;7. 57;8. 169;9. 160;10. E;11. GAG
ERS451417_01320	1717.62.peg.1328	NA	NA	NA	1	37	Cargentoratense_DSM44202,"Catypicum_R2070","Caurimucosum_ATCC700975","Cbelfantii_FRC0043","Ccallunae_DSM20147","Ccamporealensis_DSM44610","Cdeserti_GIMN1010","Cdiphtheriae_NCTC11397","Cdoosanense_DSM45436","Cefficiens_YS314","Cepidermidicanis_DSM45586","Cfalsenii_DSM44353","Cglutamicum_ATCC13032","Cglycinophilum_AJ3170","Chalotolerans_YIM70093","Chumireducens_DSM45392","Cimitans_DSM44264","Cjeike…	0.262248	0.262248	1.57685	0.262248	0.262248	1.57685	3330	0
ERS451417_00371	1717.62.peg.370	NA	NA	NA	1	39	Cargentoratense_DSM44202,"Catypicum_R2070","Caurimucosum_ATCC700975","Cbelfantii_FRC0043","Ccallunae_DSM20147","Ccamporealensis_DSM44610","Cdeserti_GIMN1010","Cdiphtheriae_NCTC11397","Cdoosanense_DSM45436","Cefficiens_YS314","Cepidermidicanis_DSM45586","Cfalsenii_DSM44353","Cglutamicum_ATCC13032","Cglycinophilum_AJ3170","Chalotolerans_YIM70093","Chumireducens_DSM45392","Cimitans_DSM44264","Cjeike…	0.106818	0.106818	1.86334	0.106818	0.106818	1.86334	2306	0
ERS451417_02234	1717.62.peg.2259	NA	NA	NA	1	6	Cbelfantii_FRC0043,"Cdiphtheriae_NCTC11397","Cpseudotuberculosis_31","Cpseudotuberculosis_ATCC19410","Culcerans_NCTC12077","Culcerans_NCTC7910"	0.402881	0.402881	4.03748	0.402881	0.402881	4.03748	258	0
ERS451417_00481	1717.62.peg.484	NA	NA	NA	1	39	Cargentoratense_DSM44202,"Catypicum_R2070","Caurimucosum_ATCC700975","Cbelfantii_FRC0043","Ccallunae_DSM20147","Ccamporealensis_DSM44610","Cdeserti_GIMN1010","Cdiphtheriae_NCTC11397","Cdoosanense_DSM45436","Cefficiens_YS314","Cepidermidicanis_DSM45586","Cfalsenii_DSM44353","Cglutamicum_ATCC13032","Cglycinophilum_AJ3170","Chalotolerans_YIM70093","Chumireducens_DSM45392","Cimitans_DSM44264","Cjeike…	0.0879588	0.0879588	2.01101	0.0879588	0.0879588	2.01101	258	0
ERS451417_00779	1717.62.peg.786	NA	NA	NA	1	34	Cargentoratense_DSM44202,"Catypicum_R2070","Caurimucosum_ATCC700975","Cbelfantii_FRC0043","Ccallunae_DSM20147","Ccamporealensis_DSM44610","Cdeserti_GIMN1010","Cdiphtheriae_NCTC11397","Cdoosanense_DSM45436","Cefficiens_YS314","Cepidermidicanis_DSM45586","Cfalsenii_DSM44353","Cglutamicum_ATCC13032","Chalotolerans_YIM70093","Chumireducens_DSM45392","Cimitans_DSM44264","Cjeikeium_K41","Ckutscheri_DSM…	0.410258	0.410258	1.5524	0.410258	0.410258	1.5524	3330	0
ERS451417_00638	1717.62.peg.642	NA	NA	NA	1	17	Cargentoratense_DSM44202,"Cbelfantii_FRC0043","Cdiphtheriae_NCTC11397","Cepidermidicanis_DSM45586","Chalotolerans_YIM70093","Chumireducens_DSM45392","Clactis_RW25","Cmarinum_DSM44953","Cmustelae_DSM45274","Cpseudotuberculosis_31","Cpseudotuberculosis_ATCC19410","Crouxii_FRC0190","Csilvaticum_KL0182","Ctestudinoris_DSM44614","Culcerans_NCTC12077","Culcerans_NCTC7910","Cvitaeruminis_DSM20294"	0.181644	0.181644	1.98935	0.181644	0.181644	1.98935	2050	1	1. 0.43948;2. 207;3. 619;4. 657;5. 224;6. 670;7. 233;8. 697;9. 451;10. A;11. GCC
ERS451417_01463	1717.62.peg.1473	NA	NA	NA	1	30	Cargentoratense_DSM44202,"Catypicum_R2070","Caurimucosum_ATCC700975","Cbelfantii_FRC0043","Ccallunae_DSM20147","Ccamporealensis_DSM44610","Cdeserti_GIMN1010","Cdiphtheriae_NCTC11397","Cdoosanense_DSM45436","Cefficiens_YS314","Cepidermidicanis_DSM45586","Cglutamicum_ATCC13032","Chalotolerans_YIM70093","Chumireducens_DSM45392","Cimitans_DSM44264","Ckutscheri_DSM20755","Cmarinum_DSM44953","Cmaris_DS…	0.05828	0.05828	1.25301	0.05828	0.05828	1.25301	3330	0
ERS451417_00098	1717.62.peg.96	NA	NA	NA	1	10	Cbelfantii_FRC0043,"Cdiphtheriae_NCTC11397","Cmustelae_DSM45274","Cpseudotuberculosis_31","Cpseudotuberculosis_ATCC19410","Crouxii_FRC0190","Csilvaticum_KL0182","Culcerans_NCTC12077","Culcerans_NCTC7910","Cvitaeruminis_DSM20294"	0.139959	0.135613	3.08935	0.139959	0.135613	3.08935	258	0
ERS451417_02304	1717.62.peg.2331	NA	NA	NA	1	5	Cbelfantii_FRC0043,"Cdiphtheriae_NCTC11397","Cpseudotuberculosis_31","Cpseudotuberculosis_ATCC19410","Csilvaticum_KL0182"	0.458722	0.458635	5.28614	0.458645	0.458645	5.28614	258	0
ERS451417_01600	1717.62.peg.1609	NA	NA	NA	1	35	Cargentoratense_DSM44202,"Catypicum_R2070","Caurimucosum_ATCC700975","Cbelfantii_FRC0043","Ccallunae_DSM20147","Ccamporealensis_DSM44610","Cdeserti_GIMN1010","Cdiphtheriae_NCTC11397","Cdoosanense_DSM45436","Cefficiens_YS314","Cepidermidicanis_DSM45586","Cglutamicum_ATCC13032","Cglycinophilum_AJ3170","Chalotolerans_YIM70093","Chumireducens_DSM45392","Cimitans_DSM44264","Cjeikeium_K41","Ckutscheri_…	0.247465	0.247465	1.74057	0.247465	0.247465	1.74056	3074	1	1. 0.40495;2. 161;3. 481;4. 223;5. 174;6. 520;7. 188;8. 562;9. 409;10. D;11. GAT
ERS451417_01205	1717.62.peg.1213	NA	NA	NA	1	8	Cbelfantii_FRC0043,"Cdiphtheriae_NCTC11397","Cpseudotuberculosis_31","Cpseudotuberculosis_ATCC19410","Crouxii_FRC0190","Culcerans_NCTC12077","Culcerans_NCTC7910","Cvitaeruminis_DSM20294"	0.111911	0.111911	2.50382	0.111911	0.111911	2.50381	258	0
ERS451417_00633	1717.62.peg.637	NA	NA	NA	1	39	Cargentoratense_DSM44202,"Catypicum_R2070","Caurimucosum_ATCC700975","Cbelfantii_FRC0043","Ccallunae_DSM20147","Ccamporealensis_DSM44610","Cdeserti_GIMN1010","Cdiphtheriae_NCTC11397","Cdoosanense_DSM45436","Cefficiens_YS314","Cepidermidicanis_DSM45586","Cfalsenii_DSM44353","Cglutamicum_ATCC13032","Cglycinophilum_AJ3170","Chalotolerans_YIM70093","Chumireducens_DSM45392","Cimitans_DSM44264","Cjeike…	0.359061	0.116001	1.60812	0.116902	0.116902	1.60465	3330	0
ERS451417_00842	1717.62.peg.847	NA	NA	NA	1	39	Cargentoratense_DSM44202,"Catypicum_R2070","Caurimucosum_ATCC700975","Cbelfantii_FRC0043","Ccallunae_DSM20147","Ccamporealensis_DSM44610","Cdeserti_GIMN1010","Cdiphtheriae_NCTC11397","Cdoosanense_DSM45436","Cefficiens_YS314","Cepidermidicanis_DSM45586","Cfalsenii_DSM44353","Cglutamicum_ATCC13032","Cglycinophilum_AJ3170","Chalotolerans_YIM70093","Chumireducens_DSM45392","Cimitans_DSM44264","Cjeike…	0.105136	0.105136	1.8076	0.105136	0.105136	1.80759	2	1	1. 0.46893;2. 69;3. 205;4. 72;5. 72;6. 214;7. 72;8. 214;9. 190;10. P;11. CCA
ERS451417_01799	1717.62.peg.1804	NA	NA	NA	1	38	Cargentoratense_DSM44202,"Catypicum_R2070","Caurimucosum_ATCC700975","Cbelfantii_FRC0043","Ccallunae_DSM20147","Ccamporealensis_DSM44610","Cdeserti_GIMN1010","Cdiphtheriae_NCTC11397","Cdoosanense_DSM45436","Cefficiens_YS314","Cepidermidicanis_DSM45586","Cfalsenii_DSM44353","Cglutamicum_ATCC13032","Cglycinophilum_AJ3170","Chalotolerans_YIM70093","Chumireducens_DSM45392","Cimitans_DSM44264","Cjeike…	0.156473	0.156473	2.08718	0.156473	0.156473	2.08717	258	0
ERS451417_00893	1717.62.peg.899	NA	NA	NA	1	23	Catypicum_R2070,"Caurimucosum_ATCC700975","Cbelfantii_FRC0043","Cdiphtheriae_NCTC11397","Cfalsenii_DSM44353","Cglycinophilum_AJ3170","Cimitans_DSM44264","Cjeikeium_K41","Ckroppenstedtii_DSM44385","Ckutscheri_DSM20755","Clactis_RW25","Cpseudotuberculosis_31","Cpseudotuberculosis_ATCC19410","CriegeliiPUDD83A45","Crouxii_FRC0190","Csilvaticum_KL0182","Csimulans_PES1","Csingulare_IBSB52218","Cterpeno…	0.184114	0.184114	1.91418	0.184124	0.184114	1.91418	2	3	1. 0.84289;2. 75;3. 223;4. 78;5. 78;6. 232;7. 99;8. 295;9. 166;10. A;11. GCG	1. 0.41464;2. 207;3. 619;4. 210;5. 210;6. 628;7. 231;8. 691;9. 562;10. I;11. ATC	1. 0.56529;2. 231;3. 691;4. 234;5. 234;6. 700;7. 255;8. 763;9. 634;10. A;11. GCG
ERS451417_00572	1717.62.peg.575	NA	NA	NA	1	38	Cargentoratense_DSM44202,"Catypicum_R2070","Caurimucosum_ATCC700975","Cbelfantii_FRC0043","Ccallunae_DSM20147","Ccamporealensis_DSM44610","Cdeserti_GIMN1010","Cdiphtheriae_NCTC11397","Cdoosanense_DSM45436","Cefficiens_YS314","Cepidermidicanis_DSM45586","Cfalsenii_DSM44353","Cglutamicum_ATCC13032","Cglycinophilum_AJ3170","Chalotolerans_YIM70093","Chumireducens_DSM45392","Cimitans_DSM44264","Cjeike…	0.14858	0.14858	1.47854	0.14858	0.14858	1.47854	3074	2	1. 0.46468;2. 32;3. 94;4. 52;5. 52;6. 154;7. 57;8. 169;9. 73;10. E;11. GAG	1. 0.40959;2. 99;3. 295;4. 121;5. 120;6. 358;7. 134;8. 400;9. 169;10. A;11. GCA
ERS451417_01962	1717.62.peg.1962	NA	NA	NA	1	16	Catypicum_R2070,"Caurimucosum_ATCC700975","Cbelfantii_FRC0043","Ccallunae_DSM20147","Cdeserti_GIMN1010","Cdiphtheriae_NCTC11397","Cefficiens_YS314","Cglutamicum_ATCC13032","Cglycinophilum_AJ3170","Ckutscheri_DSM20755","Cpseudotuberculosis_31","Cpseudotuberculosis_ATCC19410","Csingulare_IBSB52218","Culcerans_NCTC12077","Culcerans_NCTC7910","Cvitaeruminis_DSM20294"	0.124171	0.124171	2.54927	0.124171	0.124171	2.54928	2050	5	1. 0.46026;2. 45;3. 133;4. 85;5. 85;6. 253;7. 99;8. 295;9. 97;10. N;11. AAT	1. 0.43947;2. 77;3. 229;4. 121;5. 117;6. 349;7. 131;8. 391;9. 187;10. V;11. GTC	1. 0.46393;2. 230;3. 688;4. 280;5. 270;6. 808;7. 284;8. 850;9. 610;10. A;11. GCA	1. 0.43447;2. 462;3. 1384;4. 514;5. 502;6. 1504;7. 516;8. 1546;9. 1270;10. D;11. GAC	1. 0.41282;2. 524;3. 1570;4. 576;5. 564;6. 1690;7. 578;8. 1732;9. 1456;10. A;11. GCA
ERS451417_01416	1717.62.peg.1422	NA	NA	NA	1	35	Cargentoratense_DSM44202,"Catypicum_R2070","Caurimucosum_ATCC700975","Cbelfantii_FRC0043","Ccallunae_DSM20147","Ccamporealensis_DSM44610","Cdeserti_GIMN1010","Cdiphtheriae_NCTC11397","Cdoosanense_DSM45436","Cefficiens_YS314","Cepidermidicanis_DSM45586","Cfalsenii_DSM44353","Cglutamicum_ATCC13032","Cglycinophilum_AJ3170","Chalotolerans_YIM70093","Cimitans_DSM44264","Cjeikeium_K41","Ckroppenstedtii…	0.104812	0.104812	1.45948	0.104812	0.104812	1.45948	1282	0
ERS451417_02054	1717.62.peg.2066	NA	NA	NA	1	10	Cbelfantii_FRC0043,"Cdiphtheriae_NCTC11397","Cepidermidicanis_DSM45586","Cmustelae_DSM45274","Cpseudotuberculosis_31","Cpseudotuberculosis_ATCC19410","Csilvaticum_KL0182","Culcerans_NCTC12077","Culcerans_NCTC7910","Cvitaeruminis_DSM20294"	0.36818	0.0615097	2.26927	0.386364	0.0517265	2.28172	2	1	1. 0.94133;2. 341;3. 1021;4. 490;5. 402;6. 1204;7. 410;8. 1228;9. 838;10. N;11. AAC
ERS451417_01977	1717.62.peg.1977	NA	NA	NA	1	38	Cargentoratense_DSM44202,"Catypicum_R2070","Caurimucosum_ATCC700975","Cbelfantii_FRC0043","Ccallunae_DSM20147","Ccamporealensis_DSM44610","Cdeserti_GIMN1010","Cdiphtheriae_NCTC11397","Cdoosanense_DSM45436","Cefficiens_YS314","Cepidermidicanis_DSM45586","Cfalsenii_DSM44353","Cglutamicum_ATCC13032","Cglycinophilum_AJ3170","Chalotolerans_YIM70093","Chumireducens_DSM45392","Cimitans_DSM44264","Cjeike…	0.101116	0.101116	2.20184	0.101116	0.101116	2.20183	3074	1	1. 0.50431;2. 38;3. 112;4. 38;5. 38;6. 112;7. 38;8. 112;9. 109;10. Q;11. CAG
ERS451417_01944	1717.62.peg.1942	NA	NA	NA	1	16	Catypicum_R2070,"Caurimucosum_ATCC700975","Cbelfantii_FRC0043","Cdiphtheriae_NCTC11397","Cjeikeium_K41","Ckroppenstedtii_DSM44385","Clactis_RW25","Cpseudotuberculosis_31","Cpseudotuberculosis_ATCC19410","CriegeliiPUDD83A45","Csilvaticum_KL0182","Csimulans_PES1","Culcerans_NCTC12077","Culcerans_NCTC7910","Curealyticum_DSM7109","Cuterequi_DSM45634"	0.110201	0.110201	2.16025	0.110201	0.110201	2.16027	2306	0
ERS451417_00317	1717.62.peg.319	NA	NA	NA	1	39	Cargentoratense_DSM44202,"Catypicum_R2070","Caurimucosum_ATCC700975","Cbelfantii_FRC0043","Ccallunae_DSM20147","Ccamporealensis_DSM44610","Cdeserti_GIMN1010","Cdiphtheriae_NCTC11397","Cdoosanense_DSM45436","Cefficiens_YS314","Cepidermidicanis_DSM45586","Cfalsenii_DSM44353","Cglutamicum_ATCC13032","Cglycinophilum_AJ3170","Chalotolerans_YIM70093","Chumireducens_DSM45392","Cimitans_DSM44264","Cjeike…	0.174083	0.174083	1.5986	0.174083	0.174083	1.5986	3074	3	1. 0.44537;2. 104;3. 310;4. 135;5. 135;6. 403;7. 169;8. 505;9. 187;10. T;11. ACC	1. 0.64425;2. 203;3. 607;4. 235;5. 235;6. 703;7. 269;8. 805;9. 481;10. A;11. GCG	1. 0.57394;2. 246;3. 736;4. 282;5. 282;6. 844;7. 318;8. 952;9. 574;10. F;11. TTT
ERS451417_01203	1717.62.peg.1211	NA	NA	NA	1	39	Cargentoratense_DSM44202,"Catypicum_R2070","Caurimucosum_ATCC700975","Cbelfantii_FRC0043","Ccallunae_DSM20147","Ccamporealensis_DSM44610","Cdeserti_GIMN1010","Cdiphtheriae_NCTC11397","Cdoosanense_DSM45436","Cefficiens_YS314","Cepidermidicanis_DSM45586","Cfalsenii_DSM44353","Cglutamicum_ATCC13032","Cglycinophilum_AJ3170","Chalotolerans_YIM70093","Chumireducens_DSM45392","Cimitans_DSM44264","Cjeike…	0.219964	0.156513	1.99318	0.219964	0.156513	1.99318	2050	1	1. 0.68578;2. 117;3. 349;4. 124;5. 124;6. 370;7. 132;8. 394;9. 265;10. R;11. CGT
ERS451417_01899	1717.62.peg.1896	NA	NA	NA	1	7	Cbelfantii_FRC0043,"Cdiphtheriae_NCTC11397","Cpseudotuberculosis_31","Cpseudotuberculosis_ATCC19410","Csilvaticum_KL0182","Culcerans_NCTC12077","Culcerans_NCTC7910"	0.114779	0.0762006	3.45589	0.114779	0.0762006	3.45589	2	2	1. 0.40568;2. 49;3. 145;4. 53;5. 49;6. 145;7. 49;8. 145;9. 145;10. A;11. GCC	1. 0.43998;2. 52;3. 154;4. 56;5. 52;6. 154;7. 52;8. 154;9. 154;10. A;11. GCT
ERS451417_01012	1717.62.peg.1023	NA	NA	NA	1	30	Cargentoratense_DSM44202,"Caurimucosum_ATCC700975","Cbelfantii_FRC0043","Ccallunae_DSM20147","Ccamporealensis_DSM44610","Cdeserti_GIMN1010","Cdiphtheriae_NCTC11397","Cdoosanense_DSM45436","Cefficiens_YS314","Cglutamicum_ATCC13032","Chalotolerans_YIM70093","Chumireducens_DSM45392","Cimitans_DSM44264","Ckutscheri_DSM20755","Cmarinum_DSM44953","Cmaris_DSM45190","Cmustelae_DSM45274","Cpseudotuberculo…	0.143885	0.143885	1.54686	0.143885	0.143885	1.54686	2050	2	1. 0.61205;2. 323;3. 967;4. 392;5. 346;6. 1036;7. 376;8. 1126;9. 709;10. L;11. TTG	1. 0.42346;2. 426;3. 1276;4. 517;5. 466;6. 1396;7. 515;8. 1543;9. 934;10. S;11. TCG
ERS451417_00095	1717.62.peg.93	NA	NA	NA	1	11	Cbelfantii_FRC0043,"Cdiphtheriae_NCTC11397","Cglutamicum_ATCC13032","Cglycinophilum_AJ3170","Cpseudotuberculosis_31","Cpseudotuberculosis_ATCC19410","Crouxii_FRC0190","Csilvaticum_KL0182","Cterpenotabidum_Y11","Culcerans_NCTC12077","Culcerans_NCTC7910"	0.0745362	0.0745362	1.93962	0.0745362	0.0745362	1.93962	2050	1	1. 0.41029;2. 138;3. 412;4. 167;5. 159;6. 475;7. 174;8. 520;9. 277;10. S;11. TCG
[truncated: 106 more rows]
