# Supplementary material for: Evidence of episodic positive selection in Corynebacterium diphtheriae complex of species and its implementations in identification of drug and vaccine targets
Source: PeerJ. 2022 Feb 16;10:e12662. doi: 10.7717/peerj.12662 (PMC8857904; doi:10.7717/peerj.12662)
Supplement: Supplemental Information 10 [file peerj-10-12662-s010.xlsx]

## Sheet: Cs
Gene	Transcript	Bonferroni	FDR	P-Value	P-Value raw	Number of species included	Species included	HA foreground omega	HA background omega	HA kappa	H0 foreground omega	H0 background omega	H0 kappa	Correction code	Number of Sites under positive Selection	Site under positve Selection 1(1. Probability to be under positive selection;2. Position in amino acid sequence of anchor species;3. Position in nucleotide sequence of anchor species;4.Position in main protein alignment:fastp.clustalw.aln;5. Position in protein clustal subalignment: .aln;6. Position in to codon backtranslated clustal subalignment: Codon_aln.fasta; 7. Position in prank alignment (…	Site under positve Selection 2	Site under positve Selection 3	Site under positve Selection 4	Site under positve Selection 5	Site under positve Selection 6	Site under positve Selection 7	Site under positve Selection 8	Site under positve Selection 9	Site under positve Selection 10	Site under positve Selection 11	Site under positve Selection 12	Site under positve Selection 13	Site under positve Selection 14
ERS451417_00486	1717.62.peg.489	0.09099	0.09099	0.0101	0.0101	6	Cbelfantii_FRC0043,"Cdiphtheriae_NCTC11397","Cpseudotuberculosis_ATCC19410","Crouxii_FRC0190","Csilvaticum_KL0182","Culcerans_NCTC7910"	3.09404	0.194194	2.4801	0.205497	0.205497	2.45252	0	5	1. 0.45334;2. 109;3. 325;4. 138;5. 116;6. 346;7. 116;8. 346;9. 295;10. R;11. CGA	1. 0.67586;2. 169;3. 505;4. 261;5. 184;6. 550;7. 176;8. 526;9. 445;10. H;11. CAC	1. 0.4223;2. 187;3. 559;4. 282;5. 202;6. 604;7. 210;8. 628;9. 490;10. A;11. GCG	1. 0.47918;2. 400;3. 1198;4. 621;5. 415;6. 1243;7. 435;8. 1303;9. 1057;10. L;11. CTA	1. 0.7576;2. 421;3. 1261;4. 649;5. 436;6. 1306;7. 456;8. 1366;9. 1120;10. A;11. GCA
ERS451417_00462	1717.62.peg.466	0.59346	0.150885	0.0659	0.0659	39	Cargentoratense_DSM44202,"Catypicum_R2070","Caurimucosum_ATCC700975","Cbelfantii_FRC0043","Ccallunae_DSM20147","Ccamporealensis_DSM44610","Cdeserti_GIMN1010","Cdiphtheriae_NCTC11397","Cdoosanense_DSM45436","Cefficiens_YS314","Cepidermidicanis_DSM45586","Cfalsenii_DSM44353","Cglutamicum_ATCC13032","Cglycinophilum_AJ3170","Chalotolerans_YIM70093","Chumireducens_DSM45392","Cimitans_DSM44264","Cjeike…	0.929389	0.174158	1.33323	0.545804	0.22541	1.419	0	3	1. 0.85973;2. 47;3. 139;4. 48;5. 48;6. 142;7. 48;8. 142;9. 139;10. V;11. GTT	1. 0.85722;2. 49;3. 145;4. 50;5. 50;6. 148;7. 50;8. 148;9. 145;10. A;11. GCT	1. 0.86281;2. 97;3. 289;4. 98;5. 98;6. 292;7. 98;8. 292;9. 289;10. A;11. GCT
ERS451417_00520	1717.62.peg.524	0.60228	0.150885	0.0669	0.0669	7	Cbelfantii_FRC0043,"Cdiphtheriae_NCTC11397","Cpseudotuberculosis_31","Cpseudotuberculosis_ATCC19410","Csilvaticum_KL0182","Culcerans_NCTC12077","Culcerans_NCTC7910"	1.84668	0.26868	2.93085	0.269432	0.269432	2.92861	0	5	1. 0.41846;2. 328;3. 982;4. 346;5. 345;6. 1033;7. 355;8. 1063;9. 910;10. I;11. ATC	1. 0.44212;2. 366;3. 1096;4. 385;5. 384;6. 1150;7. 394;8. 1180;9. 1024;10. A;11. GCA	1. 0.40747;2. 378;3. 1132;4. 397;5. 396;6. 1186;7. 406;8. 1216;9. 1060;10. D;11. GAC	1. 0.84807;2. 766;3. 2296;4. 802;5. 798;6. 2392;7. 808;8. 2422;9. 2209;10. A;11. GCC	1. 0.43745;2. 1053;3. 3157;4. 1094;5. 1085;6. 3253;7. 1095;8. 3283;9. 3022;10. R;11. CGG
ERS451417_00405	1717.62.peg.405	0.60354	0.150885	0.0671	0.0671	39	Cargentoratense_DSM44202,"Catypicum_R2070","Caurimucosum_ATCC700975","Cbelfantii_FRC0043","Ccallunae_DSM20147","Ccamporealensis_DSM44610","Cdeserti_GIMN1010","Cdiphtheriae_NCTC11397","Cdoosanense_DSM45436","Cefficiens_YS314","Cepidermidicanis_DSM45586","Cfalsenii_DSM44353","Cglutamicum_ATCC13032","Cglycinophilum_AJ3170","Chalotolerans_YIM70093","Chumireducens_DSM45392","Cimitans_DSM44264","Cjeike…	5.95772	0.156637	2.81418	0.38008	0.15669	2.81636	0	1	1. 0.8857;2. 55;3. 163;4. 76;5. 76;6. 226;7. 89;8. 265;9. 121;10. A;11. GCT
ERS451417_01542	1717.62.peg.1551	1	0.69885	0.442	0.442	38	Cargentoratense_DSM44202,"Catypicum_R2070","Caurimucosum_ATCC700975","Cbelfantii_FRC0043","Ccallunae_DSM20147","Ccamporealensis_DSM44610","Cdeserti_GIMN1010","Cdiphtheriae_NCTC11397","Cdoosanense_DSM45436","Cefficiens_YS314","Cepidermidicanis_DSM45586","Cfalsenii_DSM44353","Cglutamicum_ATCC13032","Cglycinophilum_AJ3170","Chalotolerans_YIM70093","Chumireducens_DSM45392","Cimitans_DSM44264","Cjeike…	77.3637	0.206828	2.17487	1	0.206771	2.17401	0	1	1. 0.98422;2. 20;3. 58;4. 22;5. 22;6. 64;7. 22;8. 64;9. 52;10. R;11. CGC
1717.62.peg.244	1717.62.peg.244	1	0.69885	0.466	0.466	39	Cargentoratense_DSM44202,"Catypicum_R2070","Caurimucosum_ATCC700975","Cbelfantii_FRC0043","Ccallunae_DSM20147","Ccamporealensis_DSM44610","Cdeserti_GIMN1010","Cdiphtheriae_NCTC11397","Cdoosanense_DSM45436","Cefficiens_YS314","Cepidermidicanis_DSM45586","Cfalsenii_DSM44353","Cglutamicum_ATCC13032","Cglycinophilum_AJ3170","Chalotolerans_YIM70093","Chumireducens_DSM45392","Cimitans_DSM44264","Cjeike…	63.5831	0.155741	1.48019	0.99999	0.155666	1.47404	0	1	1. 0.98533;2. 46;3. 136;4. 74;5. 74;6. 220;7. 74;8. 220;9. 136;10. Q;11. CAG
ERS451417_00819	1717.62.peg.825	1	1	1	1	8	Cbelfantii_FRC0043,"Cdiphtheriae_NCTC11397","Cpseudotuberculosis_31","Cpseudotuberculosis_ATCC19410","Crouxii_FRC0190","Csilvaticum_KL0182","Culcerans_NCTC12077","Culcerans_NCTC7910"	1	0.0416504	2.54263	0.379729	0.0452688	2.53	0	7	1. 0.90022;2. 8;3. 22;4. 39;5. 8;6. 22;7. 8;8. 22;9. 16;10. A;11. GCG	1. 0.77253;2. 78;3. 232;4. 118;5. 78;6. 232;7. 78;8. 232;9. 226;10. E;11. GAG	1. 0.86946;2. 93;3. 277;4. 133;5. 93;6. 277;7. 93;8. 277;9. 271;10. V;11. GTT	1. 0.50018;2. 150;3. 448;4. 197;5. 152;6. 454;7. 162;8. 484;9. 394;10. P;11. CCC	1. 0.4115;2. 151;3. 451;4. 198;5. 153;6. 457;7. 163;8. 487;9. 397;10. A;11. GCT	1. 0.80422;2. 157;3. 469;4. 204;5. 159;6. 475;7. 169;8. 505;9. 415;10. Q;11. CAA	1. 0.85222;2. 159;3. 475;4. 206;5. 161;6. 481;7. 171;8. 511;9. 421;10. D;11. GAT
ERS451417_00757	1717.62.peg.762	1	1	1	1	39	Cargentoratense_DSM44202,"Catypicum_R2070","Caurimucosum_ATCC700975","Cbelfantii_FRC0043","Ccallunae_DSM20147","Ccamporealensis_DSM44610","Cdeserti_GIMN1010","Cdiphtheriae_NCTC11397","Cdoosanense_DSM45436","Cefficiens_YS314","Cepidermidicanis_DSM45586","Cfalsenii_DSM44353","Cglutamicum_ATCC13032","Cglycinophilum_AJ3170","Chalotolerans_YIM70093","Chumireducens_DSM45392","Cimitans_DSM44264","Cjeike…	1	0.156202	2.33389	0.99999	0.156202	2.33388	0	1	1. 0.94011;2. 82;3. 244;4. 82;5. 82;6. 244;7. 82;8. 244;9. 241;10. A;11. GCT
ERS451417_00783	1717.62.peg.790	1	1	1	1	36	Cargentoratense_DSM44202,"Catypicum_R2070","Caurimucosum_ATCC700975","Cbelfantii_FRC0043","Ccallunae_DSM20147","Ccamporealensis_DSM44610","Cdeserti_GIMN1010","Cdiphtheriae_NCTC11397","Cdoosanense_DSM45436","Cefficiens_YS314","Cepidermidicanis_DSM45586","Cfalsenii_DSM44353","Cglutamicum_ATCC13032","Cglycinophilum_AJ3170","Chalotolerans_YIM70093","Chumireducens_DSM45392","Cimitans_DSM44264","Cjeike…	1	0.190212	1.09609	1	0.190212	1.09609	0	3	1. 0.93891;2. 65;3. 193;4. 67;5. 66;6. 196;7. 72;8. 214;9. 142;10. V;11. GTA	1. 0.61958;2. 83;3. 247;4. 85;5. 84;6. 250;7. 90;8. 268;9. 196;10. Y;11. TAC	1. 0.92201;2. 100;3. 298;4. 102;5. 101;6. 301;7. 107;8. 319;9. 247;10. E;11. GAA
ERS451417_01720	1717.62.peg.1723	NA	NA	NA	3.19e-14	20	Caurimucosum_ATCC700975,"Cbelfantii_FRC0043","Ccallunae_DSM20147","Cdeserti_GIMN1010","Cdiphtheriae_NCTC11397","Cdoosanense_DSM45436","Cefficiens_YS314","Cepidermidicanis_DSM45586","Cglutamicum_ATCC13032","Chalotolerans_YIM70093","Chumireducens_DSM45392","Cmarinum_DSM44953","Cpseudotuberculosis_31","Cpseudotuberculosis_ATCC19410","Csilvaticum_KL0182","Csingulare_IBSB52218","Ctestudinoris_DSM44614…	0.247717	0.247717	1.57881	0.999983	0.243739	1.58966	3330	0
ERS451417_01214	1717.62.peg.1222	NA	NA	NA	1.8e-06	26	Cargentoratense_DSM44202,"Caurimucosum_ATCC700975","Ccamporealensis_DSM44610","Cdiphtheriae_NCTC11397","Cdoosanense_DSM45436","Cepidermidicanis_DSM45586","Chalotolerans_YIM70093","Chumireducens_DSM45392","Cimitans_DSM44264","Cjeikeium_K41","Cmarinum_DSM44953","Cmaris_DSM45190","Cmustelae_DSM45274","Cpseudotuberculosis_31","Cpseudotuberculosis_ATCC19410","CriegeliiPUDD83A45","Crouxii_FRC0190","Csi…	0.226874	0.226874	1.67114	1	0.228866	1.67709	3074	1	1. 0.55671;2. 178;3. 532;4. 244;5. 203;6. 607;7. 332;8. 994;9. 304;10. G;11. GGG
ERS451417_02175	1717.62.peg.2201	NA	NA	NA	2.45e-05	7	Cbelfantii_FRC0043,"Cdiphtheriae_NCTC11397","Cpseudotuberculosis_31","Cpseudotuberculosis_ATCC19410","Csilvaticum_KL0182","Culcerans_NCTC12077","Culcerans_NCTC7910"	0.572685	0.0919574	2.78736	0.0959092	0.0959092	2.77426	2	9	1. 0.47558;2. 27;3. 79;4. 50;5. 34;6. 100;7. 34;8. 100;9. 79;10. L;11. CTC	1. 0.95755;2. 30;3. 88;4. 53;5. 37;6. 109;7. 37;8. 109;9. 88;10. I;11. ATC	1. 0.45721;2. 87;3. 259;4. 110;5. 94;6. 280;7. 94;8. 280;9. 259;10. L;11. CTG	1. 0.40851;2. 90;3. 268;4. 113;5. 97;6. 289;7. 97;8. 289;9. 268;10. I;11. ATT	1. 0.84301;2. 137;3. 409;4. 180;5. 148;6. 442;7. 151;8. 451;9. 337;10. E;11. GAG	1. 0.40777;2. 173;3. 517;4. 223;5. 184;6. 550;7. 187;8. 559;9. 445;10. S;11. TCG	1. 0.45922;2. 189;3. 565;4. 239;5. 200;6. 598;7. 203;8. 607;9. 493;10. P;11. CCG	1. 0.47511;2. 311;3. 931;4. 362;5. 322;6. 964;7. 325;8. 973;9. 859;10. L;11. CTC	1. 0.96033;2. 602;3. 1804;4. 670;5. 613;6. 1837;7. 616;8. 1846;9. 1732;10. E;11. GAG
ERS451417_01740	1717.62.peg.1744	NA	NA	NA	0.0003	6	Cdiphtheriae_NCTC11397,"Cpseudotuberculosis_31","Cpseudotuberculosis_ATCC19410","Csilvaticum_KL0182","Culcerans_NCTC12077","Culcerans_NCTC7910"	1.64778	0.198504	2.80276	0.201592	0.201592	2.74272	2048	9	1. 0.41438;2. 94;3. 280;4. 124;5. 99;6. 295;7. 114;8. 340;9. 205;10. K;11. AAG	1. 0.41494;2. 98;3. 292;4. 128;5. 103;6. 307;7. 118;8. 352;9. 217;10. E;11. GAA	1. 0.5871;2. 196;3. 586;4. 229;5. 203;6. 607;7. 219;8. 655;9. 484;10. Q;11. CAG	1. 0.49774;2. 208;3. 622;4. 241;5. 215;6. 643;7. 231;8. 691;9. 520;10. T;11. ACA	1. 0.9502;2. 356;3. 1066;4. 398;5. 369;6. 1105;7. 385;8. 1153;9. 940;10. E;11. GAA	1. 0.95965;2. 365;3. 1093;4. 407;5. 378;6. 1132;7. 394;8. 1180;9. 967;10. E;11. GAA	1. 0.42091;2. 433;3. 1297;4. 490;5. 446;6. 1336;7. 464;8. 1390;9. 1105;10. D;11. GAT	1. 0.43522;2. 674;3. 2020;4. 763;5. 710;6. 2128;7. 756;8. 2266;9. 1561;10. K;11. AAG	1. 0.42822;2. 1009;3. 3025;4. 1380;5. 1079;6. 3235;7. 1141;8. 3421;9. 2413;10. T;11. ACT
ERS451417_01225	1717.62.peg.1233	NA	NA	NA	0.0115	5	Cbelfantii_FRC0043,"Cdiphtheriae_NCTC11397","CriegeliiPUDD83A45","Crouxii_FRC0190","Csilvaticum_KL0182"	104.991	0.185759	1.51403	0.283565	0.206623	1.50457	4096	4	1. 0.64981;2. 20;3. 58;4. 42;5. 32;6. 94;7. 41;8. 121;9. 22;10. L;11. CTA	1. 0.43868;2. 45;3. 133;4. 68;5. 58;6. 172;7. 67;8. 199;9. 97;10. H;11. CAT	1. 0.40587;2. 56;3. 166;4. 99;5. 69;6. 205;7. 79;8. 235;9. 118;10. G;11. GGA	1. 0.68177;2. 73;3. 217;4. 116;5. 86;6. 256;7. 96;8. 286;9. 169;10. Y;11. TAC
ERS451417_00326	1717.62.peg.328	NA	NA	NA	0.0134	39	Cargentoratense_DSM44202,"Catypicum_R2070","Caurimucosum_ATCC700975","Cbelfantii_FRC0043","Ccallunae_DSM20147","Ccamporealensis_DSM44610","Cdeserti_GIMN1010","Cdiphtheriae_NCTC11397","Cdoosanense_DSM45436","Cefficiens_YS314","Cepidermidicanis_DSM45586","Cfalsenii_DSM44353","Cglutamicum_ATCC13032","Cglycinophilum_AJ3170","Chalotolerans_YIM70093","Chumireducens_DSM45392","Cimitans_DSM44264","Cjeike…	0.412841	0.207111	1.67822	0.259454	0.207096	1.67698	1026	4	1. 0.99209;2. 90;3. 268;4. 119;5. 119;6. 355;7. 290;8. 868;9. 208;10. A;11. GCC	1. 0.98771;2. 116;3. 346;4. 145;5. 145;6. 433;7. 316;8. 946;9. 286;10. Q;11. CAG	1. 0.52515;2. 203;3. 607;4. 232;5. 232;6. 694;7. 405;8. 1213;9. 508;10. A;11. GCT	1. 0.6766;2. 208;3. 622;4. 237;5. 237;6. 709;7. 410;8. 1228;9. 523;10. A;11. GCG
ERS451417_01959	1717.62.peg.1959	NA	NA	NA	0.0169	37	Cargentoratense_DSM44202,"Catypicum_R2070","Caurimucosum_ATCC700975","Cbelfantii_FRC0043","Ccallunae_DSM20147","Ccamporealensis_DSM44610","Cdeserti_GIMN1010","Cdiphtheriae_NCTC11397","Cdoosanense_DSM45436","Cefficiens_YS314","Cepidermidicanis_DSM45586","Cfalsenii_DSM44353","Cglutamicum_ATCC13032","Cglycinophilum_AJ3170","Chalotolerans_YIM70093","Chumireducens_DSM45392","Cimitans_DSM44264","Cjeike…	0.387995	0.102059	1.86809	0.146402	0.102023	1.87146	2	2	1. 0.99181;2. 37;3. 109;4. 56;5. 56;6. 166;7. 73;8. 217;9. 76;10. T;11. ACC	1. 0.65082;2. 174;3. 520;4. 194;5. 194;6. 580;7. 215;8. 643;9. 445;10. M;11. ATG
ERS451417_01397	1717.62.peg.1410	NA	NA	NA	0.0206	7	Cbelfantii_FRC0043,"Cdiphtheriae_NCTC11397","Cpseudotuberculosis_31","Cpseudotuberculosis_ATCC19410","Csilvaticum_KL0182","Culcerans_NCTC12077","Culcerans_NCTC7910"	10.7007	0.253849	3.25972	0.322404	0.25512	3.23144	2048	3	1. 0.64809;2. 99;3. 295;4. 114;5. 107;6. 319;7. 117;8. 349;9. 187;10. A;11. GCA	1. 0.93867;2. 126;3. 376;4. 141;5. 134;6. 400;7. 144;8. 430;9. 268;10. L;11. CTC	1. 0.5462;2. 131;3. 391;4. 146;5. 139;6. 415;7. 149;8. 445;9. 280;10. P;11. CCA
ERS451417_02176	1717.62.peg.2202	NA	NA	NA	0.0388	4	Cdiphtheriae_NCTC11397,"Cpseudotuberculosis_31","Csilvaticum_KL0182","Culcerans_NCTC12077"	0.0500395	0.0500395	2.48249	0.0345	0.0345	2.45465	2050	1	1. 0.45754;2. 181;3. 541;4. 338;5. 184;6. 550;7. 198;8. 592;9. 409;10. L;11. TTG
ERS451417_00518	1717.62.peg.522	NA	NA	NA	0.0469	9	Cbelfantii_FRC0043,"Cdiphtheriae_NCTC11397","Cjeikeium_K41","Clactis_RW25","Cpseudotuberculosis_31","Cpseudotuberculosis_ATCC19410","Csilvaticum_KL0182","Culcerans_NCTC12077","Culcerans_NCTC7910"	0.129921	0.0838685	3.46757	0.0857075	0.0857075	3.44599	2	4	1. 0.48299;2. 68;3. 202;4. 118;5. 108;6. 322;7. 108;8. 322;9. 157;10. A;11. GCG	1. 0.47518;2. 106;3. 316;4. 156;5. 146;6. 436;7. 146;8. 436;9. 271;10. G;11. GGG	1. 0.4339;2. 123;3. 367;4. 173;5. 163;6. 487;7. 163;8. 487;9. 322;10. L;11. CTC	1. 0.48157;2. 135;3. 403;4. 185;5. 175;6. 523;7. 175;8. 523;9. 358;10. S;11. TCG
ERS451417_01379	1717.62.peg.1388	NA	NA	NA	0.0827	7	Cbelfantii_FRC0043,"Cdiphtheriae_NCTC11397","Cpseudotuberculosis_31","Cpseudotuberculosis_ATCC19410","Csilvaticum_KL0182","Culcerans_NCTC12077","Culcerans_NCTC7910"	0.235339	0.170649	3.20394	0.171713	0.171713	3.17177	2	8	1. 0.48283;2. 70;3. 208;4. 192;5. 87;6. 259;7. 87;8. 259;9. 181;10. S;11. TCT	1. 0.61208;2. 81;3. 241;4. 208;5. 98;6. 292;7. 100;8. 298;9. 202;10. V;11. GTT	1. 0.68849;2. 124;3. 370;4. 253;5. 141;6. 421;7. 143;8. 427;9. 316;10. L;11. TTA	1. 0.63526;2. 201;3. 601;4. 334;5. 218;6. 652;7. 224;8. 670;9. 520;10. D;11. GAT	1. 0.40121;2. 238;3. 712;4. 375;5. 255;6. 763;7. 261;8. 781;9. 631;10. H;11. CAT	1. 0.62054;2. 284;3. 850;4. 452;5. 301;6. 901;7. 307;8. 919;9. 769;10. F;11. TTT	1. 0.65798;2. 325;3. 973;4. 493;5. 342;6. 1024;7. 348;8. 1042;9. 892;10. A;11. GCC	1. 0.44389;2. 336;3. 1006;4. 523;5. 353;6. 1057;7. 359;8. 1075;9. 925;10. R;11. CGT
ERS451417_01474	1717.62.peg.1484	NA	NA	NA	0.112	21	Cargentoratense_DSM44202,"Catypicum_R2070","Cbelfantii_FRC0043","Ccallunae_DSM20147","Ccamporealensis_DSM44610","Cdeserti_GIMN1010","Cdiphtheriae_NCTC11397","Cdoosanense_DSM45436","Cfalsenii_DSM44353","Cglycinophilum_AJ3170","Chumireducens_DSM45392","Ckutscheri_DSM20755","Cmaris_DSM45190","Cmustelae_DSM45274","Cpseudotuberculosis_31","Cpseudotuberculosis_ATCC19410","Csilvaticum_KL0182","Csimulans…	22.167	0.315798	2.21429	0.368176	0.317111	2.22257	4096	1	1. 0.40081;2. 61;3. 181;4. 72;5. 65;6. 193;7. 70;8. 208;9. 178;10. Q;11. CAG
ERS451417_00975	1717.62.peg.985	NA	NA	NA	0.112	36	Cargentoratense_DSM44202,"Catypicum_R2070","Caurimucosum_ATCC700975","Cbelfantii_FRC0043","Ccallunae_DSM20147","Ccamporealensis_DSM44610","Cdeserti_GIMN1010","Cdiphtheriae_NCTC11397","Cdoosanense_DSM45436","Cefficiens_YS314","Cepidermidicanis_DSM45586","Cfalsenii_DSM44353","Cglutamicum_ATCC13032","Chalotolerans_YIM70093","Chumireducens_DSM45392","Cimitans_DSM44264","Cjeikeium_K41","Ckroppenstedti…	0.435028	0.205888	1.70796	0.21918	0.205861	1.70618	2050	6	1. 0.56203;2. 40;3. 118;4. 54;5. 54;6. 160;7. 81;8. 241;9. 22;10. R;11. CGC	1. 0.47191;2. 74;3. 220;4. 93;5. 93;6. 277;7. 125;8. 373;9. 79;10. M;11. ATG	1. 0.4899;2. 89;3. 265;4. 108;5. 108;6. 322;7. 140;8. 418;9. 124;10. R;11. AGA	1. 0.45733;2. 98;3. 292;4. 117;5. 117;6. 349;7. 149;8. 445;9. 151;10. A;11. GCC	1. 0.96718;2. 255;3. 763;4. 275;5. 275;6. 823;7. 345;8. 1033;9. 445;10. E;11. GAG	1. 0.54993;2. 269;3. 805;4. 289;5. 289;6. 865;7. 359;8. 1075;9. 487;10. P;11. CCT
ERS451417_00545	1717.62.peg.549	NA	NA	NA	0.128	8	Ccallunae_DSM20147,"Cdiphtheriae_NCTC11397","Cepidermidicanis_DSM45586","Chumireducens_DSM45392","Cmarinum_DSM44953","Csilvaticum_KL0182","Culcerans_NCTC12077","Culcerans_NCTC7910"	0.231351	0.178069	2.22773	0.184612	0.184612	2.20737	3074	3	1. 0.52091;2. 127;3. 379;4. 143;5. 136;6. 406;7. 159;8. 475;9. 235;10. I;11. ATT	1. 0.44506;2. 320;3. 958;4. 422;5. 359;6. 1075;7. 429;8. 1285;9. 595;10. A;11. GCG	1. 0.91765;2. 327;3. 979;4. 429;5. 366;6. 1096;7. 436;8. 1306;9. 616;10. A;11. GCG
ERS451417_00969	1717.62.peg.977	NA	NA	NA	0.14	13	Caurimucosum_ATCC700975,"Cbelfantii_FRC0043","Cdiphtheriae_NCTC11397","Cepidermidicanis_DSM45586","Ckutscheri_DSM20755","Clactis_RW25","Cpseudotuberculosis_31","Cpseudotuberculosis_ATCC19410","Crouxii_FRC0190","Csilvaticum_KL0182","Ctestudinoris_DSM44614","Culcerans_NCTC12077","Culcerans_NCTC7910"	0.278606	0.20197	2.57421	0.210832	0.207615	2.58974	2050	1	1. 0.93326;2. 123;3. 367;4. 199;5. 155;6. 463;7. 188;8. 562;9. 253;10. A;11. GCA
ERS451417_02323	1717.62.peg.2350	NA	NA	NA	0.147	18	Catypicum_R2070,"Cbelfantii_FRC0043","Ccallunae_DSM20147","Cdiphtheriae_NCTC11397","Chalotolerans_YIM70093","Chumireducens_DSM45392","Ckutscheri_DSM20755","Cmarinum_DSM44953","Cmustelae_DSM45274","Cpseudotuberculosis_31","Cpseudotuberculosis_ATCC19410","CriegeliiPUDD83A45","Csilvaticum_KL0182","Ctestudinoris_DSM44614","Culcerans_NCTC12077","Culcerans_NCTC7910","Cureicelerivorans_IMMIBRIV2301","Cv…	0.735075	0.306074	1.32574	0.361488	0.30039	1.32707	3074	1	1. 0.83188;2. 50;3. 148;4. 72;5. 71;6. 211;7. 90;8. 268;9. 130;10. K;11. AAG
ERS451417_00007	1717.62.peg.8	NA	NA	NA	0.15	6	Cbelfantii_FRC0043,"Cdiphtheriae_NCTC11397","Cglutamicum_ATCC13032","Crouxii_FRC0190","Csilvaticum_KL0182","Culcerans_NCTC7910"	0.408571	0.227213	2.92746	0.280284	0.229605	2.9071	2	3	1. 0.93997;2. 38;3. 112;4. 44;5. 38;6. 112;7. 38;8. 112;9. 103;10. V;11. GTA	1. 0.7548;2. 46;3. 136;4. 52;5. 46;6. 136;7. 46;8. 136;9. 127;10. V;11. GTA	1. 0.55113;2. 72;3. 214;4. 80;5. 72;6. 214;7. 72;8. 214;9. 205;10. R;11. CGT
ERS451417_00685	1717.62.peg.691	NA	NA	NA	0.16	11	Cargentoratense_DSM44202,"Catypicum_R2070","Cbelfantii_FRC0043","Cdiphtheriae_NCTC11397","Cglutamicum_ATCC13032","Ckroppenstedtii_DSM44385","Ckutscheri_DSM20755","Cmaris_DSM45190","Cmustelae_DSM45274","Csilvaticum_KL0182","Cterpenotabidum_Y11"	29.8877	0.421022	1.73995	0.454631	0.422569	1.73096	6144	2	1. 0.85146;2. 110;3. 328;4. 128;5. 128;6. 382;7. 150;8. 448;9. 196;10. S;11. AGT	1. 0.56511;2. 212;3. 634;4. 233;5. 233;6. 697;7. 255;8. 763;9. 466;10. P;11. CCC
ERS451417_00386	1717.62.peg.386	NA	NA	NA	0.181	11	Cargentoratense_DSM44202,"Catypicum_R2070","Cbelfantii_FRC0043","Cdiphtheriae_NCTC11397","Cpseudotuberculosis_31","Cpseudotuberculosis_ATCC19410","Crouxii_FRC0190","Csilvaticum_KL0182","Culcerans_NCTC12077","Culcerans_NCTC7910","Cuterequi_DSM45634"	0.259636	0.198069	2.59378	0.227023	0.197954	2.59841	2	2	1. 0.54915;2. 260;3. 778;4. 298;5. 298;6. 892;7. 306;8. 916;9. 625;10. L;11. CTA	1. 0.97649;2. 261;3. 781;4. 299;5. 299;6. 895;7. 307;8. 919;9. 628;10. V;11. GTA
ERS451417_01233	1717.62.peg.1241	NA	NA	NA	0.222	14	Cargentoratense_DSM44202,"Cbelfantii_FRC0043","Cdiphtheriae_NCTC11397","Cepidermidicanis_DSM45586","Ckutscheri_DSM20755","Clactis_RW25","Cmustelae_DSM45274","Cpseudotuberculosis_31","Cpseudotuberculosis_ATCC19410","Crouxii_FRC0190","Csilvaticum_KL0182","Culcerans_NCTC12077","Culcerans_NCTC7910","Cvitaeruminis_DSM20294"	0.184276	0.152178	2.85829	0.152791	0.152791	2.84372	2	5	1. 0.52883;2. 27;3. 79;4. 50;5. 50;6. 148;7. 87;8. 259;9. 55;10. V;11. GTA	1. 0.42247;2. 36;3. 106;4. 59;5. 59;6. 175;7. 96;8. 286;9. 82;10. I;11. ATT	1. 0.43435;2. 359;3. 1075;4. 408;5. 408;6. 1222;7. 510;8. 1528;9. 877;10. I;11. ATC	1. 0.47997;2. 429;3. 1285;4. 478;5. 478;6. 1432;7. 580;8. 1738;9. 1087;10. E;11. GAA	1. 0.50214;2. 458;3. 1372;4. 507;5. 507;6. 1519;7. 609;8. 1825;9. 1174;10. T;11. ACG
ERS451417_01582	1717.62.peg.1591	NA	NA	NA	0.223	37	Cargentoratense_DSM44202,"Catypicum_R2070","Caurimucosum_ATCC700975","Cbelfantii_FRC0043","Ccallunae_DSM20147","Ccamporealensis_DSM44610","Cdeserti_GIMN1010","Cdiphtheriae_NCTC11397","Cdoosanense_DSM45436","Cefficiens_YS314","Cepidermidicanis_DSM45586","Cfalsenii_DSM44353","Cglutamicum_ATCC13032","Cglycinophilum_AJ3170","Chalotolerans_YIM70093","Chumireducens_DSM45392","Cimitans_DSM44264","Cjeike…	0.29738	0.144201	1.63741	0.21194	0.144237	1.63666	1026	5	1. 0.93775;2. 73;3. 217;4. 80;5. 80;6. 238;7. 85;8. 253;9. 181;10. E;11. GAG	1. 0.70883;2. 76;3. 226;4. 83;5. 83;6. 247;7. 88;8. 262;9. 190;10. A;11. GCG	1. 0.65756;2. 78;3. 232;4. 85;5. 85;6. 253;7. 90;8. 268;9. 196;10. V;11. GTT	1. 0.65429;2. 176;3. 526;4. 183;5. 183;6. 547;7. 188;8. 562;9. 490;10. V;11. GTG	1. 0.73784;2. 215;3. 643;4. 222;5. 222;6. 664;7. 227;8. 679;9. 607;10. E;11. GAG
ERS451417_00512	1717.62.peg.516	NA	NA	NA	0.226	8	Cbelfantii_FRC0043,"Cdiphtheriae_NCTC11397","Cpseudotuberculosis_31","Cpseudotuberculosis_ATCC19410","Crouxii_FRC0190","Csilvaticum_KL0182","Culcerans_NCTC12077","Culcerans_NCTC7910"	0.21601	0.0696479	3.73428	0.153274	0.0702083	3.73092	2050	4	1. 0.65388;2. 117;3. 349;4. 210;5. 117;6. 349;7. 122;8. 364;9. 286;10. F;11. TTT	1. 0.64472;2. 204;3. 610;4. 297;5. 204;6. 610;7. 209;8. 625;9. 544;10. P;11. CCG	1. 0.84421;2. 257;3. 769;4. 388;5. 257;6. 769;7. 275;8. 823;9. 634;10. E;11. GAA	1. 0.50746;2. 262;3. 784;4. 393;5. 262;6. 784;7. 280;8. 838;9. 649;10. G;11. GGG
ERS451417_01865	1717.62.peg.1867	NA	NA	NA	0.229	38	Cargentoratense_DSM44202,"Catypicum_R2070","Caurimucosum_ATCC700975","Cbelfantii_FRC0043","Ccallunae_DSM20147","Ccamporealensis_DSM44610","Cdeserti_GIMN1010","Cdiphtheriae_NCTC11397","Cdoosanense_DSM45436","Cefficiens_YS314","Cepidermidicanis_DSM45586","Cfalsenii_DSM44353","Cglutamicum_ATCC13032","Cglycinophilum_AJ3170","Chalotolerans_YIM70093","Chumireducens_DSM45392","Cimitans_DSM44264","Cjeike…	1.49484	0.0616305	1.38402	0.0653431	0.0653431	1.40241	1024	1	1. 0.97152;2. 125;3. 373;4. 145;5. 145;6. 433;7. 280;8. 838;9. 268;10. P;11. CCA
ERS451417_01235	1717.62.peg.1243	NA	NA	NA	0.26	15	Cargentoratense_DSM44202,"Cbelfantii_FRC0043","Cdiphtheriae_NCTC11397","Cepidermidicanis_DSM45586","Ckroppenstedtii_DSM44385","Ckutscheri_DSM20755","Clactis_RW25","Cmustelae_DSM45274","Cpseudotuberculosis_31","Cpseudotuberculosis_ATCC19410","Crouxii_FRC0190","Csilvaticum_KL0182","Culcerans_NCTC12077","Culcerans_NCTC7910","Cvitaeruminis_DSM20294"	999	0.136095	2.59022	0.974093	0.136619	2.58751	2308	0
ERS451417_01944	1717.62.peg.1942	NA	NA	NA	0.348	16	Catypicum_R2070,"Caurimucosum_ATCC700975","Cbelfantii_FRC0043","Cdiphtheriae_NCTC11397","Cjeikeium_K41","Ckroppenstedtii_DSM44385","Clactis_RW25","Cpseudotuberculosis_31","Cpseudotuberculosis_ATCC19410","CriegeliiPUDD83A45","Csilvaticum_KL0182","Csimulans_PES1","Culcerans_NCTC12077","Culcerans_NCTC7910","Curealyticum_DSM7109","Cuterequi_DSM45634"	0.139324	0.109646	2.16073	0.123832	0.109506	2.15975	2050	1	1. 0.89077;2. 98;3. 292;4. 115;5. 115;6. 343;7. 134;8. 400;9. 70;10. H;11. CAC
ERS451417_01600	1717.62.peg.1609	NA	NA	NA	0.359	35	Cargentoratense_DSM44202,"Catypicum_R2070","Caurimucosum_ATCC700975","Cbelfantii_FRC0043","Ccallunae_DSM20147","Ccamporealensis_DSM44610","Cdeserti_GIMN1010","Cdiphtheriae_NCTC11397","Cdoosanense_DSM45436","Cefficiens_YS314","Cepidermidicanis_DSM45586","Cglutamicum_ATCC13032","Cglycinophilum_AJ3170","Chalotolerans_YIM70093","Chumireducens_DSM45392","Cimitans_DSM44264","Cjeikeium_K41","Ckutscheri_…	0.39852	0.247269	1.74223	0.298098	0.247215	1.74227	3074	5	1. 0.49012;2. 39;3. 115;4. 85;5. 48;6. 142;7. 62;8. 184;9. 61;10. D;11. GAC	1. 0.41769;2. 65;3. 193;4. 123;5. 74;6. 220;7. 88;8. 262;9. 139;10. A;11. GCA	1. 0.55294;2. 97;3. 289;4. 159;5. 110;6. 328;7. 124;8. 370;9. 217;10. I;11. ATC	1. 0.84042;2. 138;3. 412;4. 200;5. 151;6. 451;7. 165;8. 493;9. 340;10. R;11. CGA	1. 0.59153;2. 153;3. 457;4. 215;5. 166;6. 496;7. 180;8. 538;9. 385;10. L;11. TTG
ERS451417_00928	1717.62.peg.935	NA	NA	NA	0.393	20	Caurimucosum_ATCC700975,"Cbelfantii_FRC0043","Ccamporealensis_DSM44610","Cdiphtheriae_NCTC11397","Cdoosanense_DSM45436","Chalotolerans_YIM70093","Chumireducens_DSM45392","Cmarinum_DSM44953","Cmaris_DSM45190","Cpseudotuberculosis_31","Cpseudotuberculosis_ATCC19410","Crouxii_FRC0190","Csilvaticum_KL0182","Csimulans_PES1","Csingulare_IBSB52218","Ctestudinoris_DSM44614","Culcerans_NCTC12077","Culcera…	0.24674	0.20144	1.57964	0.226466	0.201454	1.58121	3074	3	1. 0.43631;2. 76;3. 226;4. 142;5. 84;6. 250;7. 108;8. 322;9. 79;10. G;11. GGC	1. 0.87097;2. 85;3. 253;4. 151;5. 93;6. 277;7. 117;8. 349;9. 106;10. N;11. AAC	1. 0.55412;2. 91;3. 271;4. 157;5. 99;6. 295;7. 123;8. 367;9. 124;10. D;11. GAC
ERS451417_02304	1717.62.peg.2331	NA	NA	NA	0.394	5	Cbelfantii_FRC0043,"Cdiphtheriae_NCTC11397","Cpseudotuberculosis_31","Cpseudotuberculosis_ATCC19410","Csilvaticum_KL0182"	0.499431	0.459726	5.49589	0.458645	0.458645	5.28614	4098	4	1. 0.45715;2. 60;3. 178;4. 140;5. 64;6. 190;7. 64;8. 190;9. 160;10. G;11. GGT	1. 0.51285;2. 134;3. 400;4. 216;5. 138;6. 412;7. 138;8. 412;9. 382;10. G;11. GGC	1. 0.4788;2. 216;3. 646;4. 302;5. 221;6. 661;7. 221;8. 661;9. 628;10. E;11. GAA	1. 0.53284;2. 266;3. 796;4. 364;5. 271;6. 811;7. 271;8. 811;9. 778;10. Q;11. CAG
ERS451417_00570	1717.62.peg.573	NA	NA	NA	0.4	7	Cbelfantii_FRC0043,"Cdiphtheriae_NCTC11397","Cpseudotuberculosis_31","Cpseudotuberculosis_ATCC19410","Crouxii_FRC0190","Csilvaticum_KL0182","Culcerans_NCTC7910"	0.27408	0.236123	2.60721	0.237453	0.237443	2.5938	2	4	1. 0.54683;2. 67;3. 199;4. 161;5. 67;6. 199;7. 67;8. 199;9. 199;10. A;11. GCC	1. 0.60239;2. 162;3. 484;4. 315;5. 162;6. 484;7. 162;8. 484;9. 484;10. R;11. CGT	1. 0.51522;2. 179;3. 535;4. 332;5. 179;6. 535;7. 179;8. 535;9. 535;10. V;11. GTT	1. 0.62594;2. 241;3. 721;4. 402;5. 241;6. 721;7. 241;8. 721;9. 721;10. Q;11. CAG
ERS451417_00716	1717.62.peg.721	NA	NA	NA	0.45	31	Cargentoratense_DSM44202,"Caurimucosum_ATCC700975","Cbelfantii_FRC0043","Ccallunae_DSM20147","Ccamporealensis_DSM44610","Cdeserti_GIMN1010","Cdiphtheriae_NCTC11397","Cefficiens_YS314","Cepidermidicanis_DSM45586","Cfalsenii_DSM44353","Cglycinophilum_AJ3170","Chalotolerans_YIM70093","Chumireducens_DSM45392","Cimitans_DSM44264","Cjeikeium_K41","Cmarinum_DSM44953","Cmaris_DSM45190","Cmustelae_DSM4527…	0.341828	0.175273	1.69561	0.176453	0.176453	1.69648	3330	0
ERS451417_00467	1717.62.peg.471	NA	NA	NA	0.461	10	Cbelfantii_FRC0043,"Cdiphtheriae_NCTC11397","Ckutscheri_DSM20755","Cpseudotuberculosis_31","Cpseudotuberculosis_ATCC19410","Crouxii_FRC0190","Csilvaticum_KL0182","Culcerans_NCTC12077","Culcerans_NCTC7910","Cvitaeruminis_DSM20294"	0.166083	0.0944393	1.82037	0.117675	0.0970689	1.81919	2	6	1. 0.55601;2. 55;3. 163;4. 65;5. 65;6. 193;7. 82;8. 244;9. 73;10. D;11. GAC	1. 0.48072;2. 68;3. 202;4. 78;5. 78;6. 232;7. 95;8. 283;9. 112;10. A;11. GCT	1. 0.54796;2. 164;3. 490;4. 175;5. 174;6. 520;7. 191;8. 571;9. 400;10. S;11. TCT	1. 0.47322;2. 213;3. 637;4. 234;5. 223;6. 667;7. 240;8. 718;9. 547;10. D;11. GAC	1. 0.4298;2. 231;3. 691;4. 252;5. 241;6. 721;7. 258;8. 772;9. 601;10. N;11. AAC	1. 0.60281;2. 295;3. 883;4. 317;5. 305;6. 913;7. 322;8. 964;9. 793;10. A;11. GCT
ERS451417_00188	1717.62.peg.184	NA	NA	NA	0.466	39	Cargentoratense_DSM44202,"Catypicum_R2070","Caurimucosum_ATCC700975","Cbelfantii_FRC0043","Ccallunae_DSM20147","Ccamporealensis_DSM44610","Cdeserti_GIMN1010","Cdiphtheriae_NCTC11397","Cdoosanense_DSM45436","Cefficiens_YS314","Cepidermidicanis_DSM45586","Cfalsenii_DSM44353","Cglutamicum_ATCC13032","Cglycinophilum_AJ3170","Chalotolerans_YIM70093","Chumireducens_DSM45392","Cimitans_DSM44264","Cjeike…	0.171362	0.147246	1.86423	0.164013	0.147237	1.86491	2	4	1. 0.89818;2. 61;3. 181;4. 81;5. 81;6. 241;7. 97;8. 289;9. 109;10. K;11. AAA	1. 0.40887;2. 64;3. 190;4. 84;5. 84;6. 250;7. 100;8. 298;9. 118;10. T;11. ACT	1. 0.44894;2. 178;3. 532;4. 198;5. 198;6. 592;7. 214;8. 640;9. 460;10. K;11. AAA	1. 0.51895;2. 223;3. 667;4. 243;5. 243;6. 727;7. 259;8. 775;9. 595;10. A;11. GCC
ERS451417_00632	1717.62.peg.636	NA	NA	NA	0.468	9	Cbelfantii_FRC0043,"Cdiphtheriae_NCTC11397","Cpseudotuberculosis_31","Cpseudotuberculosis_ATCC19410","Crouxii_FRC0190","Csilvaticum_KL0182","Culcerans_NCTC12077","Culcerans_NCTC7910","Cvitaeruminis_DSM20294"	0.136815	0.0940929	2.74437	0.112459	0.112459	2.7809	2	1	1. 0.43314;2. 48;3. 142;4. 139;5. 96;6. 286;7. 103;8. 307;9. 139;10. A;11. GCG
ERS451417_01186	1717.62.peg.1195	NA	NA	NA	0.469	10	Cbelfantii_FRC0043,"Cdiphtheriae_NCTC11397","Cmustelae_DSM45274","Cpseudotuberculosis_31","Cpseudotuberculosis_ATCC19410","Crouxii_FRC0190","Csilvaticum_KL0182","Culcerans_NCTC12077","Culcerans_NCTC7910","Cvitaeruminis_DSM20294"	0.141121	0.121231	3.98902	0.123748	0.123748	3.98983	2	2	1. 0.47378;2. 31;3. 91;4. 39;5. 39;6. 115;7. 39;8. 115;9. 88;10. R;11. AGG	1. 0.43527;2. 168;3. 502;4. 177;5. 177;6. 529;7. 177;8. 529;9. 499;10. S;11. TCT
ERS451417_00815	1717.62.peg.821	NA	NA	NA	0.472	31	Catypicum_R2070,"Caurimucosum_ATCC700975","Cbelfantii_FRC0043","Ccallunae_DSM20147","Ccamporealensis_DSM44610","Cdeserti_GIMN1010","Cdiphtheriae_NCTC11397","Cefficiens_YS314","Cepidermidicanis_DSM45586","Cfalsenii_DSM44353","Cglutamicum_ATCC13032","Cglycinophilum_AJ3170","Chalotolerans_YIM70093","Chumireducens_DSM45392","Cimitans_DSM44264","Cjeikeium_K41","Cmarinum_DSM44953","Cmustelae_DSM45274",…	0.165591	0.129092	1.92639	0.14158	0.129073	1.92493	3074	5	1. 0.59897;2. 109;3. 325;4. 129;5. 129;6. 385;7. 260;8. 778;9. 136;10. T;11. ACC	1. 0.84332;2. 219;3. 655;4. 247;5. 247;6. 739;7. 388;8. 1162;9. 418;10. I;11. ATC	1. 0.63503;2. 306;3. 916;4. 334;5. 334;6. 1000;7. 475;8. 1423;9. 679;10. I;11. ATC	1. 0.60378;2. 359;3. 1075;4. 387;5. 387;6. 1159;7. 528;8. 1582;9. 838;10. V;11. GTG	1. 0.52136;2. 365;3. 1093;4. 393;5. 393;6. 1177;7. 534;8. 1600;9. 856;10. F;11. TTC
ERS451417_01236	1717.62.peg.1244	NA	NA	NA	0.488	13	Cbelfantii_FRC0043,"Cdiphtheriae_NCTC11397","Cepidermidicanis_DSM45586","Ckroppenstedtii_DSM44385","Ckutscheri_DSM20755","Cmustelae_DSM45274","Cpseudotuberculosis_31","Cpseudotuberculosis_ATCC19410","Crouxii_FRC0190","Csilvaticum_KL0182","Culcerans_NCTC12077","Culcerans_NCTC7910","Cvitaeruminis_DSM20294"	0.294817	0.201492	1.71464	0.280149	0.200583	1.66979	2050	6	1. 0.98572;2. 50;3. 148;4. 97;5. 89;6. 265;7. 125;8. 373;9. 58;10. Q;11. CAG	1. 0.57183;2. 67;3. 199;4. 114;5. 106;6. 316;7. 142;8. 424;9. 109;10. D;11. GAT	1. 0.46027;2. 68;3. 202;4. 115;5. 107;6. 319;7. 143;8. 427;9. 112;10. F;11. TTC	1. 0.59031;2. 161;3. 481;4. 217;5. 200;6. 598;7. 236;8. 706;9. 391;10. I;11. ATC	1. 0.45874;2. 243;3. 727;4. 311;5. 285;6. 853;7. 331;8. 991;9. 538;10. S;11. TCC	1. 0.52369;2. 398;3. 1192;4. 484;5. 440;6. 1318;7. 495;8. 1483;9. 922;10. E;11. GAG
ERS451417_00549	1717.62.peg.553	NA	NA	NA	0.494	12	Cargentoratense_DSM44202,"Cbelfantii_FRC0043","Cdiphtheriae_NCTC11397","Clactis_RW25","Cmustelae_DSM45274","Cpseudotuberculosis_ATCC19410","Crouxii_FRC0190","Csilvaticum_KL0182","Csimulans_PES1","Culcerans_NCTC12077","Culcerans_NCTC7910","Curealyticum_DSM7109"	0.207048	0.177433	2.22466	0.186329	0.186329	2.24183	2	4	1. 0.50801;2. 14;3. 40;4. 20;5. 20;6. 58;7. 22;8. 64;9. 28;10. I;11. ATC	1. 0.48651;2. 48;3. 142;4. 54;5. 54;6. 160;7. 56;8. 166;9. 130;10. L;11. CTT	1. 0.45588;2. 67;3. 199;4. 82;5. 82;6. 244;7. 84;8. 250;9. 181;10. V;11. GTC	1. 0.57549;2. 176;3. 526;4. 202;5. 202;6. 604;7. 206;8. 616;9. 451;10. G;11. GGG
ERS451417_00212	1717.62.peg.209	NA	NA	NA	0.496	11	Cbelfantii_FRC0043,"Cdiphtheriae_NCTC11397","Ckroppenstedtii_DSM44385","Clactis_RW25","Cmustelae_DSM45274","Cpseudotuberculosis_31","Cpseudotuberculosis_ATCC19410","Crouxii_FRC0190","Csilvaticum_KL0182","Culcerans_NCTC12077","Culcerans_NCTC7910"	0.0540097	0.0423946	2.43282	0.042801	0.042801	2.39382	2	2	1. 0.41354;2. 276;3. 826;4. 298;5. 298;6. 892;7. 310;8. 928;9. 721;10. H;11. CAC	1. 0.4171;2. 348;3. 1042;4. 371;5. 371;6. 1111;7. 383;8. 1147;9. 937;10. T;11. ACG
ERS451417_00221	1717.62.peg.218	NA	NA	NA	0.513	10	Cbelfantii_FRC0043,"Cdiphtheriae_NCTC11397","Ckutscheri_DSM20755","Cpseudotuberculosis_31","Cpseudotuberculosis_ATCC19410","Crouxii_FRC0190","Csilvaticum_KL0182","Culcerans_NCTC12077","Culcerans_NCTC7910","Cvitaeruminis_DSM20294"	0.121611	0.0812201	2.40196	0.0842599	0.0842599	2.41012	2050	4	1. 0.489;2. 252;3. 754;4. 305;5. 272;6. 814;7. 273;8. 817;9. 691;10. N;11. AAC	1. 0.57773;2. 330;3. 988;4. 403;5. 352;6. 1054;7. 357;8. 1069;9. 850;10. A;11. GCC	1. 0.55367;2. 387;3. 1159;4. 462;5. 410;6. 1228;7. 417;8. 1249;9. 979;10. S;11. AGC	1. 0.69521;2. 390;3. 1168;4. 465;5. 413;6. 1237;7. 420;8. 1258;9. 988;10. A;11. GCA
ERS451417_00717	1717.62.peg.722	NA	NA	NA	0.523	12	Cargentoratense_DSM44202,"Cbelfantii_FRC0043","Cdiphtheriae_NCTC11397","Cepidermidicanis_DSM45586","Ckutscheri_DSM20755","Cmustelae_DSM45274","Cpseudotuberculosis_31","Crouxii_FRC0190","Csilvaticum_KL0182","Culcerans_NCTC12077","Culcerans_NCTC7910","Cvitaeruminis_DSM20294"	0.290006	0.200661	2.34953	0.26122	0.200176	2.35591	2050	6	1. 0.41064;2. 54;3. 160;4. 98;5. 78;6. 232;7. 119;8. 355;9. 94;10. V;11. GTG	1. 0.58492;2. 56;3. 166;4. 100;5. 80;6. 238;7. 121;8. 361;9. 100;10. I;11. ATC	1. 0.43125;2. 103;3. 307;4. 151;5. 131;6. 391;7. 179;8. 535;9. 205;10. P;11. CCA	1. 0.40838;2. 124;3. 370;4. 172;5. 152;6. 454;7. 200;8. 598;9. 268;10. D;11. GAC	1. 0.40129;2. 139;3. 415;4. 187;5. 167;6. 499;7. 215;8. 643;9. 313;10. A;11. GCG	1. 0.97513;2. 185;3. 553;4. 233;5. 213;6. 637;7. 261;8. 781;9. 451;10. E;11. GAG
ERS451417_02030	1717.62.peg.2035	NA	NA	NA	0.531	38	Cargentoratense_DSM44202,"Catypicum_R2070","Caurimucosum_ATCC700975","Cbelfantii_FRC0043","Ccallunae_DSM20147","Ccamporealensis_DSM44610","Cdeserti_GIMN1010","Cdiphtheriae_NCTC11397","Cdoosanense_DSM45436","Cefficiens_YS314","Cepidermidicanis_DSM45586","Cfalsenii_DSM44353","Cglutamicum_ATCC13032","Cglycinophilum_AJ3170","Chalotolerans_YIM70093","Chumireducens_DSM45392","Cimitans_DSM44264","Cjeike…	0.0884211	0.0735267	1.59991	0.0838588	0.0735465	1.60063	2	2	1. 0.92625;2. 279;3. 835;4. 331;5. 331;6. 991;7. 400;8. 1198;9. 802;10. E;11. GAG	1. 0.46436;2. 283;3. 847;4. 335;5. 335;6. 1003;7. 404;8. 1210;9. 814;10. E;11. GAA
ERS451417_00684	1717.62.peg.690	NA	NA	NA	0.553	3	Cbelfantii_FRC0043,"Cdiphtheriae_NCTC11397","Csilvaticum_KL0182"	22.2916	0.0657526	0.88622	0.0823205	0.062747	0.92354	4480	0
ERS451417_02066	1717.62.peg.2078	NA	NA	NA	0.559	38	Cargentoratense_DSM44202,"Catypicum_R2070","Caurimucosum_ATCC700975","Cbelfantii_FRC0043","Ccallunae_DSM20147","Ccamporealensis_DSM44610","Cdeserti_GIMN1010","Cdiphtheriae_NCTC11397","Cdoosanense_DSM45436","Cefficiens_YS314","Cepidermidicanis_DSM45586","Cfalsenii_DSM44353","Cglutamicum_ATCC13032","Cglycinophilum_AJ3170","Chalotolerans_YIM70093","Chumireducens_DSM45392","Cimitans_DSM44264","Cjeike…	0.127637	0.0918094	2.21679	0.0956307	0.0918076	2.21597	2	3	1. 0.53061;2. 88;3. 262;4. 90;5. 90;6. 268;7. 90;8. 268;9. 244;10. A;11. GCC	1. 0.5227;2. 395;3. 1183;4. 398;5. 398;6. 1192;7. 398;8. 1192;9. 1165;10. A;11. GCT	1. 0.42932;2. 422;3. 1264;4. 425;5. 425;6. 1273;7. 425;8. 1273;9. 1246;10. V;11. GTG
ERS451417_00250	1717.62.peg.245	NA	NA	NA	0.582	8	Cbelfantii_FRC0043,"Cdiphtheriae_NCTC11397","Cpseudotuberculosis_31","Cpseudotuberculosis_ATCC19410","Crouxii_FRC0190","Csilvaticum_KL0182","Culcerans_NCTC12077","Culcerans_NCTC7910"	0.274458	0.163038	5.28566	0.204858	0.163211	5.24795	2050	2	1. 0.66184;2. 105;3. 313;4. 110;5. 109;6. 325;7. 109;8. 325;9. 175;10. Q;11. CAA	1. 0.67342;2. 153;3. 457;4. 158;5. 157;6. 469;7. 157;8. 469;9. 319;10. A;11. GCA
ERS451417_00844	1717.62.peg.849	NA	NA	NA	0.601	13	Cbelfantii_FRC0043,"Cdiphtheriae_NCTC11397","Cefficiens_YS314","Cglutamicum_ATCC13032","Cimitans_DSM44264","Ckutscheri_DSM20755","Cpseudotuberculosis_31","Cpseudotuberculosis_ATCC19410","Crouxii_FRC0190","Csilvaticum_KL0182","Culcerans_NCTC7910","Cureicelerivorans_IMMIBRIV2301","Cvitaeruminis_DSM20294"	999	0.137993	2.18122	1	0.138457	2.1802	4	2	1. 0.40938;2. 29;3. 85;4. 112;5. 30;6. 88;7. 34;8. 100;9. 16;10. T;11. ACC	1. 0.40482;2. 48;3. 142;4. 133;5. 49;6. 145;7. 53;8. 157;9. 73;10. I;11. ATT
ERS451417_01809	1717.62.peg.1815	NA	NA	NA	0.64	38	Cargentoratense_DSM44202,"Catypicum_R2070","Caurimucosum_ATCC700975","Cbelfantii_FRC0043","Ccallunae_DSM20147","Ccamporealensis_DSM44610","Cdeserti_GIMN1010","Cdiphtheriae_NCTC11397","Cdoosanense_DSM45436","Cefficiens_YS314","Cepidermidicanis_DSM45586","Cfalsenii_DSM44353","Cglutamicum_ATCC13032","Cglycinophilum_AJ3170","Chalotolerans_YIM70093","Chumireducens_DSM45392","Cimitans_DSM44264","Cjeike…	0.253109	0.240383	1.57672	0.241448	0.241448	1.5767	1026	1	1. 0.75526;2. 101;3. 301;4. 101;5. 101;6. 301;7. 101;8. 301;9. 298;10. N;11. AAC
ERS451417_02352	1717.62.peg.2380	NA	NA	NA	0.668	5	Cbelfantii_FRC0043,"Cdiphtheriae_NCTC11397","Csilvaticum_KL0182","Culcerans_NCTC12077","Culcerans_NCTC7910"	0.255595	0.241576	2.39654	0.242253	0.242253	2.39412	2	1	1. 0.48744;2. 134;3. 400;4. 134;5. 134;6. 400;7. 134;8. 400;9. 286;10. K;11. AAA
ERS451417_01630	1717.62.peg.1637	NA	NA	NA	0.736	37	Cargentoratense_DSM44202,"Catypicum_R2070","Caurimucosum_ATCC700975","Cbelfantii_FRC0043","Ccallunae_DSM20147","Ccamporealensis_DSM44610","Cdeserti_GIMN1010","Cdiphtheriae_NCTC11397","Cdoosanense_DSM45436","Cefficiens_YS314","Cepidermidicanis_DSM45586","Cfalsenii_DSM44353","Cglutamicum_ATCC13032","Cglycinophilum_AJ3170","Chalotolerans_YIM70093","Cimitans_DSM44264","Cjeikeium_K41","Ckroppenstedtii…	0.175582	0.0521931	1.72666	0.129019	0.0521934	1.72685	2	2	1. 0.76583;2. 61;3. 181;4. 88;5. 88;6. 262;7. 92;8. 274;9. 181;10. T;11. ACT	1. 0.69951;2. 125;3. 373;4. 152;5. 152;6. 454;7. 156;8. 466;9. 373;10. E;11. GAG
ERS451417_01746	1717.62.peg.1749	NA	NA	NA	0.77	6	Cbelfantii_FRC0043,"Cdiphtheriae_NCTC11397","Cpseudotuberculosis_ATCC19410","Csilvaticum_KL0182","Culcerans_NCTC12077","Culcerans_NCTC7910"	0.245843	0.146923	3.21651	0.234466	0.146824	3.21842	2	12	1. 0.4798;2. 30;3. 88;4. 52;5. 41;6. 121;7. 41;8. 121;9. 43;10. P;11. CCC	1. 0.53287;2. 52;3. 154;4. 103;5. 66;6. 196;7. 66;8. 196;9. 106;10. R;11. CGG	1. 0.49086;2. 100;3. 298;4. 159;5. 116;6. 346;7. 116;8. 346;9. 250;10. V;11. GTC	1. 0.51112;2. 156;3. 466;4. 229;5. 172;6. 514;7. 172;8. 514;9. 418;10. G;11. GGC	1. 0.54272;2. 176;3. 526;4. 249;5. 192;6. 574;7. 192;8. 574;9. 478;10. L;11. CTG	1. 0.60418;2. 208;3. 622;4. 299;5. 226;6. 676;7. 226;8. 676;9. 574;10. T;11. ACA	1. 0.56014;2. 209;3. 625;4. 300;5. 227;6. 679;7. 227;8. 679;9. 577;10. G;11. GGA	1. 0.42544;2. 212;3. 634;4. 303;5. 230;6. 688;7. 230;8. 688;9. 586;10. R;11. CGC	1. 0.60031;2. 267;3. 799;4. 362;5. 285;6. 853;7. 288;8. 862;9. 706;10. K;11. AAA	1. 0.45646;2. 293;3. 877;4. 411;5. 311;6. 931;7. 314;8. 940;9. 784;10. E;11. GAG	1. 0.54995;2. 377;3. 1129;4. 542;5. 406;6. 1216;7. 424;8. 1270;9. 943;10. L;11. CTC	1. 0.97088;2. 386;3. 1156;4. 557;5. 415;6. 1243;7. 433;8. 1297;9. 970;10. T;11. ACT
ERS451417_00158	1717.62.peg.156	NA	NA	NA	0.775	12	Cdiphtheriae_NCTC11397,"Cmustelae_DSM45274","Cpseudotuberculosis_31","Cpseudotuberculosis_ATCC19410","Crouxii_FRC0190","Csilvaticum_KL0182","Csimulans_PES1","Csingulare_IBSB52218","Culcerans_NCTC12077","Culcerans_NCTC7910","Curealyticum_DSM7109","Cvitaeruminis_DSM20294"	1.31274	0.202412	2.28286	0.224107	0.202311	2.27461	3072	5	1. 0.75899;2. 45;3. 133;4. 60;5. 51;6. 151;7. 97;8. 289;9. 25;10. W;11. TGG	1. 0.52018;2. 61;3. 181;4. 76;5. 67;6. 199;7. 113;8. 337;9. 73;10. Q;11. CAA	1. 0.42749;2. 138;3. 412;4. 156;5. 144;6. 430;7. 190;8. 568;9. 304;10. T;11. ACT	1. 0.47818;2. 198;3. 592;4. 216;5. 204;6. 610;7. 250;8. 748;9. 484;10. Q;11. CAA	1. 0.77347;2. 221;3. 661;4. 239;5. 227;6. 679;7. 273;8. 817;9. 553;10. L;11. CTG
ERS451417_00068	1717.62.peg.64	NA	NA	NA	0.779	16	Cbelfantii_FRC0043,"Ccallunae_DSM20147","Cdiphtheriae_NCTC11397","Cdoosanense_DSM45436","Chalotolerans_YIM70093","Chumireducens_DSM45392","Cmarinum_DSM44953","Cmaris_DSM45190","Cpseudotuberculosis_31","Cpseudotuberculosis_ATCC19410","Crouxii_FRC0190","Csilvaticum_KL0182","Ctestudinoris_DSM44614","Culcerans_NCTC12077","Culcerans_NCTC7910","Cvitaeruminis_DSM20294"	0.364465	0.138896	1.62869	0.270726	0.139178	1.62863	2	3	1. 0.53918;2. 19;3. 55;4. 112;5. 25;6. 73;7. 33;8. 97;9. 16;10. V;11. GTT	1. 0.7645;2. 172;3. 514;4. 276;5. 178;6. 532;7. 187;8. 559;9. 442;10. T;11. ACC	1. 0.49664;2. 180;3. 538;4. 284;5. 186;6. 556;7. 195;8. 583;9. 466;10. V;11. GTT
ERS451417_00098	1717.62.peg.96	NA	NA	NA	0.813	10	Cbelfantii_FRC0043,"Cdiphtheriae_NCTC11397","Cmustelae_DSM45274","Cpseudotuberculosis_31","Cpseudotuberculosis_ATCC19410","Crouxii_FRC0190","Csilvaticum_KL0182","Culcerans_NCTC12077","Culcerans_NCTC7910","Cvitaeruminis_DSM20294"	0.144493	0.134368	3.08036	0.135917	0.135917	3.08098	2	3	1. 0.47082;2. 30;3. 88;4. 57;5. 33;6. 97;7. 33;8. 97;9. 25;10. F;11. TTC	1. 0.40985;2. 107;3. 319;4. 136;5. 110;6. 328;7. 110;8. 328;9. 256;10. K;11. AAA	1. 0.57353;2. 129;3. 385;4. 160;5. 132;6. 394;7. 132;8. 394;9. 322;10. V;11. GTC
ERS451417_00458	1717.62.peg.462	NA	NA	NA	0.844	39	Cargentoratense_DSM44202,"Catypicum_R2070","Caurimucosum_ATCC700975","Cbelfantii_FRC0043","Ccallunae_DSM20147","Ccamporealensis_DSM44610","Cdeserti_GIMN1010","Cdiphtheriae_NCTC11397","Cdoosanense_DSM45436","Cefficiens_YS314","Cepidermidicanis_DSM45586","Cfalsenii_DSM44353","Cglutamicum_ATCC13032","Cglycinophilum_AJ3170","Chalotolerans_YIM70093","Chumireducens_DSM45392","Cimitans_DSM44264","Cjeike…	0.60899	0.199428	1.87204	0.526211	0.199466	1.87199	2	2	1. 0.89368;2. 11;3. 31;4. 11;5. 11;6. 31;7. 11;8. 31;9. 31;10. I;11. ATT	1. 0.85862;2. 14;3. 40;4. 14;5. 14;6. 40;7. 14;8. 40;9. 40;10. G;11. GGC
ERS451417_00647	1717.62.peg.652	NA	NA	NA	0.92	16	Cbelfantii_FRC0043,"Ccallunae_DSM20147","Cdeserti_GIMN1010","Cdiphtheriae_NCTC11397","Cefficiens_YS314","Cglutamicum_ATCC13032","Chalotolerans_YIM70093","Ckutscheri_DSM20755","Cmustelae_DSM45274","Cpseudotuberculosis_31","Cpseudotuberculosis_ATCC19410","Crouxii_FRC0190","Csilvaticum_KL0182","Culcerans_NCTC12077","Culcerans_NCTC7910","Cvitaeruminis_DSM20294"	0.113677	0.113192	2.14899	0.112985	0.112985	2.14912	2	4	1. 0.64579;2. 24;3. 70;4. 54;5. 33;6. 97;7. 32;8. 94;9. 7;10. T;11. ACG	1. 0.54743;2. 70;3. 208;4. 101;5. 79;6. 235;7. 78;8. 232;9. 139;10. V;11. GTT	1. 0.41899;2. 87;3. 259;4. 118;5. 96;6. 286;7. 95;8. 283;9. 190;10. A;11. GCA	1. 0.49948;2. 124;3. 370;4. 156;5. 133;6. 397;7. 132;8. 394;9. 301;10. L;11. CTT
ERS451417_00393	1717.62.peg.393	NA	NA	NA	0.935	39	Cargentoratense_DSM44202,"Catypicum_R2070","Caurimucosum_ATCC700975","Cbelfantii_FRC0043","Ccallunae_DSM20147","Ccamporealensis_DSM44610","Cdeserti_GIMN1010","Cdiphtheriae_NCTC11397","Cdoosanense_DSM45436","Cefficiens_YS314","Cepidermidicanis_DSM45586","Cfalsenii_DSM44353","Cglutamicum_ATCC13032","Cglycinophilum_AJ3170","Chalotolerans_YIM70093","Chumireducens_DSM45392","Cimitans_DSM44264","Cjeike…	0.145821	0.145821	1.81737	0.146075	0.145822	1.81677	258	0
ERS451417_02070	1717.62.peg.2082	NA	NA	NA	0.939	7	Cbelfantii_FRC0043,"Cdiphtheriae_NCTC11397","Cpseudotuberculosis_31","Cpseudotuberculosis_ATCC19410","Csilvaticum_KL0182","Culcerans_NCTC12077","Culcerans_NCTC7910"	0.118891	0.115002	2.41052	0.115752	0.115752	2.40918	2050	3	1. 0.44428;2. 138;3. 412;4. 156;5. 140;6. 418;7. 143;8. 427;9. 280;10. T;11. ACC	1. 0.40674;2. 235;3. 703;4. 258;5. 237;6. 709;7. 240;8. 718;9. 568;10. A;11. GCC	1. 0.46771;2. 335;3. 1003;4. 433;5. 337;6. 1009;7. 340;8. 1018;9. 862;10. V;11. GTT
ERS451417_01234	1717.62.peg.1242	NA	NA	NA	0.951	15	Cargentoratense_DSM44202,"Cbelfantii_FRC0043","Cdiphtheriae_NCTC11397","Cepidermidicanis_DSM45586","Ckroppenstedtii_DSM44385","Ckutscheri_DSM20755","Clactis_RW25","Cmustelae_DSM45274","Cpseudotuberculosis_31","Cpseudotuberculosis_ATCC19410","Crouxii_FRC0190","Csilvaticum_KL0182","Culcerans_NCTC12077","Culcerans_NCTC7910","Cvitaeruminis_DSM20294"	0.189946	0.177177	2.36157	0.188511	0.177472	2.36297	2	1	1. 0.51445;2. 14;3. 40;4. 16;5. 16;6. 46;7. 16;8. 46;9. 34;10. D;11. GAC
ERS451417_00475	1717.62.peg.478	NA	NA	NA	0.956	39	Cargentoratense_DSM44202,"Catypicum_R2070","Caurimucosum_ATCC700975","Cbelfantii_FRC0043","Ccallunae_DSM20147","Ccamporealensis_DSM44610","Cdeserti_GIMN1010","Cdiphtheriae_NCTC11397","Cdoosanense_DSM45436","Cefficiens_YS314","Cepidermidicanis_DSM45586","Cfalsenii_DSM44353","Cglutamicum_ATCC13032","Cglycinophilum_AJ3170","Chalotolerans_YIM70093","Chumireducens_DSM45392","Cimitans_DSM44264","Cjeike…	0.183932	0.183932	1.88134	0.184078	0.183924	1.88133	2306	0
ERS451417_00960	1717.62.peg.967	NA	NA	NA	0.969	39	Cargentoratense_DSM44202,"Catypicum_R2070","Caurimucosum_ATCC700975","Cbelfantii_FRC0043","Ccallunae_DSM20147","Ccamporealensis_DSM44610","Cdeserti_GIMN1010","Cdiphtheriae_NCTC11397","Cdoosanense_DSM45436","Cefficiens_YS314","Cepidermidicanis_DSM45586","Cfalsenii_DSM44353","Cglutamicum_ATCC13032","Cglycinophilum_AJ3170","Chalotolerans_YIM70093","Chumireducens_DSM45392","Cimitans_DSM44264","Cjeike…	0.163668	0.156423	1.70635	0.165124	0.156405	1.7063	2	1	1. 0.5739;2. 227;3. 679;4. 243;5. 243;6. 727;7. 248;8. 742;9. 679;10. G;11. GGT
ERS451417_00766	1717.62.peg.771	NA	NA	NA	0.985	9	Cbelfantii_FRC0043,"Cdiphtheriae_NCTC11397","Cpseudotuberculosis_31","Cpseudotuberculosis_ATCC19410","Crouxii_FRC0190","Csilvaticum_KL0182","Culcerans_NCTC12077","Culcerans_NCTC7910","Cvitaeruminis_DSM20294"	0.342676	0.342666	3.03149	0.342657	0.342657	3.03149	2	2	1. 0.48471;2. 168;3. 502;4. 308;5. 182;6. 544;7. 185;8. 553;9. 457;10. V;11. GTC	1. 0.42324;2. 184;3. 550;4. 326;5. 198;6. 592;7. 201;8. 601;9. 505;10. I;11. ATC
ERS451417_01507	1717.62.peg.1515	NA	NA	NA	0.985	38	Cargentoratense_DSM44202,"Catypicum_R2070","Caurimucosum_ATCC700975","Cbelfantii_FRC0043","Ccallunae_DSM20147","Ccamporealensis_DSM44610","Cdeserti_GIMN1010","Cdiphtheriae_NCTC11397","Cdoosanense_DSM45436","Cefficiens_YS314","Cepidermidicanis_DSM45586","Cfalsenii_DSM44353","Cglutamicum_ATCC13032","Cglycinophilum_AJ3170","Chalotolerans_YIM70093","Chumireducens_DSM45392","Cimitans_DSM44264","Cjeike…	0.145778	0.145778	1.71931	0.145777	0.145777	1.71929	2050	2	1. 0.463;2. 421;3. 1261;4. 441;5. 441;6. 1321;7. 464;8. 1390;9. 916;10. L;11. CTT	1. 0.42039;2. 443;3. 1327;4. 463;5. 463;6. 1387;7. 486;8. 1456;9. 982;10. V;11. GTT
ERS451417_00508	1717.62.peg.512	NA	NA	NA	0.989	34	Cargentoratense_DSM44202,"Catypicum_R2070","Caurimucosum_ATCC700975","Cbelfantii_FRC0043","Ccallunae_DSM20147","Ccamporealensis_DSM44610","Cdeserti_GIMN1010","Cdiphtheriae_NCTC11397","Cdoosanense_DSM45436","Cefficiens_YS314","Cepidermidicanis_DSM45586","Cglutamicum_ATCC13032","Chalotolerans_YIM70093","Chumireducens_DSM45392","Cimitans_DSM44264","Ckroppenstedtii_DSM44385","Ckutscheri_DSM20755","Cl…	0.125721	0.125721	1.97919	0.125731	0.125731	1.97919	2306	0
ERS451417_02305	1717.62.peg.2332	NA	NA	NA	0.989	34	Catypicum_R2070,"Caurimucosum_ATCC700975","Cbelfantii_FRC0043","Ccallunae_DSM20147","Ccamporealensis_DSM44610","Cdeserti_GIMN1010","Cdiphtheriae_NCTC11397","Cdoosanense_DSM45436","Cefficiens_YS314","Cepidermidicanis_DSM45586","Cfalsenii_DSM44353","Cglutamicum_ATCC13032","Cglycinophilum_AJ3170","Chalotolerans_YIM70093","Chumireducens_DSM45392","Cimitans_DSM44264","Cjeikeium_K41","Ckutscheri_DSM207…	0.279431	0.279431	1.9863	0.27943	0.27943	1.9863	2306	0
ERS451417_01934	1717.62.peg.1931	NA	NA	NA	0.99	22	Catypicum_R2070,"Caurimucosum_ATCC700975","Cbelfantii_FRC0043","Ccallunae_DSM20147","Ccamporealensis_DSM44610","Cdeserti_GIMN1010","Cdiphtheriae_NCTC11397","Cefficiens_YS314","Cglutamicum_ATCC13032","Chalotolerans_YIM70093","Chumireducens_DSM45392","Ckutscheri_DSM20755","Cmustelae_DSM45274","Cpseudotuberculosis_31","Cpseudotuberculosis_ATCC19410","Csilvaticum_KL0182","Csimulans_PES1","Csingulare_…	0.308936	0.308936	2.51963	0.308936	0.308936	2.51959	3074	1	1. 0.50058;2. 323;3. 967;4. 397;5. 374;6. 1120;7. 425;8. 1273;9. 760;10. E;11. GAG
ERS451417_02022	1717.62.peg.2027	NA	NA	NA	0.991	38	Cargentoratense_DSM44202,"Catypicum_R2070","Caurimucosum_ATCC700975","Cbelfantii_FRC0043","Ccallunae_DSM20147","Ccamporealensis_DSM44610","Cdeserti_GIMN1010","Cdiphtheriae_NCTC11397","Cdoosanense_DSM45436","Cefficiens_YS314","Cepidermidicanis_DSM45586","Cfalsenii_DSM44353","Cglutamicum_ATCC13032","Cglycinophilum_AJ3170","Chalotolerans_YIM70093","Chumireducens_DSM45392","Cimitans_DSM44264","Cjeike…	0.136098	0.136098	1.88219	0.136098	0.136098	1.88219	258	0
ERS451417_01648	1717.62.peg.1655	NA	NA	NA	0.992	38	Cargentoratense_DSM44202,"Catypicum_R2070","Caurimucosum_ATCC700975","Cbelfantii_FRC0043","Ccallunae_DSM20147","Ccamporealensis_DSM44610","Cdeserti_GIMN1010","Cdiphtheriae_NCTC11397","Cdoosanense_DSM45436","Cefficiens_YS314","Cepidermidicanis_DSM45586","Cfalsenii_DSM44353","Cglutamicum_ATCC13032","Cglycinophilum_AJ3170","Chalotolerans_YIM70093","Chumireducens_DSM45392","Cimitans_DSM44264","Cjeike…	0.116381	0.116381	1.68437	0.116381	0.116381	1.68437	2	1	1. 0.62004;2. 427;3. 1279;4. 432;5. 432;6. 1294;7. 443;8. 1327;9. 1264;10. G;11. GGC
ERS451417_01048	1717.62.peg.1058	NA	NA	NA	0.992	39	Cargentoratense_DSM44202,"Catypicum_R2070","Caurimucosum_ATCC700975","Cbelfantii_FRC0043","Ccallunae_DSM20147","Ccamporealensis_DSM44610","Cdeserti_GIMN1010","Cdiphtheriae_NCTC11397","Cdoosanense_DSM45436","Cefficiens_YS314","Cepidermidicanis_DSM45586","Cfalsenii_DSM44353","Cglutamicum_ATCC13032","Cglycinophilum_AJ3170","Chalotolerans_YIM70093","Chumireducens_DSM45392","Cimitans_DSM44264","Cjeike…	0.214985	0.214985	1.54556	0.214985	0.214985	1.54556	3330	0
ERS451417_01805	1717.62.peg.1811	NA	NA	NA	0.992	38	Cargentoratense_DSM44202,"Catypicum_R2070","Caurimucosum_ATCC700975","Cbelfantii_FRC0043","Ccallunae_DSM20147","Ccamporealensis_DSM44610","Cdeserti_GIMN1010","Cdiphtheriae_NCTC11397","Cdoosanense_DSM45436","Cefficiens_YS314","Cepidermidicanis_DSM45586","Cfalsenii_DSM44353","Cglutamicum_ATCC13032","Cglycinophilum_AJ3170","Chalotolerans_YIM70093","Chumireducens_DSM45392","Cimitans_DSM44264","Cjeike…	0.0831572	0.0831572	1.59638	0.0831572	0.0831572	1.59638	1282	0
ERS451417_02277	1717.62.peg.2306	NA	NA	NA	0.993	36	Cargentoratense_DSM44202,"Catypicum_R2070","Caurimucosum_ATCC700975","Cbelfantii_FRC0043","Ccallunae_DSM20147","Ccamporealensis_DSM44610","Cdeserti_GIMN1010","Cdiphtheriae_NCTC11397","Cdoosanense_DSM45436","Cefficiens_YS314","Cepidermidicanis_DSM45586","Cfalsenii_DSM44353","Cglutamicum_ATCC13032","Cglycinophilum_AJ3170","Chalotolerans_YIM70093","Chumireducens_DSM45392","Cimitans_DSM44264","Cjeike…	0.112626	0.112626	1.89282	0.112626	0.112626	1.89282	258	0
ERS451417_01569	1717.62.peg.1578	NA	NA	NA	0.994	38	Cargentoratense_DSM44202,"Catypicum_R2070","Caurimucosum_ATCC700975","Cbelfantii_FRC0043","Ccallunae_DSM20147","Ccamporealensis_DSM44610","Cdeserti_GIMN1010","Cdiphtheriae_NCTC11397","Cdoosanense_DSM45436","Cefficiens_YS314","Cepidermidicanis_DSM45586","Cfalsenii_DSM44353","Cglutamicum_ATCC13032","Cglycinophilum_AJ3170","Chalotolerans_YIM70093","Chumireducens_DSM45392","Cimitans_DSM44264","Cjeike…	0.125786	0.125786	1.92941	0.125786	0.125786	1.92941	2	2	1. 0.46154;2. 77;3. 229;4. 119;5. 119;6. 355;7. 120;8. 358;9. 217;10. V;11. GTT	1. 0.84813;2. 251;3. 751;4. 293;5. 293;6. 877;7. 294;8. 880;9. 739;10. E;11. GAG
ERS451417_01302	1717.62.peg.1310	NA	NA	NA	0.995	38	Cargentoratense_DSM44202,"Catypicum_R2070","Caurimucosum_ATCC700975","Cbelfantii_FRC0043","Ccallunae_DSM20147","Ccamporealensis_DSM44610","Cdeserti_GIMN1010","Cdiphtheriae_NCTC11397","Cdoosanense_DSM45436","Cefficiens_YS314","Cepidermidicanis_DSM45586","Cfalsenii_DSM44353","Cglutamicum_ATCC13032","Cglycinophilum_AJ3170","Chalotolerans_YIM70093","Chumireducens_DSM45392","Cimitans_DSM44264","Cjeike…	0.173832	0.173832	1.59839	0.173832	0.173832	1.59839	2	5	1. 0.42698;2. 18;3. 52;4. 34;5. 34;6. 100;7. 59;8. 175;9. 10;10. D;11. GAC	1. 0.51853;2. 163;3. 487;4. 179;5. 179;6. 535;7. 204;8. 610;9. 445;10. G;11. GGT	1. 0.45885;2. 561;3. 1681;4. 581;5. 581;6. 1741;7. 609;8. 1825;9. 1558;10. E;11. GAA	1. 0.408;2. 573;3. 1717;4. 593;5. 593;6. 1777;7. 621;8. 1861;9. 1594;10. V;11. GTT	1. 0.45459;2. 650;3. 1948;4. 670;5. 670;6. 2008;7. 698;8. 2092;9. 1801;10. S;11. TCT
ERS451417_01353	1717.62.peg.1361	NA	NA	NA	0.995	38	Cargentoratense_DSM44202,"Catypicum_R2070","Caurimucosum_ATCC700975","Cbelfantii_FRC0043","Ccallunae_DSM20147","Ccamporealensis_DSM44610","Cdeserti_GIMN1010","Cdiphtheriae_NCTC11397","Cdoosanense_DSM45436","Cefficiens_YS314","Cepidermidicanis_DSM45586","Cfalsenii_DSM44353","Cglutamicum_ATCC13032","Cglycinophilum_AJ3170","Chalotolerans_YIM70093","Chumireducens_DSM45392","Cimitans_DSM44264","Cjeike…	0.138771	0.127799	1.89697	0.138887	0.127799	1.89696	2	3	1. 0.61831;2. 41;3. 121;4. 45;5. 45;6. 133;7. 47;8. 139;9. 49;10. D;11. GAT	1. 0.63348;2. 259;3. 775;4. 266;5. 266;6. 796;7. 271;8. 811;9. 682;10. L;11. CTG	1. 0.64951;2. 300;3. 898;4. 307;5. 307;6. 919;7. 312;8. 934;9. 805;10. T;11. ACA
ERS451417_02222	1717.62.peg.2247	NA	NA	NA	0.995	36	Cargentoratense_DSM44202,"Catypicum_R2070","Caurimucosum_ATCC700975","Cbelfantii_FRC0043","Ccallunae_DSM20147","Ccamporealensis_DSM44610","Cdeserti_GIMN1010","Cdiphtheriae_NCTC11397","Cdoosanense_DSM45436","Cefficiens_YS314","Cepidermidicanis_DSM45586","Cfalsenii_DSM44353","Cglutamicum_ATCC13032","Cglycinophilum_AJ3170","Chalotolerans_YIM70093","Chumireducens_DSM45392","Cimitans_DSM44264","Cjeike…	0.0879819	0.0879819	1.82631	0.0879819	0.0879819	1.82631	2	1	1. 0.4055;2. 252;3. 754;4. 284;5. 284;6. 850;7. 341;8. 1021;9. 541;10. E;11. GAG
ERS451417_01649	1717.62.peg.1656	NA	NA	NA	0.995	37	Cargentoratense_DSM44202,"Catypicum_R2070","Caurimucosum_ATCC700975","Cbelfantii_FRC0043","Ccallunae_DSM20147","Ccamporealensis_DSM44610","Cdeserti_GIMN1010","Cdiphtheriae_NCTC11397","Cdoosanense_DSM45436","Cefficiens_YS314","Cepidermidicanis_DSM45586","Cfalsenii_DSM44353","Cglutamicum_ATCC13032","Cglycinophilum_AJ3170","Chalotolerans_YIM70093","Chumireducens_DSM45392","Cimitans_DSM44264","Cjeike…	0.191621	0.191621	1.76432	0.191621	0.191621	1.76432	2	1	1. 0.4484;2. 117;3. 349;4. 415;5. 123;6. 367;7. 123;8. 367;9. 310;10. Y;11. TAC
ERS451417_00548	1717.62.peg.552	NA	NA	NA	0.995	13	Cargentoratense_DSM44202,"Cbelfantii_FRC0043","Cdiphtheriae_NCTC11397","Ckutscheri_DSM20755","Clactis_RW25","Cmustelae_DSM45274","Cpseudotuberculosis_31","Cpseudotuberculosis_ATCC19410","Crouxii_FRC0190","Csilvaticum_KL0182","Culcerans_NCTC12077","Culcerans_NCTC7910","Curealyticum_DSM7109"	0.0993446	0.0993446	2.39994	0.0993446	0.0993446	2.39994	258	0
ERS451417_00529	1717.62.peg.532	NA	NA	NA	0.995	7	Cbelfantii_FRC0043,"Cdiphtheriae_NCTC11397","Cpseudotuberculosis_ATCC19410","Crouxii_FRC0190","Csilvaticum_KL0182","Culcerans_NCTC12077","Culcerans_NCTC7910"	0.289843	0.289834	3.25354	0.289844	0.289844	3.25353	2050	3	1. 0.45747;2. 73;3. 217;4. 99;5. 73;6. 217;7. 73;8. 217;9. 196;10. L;11. CTG	1. 0.48089;2. 128;3. 382;4. 155;5. 129;6. 385;7. 135;8. 403;9. 280;10. F;11. TTT	1. 0.53626;2. 329;3. 985;4. 543;5. 343;6. 1027;7. 358;8. 1072;9. 727;10. R;11. CGC
ERS451417_00768	1717.62.peg.773	NA	NA	NA	0.996	39	Cargentoratense_DSM44202,"Catypicum_R2070","Caurimucosum_ATCC700975","Cbelfantii_FRC0043","Ccallunae_DSM20147","Ccamporealensis_DSM44610","Cdeserti_GIMN1010","Cdiphtheriae_NCTC11397","Cdoosanense_DSM45436","Cefficiens_YS314","Cepidermidicanis_DSM45586","Cfalsenii_DSM44353","Cglutamicum_ATCC13032","Cglycinophilum_AJ3170","Chalotolerans_YIM70093","Chumireducens_DSM45392","Cimitans_DSM44264","Cjeike…	0.0685201	0.0685201	2.05437	0.0685201	0.0685201	2.05437	1026	1	1. 0.59748;2. 162;3. 484;4. 208;5. 208;6. 622;7. 403;8. 1207;9. 415;10. A;11. GCG
ERS451417_00381	1717.62.peg.381	NA	NA	NA	0.996	9	Cbelfantii_FRC0043,"Cdiphtheriae_NCTC11397","Cglycinophilum_AJ3170","Cpseudotuberculosis_31","Cpseudotuberculosis_ATCC19410","Crouxii_FRC0190","Csilvaticum_KL0182","Culcerans_NCTC12077","Culcerans_NCTC7910"	0.216858	0.216858	3.57314	0.216858	0.216858	3.57315	1026	2	1. 0.56249;2. 151;3. 451;4. 232;5. 214;6. 640;7. 291;8. 871;9. 292;10. A;11. GCG	1. 0.57392;2. 347;3. 1039;4. 447;5. 424;6. 1270;7. 506;8. 1516;9. 853;10. S;11. AGC
ERS451417_00964	1717.62.peg.971	NA	NA	NA	0.996	8	Cbelfantii_FRC0043,"Cdiphtheriae_NCTC11397","Cpseudotuberculosis_31","Cpseudotuberculosis_ATCC19410","Crouxii_FRC0190","Csilvaticum_KL0182","Culcerans_NCTC12077","Culcerans_NCTC7910"	0.04377	0.04377	2.54765	0.04377	0.04377	2.54766	258	0
ERS451417_01521	1717.62.peg.1530	NA	NA	NA	0.996	38	Cargentoratense_DSM44202,"Catypicum_R2070","Caurimucosum_ATCC700975","Cbelfantii_FRC0043","Ccallunae_DSM20147","Ccamporealensis_DSM44610","Cdeserti_GIMN1010","Cdiphtheriae_NCTC11397","Cdoosanense_DSM45436","Cefficiens_YS314","Cepidermidicanis_DSM45586","Cfalsenii_DSM44353","Cglutamicum_ATCC13032","Cglycinophilum_AJ3170","Chalotolerans_YIM70093","Chumireducens_DSM45392","Cimitans_DSM44264","Cjeike…	0.102721	0.102721	1.55566	0.102741	0.102741	1.55551	258	0
ERS451417_01943	1717.62.peg.1941	NA	NA	NA	0.996	12	Cbelfantii_FRC0043,"Cdiphtheriae_NCTC11397","Cjeikeium_K41","Ckutscheri_DSM20755","Clactis_RW25","Cpseudotuberculosis_31","Cpseudotuberculosis_ATCC19410","CriegeliiPUDD83A45","Csilvaticum_KL0182","Csimulans_PES1","Culcerans_NCTC12077","Culcerans_NCTC7910"	0.191755	0.191755	2.87612	0.191765	0.191755	2.87612	1026	1	1. 0.41695;2. 40;3. 118;4. 80;5. 46;6. 136;7. 55;8. 163;9. 88;10. D;11. GAC
ERS451417_00413	1717.62.peg.413	NA	NA	NA	0.996	13	Catypicum_R2070,"Cbelfantii_FRC0043","Ccamporealensis_DSM44610","Cdiphtheriae_NCTC11397","Cepidermidicanis_DSM45586","Ckutscheri_DSM20755","Cpseudotuberculosis_31","Cpseudotuberculosis_ATCC19410","Crouxii_FRC0190","Csilvaticum_KL0182","Csimulans_PES1","Culcerans_NCTC12077","Culcerans_NCTC7910"	0.0876592	0.0876592	2.24697	0.0876592	0.0876592	2.24697	2	1	1. 0.51016;2. 199;3. 595;4. 200;5. 200;6. 598;7. 203;8. 607;9. 547;10. A;11. GCG
ERS451417_01671	1717.62.peg.1678	NA	NA	NA	0.997	16	Cbelfantii_FRC0043,"Ccamporealensis_DSM44610","Cdiphtheriae_NCTC11397","Cfalsenii_DSM44353","Chumireducens_DSM45392","Cjeikeium_K41","Ckutscheri_DSM20755","Clactis_RW25","Cpseudotuberculosis_31","Cpseudotuberculosis_ATCC19410","Csilvaticum_KL0182","Csimulans_PES1","Ctestudinoris_DSM44614","Culcerans_NCTC12077","Culcerans_NCTC7910","Cvitaeruminis_DSM20294"	0.152951	0.152951	2.36112	0.152951	0.152951	2.36113	2	2	1. 0.42931;2. 210;3. 628;4. 224;5. 224;6. 670;7. 227;8. 679;9. 556;10. L;11. TTA	1. 0.54338;2. 322;3. 964;4. 342;5. 342;6. 1024;7. 362;8. 1084;9. 829;10. E;11. GAG
ERS451417_00328	1717.62.peg.330	NA	NA	NA	0.997	23	Cbelfantii_FRC0043,"Ccallunae_DSM20147","Cdeserti_GIMN1010","Cdiphtheriae_NCTC11397","Cdoosanense_DSM45436","Cefficiens_YS314","Cepidermidicanis_DSM45586","Cglutamicum_ATCC13032","Chalotolerans_YIM70093","Chumireducens_DSM45392","Cimitans_DSM44264","Ckutscheri_DSM20755","Cmarinum_DSM44953","Cmustelae_DSM45274","Cpseudotuberculosis_31","Cpseudotuberculosis_ATCC19410","Crouxii_FRC0190","Csilvaticum…	0.194566	0.194566	1.58283	0.194566	0.194566	1.58283	3074	2	1. 0.43333;2. 61;3. 181;4. 128;5. 115;6. 343;7. 266;8. 796;9. 94;10. A;11. GCG	1. 0.4001;2. 598;3. 1792;4. 731;5. 686;6. 2056;7. 921;8. 2761;9. 1231;10. E;11. GAA
ERS451417_00399	1717.62.peg.399	NA	NA	NA	0.997	39	Cargentoratense_DSM44202,"Catypicum_R2070","Caurimucosum_ATCC700975","Cbelfantii_FRC0043","Ccallunae_DSM20147","Ccamporealensis_DSM44610","Cdeserti_GIMN1010","Cdiphtheriae_NCTC11397","Cdoosanense_DSM45436","Cefficiens_YS314","Cepidermidicanis_DSM45586","Cfalsenii_DSM44353","Cglutamicum_ATCC13032","Cglycinophilum_AJ3170","Chalotolerans_YIM70093","Chumireducens_DSM45392","Cimitans_DSM44264","Cjeike…	0.151	0.151	1.85769	0.151	0.151	1.85767	258	0
ERS451417_01440	1717.62.peg.1447	NA	NA	NA	0.997	37	Cargentoratense_DSM44202,"Catypicum_R2070","Caurimucosum_ATCC700975","Cbelfantii_FRC0043","Ccallunae_DSM20147","Ccamporealensis_DSM44610","Cdeserti_GIMN1010","Cdiphtheriae_NCTC11397","Cdoosanense_DSM45436","Cefficiens_YS314","Cepidermidicanis_DSM45586","Cfalsenii_DSM44353","Cglutamicum_ATCC13032","Cglycinophilum_AJ3170","Chalotolerans_YIM70093","Chumireducens_DSM45392","Cimitans_DSM44264","Cjeike…	0.110364	0.110364	1.49577	0.110364	0.110364	1.49577	2	9	1. 0.54799;2. 81;3. 241;4. 123;5. 123;6. 367;7. 200;8. 598;9. 220;10. R;11. CGA	1. 0.54109;2. 247;3. 739;4. 290;5. 290;6. 868;7. 368;8. 1102;9. 715;10. A;11. GCG	1. 0.58436;2. 535;3. 1603;4. 586;5. 586;6. 1756;7. 694;8. 2080;9. 1492;10. S;11. TCG	1. 0.61924;2. 569;3. 1705;4. 620;5. 620;6. 1858;7. 728;8. 2182;9. 1594;10. I;11. ATA	1. 0.6212;2. 574;3. 1720;4. 625;5. 625;6. 1873;7. 733;8. 2197;9. 1609;10. A;11. GCC	1. 0.55833;2. 679;3. 2035;4. 730;5. 730;6. 2188;7. 838;8. 2512;9. 1924;10. E;11. GAA	1. 0.50923;2. 753;3. 2257;4. 804;5. 804;6. 2410;7. 914;8. 2740;9. 2119;10. E;11. GAA	1. 0.48657;2. 754;3. 2260;4. 805;5. 805;6. 2413;7. 915;8. 2743;9. 2122;10. K;11. AAA	1. 0.58428;2. 780;3. 2338;4. 836;5. 836;6. 2506;7. 952;8. 2854;9. 2161;10. S;11. TCG
ERS451417_01658	1717.62.peg.1665	NA	NA	NA	0.997	24	Cargentoratense_DSM44202,"Cbelfantii_FRC0043","Ccallunae_DSM20147","Cdeserti_GIMN1010","Cdiphtheriae_NCTC11397","Cdoosanense_DSM45436","Cefficiens_YS314","Cepidermidicanis_DSM45586","Cglutamicum_ATCC13032","Chalotolerans_YIM70093","Chumireducens_DSM45392","Ckroppenstedtii_DSM44385","Ckutscheri_DSM20755","Clactis_RW25","Cmarinum_DSM44953","Cmaris_DSM45190","Cmustelae_DSM45274","Cpseudotuberculosis…	0.191627	0.191627	1.70529	0.191627	0.191627	1.70529	1026	3	1. 0.53038;2. 108;3. 322;4. 143;5. 133;6. 397;7. 153;8. 457;9. 208;10. G;11. GGT	1. 0.60107;2. 109;3. 325;4. 144;5. 134;6. 400;7. 154;8. 460;9. 211;10. V;11. GTA	1. 0.51553;2. 122;3. 364;4. 157;5. 147;6. 439;7. 167;8. 499;9. 250;10. G;11. GGC
ERS451417_01513	1717.62.peg.1521	NA	NA	NA	0.997	14	Cargentoratense_DSM44202,"Cbelfantii_FRC0043","Cdiphtheriae_NCTC11397","Cepidermidicanis_DSM45586","Ckroppenstedtii_DSM44385","Ckutscheri_DSM20755","Clactis_RW25","Cmustelae_DSM45274","Cpseudotuberculosis_31","Cpseudotuberculosis_ATCC19410","Csilvaticum_KL0182","Culcerans_NCTC12077","Culcerans_NCTC7910","Cvitaeruminis_DSM20294"	0.152982	0.152982	2.21958	0.152982	0.152982	2.21958	3074	2	1. 0.4832;2. 223;3. 667;4. 248;5. 248;6. 742;7. 268;8. 802;9. 559;10. H;11. CAC	1. 0.52797;2. 337;3. 1009;4. 377;5. 377;6. 1129;7. 421;8. 1261;9. 802;10. P;11. CCC
ERS451417_00880	1717.62.peg.886	NA	NA	NA	0.997	8	Cbelfantii_FRC0043,"Cdiphtheriae_NCTC11397","Cpseudotuberculosis_31","Cpseudotuberculosis_ATCC19410","Crouxii_FRC0190","Csilvaticum_KL0182","Culcerans_NCTC12077","Culcerans_NCTC7910"	0.112122	0.112112	2.30803	0.112112	0.112112	2.30803	2	4	1. 0.5463;2. 60;3. 178;4. 64;5. 63;6. 187;7. 63;8. 187;9. 160;10. P;11. CCC	1. 0.54499;2. 62;3. 184;4. 66;5. 65;6. 193;7. 65;8. 193;9. 166;10. P;11. CCT	1. 0.56978;2. 87;3. 259;4. 91;5. 90;6. 268;7. 90;8. 268;9. 241;10. A;11. GCG	1. 0.48357;2. 256;3. 766;4. 269;5. 259;6. 775;7. 259;8. 775;9. 745;10. M;11. ATG
ERS451417_00618	1717.62.peg.622	NA	NA	NA	0.997	39	Cargentoratense_DSM44202,"Catypicum_R2070","Caurimucosum_ATCC700975","Cbelfantii_FRC0043","Ccallunae_DSM20147","Ccamporealensis_DSM44610","Cdeserti_GIMN1010","Cdiphtheriae_NCTC11397","Cdoosanense_DSM45436","Cefficiens_YS314","Cepidermidicanis_DSM45586","Cfalsenii_DSM44353","Cglutamicum_ATCC13032","Cglycinophilum_AJ3170","Chalotolerans_YIM70093","Chumireducens_DSM45392","Cimitans_DSM44264","Cjeike…	0.105663	0.105663	1.95571	0.105663	0.105663	1.95571	2	1	1. 0.41463;2. 146;3. 436;4. 167;5. 167;6. 499;7. 269;8. 805;9. 406;10. D;11. GAT
ERS451417_02395	1717.62.peg.2427	NA	NA	NA	0.997	5	Cbelfantii_FRC0043,"Cdiphtheriae_NCTC11397","Cpseudotuberculosis_ATCC19410","Csilvaticum_KL0182","Culcerans_NCTC12077"	0.0968254	0.0968254	2.99481	0.0968254	0.0968254	2.99482	2	1	1. 0.41302;2. 128;3. 382;4. 239;5. 174;6. 520;7. 211;8. 631;9. 301;10. D;11. GAT
ERS451417_00758	1717.62.peg.763	NA	NA	NA	0.997	39	Cargentoratense_DSM44202,"Catypicum_R2070","Caurimucosum_ATCC700975","Cbelfantii_FRC0043","Ccallunae_DSM20147","Ccamporealensis_DSM44610","Cdeserti_GIMN1010","Cdiphtheriae_NCTC11397","Cdoosanense_DSM45436","Cefficiens_YS314","Cepidermidicanis_DSM45586","Cfalsenii_DSM44353","Cglutamicum_ATCC13032","Cglycinophilum_AJ3170","Chalotolerans_YIM70093","Chumireducens_DSM45392","Cimitans_DSM44264","Cjeike…	0.365955	0.117585	2.72259	0.21459	0.117585	2.72259	2306	0
ERS451417_02224	1717.62.peg.2249	NA	NA	NA	0.998	36	Cargentoratense_DSM44202,"Catypicum_R2070","Caurimucosum_ATCC700975","Cbelfantii_FRC0043","Ccallunae_DSM20147","Ccamporealensis_DSM44610","Cdeserti_GIMN1010","Cdiphtheriae_NCTC11397","Cdoosanense_DSM45436","Cefficiens_YS314","Cepidermidicanis_DSM45586","Cfalsenii_DSM44353","Cglutamicum_ATCC13032","Cglycinophilum_AJ3170","Chalotolerans_YIM70093","Chumireducens_DSM45392","Cimitans_DSM44264","Cjeike…	0.234081	0.234081	1.59561	0.234081	0.234081	1.59561	2	4	1. 0.4662;2. 107;3. 319;4. 129;5. 129;6. 385;7. 130;8. 388;9. 283;10. G;11. GGT	1. 0.46238;2. 166;3. 496;4. 188;5. 188;6. 562;7. 189;8. 565;9. 460;10. D;11. GAT	1. 0.50976;2. 302;3. 904;4. 337;5. 337;6. 1009;7. 381;8. 1141;9. 778;10. A;11. GCA	1. 0.55437;2. 431;3. 1291;4. 480;5. 480;6. 1438;7. 540;8. 1618;9. 1060;10. H;11. CAT
ERS451417_00367	1717.62.peg.366	NA	NA	NA	0.998	8	Cbelfantii_FRC0043,"Cdiphtheriae_NCTC11397","Cpseudotuberculosis_31","Cpseudotuberculosis_ATCC19410","Crouxii_FRC0190","Csilvaticum_KL0182","Culcerans_NCTC12077","Culcerans_NCTC7910"	0.0927462	0.0927462	2.2801	0.0927462	0.0927462	2.2801	258	0
ERS451417_01722	1717.62.peg.1725	NA	NA	NA	0.998	10	Cbelfantii_FRC0043,"Cdiphtheriae_NCTC11397","Ckutscheri_DSM20755","Cmustelae_DSM45274","Cpseudotuberculosis_31","Cpseudotuberculosis_ATCC19410","Csilvaticum_KL0182","Culcerans_NCTC12077","Culcerans_NCTC7910","Cvitaeruminis_DSM20294"	0.18654	0.18654	2.42749	0.18654	0.18654	2.42749	2050	1	1. 0.50035;2. 173;3. 517;4. 285;5. 181;6. 541;7. 185;8. 553;9. 412;10. A;11. GCA
ERS451417_00474	1717.62.peg.477	NA	NA	NA	0.998	39	Cargentoratense_DSM44202,"Catypicum_R2070","Caurimucosum_ATCC700975","Cbelfantii_FRC0043","Ccallunae_DSM20147","Ccamporealensis_DSM44610","Cdeserti_GIMN1010","Cdiphtheriae_NCTC11397","Cdoosanense_DSM45436","Cefficiens_YS314","Cepidermidicanis_DSM45586","Cfalsenii_DSM44353","Cglutamicum_ATCC13032","Cglycinophilum_AJ3170","Chalotolerans_YIM70093","Chumireducens_DSM45392","Cimitans_DSM44264","Cjeike…	0.111791	0.111791	1.89618	0.111791	0.111791	1.89618	2	1	1. 0.46429;2. 224;3. 670;4. 228;5. 228;6. 682;7. 237;8. 709;9. 619;10. I;11. ATC
ERS451417_02362	1717.62.peg.2391	NA	NA	NA	0.998	11	Caurimucosum_ATCC700975,"Cbelfantii_FRC0043","Cdiphtheriae_NCTC11397","Cpseudotuberculosis_31","Cpseudotuberculosis_ATCC19410","Csilvaticum_KL0182","Csimulans_PES1","Csingulare_IBSB52218","Culcerans_NCTC12077","Culcerans_NCTC7910","Cuterequi_DSM45634"	0.229966	0.229966	2.73132	0.229966	0.229966	2.73133	2	2	1. 0.40026;2. 92;3. 274;4. 188;5. 94;6. 280;7. 94;8. 280;9. 262;10. V;11. GTC	1. 0.4051;2. 114;3. 340;4. 210;5. 116;6. 346;7. 116;8. 346;9. 328;10. A;11. GCC
ERS451417_02315	1717.62.peg.2342	NA	NA	NA	0.998	38	Cargentoratense_DSM44202,"Catypicum_R2070","Caurimucosum_ATCC700975","Cbelfantii_FRC0043","Ccallunae_DSM20147","Ccamporealensis_DSM44610","Cdeserti_GIMN1010","Cdiphtheriae_NCTC11397","Cdoosanense_DSM45436","Cefficiens_YS314","Cepidermidicanis_DSM45586","Cfalsenii_DSM44353","Cglutamicum_ATCC13032","Cglycinophilum_AJ3170","Chalotolerans_YIM70093","Chumireducens_DSM45392","Cimitans_DSM44264","Cjeike…	0.685714	0.260943	1.86711	0.373293	0.260943	1.86711	258	0
ERS451417_02259	1717.62.peg.2288	NA	NA	NA	0.998	14	Caurimucosum_ATCC700975,"Cbelfantii_FRC0043","Ccamporealensis_DSM44610","Cdiphtheriae_NCTC11397","Ckroppenstedtii_DSM44385","Clactis_RW25","Cmustelae_DSM45274","Cpseudotuberculosis_31","Cpseudotuberculosis_ATCC19410","Csilvaticum_KL0182","Csimulans_PES1","Csingulare_IBSB52218","Culcerans_NCTC12077","Culcerans_NCTC7910"	0.151046	0.151046	2.51315	0.151046	0.151046	2.51315	2	1	1. 0.7011;2. 450;3. 1348;4. 548;5. 457;6. 1369;7. 462;8. 1384;9. 1234;10. E;11. GAG
ERS451417_00859	1717.62.peg.864	NA	NA	NA	0.998	20	Cbelfantii_FRC0043,"Ccallunae_DSM20147","Cdeserti_GIMN1010","Cdiphtheriae_NCTC11397","Cdoosanense_DSM45436","Cefficiens_YS314","Cepidermidicanis_DSM45586","Chalotolerans_YIM70093","Chumireducens_DSM45392","Cimitans_DSM44264","Cmarinum_DSM44953","Cmaris_DSM45190","Cpseudotuberculosis_31","Cpseudotuberculosis_ATCC19410","Crouxii_FRC0190","Csilvaticum_KL0182","Ctestudinoris_DSM44614","Culcerans_NCTC…	0.344722	0.344722	1.49623	0.344722	0.344722	1.49623	258	0
ERS451417_01212	1717.62.peg.1220	NA	NA	NA	0.998	39	Cargentoratense_DSM44202,"Catypicum_R2070","Caurimucosum_ATCC700975","Cbelfantii_FRC0043","Ccallunae_DSM20147","Ccamporealensis_DSM44610","Cdeserti_GIMN1010","Cdiphtheriae_NCTC11397","Cdoosanense_DSM45436","Cefficiens_YS314","Cepidermidicanis_DSM45586","Cfalsenii_DSM44353","Cglutamicum_ATCC13032","Cglycinophilum_AJ3170","Chalotolerans_YIM70093","Chumireducens_DSM45392","Cimitans_DSM44264","Cjeike…	0.141219	0.141219	1.91416	0.141219	0.141219	1.91416	2	2	1. 0.43327;2. 296;3. 886;4. 313;5. 313;6. 937;7. 383;8. 1147;9. 865;10. G;11. GGT	1. 0.40004;2. 329;3. 985;4. 347;5. 347;6. 1039;7. 421;8. 1261;9. 898;10. D;11. GAT
ERS451417_00129	1717.62.peg.127	NA	NA	NA	0.998	39	Cargentoratense_DSM44202,"Catypicum_R2070","Caurimucosum_ATCC700975","Cbelfantii_FRC0043","Ccallunae_DSM20147","Ccamporealensis_DSM44610","Cdeserti_GIMN1010","Cdiphtheriae_NCTC11397","Cdoosanense_DSM45436","Cefficiens_YS314","Cepidermidicanis_DSM45586","Cfalsenii_DSM44353","Cglutamicum_ATCC13032","Cglycinophilum_AJ3170","Chalotolerans_YIM70093","Chumireducens_DSM45392","Cimitans_DSM44264","Cjeike…	0.0977509	0.0977509	1.95402	0.0977509	0.0977509	1.95401	258	0
ERS451417_02128	1717.62.peg.2146	NA	NA	NA	0.998	38	Cargentoratense_DSM44202,"Catypicum_R2070","Caurimucosum_ATCC700975","Cbelfantii_FRC0043","Ccallunae_DSM20147","Ccamporealensis_DSM44610","Cdeserti_GIMN1010","Cdiphtheriae_NCTC11397","Cdoosanense_DSM45436","Cefficiens_YS314","Cepidermidicanis_DSM45586","Cfalsenii_DSM44353","Cglutamicum_ATCC13032","Cglycinophilum_AJ3170","Chalotolerans_YIM70093","Chumireducens_DSM45392","Cimitans_DSM44264","Cjeike…	0.119836	0.119836	1.88453	0.119836	0.119836	1.88453	2	4	1. 0.59188;2. 60;3. 178;4. 60;5. 60;6. 178;7. 61;8. 181;9. 154;10. V;11. GTT	1. 0.64252;2. 590;3. 1768;4. 596;5. 596;6. 1786;7. 616;8. 1846;9. 1705;10. A;11. GCC	1. 0.58053;2. 685;3. 2053;4. 691;5. 691;6. 2071;7. 711;8. 2131;9. 1990;10. P;11. CCA	1. 0.59473;2. 765;3. 2293;4. 771;5. 771;6. 2311;7. 791;8. 2371;9. 2230;10. E;11. GAG
ERS451417_02356	1717.62.peg.2384	NA	NA	NA	0.998	9	Cbelfantii_FRC0043,"Cdiphtheriae_NCTC11397","Ckutscheri_DSM20755","Cpseudotuberculosis_31","Cpseudotuberculosis_ATCC19410","Csilvaticum_KL0182","Culcerans_NCTC12077","Culcerans_NCTC7910","Cvitaeruminis_DSM20294"	0.0853589	0.0853589	2.86554	0.0853589	0.0853589	2.86555	2	1	1. 0.56991;2. 494;3. 1480;4. 619;5. 529;6. 1585;7. 535;8. 1603;9. 1321;10. G;11. GGT
ERS451417_00796	1717.62.peg.802	NA	NA	NA	0.998	39	Cargentoratense_DSM44202,"Catypicum_R2070","Caurimucosum_ATCC700975","Cbelfantii_FRC0043","Ccallunae_DSM20147","Ccamporealensis_DSM44610","Cdeserti_GIMN1010","Cdiphtheriae_NCTC11397","Cdoosanense_DSM45436","Cefficiens_YS314","Cepidermidicanis_DSM45586","Cfalsenii_DSM44353","Cglutamicum_ATCC13032","Cglycinophilum_AJ3170","Chalotolerans_YIM70093","Chumireducens_DSM45392","Cimitans_DSM44264","Cjeike…	0.0981814	0.0981814	1.96437	0.0981722	0.0981722	1.96438	2	1	1. 0.42654;2. 404;3. 1210;4. 422;5. 422;6. 1264;7. 450;8. 1348;9. 1102;10. P;11. CCT
ERS451417_01180	1717.62.peg.1189	NA	NA	NA	0.998	39	Cargentoratense_DSM44202,"Catypicum_R2070","Caurimucosum_ATCC700975","Cbelfantii_FRC0043","Ccallunae_DSM20147","Ccamporealensis_DSM44610","Cdeserti_GIMN1010","Cdiphtheriae_NCTC11397","Cdoosanense_DSM45436","Cefficiens_YS314","Cepidermidicanis_DSM45586","Cfalsenii_DSM44353","Cglutamicum_ATCC13032","Cglycinophilum_AJ3170","Chalotolerans_YIM70093","Chumireducens_DSM45392","Cimitans_DSM44264","Cjeike…	0.221505	0.221505	1.71899	0.221505	0.221505	1.71899	2050	2	1. 0.75517;2. 282;3. 844;4. 296;5. 296;6. 886;7. 323;8. 967;9. 652;10. T;11. ACC	1. 0.60961;2. 365;3. 1093;4. 390;5. 390;6. 1168;7. 421;8. 1261;9. 841;10. I;11. ATT
ERS451417_01331	1717.62.peg.1339	NA	NA	NA	0.998	38	Cargentoratense_DSM44202,"Catypicum_R2070","Caurimucosum_ATCC700975","Cbelfantii_FRC0043","Ccallunae_DSM20147","Ccamporealensis_DSM44610","Cdeserti_GIMN1010","Cdiphtheriae_NCTC11397","Cdoosanense_DSM45436","Cefficiens_YS314","Cepidermidicanis_DSM45586","Cfalsenii_DSM44353","Cglutamicum_ATCC13032","Cglycinophilum_AJ3170","Chalotolerans_YIM70093","Chumireducens_DSM45392","Cimitans_DSM44264","Cjeike…	0.121421	0.121421	1.77184	0.121421	0.121421	1.77185	2	4	1. 0.59233;2. 367;3. 1099;4. 368;5. 368;6. 1102;7. 368;8. 1102;9. 1090;10. A;11. GCG	1. 0.60966;2. 423;3. 1267;4. 424;5. 424;6. 1270;7. 424;8. 1270;9. 1258;10. G;11. GGG	1. 0.66197;2. 460;3. 1378;4. 461;5. 461;6. 1381;7. 461;8. 1381;9. 1369;10. V;11. GTA	1. 0.59281;2. 554;3. 1660;4. 556;5. 556;6. 1666;7. 556;8. 1666;9. 1651;10. A;11. GCA
ERS451417_00138	1717.62.peg.137	NA	NA	NA	0.998	8	Cbelfantii_FRC0043,"Cdiphtheriae_NCTC11397","Cmustelae_DSM45274","Cpseudotuberculosis_31","Crouxii_FRC0190","Csilvaticum_KL0182","Csingulare_IBSB52218","Culcerans_NCTC7910"	0.0814127	0.0814127	2.73266	0.0814127	0.0814127	2.73266	2	2	1. 0.55761;2. 183;3. 547;4. 183;5. 183;6. 547;7. 186;8. 556;9. 445;10. R;11. CGC	1. 0.41905;2. 207;3. 619;4. 207;5. 207;6. 619;7. 210;8. 628;9. 517;10. V;11. GTG
ERS451417_01635	1717.62.peg.1642	NA	NA	NA	0.998	22	Cargentoratense_DSM44202,"Cbelfantii_FRC0043","Ccallunae_DSM20147","Cdeserti_GIMN1010","Cdiphtheriae_NCTC11397","Cefficiens_YS314","Cepidermidicanis_DSM45586","Cfalsenii_DSM44353","Cglutamicum_ATCC13032","Cglycinophilum_AJ3170","Cjeikeium_K41","Ckroppenstedtii_DSM44385","Clactis_RW25","Cmustelae_DSM45274","Cpseudotuberculosis_31","Cpseudotuberculosis_ATCC19410","Csilvaticum_KL0182","Cterpenotabid…	0.176037	0.151398	1.92082	0.176037	0.151398	1.92082	3074	3	1. 0.49637;2. 39;3. 115;4. 72;5. 63;6. 187;7. 156;8. 466;9. 19;10. A;11. GCA	1. 0.45082;2. 176;3. 526;4. 217;5. 200;6. 598;7. 296;8. 886;9. 376;10. E;11. GAG	1. 0.40888;2. 191;3. 571;4. 232;5. 215;6. 643;7. 311;8. 931;9. 421;10. E;11. GAG
ERS451417_01527	1717.62.peg.1536	NA	NA	NA	0.999	37	Cargentoratense_DSM44202,"Catypicum_R2070","Caurimucosum_ATCC700975","Cbelfantii_FRC0043","Ccallunae_DSM20147","Ccamporealensis_DSM44610","Cdeserti_GIMN1010","Cdiphtheriae_NCTC11397","Cdoosanense_DSM45436","Cefficiens_YS314","Cepidermidicanis_DSM45586","Cfalsenii_DSM44353","Cglutamicum_ATCC13032","Cglycinophilum_AJ3170","Chalotolerans_YIM70093","Chumireducens_DSM45392","Cimitans_DSM44264","Cjeike…	0.119276	0.119276	1.66505	0.119276	0.119276	1.66505	2	1	1. 0.54757;2. 227;3. 679;4. 260;5. 260;6. 778;7. 300;8. 898;9. 559;10. A;11. GCG
ERS451417_00179	1717.62.peg.175	NA	NA	NA	0.999	39	Cargentoratense_DSM44202,"Catypicum_R2070","Caurimucosum_ATCC700975","Cbelfantii_FRC0043","Ccallunae_DSM20147","Ccamporealensis_DSM44610","Cdeserti_GIMN1010","Cdiphtheriae_NCTC11397","Cdoosanense_DSM45436","Cefficiens_YS314","Cepidermidicanis_DSM45586","Cfalsenii_DSM44353","Cglutamicum_ATCC13032","Cglycinophilum_AJ3170","Chalotolerans_YIM70093","Chumireducens_DSM45392","Cimitans_DSM44264","Cjeike…	0.239302	0.230146	1.61513	0.239302	0.230146	1.61512	2	4	1. 0.58811;2. 296;3. 886;4. 336;5. 336;6. 1006;7. 352;8. 1054;9. 811;10. A;11. GCT	1. 0.6182;2. 350;3. 1048;4. 391;5. 391;6. 1171;7. 407;8. 1219;9. 973;10. V;11. GTG	1. 0.58747;2. 354;3. 1060;4. 395;5. 395;6. 1183;7. 411;8. 1231;9. 985;10. P;11. CCT	1. 0.46936;2. 362;3. 1084;4. 403;5. 403;6. 1207;7. 419;8. 1255;9. 1009;10. E;11. GAG
ERS451417_00681	1717.62.peg.688	NA	NA	NA	0.999	39	Cargentoratense_DSM44202,"Catypicum_R2070","Caurimucosum_ATCC700975","Cbelfantii_FRC0043","Ccallunae_DSM20147","Ccamporealensis_DSM44610","Cdeserti_GIMN1010","Cdiphtheriae_NCTC11397","Cdoosanense_DSM45436","Cefficiens_YS314","Cepidermidicanis_DSM45586","Cfalsenii_DSM44353","Cglutamicum_ATCC13032","Cglycinophilum_AJ3170","Chalotolerans_YIM70093","Chumireducens_DSM45392","Cimitans_DSM44264","Cjeike…	0.137177	0.137177	1.71338	0.137177	0.137177	1.71338	2	1	1. 0.68687;2. 171;3. 511;4. 174;5. 174;6. 520;7. 179;8. 535;9. 460;10. A;11. GCG
ERS451417_00199	1717.62.peg.196	NA	NA	NA	0.999	39	Cargentoratense_DSM44202,"Catypicum_R2070","Caurimucosum_ATCC700975","Cbelfantii_FRC0043","Ccallunae_DSM20147","Ccamporealensis_DSM44610","Cdeserti_GIMN1010","Cdiphtheriae_NCTC11397","Cdoosanense_DSM45436","Cefficiens_YS314","Cepidermidicanis_DSM45586","Cfalsenii_DSM44353","Cglutamicum_ATCC13032","Cglycinophilum_AJ3170","Chalotolerans_YIM70093","Chumireducens_DSM45392","Cimitans_DSM44264","Cjeike…	0.118854	0.118854	2.06444	0.118854	0.118854	2.06444	2	1	1. 0.59981;2. 305;3. 913;4. 355;5. 355;6. 1063;7. 358;8. 1072;9. 850;10. D;11. GAC
ERS451417_02258	1717.62.peg.2287	NA	NA	NA	0.999	14	Caurimucosum_ATCC700975,"Cbelfantii_FRC0043","Ccamporealensis_DSM44610","Cdiphtheriae_NCTC11397","Ckroppenstedtii_DSM44385","Clactis_RW25","Cpseudotuberculosis_31","Cpseudotuberculosis_ATCC19410","Csilvaticum_KL0182","Csimulans_PES1","Csingulare_IBSB52218","Culcerans_NCTC12077","Culcerans_NCTC7910","Cuterequi_DSM45634"	0.127216	0.127216	1.94462	0.127216	0.127216	1.94462	2	1	1. 0.43585;2. 75;3. 223;4. 85;5. 78;6. 232;7. 78;8. 232;9. 220;10. I;11. ATC
ERS451417_00818	1717.62.peg.824	NA	NA	NA	0.999	39	Cargentoratense_DSM44202,"Catypicum_R2070","Caurimucosum_ATCC700975","Cbelfantii_FRC0043","Ccallunae_DSM20147","Ccamporealensis_DSM44610","Cdeserti_GIMN1010","Cdiphtheriae_NCTC11397","Cdoosanense_DSM45436","Cefficiens_YS314","Cepidermidicanis_DSM45586","Cfalsenii_DSM44353","Cglutamicum_ATCC13032","Cglycinophilum_AJ3170","Chalotolerans_YIM70093","Chumireducens_DSM45392","Cimitans_DSM44264","Cjeike…	0.20858	0.20858	1.88027	0.20858	0.20858	1.88025	2	2	1. 0.40551;2. 176;3. 526;4. 199;5. 199;6. 595;7. 199;8. 595;9. 523;10. E;11. GAG	1. 0.49354;2. 263;3. 787;4. 288;5. 288;6. 862;7. 288;8. 862;9. 778;10. E;11. GAG
ERS451417_00005	1717.62.peg.6	NA	NA	NA	0.999	39	Cargentoratense_DSM44202,"Catypicum_R2070","Caurimucosum_ATCC700975","Cbelfantii_FRC0043","Ccallunae_DSM20147","Ccamporealensis_DSM44610","Cdeserti_GIMN1010","Cdiphtheriae_NCTC11397","Cdoosanense_DSM45436","Cefficiens_YS314","Cepidermidicanis_DSM45586","Cfalsenii_DSM44353","Cglutamicum_ATCC13032","Cglycinophilum_AJ3170","Chalotolerans_YIM70093","Chumireducens_DSM45392","Cimitans_DSM44264","Cjeike…	0.122071	0.122071	1.93328	0.122071	0.122071	1.93328	2	1	1. 0.63421;2. 42;3. 124;4. 72;5. 72;6. 214;7. 98;8. 292;9. 103;10. V;11. GTG
ERS451417_00295	1717.62.peg.296	NA	NA	NA	0.999	39	Cargentoratense_DSM44202,"Catypicum_R2070","Caurimucosum_ATCC700975","Cbelfantii_FRC0043","Ccallunae_DSM20147","Ccamporealensis_DSM44610","Cdeserti_GIMN1010","Cdiphtheriae_NCTC11397","Cdoosanense_DSM45436","Cefficiens_YS314","Cepidermidicanis_DSM45586","Cfalsenii_DSM44353","Cglutamicum_ATCC13032","Cglycinophilum_AJ3170","Chalotolerans_YIM70093","Chumireducens_DSM45392","Cimitans_DSM44264","Cjeike…	0.152657	0.152657	1.6924	0.152657	0.152657	1.6924	2	1	1. 0.49463;2. 226;3. 676;4. 227;5. 227;6. 679;7. 227;8. 679;9. 676;10. G;11. GGT
ERS451417_01293	1717.62.peg.1301	NA	NA	NA	0.999	38	Cargentoratense_DSM44202,"Catypicum_R2070","Caurimucosum_ATCC700975","Cbelfantii_FRC0043","Ccallunae_DSM20147","Ccamporealensis_DSM44610","Cdeserti_GIMN1010","Cdiphtheriae_NCTC11397","Cdoosanense_DSM45436","Cefficiens_YS314","Cepidermidicanis_DSM45586","Cfalsenii_DSM44353","Cglutamicum_ATCC13032","Cglycinophilum_AJ3170","Chalotolerans_YIM70093","Chumireducens_DSM45392","Cimitans_DSM44264","Cjeike…	0.0834708	0.0834708	1.52102	0.0834708	0.0834708	1.52102	2	1	1. 0.57039;2. 9;3. 25;4. 11;5. 11;6. 31;7. 11;8. 31;9. 25;10. L;11. CTC
ERS451417_02171	1717.62.peg.2197	NA	NA	NA	0.999	8	Cbelfantii_FRC0043,"Cdiphtheriae_NCTC11397","Ckutscheri_DSM20755","Cpseudotuberculosis_31","Cpseudotuberculosis_ATCC19410","Csilvaticum_KL0182","Culcerans_NCTC12077","Culcerans_NCTC7910"	0.0904623	0.0904623	1.66305	0.0904623	0.0904623	1.66305	2	3	1. 0.64529;2. 98;3. 292;4. 125;5. 111;6. 331;7. 114;8. 340;9. 217;10. S;11. AGC	1. 0.94369;2. 132;3. 394;4. 172;5. 145;6. 433;7. 153;8. 457;9. 280;10. I;11. ATC	1. 0.63761;2. 140;3. 418;4. 180;5. 153;6. 457;7. 161;8. 481;9. 304;10. L;11. TTA
ERS451417_01851	1717.62.peg.1853	NA	NA	NA	0.999	38	Cargentoratense_DSM44202,"Catypicum_R2070","Caurimucosum_ATCC700975","Cbelfantii_FRC0043","Ccallunae_DSM20147","Ccamporealensis_DSM44610","Cdeserti_GIMN1010","Cdiphtheriae_NCTC11397","Cdoosanense_DSM45436","Cefficiens_YS314","Cepidermidicanis_DSM45586","Cfalsenii_DSM44353","Cglutamicum_ATCC13032","Cglycinophilum_AJ3170","Chalotolerans_YIM70093","Chumireducens_DSM45392","Cimitans_DSM44264","Cjeike…	0.184442	0.160946	1.7783	0.184471	0.160946	1.7783	2	1	1. 0.6197;2. 193;3. 577;4. 225;5. 225;6. 673;7. 264;8. 790;9. 535;10. V;11. GTG
ERS451417_02233	1717.62.peg.2258	NA	NA	NA	0.999	38	Cargentoratense_DSM44202,"Catypicum_R2070","Caurimucosum_ATCC700975","Cbelfantii_FRC0043","Ccallunae_DSM20147","Ccamporealensis_DSM44610","Cdeserti_GIMN1010","Cdiphtheriae_NCTC11397","Cdoosanense_DSM45436","Cefficiens_YS314","Cepidermidicanis_DSM45586","Cfalsenii_DSM44353","Cglutamicum_ATCC13032","Cglycinophilum_AJ3170","Chalotolerans_YIM70093","Chumireducens_DSM45392","Cimitans_DSM44264","Cjeike…	0.157401	0.157401	1.6488	0.157401	0.157401	1.6488	1026	1	1. 0.44478;2. 33;3. 97;4. 63;5. 63;6. 187;7. 195;8. 583;9. 61;10. N;11. AAC
ERS451417_01406	1717.62.peg.1419	NA	NA	NA	0.999	10	Cbelfantii_FRC0043,"Cdiphtheriae_NCTC11397","Ckutscheri_DSM20755","Cmustelae_DSM45274","Cpseudotuberculosis_31","Cpseudotuberculosis_ATCC19410","Csilvaticum_KL0182","Culcerans_NCTC12077","Culcerans_NCTC7910","Cvitaeruminis_DSM20294"	0.141364	0.141364	1.78688	0.141364	0.141364	1.78688	2050	1	1. 0.42502;2. 57;3. 169;4. 99;5. 62;6. 184;7. 67;8. 199;9. 79;10. S;11. TCT
ERS451417_00804	1717.62.peg.811	NA	NA	NA	0.999	39	Cargentoratense_DSM44202,"Catypicum_R2070","Caurimucosum_ATCC700975","Cbelfantii_FRC0043","Ccallunae_DSM20147","Ccamporealensis_DSM44610","Cdeserti_GIMN1010","Cdiphtheriae_NCTC11397","Cdoosanense_DSM45436","Cefficiens_YS314","Cepidermidicanis_DSM45586","Cfalsenii_DSM44353","Cglutamicum_ATCC13032","Cglycinophilum_AJ3170","Chalotolerans_YIM70093","Chumireducens_DSM45392","Cimitans_DSM44264","Cjeike…	0.204195	0.204195	1.78089	0.204195	0.204195	1.78089	3074	1	1. 0.44198;2. 245;3. 733;4. 276;5. 276;6. 826;7. 359;8. 1075;9. 421;10. Q;11. CAA
ERS451417_01490	1717.62.peg.1498	NA	NA	NA	0.999	36	Cargentoratense_DSM44202,"Catypicum_R2070","Caurimucosum_ATCC700975","Cbelfantii_FRC0043","Ccallunae_DSM20147","Ccamporealensis_DSM44610","Cdeserti_GIMN1010","Cdiphtheriae_NCTC11397","Cdoosanense_DSM45436","Cefficiens_YS314","Cepidermidicanis_DSM45586","Cfalsenii_DSM44353","Cglutamicum_ATCC13032","Cglycinophilum_AJ3170","Chalotolerans_YIM70093","Chumireducens_DSM45392","Cimitans_DSM44264","Cjeike…	0.179392	0.179392	1.7035	0.179392	0.179392	1.70349	2306	0
ERS451417_02069	1717.62.peg.2081	NA	NA	NA	0.999	21	Cbelfantii_FRC0043,"Ccallunae_DSM20147","Cdiphtheriae_NCTC11397","Cdoosanense_DSM45436","Cglutamicum_ATCC13032","Chalotolerans_YIM70093","Cimitans_DSM44264","Ckutscheri_DSM20755","Cmarinum_DSM44953","Cmaris_DSM45190","Cpseudotuberculosis_31","Cpseudotuberculosis_ATCC19410","CriegeliiPUDD83A45","Csilvaticum_KL0182","Csimulans_PES1","Ctestudinoris_DSM44614","Culcerans_NCTC12077","Culcerans_NCTC7910…	0.0828874	0.0828874	1.43245	0.0828874	0.0828874	1.43245	2	1	1. 0.41023;2. 298;3. 892;4. 330;5. 330;6. 988;7. 353;8. 1057;9. 754;10. A;11. GCT
ERS451417_00634	1717.62.peg.638	NA	NA	NA	0.999	39	Cargentoratense_DSM44202,"Catypicum_R2070","Caurimucosum_ATCC700975","Cbelfantii_FRC0043","Ccallunae_DSM20147","Ccamporealensis_DSM44610","Cdeserti_GIMN1010","Cdiphtheriae_NCTC11397","Cdoosanense_DSM45436","Cefficiens_YS314","Cepidermidicanis_DSM45586","Cfalsenii_DSM44353","Cglutamicum_ATCC13032","Cglycinophilum_AJ3170","Chalotolerans_YIM70093","Chumireducens_DSM45392","Cimitans_DSM44264","Cjeike…	0.120161	0.120161	1.67322	0.120161	0.120161	1.67322	2	2	1. 0.4312;2. 86;3. 256;4. 117;5. 117;6. 349;7. 133;8. 397;9. 187;10. I;11. ATT	1. 0.58374;2. 606;3. 1816;4. 640;5. 640;6. 1918;7. 660;8. 1978;9. 1708;10. N;11. AAC
ERS451417_00526	1717.62.peg.529	NA	NA	NA	0.999	39	Cargentoratense_DSM44202,"Catypicum_R2070","Caurimucosum_ATCC700975","Cbelfantii_FRC0043","Ccallunae_DSM20147","Ccamporealensis_DSM44610","Cdeserti_GIMN1010","Cdiphtheriae_NCTC11397","Cdoosanense_DSM45436","Cefficiens_YS314","Cepidermidicanis_DSM45586","Cfalsenii_DSM44353","Cglutamicum_ATCC13032","Cglycinophilum_AJ3170","Chalotolerans_YIM70093","Chumireducens_DSM45392","Cimitans_DSM44264","Cjeike…	0.126173	0.126173	2.41434	0.126173	0.126173	2.41433	2	1	1. 0.6522;2. 389;3. 1165;4. 404;5. 404;6. 1210;7. 476;8. 1426;9. 943;10. R;11. CGC
ERS451417_01574	1717.62.peg.1583	NA	NA	NA	0.999	29	Cargentoratense_DSM44202,"Caurimucosum_ATCC700975","Cbelfantii_FRC0043","Ccallunae_DSM20147","Ccamporealensis_DSM44610","Cdeserti_GIMN1010","Cdiphtheriae_NCTC11397","Cdoosanense_DSM45436","Cglutamicum_ATCC13032","Chumireducens_DSM45392","Cimitans_DSM44264","Cjeikeium_K41","Ckutscheri_DSM20755","Clactis_RW25","Cmarinum_DSM44953","Cmaris_DSM45190","Cmustelae_DSM45274","Cpseudotuberculosis_31","Cpse…	0.233613	0.233613	1.78341	0.233613	0.233613	1.78341	2	7	1. 0.50068;2. 371;3. 1111;4. 414;5. 375;6. 1123;7. 396;8. 1186;9. 1021;10. V;11. GTG	1. 0.56955;2. 392;3. 1174;4. 435;5. 396;6. 1186;7. 417;8. 1249;9. 1084;10. D;11. GAC	1. 0.50849;2. 413;3. 1237;4. 456;5. 417;6. 1249;7. 438;8. 1312;9. 1147;10. A;11. GCC	1. 0.58994;2. 509;3. 1525;4. 557;5. 513;6. 1537;7. 534;8. 1600;9. 1435;10. A;11. GCC	1. 0.48942;2. 524;3. 1570;4. 572;5. 528;6. 1582;7. 549;8. 1645;9. 1480;10. I;11. ATC	1. 0.47496;2. 719;3. 2155;4. 778;5. 725;6. 2173;7. 747;8. 2239;9. 2041;10. N;11. AAC	1. 0.75416;2. 801;3. 2401;4. 860;5. 807;6. 2419;7. 829;8. 2485;9. 2281;10. K;11. AAG
ERS451417_01325	1717.62.peg.1333	NA	NA	NA	0.999	38	Cargentoratense_DSM44202,"Catypicum_R2070","Caurimucosum_ATCC700975","Cbelfantii_FRC0043","Ccallunae_DSM20147","Ccamporealensis_DSM44610","Cdeserti_GIMN1010","Cdiphtheriae_NCTC11397","Cdoosanense_DSM45436","Cefficiens_YS314","Cepidermidicanis_DSM45586","Cfalsenii_DSM44353","Cglutamicum_ATCC13032","Cglycinophilum_AJ3170","Chalotolerans_YIM70093","Chumireducens_DSM45392","Cimitans_DSM44264","Cjeike…	0.153535	0.153535	1.82583	0.153535	0.153535	1.82583	2	1	1. 0.41348;2. 145;3. 433;4. 161;5. 161;6. 481;7. 253;8. 757;9. 376;10. N;11. AAC
ERS451417_01416	1717.62.peg.1422	NA	NA	NA	0.999	35	Cargentoratense_DSM44202,"Catypicum_R2070","Caurimucosum_ATCC700975","Cbelfantii_FRC0043","Ccallunae_DSM20147","Ccamporealensis_DSM44610","Cdeserti_GIMN1010","Cdiphtheriae_NCTC11397","Cdoosanense_DSM45436","Cefficiens_YS314","Cepidermidicanis_DSM45586","Cfalsenii_DSM44353","Cglutamicum_ATCC13032","Cglycinophilum_AJ3170","Chalotolerans_YIM70093","Cimitans_DSM44264","Cjeikeium_K41","Ckroppenstedtii…	0.104812	0.104812	1.45948	0.104812	0.104812	1.45949	1282	0
ERS451417_02326	1717.62.peg.2353	NA	NA	NA	0.999	7	Cbelfantii_FRC0043,"Cdiphtheriae_NCTC11397","Cpseudotuberculosis_31","Cpseudotuberculosis_ATCC19410","Csilvaticum_KL0182","Culcerans_NCTC12077","Culcerans_NCTC7910"	0.0409915	0.0409915	3.25439	0.0409915	0.0409915	3.25439	2	1	1. 0.54151;2. 172;3. 514;4. 227;5. 210;6. 628;7. 210;8. 628;9. 514;10. P;11. CCC
ERS451417_00182	1717.62.peg.178	NA	NA	NA	0.999	36	Cargentoratense_DSM44202,"Catypicum_R2070","Caurimucosum_ATCC700975","Cbelfantii_FRC0043","Ccallunae_DSM20147","Ccamporealensis_DSM44610","Cdeserti_GIMN1010","Cdiphtheriae_NCTC11397","Cdoosanense_DSM45436","Cefficiens_YS314","Cepidermidicanis_DSM45586","Cfalsenii_DSM44353","Cglutamicum_ATCC13032","Cglycinophilum_AJ3170","Chalotolerans_YIM70093","Chumireducens_DSM45392","Cjeikeium_K41","Ckroppenst…	0.250914	0.250914	1.32227	0.250914	0.250914	1.32227	1282	0
ERS451417_01587	1717.62.peg.1596	NA	NA	NA	0.999	36	Cargentoratense_DSM44202,"Caurimucosum_ATCC700975","Cbelfantii_FRC0043","Ccallunae_DSM20147","Ccamporealensis_DSM44610","Cdeserti_GIMN1010","Cdiphtheriae_NCTC11397","Cdoosanense_DSM45436","Cefficiens_YS314","Cepidermidicanis_DSM45586","Cfalsenii_DSM44353","Cglutamicum_ATCC13032","Cglycinophilum_AJ3170","Chalotolerans_YIM70093","Chumireducens_DSM45392","Cimitans_DSM44264","Cjeikeium_K41","Ckroppen…	0.254316	0.254316	1.61823	0.254316	0.254316	1.61823	2	2	1. 0.49962;2. 308;3. 922;4. 341;5. 341;6. 1021;7. 401;8. 1201;9. 862;10. N;11. AAT	1. 0.53635;2. 345;3. 1033;4. 398;5. 398;6. 1192;7. 467;8. 1399;9. 943;10. V;11. GTC
ERS451417_02145	1717.62.peg.2167	NA	NA	NA	0.999	38	Cargentoratense_DSM44202,"Catypicum_R2070","Caurimucosum_ATCC700975","Cbelfantii_FRC0043","Ccallunae_DSM20147","Ccamporealensis_DSM44610","Cdeserti_GIMN1010","Cdiphtheriae_NCTC11397","Cdoosanense_DSM45436","Cefficiens_YS314","Cepidermidicanis_DSM45586","Cfalsenii_DSM44353","Cglutamicum_ATCC13032","Cglycinophilum_AJ3170","Chalotolerans_YIM70093","Chumireducens_DSM45392","Cimitans_DSM44264","Cjeike…	0.114196	0.114196	1.69436	0.114196	0.114196	1.69433	2	3	1. 0.57992;2. 73;3. 217;4. 73;5. 73;6. 217;7. 73;8. 217;9. 190;10. V;11. GTA	1. 0.63179;2. 76;3. 226;4. 76;5. 76;6. 226;7. 76;8. 226;9. 199;10. D;11. GAC	1. 0.60429;2. 222;3. 664;4. 224;5. 224;6. 670;7. 224;8. 670;9. 628;10. V;11. GTT
ERS451417_01792	1717.62.peg.1797	NA	NA	NA	0.999	38	Cargentoratense_DSM44202,"Catypicum_R2070","Caurimucosum_ATCC700975","Cbelfantii_FRC0043","Ccallunae_DSM20147","Ccamporealensis_DSM44610","Cdeserti_GIMN1010","Cdiphtheriae_NCTC11397","Cdoosanense_DSM45436","Cefficiens_YS314","Cepidermidicanis_DSM45586","Cfalsenii_DSM44353","Cglutamicum_ATCC13032","Cglycinophilum_AJ3170","Chalotolerans_YIM70093","Chumireducens_DSM45392","Cimitans_DSM44264","Cjeike…	0.222356	0.222356	1.62672	0.222347	0.222347	1.62673	1026	1	1. 0.51105;2. 296;3. 886;4. 345;5. 345;6. 1033;7. 543;8. 1627;9. 763;10. G;11. GGT
ERS451417_01586	1717.62.peg.1595	NA	NA	NA	0.999	37	Cargentoratense_DSM44202,"Catypicum_R2070","Caurimucosum_ATCC700975","Cbelfantii_FRC0043","Ccallunae_DSM20147","Ccamporealensis_DSM44610","Cdeserti_GIMN1010","Cdiphtheriae_NCTC11397","Cdoosanense_DSM45436","Cefficiens_YS314","Cepidermidicanis_DSM45586","Cfalsenii_DSM44353","Cglutamicum_ATCC13032","Cglycinophilum_AJ3170","Chalotolerans_YIM70093","Chumireducens_DSM45392","Cimitans_DSM44264","Cjeike…	0.202505	0.194013	1.6831	0.202515	0.194013	1.68307	2	2	1. 0.47859;2. 32;3. 94;4. 50;5. 50;6. 148;7. 100;8. 298;9. 76;10. E;11. GAA	1. 0.54455;2. 192;3. 574;4. 210;5. 210;6. 628;7. 262;8. 784;9. 544;10. L;11. CTC
ERS451417_01627	1717.62.peg.1635	NA	NA	NA	1	5	Cbelfantii_FRC0043,"Cdiphtheriae_NCTC11397","Cpseudotuberculosis_ATCC19410","Csilvaticum_KL0182","Culcerans_NCTC7910"	0.135674	0.135674	4.19126	0.135674	0.135674	4.19123	2	1	1. 0.40239;2. 72;3. 214;4. 138;5. 72;6. 214;7. 73;8. 217;9. 178;10. N;11. AAC
ERS451417_01500	1717.62.peg.1508	NA	NA	NA	1	12	Cdiphtheriae_NCTC11397,"Cefficiens_YS314","Cglutamicum_ATCC13032","Chalotolerans_YIM70093","Chumireducens_DSM45392","Cpseudotuberculosis_31","Cpseudotuberculosis_ATCC19410","Csilvaticum_KL0182","Ctestudinoris_DSM44614","Culcerans_NCTC12077","Culcerans_NCTC7910","Cvitaeruminis_DSM20294"	0.309471	0.309471	1.79976	0.309471	0.309471	1.79976	2	2	1. 0.5214;2. 37;3. 109;4. 64;5. 49;6. 145;7. 70;8. 208;9. 52;10. V;11. GTA	1. 0.61528;2. 186;3. 556;4. 217;5. 201;6. 601;7. 220;8. 658;9. 496;10. D;11. GAT
ERS451417_00372	1717.62.peg.371	NA	NA	NA	1	5	Cdiphtheriae_NCTC11397,"Cpseudotuberculosis_ATCC19410","Crouxii_FRC0190","Csilvaticum_KL0182","Culcerans_NCTC12077"	0.338838	0.182437	2.66218	0.338838	0.182437	2.66218	2	9	1. 0.67807;2. 14;3. 40;4. 18;5. 15;6. 43;7. 16;8. 46;9. 1;10. F;11. TTC	1. 0.68234;2. 15;3. 43;4. 19;5. 16;6. 46;7. 17;8. 49;9. 4;10. G;11. GGT	1. 0.64948;2. 63;3. 187;4. 67;5. 64;6. 190;7. 65;8. 193;9. 148;10. G;11. GGA	1. 0.5093;2. 64;3. 190;4. 68;5. 65;6. 193;7. 66;8. 196;9. 151;10. S;11. TCT	1. 0.62433;2. 72;3. 214;4. 76;5. 73;6. 217;7. 74;8. 220;9. 175;10. I;11. ATC	1. 0.65268;2. 73;3. 217;4. 77;5. 74;6. 220;7. 75;8. 223;9. 178;10. T;11. ACC	1. 0.55605;2. 122;3. 364;4. 128;5. 123;6. 367;7. 124;8. 370;9. 325;10. E;11. GAA	1. 0.67508;2. 132;3. 394;4. 138;5. 133;6. 397;7. 134;8. 400;9. 355;10. L;11. CTG	1. 0.62077;2. 196;3. 586;4. 203;5. 197;6. 589;7. 198;8. 592;9. 547;10. V;11. GTT
ERS451417_01989	1717.62.peg.1990	NA	NA	NA	1	7	Cbelfantii_FRC0043,"Cdiphtheriae_NCTC11397","Cpseudotuberculosis_31","Cpseudotuberculosis_ATCC19410","Csilvaticum_KL0182","Culcerans_NCTC12077","Culcerans_NCTC7910"	0.111544	0.0915292	3.26382	0.111544	0.0915292	3.26382	2	4	1. 0.45826;2. 3;3. 7;4. 35;5. 35;6. 103;7. 35;8. 103;9. 4;10. I;11. ATT	1. 0.57059;2. 136;3. 406;4. 178;5. 168;6. 502;7. 168;8. 502;9. 403;10. G;11. GGA	1. 0.42751;2. 143;3. 427;4. 185;5. 175;6. 523;7. 175;8. 523;9. 424;10. I;11. ATC	1. 0.51832;2. 186;3. 556;4. 229;5. 218;6. 652;7. 218;8. 652;9. 553;10. S;11. AGC
ERS451417_01575	1717.62.peg.1584	NA	NA	NA	1	38	Cargentoratense_DSM44202,"Catypicum_R2070","Caurimucosum_ATCC700975","Cbelfantii_FRC0043","Ccallunae_DSM20147","Ccamporealensis_DSM44610","Cdeserti_GIMN1010","Cdiphtheriae_NCTC11397","Cdoosanense_DSM45436","Cefficiens_YS314","Cepidermidicanis_DSM45586","Cfalsenii_DSM44353","Cglutamicum_ATCC13032","Cglycinophilum_AJ3170","Chalotolerans_YIM70093","Chumireducens_DSM45392","Cimitans_DSM44264","Cjeike…	0.130402	0.130402	1.83645	0.130402	0.130402	1.83646	258	0
ERS451417_01549	1717.62.peg.1558	NA	NA	NA	1	23	Cargentoratense_DSM44202,"Caurimucosum_ATCC700975","Cbelfantii_FRC0043","Ccallunae_DSM20147","Ccamporealensis_DSM44610","Cdeserti_GIMN1010","Cdiphtheriae_NCTC11397","Cefficiens_YS314","Cglutamicum_ATCC13032","Chalotolerans_YIM70093","Chumireducens_DSM45392","Ckutscheri_DSM20755","Cmarinum_DSM44953","Cpseudotuberculosis_31","Cpseudotuberculosis_ATCC19410","Csilvaticum_KL0182","Csimulans_PES1","Csi…	0.128113	0.128113	1.6419	0.128113	0.128113	1.6419	2050	2	1. 0.46718;2. 109;3. 325;4. 150;5. 150;6. 448;7. 162;8. 484;9. 184;10. C;11. TGC	1. 0.62026;2. 461;3. 1381;4. 513;5. 508;6. 1522;7. 528;8. 1582;9. 1141;10. P;11. CCG
ERS451417_00446	1717.62.peg.449	NA	NA	NA	1	19	Caurimucosum_ATCC700975,"Cbelfantii_FRC0043","Ccallunae_DSM20147","Ccamporealensis_DSM44610","Cdeserti_GIMN1010","Cdiphtheriae_NCTC11397","Cepidermidicanis_DSM45586","Cglutamicum_ATCC13032","Ckroppenstedtii_DSM44385","Ckutscheri_DSM20755","Cmustelae_DSM45274","Cpseudotuberculosis_31","Cpseudotuberculosis_ATCC19410","Crouxii_FRC0190","Csilvaticum_KL0182","Ctestudinoris_DSM44614","Culcerans_NCTC120…	0.237266	0.237266	2.05422	0.237266	0.237266	2.05422	2050	1	1. 0.45839;2. 130;3. 388;4. 135;5. 135;6. 403;7. 135;8. 403;9. 355;10. S;11. TCT
ERS451417_00746	1717.62.peg.749	NA	NA	NA	1	39	Cargentoratense_DSM44202,"Catypicum_R2070","Caurimucosum_ATCC700975","Cbelfantii_FRC0043","Ccallunae_DSM20147","Ccamporealensis_DSM44610","Cdeserti_GIMN1010","Cdiphtheriae_NCTC11397","Cdoosanense_DSM45436","Cefficiens_YS314","Cepidermidicanis_DSM45586","Cfalsenii_DSM44353","Cglutamicum_ATCC13032","Cglycinophilum_AJ3170","Chalotolerans_YIM70093","Chumireducens_DSM45392","Cimitans_DSM44264","Cjeike…	0.28903	0.199641	1.67276	0.289049	0.199631	1.67274	2	3	1. 0.71054;2. 110;3. 328;4. 126;5. 126;6. 376;7. 152;8. 454;9. 223;10. P;11. CCA	1. 0.69863;2. 419;3. 1255;4. 467;5. 467;6. 1399;7. 552;8. 1654;9. 1000;10. A;11. GCC	1. 0.69952;2. 478;3. 1432;4. 527;5. 527;6. 1579;7. 614;8. 1840;9. 1147;10. A;11. GCT
ERS451417_01044	1717.62.peg.1054	NA	NA	NA	1	34	Cargentoratense_DSM44202,"Catypicum_R2070","Caurimucosum_ATCC700975","Cbelfantii_FRC0043","Ccallunae_DSM20147","Ccamporealensis_DSM44610","Cdeserti_GIMN1010","Cdiphtheriae_NCTC11397","Cdoosanense_DSM45436","Cefficiens_YS314","Cepidermidicanis_DSM45586","Cfalsenii_DSM44353","Cglutamicum_ATCC13032","Cglycinophilum_AJ3170","Chalotolerans_YIM70093","Chumireducens_DSM45392","Cimitans_DSM44264","Cjeike…	0.321992	0.19883	1.94541	0.321992	0.19883	1.94541	3074	4	1. 0.74647;2. 237;3. 709;4. 298;5. 286;6. 856;7. 379;8. 1135;9. 571;10. A;11. GCA	1. 0.74886;2. 242;3. 724;4. 303;5. 291;6. 871;7. 384;8. 1150;9. 586;10. L;11. CTT	1. 0.75134;2. 321;3. 961;4. 385;5. 373;6. 1117;7. 490;8. 1468;9. 736;10. G;11. GGC	1. 0.79235;2. 329;3. 985;4. 393;5. 381;6. 1141;7. 498;8. 1492;9. 760;10. L;11. TTG
ERS451417_00977	1717.62.peg.987	NA	NA	NA	1	28	Catypicum_R2070,"Caurimucosum_ATCC700975","Cbelfantii_FRC0043","Ccallunae_DSM20147","Ccamporealensis_DSM44610","Cdeserti_GIMN1010","Cdiphtheriae_NCTC11397","Cdoosanense_DSM45436","Cefficiens_YS314","Cglutamicum_ATCC13032","Chumireducens_DSM45392","Cimitans_DSM44264","Ckutscheri_DSM20755","Cmarinum_DSM44953","Cmaris_DSM45190","Cmustelae_DSM45274","Cpseudotuberculosis_31","Cpseudotuberculosis_ATCC1…	0.212826	0.212826	1.79348	0.212826	0.212826	1.79348	3330	0
ERS451417_01531	1717.62.peg.1540	NA	NA	NA	1	38	Cargentoratense_DSM44202,"Catypicum_R2070","Caurimucosum_ATCC700975","Cbelfantii_FRC0043","Ccallunae_DSM20147","Ccamporealensis_DSM44610","Cdeserti_GIMN1010","Cdiphtheriae_NCTC11397","Cdoosanense_DSM45436","Cefficiens_YS314","Cepidermidicanis_DSM45586","Cfalsenii_DSM44353","Cglutamicum_ATCC13032","Cglycinophilum_AJ3170","Chalotolerans_YIM70093","Chumireducens_DSM45392","Cimitans_DSM44264","Cjeike…	0.119429	0.119429	1.8806	0.119429	0.119429	1.88061	258	0
ERS451417_00704	1717.62.peg.709	NA	NA	NA	1	38	Cargentoratense_DSM44202,"Catypicum_R2070","Caurimucosum_ATCC700975","Cbelfantii_FRC0043","Ccallunae_DSM20147","Ccamporealensis_DSM44610","Cdeserti_GIMN1010","Cdiphtheriae_NCTC11397","Cdoosanense_DSM45436","Cefficiens_YS314","Cepidermidicanis_DSM45586","Cfalsenii_DSM44353","Cglutamicum_ATCC13032","Cglycinophilum_AJ3170","Chalotolerans_YIM70093","Chumireducens_DSM45392","Cimitans_DSM44264","Cjeike…	0.120428	0.120428	2.00393	0.120438	0.120438	2.00393	1282	0
ERS451417_00469	1717.62.peg.473	NA	NA	NA	1	12	Cbelfantii_FRC0043,"Cdiphtheriae_NCTC11397","Ckutscheri_DSM20755","Cmustelae_DSM45274","Cpseudotuberculosis_31","Cpseudotuberculosis_ATCC19410","Crouxii_FRC0190","Csilvaticum_KL0182","Culcerans_NCTC12077","Culcerans_NCTC7910","Cuterequi_DSM45634","Cvitaeruminis_DSM20294"	0.0688948	0.0688948	2.55341	0.0688948	0.0688948	2.55341	258	0
ERS451417_00563	1717.62.peg.566	NA	NA	NA	1	39	Cargentoratense_DSM44202,"Catypicum_R2070","Caurimucosum_ATCC700975","Cbelfantii_FRC0043","Ccallunae_DSM20147","Ccamporealensis_DSM44610","Cdeserti_GIMN1010","Cdiphtheriae_NCTC11397","Cdoosanense_DSM45436","Cefficiens_YS314","Cepidermidicanis_DSM45586","Cfalsenii_DSM44353","Cglutamicum_ATCC13032","Cglycinophilum_AJ3170","Chalotolerans_YIM70093","Chumireducens_DSM45392","Cimitans_DSM44264","Cjeike…	0.152976	0.152976	1.67293	0.152976	0.152976	1.67293	2	1	1. 0.4688;2. 459;3. 1375;4. 466;5. 466;6. 1396;7. 474;8. 1420;9. 1204;10. D;11. GAT
ERS451417_02000	1717.62.peg.2004	NA	NA	NA	1	7	Cbelfantii_FRC0043,"Cdiphtheriae_NCTC11397","Cpseudotuberculosis_31","Cpseudotuberculosis_ATCC19410","Csilvaticum_KL0182","Culcerans_NCTC12077","Culcerans_NCTC7910"	0.193967	0.193967	3.76689	0.193977	0.193977	3.76689	258	0
ERS451417_01736	1717.62.peg.1740	NA	NA	NA	1	38	Cargentoratense_DSM44202,"Catypicum_R2070","Caurimucosum_ATCC700975","Cbelfantii_FRC0043","Ccallunae_DSM20147","Ccamporealensis_DSM44610","Cdeserti_GIMN1010","Cdiphtheriae_NCTC11397","Cdoosanense_DSM45436","Cefficiens_YS314","Cepidermidicanis_DSM45586","Cfalsenii_DSM44353","Cglutamicum_ATCC13032","Cglycinophilum_AJ3170","Chalotolerans_YIM70093","Chumireducens_DSM45392","Cimitans_DSM44264","Cjeike…	0.184723	0.184723	1.78793	0.184723	0.184723	1.78793	2050	1	1. 0.42216;2. 156;3. 466;4. 189;5. 189;6. 565;7. 220;8. 658;9. 349;10. V;11. GTG
ERS451417_00401	1717.62.peg.401	NA	NA	NA	1	38	Cargentoratense_DSM44202,"Catypicum_R2070","Caurimucosum_ATCC700975","Cbelfantii_FRC0043","Ccallunae_DSM20147","Ccamporealensis_DSM44610","Cdeserti_GIMN1010","Cdiphtheriae_NCTC11397","Cdoosanense_DSM45436","Cefficiens_YS314","Cepidermidicanis_DSM45586","Cfalsenii_DSM44353","Cglutamicum_ATCC13032","Cglycinophilum_AJ3170","Chalotolerans_YIM70093","Chumireducens_DSM45392","Cimitans_DSM44264","Cjeike…	0.109608	0.109608	1.91682	0.109608	0.109608	1.91682	2306	0
ERS451417_01010	1717.62.peg.1021	NA	NA	NA	1	39	Cargentoratense_DSM44202,"Catypicum_R2070","Caurimucosum_ATCC700975","Cbelfantii_FRC0043","Ccallunae_DSM20147","Ccamporealensis_DSM44610","Cdeserti_GIMN1010","Cdiphtheriae_NCTC11397","Cdoosanense_DSM45436","Cefficiens_YS314","Cepidermidicanis_DSM45586","Cfalsenii_DSM44353","Cglutamicum_ATCC13032","Cglycinophilum_AJ3170","Chalotolerans_YIM70093","Chumireducens_DSM45392","Cimitans_DSM44264","Cjeike…	0.201184	0.201184	1.88524	0.201184	0.201184	1.88524	258	0
ERS451417_00404	1717.62.peg.404	NA	NA	NA	1	39	Cargentoratense_DSM44202,"Catypicum_R2070","Caurimucosum_ATCC700975","Cbelfantii_FRC0043","Ccallunae_DSM20147","Ccamporealensis_DSM44610","Cdeserti_GIMN1010","Cdiphtheriae_NCTC11397","Cdoosanense_DSM45436","Cefficiens_YS314","Cepidermidicanis_DSM45586","Cfalsenii_DSM44353","Cglutamicum_ATCC13032","Cglycinophilum_AJ3170","Chalotolerans_YIM70093","Chumireducens_DSM45392","Cimitans_DSM44264","Cjeike…	0.254509	0.254509	2.34406	0.254509	0.254509	2.34406	258	0
ERS451417_01520	1717.62.peg.1529	NA	NA	NA	1	15	Cargentoratense_DSM44202,"Cbelfantii_FRC0043","Cdiphtheriae_NCTC11397","Cefficiens_YS314","Cepidermidicanis_DSM45586","Ckroppenstedtii_DSM44385","Ckutscheri_DSM20755","Clactis_RW25","Cmustelae_DSM45274","Cpseudotuberculosis_31","Cpseudotuberculosis_ATCC19410","Csilvaticum_KL0182","Culcerans_NCTC12077","Culcerans_NCTC7910","Cvitaeruminis_DSM20294"	0.211458	0.211458	2.23113	0.211458	0.211458	2.23113	3074	2	1. 0.47515;2. 94;3. 280;4. 141;5. 141;6. 421;7. 151;8. 451;9. 127;10. A;11. GCC	1. 0.43528;2. 105;3. 313;4. 152;5. 152;6. 454;7. 162;8. 484;9. 160;10. E;11. GAG
ERS451417_01437	1717.62.peg.1444	NA	NA	NA	1	37	Cargentoratense_DSM44202,"Catypicum_R2070","Caurimucosum_ATCC700975","Cbelfantii_FRC0043","Ccallunae_DSM20147","Ccamporealensis_DSM44610","Cdeserti_GIMN1010","Cdiphtheriae_NCTC11397","Cdoosanense_DSM45436","Cefficiens_YS314","Cepidermidicanis_DSM45586","Cfalsenii_DSM44353","Cglutamicum_ATCC13032","Cglycinophilum_AJ3170","Chalotolerans_YIM70093","Chumireducens_DSM45392","Cimitans_DSM44264","Cjeike…	0.173916	0.173916	1.59377	0.173907	0.173907	1.59377	2	1	1. 0.49554;2. 159;3. 475;4. 179;5. 179;6. 535;7. 179;8. 535;9. 406;10. F;11. TTT
ERS451417_01473	1717.62.peg.1483	NA	NA	NA	1	38	Cargentoratense_DSM44202,"Catypicum_R2070","Caurimucosum_ATCC700975","Cbelfantii_FRC0043","Ccallunae_DSM20147","Ccamporealensis_DSM44610","Cdeserti_GIMN1010","Cdiphtheriae_NCTC11397","Cdoosanense_DSM45436","Cefficiens_YS314","Cepidermidicanis_DSM45586","Cfalsenii_DSM44353","Cglutamicum_ATCC13032","Cglycinophilum_AJ3170","Chalotolerans_YIM70093","Chumireducens_DSM45392","Cimitans_DSM44264","Cjeike…	0.0629365	0.0558736	1.98966	0.0629365	0.0558736	1.98966	1026	2	1. 0.40951;2. 43;3. 127;4. 82;5. 82;6. 244;7. 123;8. 367;9. 70;10. E;11. GAG	1. 0.45797;2. 189;3. 565;4. 228;5. 228;6. 682;7. 269;8. 805;9. 508;10. M;11. ATG
ERS451417_02151	1717.62.peg.2173	NA	NA	NA	1	8	Cbelfantii_FRC0043,"Cdiphtheriae_NCTC11397","Clactis_RW25","Cpseudotuberculosis_31","Cpseudotuberculosis_ATCC19410","Csilvaticum_KL0182","Culcerans_NCTC12077","Culcerans_NCTC7910"	0.0991991	0.0991991	2.52373	0.0991991	0.0991991	2.52373	258	0
ERS451417_01530	1717.62.peg.1539	NA	NA	NA	1	38	Cargentoratense_DSM44202,"Catypicum_R2070","Caurimucosum_ATCC700975","Cbelfantii_FRC0043","Ccallunae_DSM20147","Ccamporealensis_DSM44610","Cdeserti_GIMN1010","Cdiphtheriae_NCTC11397","Cdoosanense_DSM45436","Cefficiens_YS314","Cepidermidicanis_DSM45586","Cfalsenii_DSM44353","Cglutamicum_ATCC13032","Cglycinophilum_AJ3170","Chalotolerans_YIM70093","Chumireducens_DSM45392","Cimitans_DSM44264","Cjeike…	0.140861	0.140861	1.58417	0.140861	0.140861	1.58417	2	2	1. 0.44985;2. 94;3. 280;4. 94;5. 94;6. 280;7. 94;8. 280;9. 277;10. D;11. GAT	1. 0.51726;2. 99;3. 295;4. 99;5. 99;6. 295;7. 99;8. 295;9. 292;10. R;11. CGT
ERS451417_00966	1717.62.peg.974	NA	NA	NA	1	17	Cargentoratense_DSM44202,"Cbelfantii_FRC0043","Cdiphtheriae_NCTC11397","Cefficiens_YS314","Cepidermidicanis_DSM45586","Cglutamicum_ATCC13032","Ckroppenstedtii_DSM44385","Ckutscheri_DSM20755","Clactis_RW25","Cmustelae_DSM45274","Cpseudotuberculosis_31","Cpseudotuberculosis_ATCC19410","Crouxii_FRC0190","Csilvaticum_KL0182","Culcerans_NCTC12077","Culcerans_NCTC7910","Cvitaeruminis_DSM20294"	0.171036	0.171036	2.51283	0.171036	0.171036	2.51284	258	0
ERS451417_00096	1717.62.peg.94	NA	NA	NA	1	11	Cbelfantii_FRC0043,"Cdiphtheriae_NCTC11397","Chalotolerans_YIM70093","Cmustelae_DSM45274","Cpseudotuberculosis_31","Cpseudotuberculosis_ATCC19410","Crouxii_FRC0190","Csilvaticum_KL0182","Culcerans_NCTC12077","Culcerans_NCTC7910","Cvitaeruminis_DSM20294"	0.132466	0.132466	2.49272	0.132466	0.132466	2.49272	2	5	1. 0.49671;2. 20;3. 58;4. 64;5. 64;6. 190;7. 90;8. 268;9. 16;10. A;11. GCC	1. 0.51353;2. 148;3. 442;4. 208;5. 196;6. 586;7. 223;8. 667;9. 373;10. A;11. GCG	1. 0.51951;2. 188;3. 562;4. 250;5. 238;6. 712;7. 265;8. 793;9. 442;10. P;11. CCT	1. 0.48378;2. 254;3. 760;4. 344;5. 304;6. 910;7. 331;8. 991;9. 640;10. D;11. GAT	1. 0.54837;2. 319;3. 955;4. 409;5. 369;6. 1105;7. 396;8. 1186;9. 835;10. R;11. CGC
ERS451417_02388	1717.62.peg.2420	NA	NA	NA	1	28	Catypicum_R2070,"Cbelfantii_FRC0043","Ccallunae_DSM20147","Ccamporealensis_DSM44610","Cdeserti_GIMN1010","Cdiphtheriae_NCTC11397","Cdoosanense_DSM45436","Cefficiens_YS314","Cglutamicum_ATCC13032","Cglycinophilum_AJ3170","Chalotolerans_YIM70093","Chumireducens_DSM45392","Cimitans_DSM44264","Ckutscheri_DSM20755","Cmarinum_DSM44953","Cmaris_DSM45190","Cpseudotuberculosis_31","Cpseudotuberculosis_ATC…	0.455915	0.330429	1.97769	0.455916	0.330429	1.97769	2	2	1. 0.81517;2. 94;3. 280;4. 117;5. 94;6. 280;7. 110;8. 328;9. 220;10. I;11. ATC	1. 0.68381;2. 99;3. 295;4. 122;5. 99;6. 295;7. 115;8. 343;9. 235;10. L;11. TTG
ERS451417_01965	1717.62.peg.1965	NA	NA	NA	1	10	Cbelfantii_FRC0043,"Cdiphtheriae_NCTC11397","Ckutscheri_DSM20755","Cmustelae_DSM45274","Cpseudotuberculosis_31","Cpseudotuberculosis_ATCC19410","Csilvaticum_KL0182","Culcerans_NCTC12077","Culcerans_NCTC7910","Cvitaeruminis_DSM20294"	0.072002	0.072002	2.30749	0.072002	0.072002	2.30749	2	3	1. 0.47913;2. 109;3. 325;4. 109;5. 109;6. 325;7. 110;8. 328;9. 205;10. N;11. AAT	1. 0.46666;2. 129;3. 385;4. 129;5. 129;6. 385;7. 130;8. 388;9. 265;10. L;11. CTA	1. 0.4017;2. 365;3. 1093;4. 365;5. 365;6. 1093;7. 366;8. 1096;9. 973;10. V;11. GTC
ERS451417_00481	1717.62.peg.484	NA	NA	NA	1	39	Cargentoratense_DSM44202,"Catypicum_R2070","Caurimucosum_ATCC700975","Cbelfantii_FRC0043","Ccallunae_DSM20147","Ccamporealensis_DSM44610","Cdeserti_GIMN1010","Cdiphtheriae_NCTC11397","Cdoosanense_DSM45436","Cefficiens_YS314","Cepidermidicanis_DSM45586","Cfalsenii_DSM44353","Cglutamicum_ATCC13032","Cglycinophilum_AJ3170","Chalotolerans_YIM70093","Chumireducens_DSM45392","Cimitans_DSM44264","Cjeike…	0.0879588	0.0879588	2.01101	0.0879588	0.0879588	2.01101	258	0
ERS451417_01459	1717.62.peg.1469	NA	NA	NA	1	30	Caurimucosum_ATCC700975,"Ccallunae_DSM20147","Ccamporealensis_DSM44610","Cdeserti_GIMN1010","Cdiphtheriae_NCTC11397","Cdoosanense_DSM45436","Cefficiens_YS314","Cepidermidicanis_DSM45586","Cfalsenii_DSM44353","Cglutamicum_ATCC13032","Cglycinophilum_AJ3170","Chalotolerans_YIM70093","Chumireducens_DSM45392","Cimitans_DSM44264","Ckroppenstedtii_DSM44385","Ckutscheri_DSM20755","Clactis_RW25","Cmarinum…	0.173109	0.173109	1.78302	0.173109	0.173109	1.78302	258	0
ERS451417_02005	1717.62.peg.2009	NA	NA	NA	1	13	Caurimucosum_ATCC700975,"Cbelfantii_FRC0043","Cdiphtheriae_NCTC11397","Cglycinophilum_AJ3170","Cjeikeium_K41","Cpseudotuberculosis_31","Cpseudotuberculosis_ATCC19410","Csilvaticum_KL0182","Csimulans_PES1","Csingulare_IBSB52218","Culcerans_NCTC12077","Culcerans_NCTC7910","Curealyticum_DSM7109"	0.143748	0.143748	1.98858	0.143748	0.143748	1.98858	3074	1	1. 0.40808;2. 105;3. 313;4. 139;5. 108;6. 322;7. 127;8. 379;9. 220;10. V;11. GTT
ERS451417_01790	1717.62.peg.1795	NA	NA	NA	1	37	Cargentoratense_DSM44202,"Catypicum_R2070","Caurimucosum_ATCC700975","Cbelfantii_FRC0043","Ccallunae_DSM20147","Ccamporealensis_DSM44610","Cdeserti_GIMN1010","Cdiphtheriae_NCTC11397","Cdoosanense_DSM45436","Cefficiens_YS314","Cepidermidicanis_DSM45586","Cfalsenii_DSM44353","Cglutamicum_ATCC13032","Cglycinophilum_AJ3170","Chalotolerans_YIM70093","Chumireducens_DSM45392","Cimitans_DSM44264","Cjeike…	0.167679	0.167679	1.6195	0.167679	0.167679	1.6195	3074	1	1. 0.52107;2. 116;3. 346;4. 117;5. 117;6. 349;7. 117;8. 349;9. 343;10. V;11. GTC
ERS451417_00631	1717.62.peg.635	NA	NA	NA	1	14	Cargentoratense_DSM44202,"Cbelfantii_FRC0043","Ccallunae_DSM20147","Cdiphtheriae_NCTC11397","Cefficiens_YS314","Chalotolerans_YIM70093","Ckutscheri_DSM20755","Cmustelae_DSM45274","Cpseudotuberculosis_ATCC19410","Crouxii_FRC0190","Csilvaticum_KL0182","Ctestudinoris_DSM44614","Culcerans_NCTC7910","Cvitaeruminis_DSM20294"	0.0828317	0.0828317	1.78212	0.0828317	0.0828317	1.78211	2050	3	1. 0.40806;2. 30;3. 88;4. 46;5. 34;6. 100;7. 50;8. 148;9. 19;10. N;11. AAC	1. 0.41523;2. 76;3. 226;4. 95;5. 81;6. 241;7. 102;8. 304;9. 106;10. L;11. TTG	1. 0.4411;2. 234;3. 700;4. 277;5. 256;6. 766;7. 283;8. 847;9. 505;10. A;11. GCC
ERS451417_00304	1717.62.peg.305	NA	NA	NA	1	22	Catypicum_R2070,"Caurimucosum_ATCC700975","Cbelfantii_FRC0043","Ccamporealensis_DSM44610","Cdiphtheriae_NCTC11397","Cepidermidicanis_DSM45586","Chumireducens_DSM45392","Cimitans_DSM44264","Cmarinum_DSM44953","Cmustelae_DSM45274","Cpseudotuberculosis_31","Cpseudotuberculosis_ATCC19410","CriegeliiPUDD83A45","Crouxii_FRC0190","Csilvaticum_KL0182","Csimulans_PES1","Csingulare_IBSB52218","Ctestudinori…	0.115778	0.115778	1.98664	0.115778	0.115778	1.98664	2	2	1. 0.59759;2. 515;3. 1543;4. 517;5. 517;6. 1549;7. 525;8. 1573;9. 1294;10. I;11. ATC	1. 0.65203;2. 615;3. 1843;4. 617;5. 617;6. 1849;7. 627;8. 1879;9. 1573;10. K;11. AAG
ERS451417_01869	1717.62.peg.1871	NA	NA	NA	1	38	Cargentoratense_DSM44202,"Catypicum_R2070","Caurimucosum_ATCC700975","Cbelfantii_FRC0043","Ccallunae_DSM20147","Ccamporealensis_DSM44610","Cdeserti_GIMN1010","Cdiphtheriae_NCTC11397","Cdoosanense_DSM45436","Cefficiens_YS314","Cepidermidicanis_DSM45586","Cfalsenii_DSM44353","Cglutamicum_ATCC13032","Cglycinophilum_AJ3170","Chalotolerans_YIM70093","Chumireducens_DSM45392","Cimitans_DSM44264","Cjeike…	0.152881	0.152881	1.34424	0.152881	0.152881	1.34424	2050	1	1. 0.74853;2. 35;3. 103;4. 36;5. 36;6. 106;7. 36;8. 106;9. 67;10. V;11. GTC
ERS451417_00471	1717.62.peg.475	NA	NA	NA	1	15	Caurimucosum_ATCC700975,"Cbelfantii_FRC0043","Ccallunae_DSM20147","Cdiphtheriae_NCTC11397","Cglutamicum_ATCC13032","Cimitans_DSM44264","Ckutscheri_DSM20755","Clactis_RW25","Cpseudotuberculosis_31","CriegeliiPUDD83A45","Crouxii_FRC0190","Csilvaticum_KL0182","Culcerans_NCTC12077","Culcerans_NCTC7910","Cvitaeruminis_DSM20294"	0.247543	0.237221	2.41974	0.247543	0.237221	2.41974	2	4	1. 0.56768;2. 70;3. 208;4. 72;5. 72;6. 214;7. 73;8. 217;9. 100;10. H;11. CAC	1. 0.49585;2. 149;3. 445;4. 153;5. 153;6. 457;7. 154;8. 460;9. 286;10. R;11. CGC	1. 0.51828;2. 165;3. 493;4. 169;5. 169;6. 505;7. 170;8. 508;9. 334;10. T;11. ACT	1. 0.55836;2. 403;3. 1207;4. 408;5. 408;6. 1222;7. 409;8. 1225;9. 1012;10. P;11. CCC
ERS451417_00460	1717.62.peg.464	NA	NA	NA	1	39	Cargentoratense_DSM44202,"Catypicum_R2070","Caurimucosum_ATCC700975","Cbelfantii_FRC0043","Ccallunae_DSM20147","Ccamporealensis_DSM44610","Cdeserti_GIMN1010","Cdiphtheriae_NCTC11397","Cdoosanense_DSM45436","Cefficiens_YS314","Cepidermidicanis_DSM45586","Cfalsenii_DSM44353","Cglutamicum_ATCC13032","Cglycinophilum_AJ3170","Chalotolerans_YIM70093","Chumireducens_DSM45392","Cimitans_DSM44264","Cjeike…	0.312299	0.0963654	1.78676	0.196871	0.0963554	1.78676	1282	0
ERS451417_01159	1717.62.peg.1170	NA	NA	NA	1	39	Cargentoratense_DSM44202,"Catypicum_R2070","Caurimucosum_ATCC700975","Cbelfantii_FRC0043","Ccallunae_DSM20147","Ccamporealensis_DSM44610","Cdeserti_GIMN1010","Cdiphtheriae_NCTC11397","Cdoosanense_DSM45436","Cefficiens_YS314","Cepidermidicanis_DSM45586","Cfalsenii_DSM44353","Cglutamicum_ATCC13032","Cglycinophilum_AJ3170","Chalotolerans_YIM70093","Chumireducens_DSM45392","Cimitans_DSM44264","Cjeike…	0.219125	0.219125	1.74688	0.219125	0.219125	1.74687	2	4	1. 0.5906;2. 163;3. 487;4. 173;5. 173;6. 517;7. 201;8. 601;9. 412;10. V;11. GTT	1. 0.49006;2. 174;3. 520;4. 184;5. 184;6. 550;7. 212;8. 634;9. 445;10. I;11. ATC	1. 0.57359;2. 409;3. 1225;4. 427;5. 427;6. 1279;7. 503;8. 1507;9. 1018;10. V;11. GTG	1. 0.61298;2. 708;3. 2122;4. 747;5. 747;6. 2239;7. 851;8. 2551;9. 1762;10. P;11. CCT
ERS451417_02297	1717.62.peg.2326	NA	NA	NA	1	31	Cargentoratense_DSM44202,"Catypicum_R2070","Cbelfantii_FRC0043","Ccallunae_DSM20147","Cdeserti_GIMN1010","Cdiphtheriae_NCTC11397","Cefficiens_YS314","Cepidermidicanis_DSM45586","Cglutamicum_ATCC13032","Cglycinophilum_AJ3170","Chalotolerans_YIM70093","Chumireducens_DSM45392","Cimitans_DSM44264","Ckroppenstedtii_DSM44385","Ckutscheri_DSM20755","Clactis_RW25","Cmarinum_DSM44953","Cmaris_DSM45190","C…	0.149978	0.149978	1.75209	0.149978	0.149978	1.7521	3330	0
ERS451417_01697	1717.62.peg.1704	NA	NA	NA	1	15	Cargentoratense_DSM44202,"Cbelfantii_FRC0043","Cdiphtheriae_NCTC11397","Cefficiens_YS314","Cepidermidicanis_DSM45586","Ckroppenstedtii_DSM44385","Ckutscheri_DSM20755","Clactis_RW25","Cmustelae_DSM45274","Cpseudotuberculosis_31","Cpseudotuberculosis_ATCC19410","Csilvaticum_KL0182","Culcerans_NCTC12077","Culcerans_NCTC7910","Cvitaeruminis_DSM20294"	0.328326	0.328326	2.1569	0.328316	0.328316	2.1569	3074	1	1. 0.58678;2. 127;3. 379;4. 164;5. 164;6. 490;7. 192;8. 574;9. 256;10. V;11. GTG
ERS451417_01357	1717.62.peg.1365	NA	NA	NA	1	17	Catypicum_R2070,"Cbelfantii_FRC0043","Cdiphtheriae_NCTC11397","Cdoosanense_DSM45436","Cepidermidicanis_DSM45586","Cglutamicum_ATCC13032","Chalotolerans_YIM70093","Chumireducens_DSM45392","Cimitans_DSM44264","Cmustelae_DSM45274","Cpseudotuberculosis_31","Cpseudotuberculosis_ATCC19410","Csilvaticum_KL0182","Ctestudinoris_DSM44614","Culcerans_NCTC12077","Culcerans_NCTC7910","Cvitaeruminis_DSM20294"	0.280606	0.280606	1.83178	0.280606	0.280606	1.83178	3330	0
ERS451417_00846	1717.62.peg.851	NA	NA	NA	1	39	Cargentoratense_DSM44202,"Catypicum_R2070","Caurimucosum_ATCC700975","Cbelfantii_FRC0043","Ccallunae_DSM20147","Ccamporealensis_DSM44610","Cdeserti_GIMN1010","Cdiphtheriae_NCTC11397","Cdoosanense_DSM45436","Cefficiens_YS314","Cepidermidicanis_DSM45586","Cfalsenii_DSM44353","Cglutamicum_ATCC13032","Cglycinophilum_AJ3170","Chalotolerans_YIM70093","Chumireducens_DSM45392","Cimitans_DSM44264","Cjeike…	0.189714	0.189714	1.77796	0.189714	0.189714	1.77796	258	0
ERS451417_00577	1717.62.peg.580	NA	NA	NA	1	38	Cargentoratense_DSM44202,"Catypicum_R2070","Caurimucosum_ATCC700975","Cbelfantii_FRC0043","Ccallunae_DSM20147","Ccamporealensis_DSM44610","Cdeserti_GIMN1010","Cdiphtheriae_NCTC11397","Cdoosanense_DSM45436","Cefficiens_YS314","Cepidermidicanis_DSM45586","Cfalsenii_DSM44353","Cglutamicum_ATCC13032","Cglycinophilum_AJ3170","Chalotolerans_YIM70093","Chumireducens_DSM45392","Cimitans_DSM44264","Cjeike…	0.175632	0.175632	1.67578	0.175632	0.175632	1.67578	3074	2	1. 0.50441;2. 176;3. 526;4. 231;5. 231;6. 691;7. 318;8. 952;9. 319;10. V;11. GTT	1. 0.44816;2. 217;3. 649;4. 272;5. 272;6. 814;7. 359;8. 1075;9. 442;10. V;11. GTT
ERS451417_01304	1717.62.peg.1312	NA	NA	NA	1	38	Cargentoratense_DSM44202,"Catypicum_R2070","Caurimucosum_ATCC700975","Cbelfantii_FRC0043","Ccallunae_DSM20147","Ccamporealensis_DSM44610","Cdeserti_GIMN1010","Cdiphtheriae_NCTC11397","Cdoosanense_DSM45436","Cefficiens_YS314","Cepidermidicanis_DSM45586","Cfalsenii_DSM44353","Cglutamicum_ATCC13032","Cglycinophilum_AJ3170","Chalotolerans_YIM70093","Chumireducens_DSM45392","Cimitans_DSM44264","Cjeike…	0.145605	0.145605	1.65533	0.145605	0.145605	1.65533	1026	3	1. 0.48882;2. 145;3. 433;4. 170;5. 170;6. 508;7. 358;8. 1072;9. 247;10. A;11. GCA	1. 0.52172;2. 361;3. 1081;4. 392;5. 392;6. 1174;7. 588;8. 1762;9. 865;10. G;11. GGA	1. 0.50711;2. 450;3. 1348;4. 482;5. 482;6. 1444;7. 680;8. 2038;9. 1099;10. T;11. ACG
ERS451417_02321	1717.62.peg.2348	NA	NA	NA	1	22	Catypicum_R2070,"Cbelfantii_FRC0043","Ccamporealensis_DSM44610","Cdeserti_GIMN1010","Cdiphtheriae_NCTC11397","Cefficiens_YS314","Cepidermidicanis_DSM45586","Cglutamicum_ATCC13032","Chalotolerans_YIM70093","Chumireducens_DSM45392","Cmarinum_DSM44953","Cmaris_DSM45190","Cmustelae_DSM45274","Cpseudotuberculosis_31","Cpseudotuberculosis_ATCC19410","Csilvaticum_KL0182","Csimulans_PES1","Csingulare_IBS…	0.154601	0.154601	1.68188	0.154601	0.154601	1.68188	3074	1	1. 0.52957;2. 256;3. 766;4. 386;5. 287;6. 859;7. 342;8. 1024;9. 556;10. G;11. GGT
ERS451417_00302	1717.62.peg.303	NA	NA	NA	1	22	Catypicum_R2070,"Caurimucosum_ATCC700975","Cbelfantii_FRC0043","Ccamporealensis_DSM44610","Cdiphtheriae_NCTC11397","Cepidermidicanis_DSM45586","Chumireducens_DSM45392","Cimitans_DSM44264","Cmarinum_DSM44953","Cmustelae_DSM45274","Cpseudotuberculosis_31","Cpseudotuberculosis_ATCC19410","CriegeliiPUDD83A45","Crouxii_FRC0190","Csilvaticum_KL0182","Csimulans_PES1","Csingulare_IBSB52218","Ctestudinori…	0.105787	0.105787	2.07503	0.105787	0.105787	2.07503	2	2	1. 0.47769;2. 93;3. 277;4. 97;5. 97;6. 289;7. 112;8. 334;9. 229;10. E;11. GAA	1. 0.57691;2. 166;3. 496;4. 170;5. 170;6. 508;7. 185;8. 553;9. 448;10. E;11. GAA
ERS451417_02361	1717.62.peg.2390	NA	NA	NA	1	12	Caurimucosum_ATCC700975,"Cbelfantii_FRC0043","Cdiphtheriae_NCTC11397","Ckroppenstedtii_DSM44385","Cpseudotuberculosis_31","Cpseudotuberculosis_ATCC19410","Csilvaticum_KL0182","Csimulans_PES1","Csingulare_IBSB52218","Culcerans_NCTC12077","Culcerans_NCTC7910","Cuterequi_DSM45634"	0.196167	0.196167	2.72674	0.196167	0.196167	2.72674	258	0
ERS451417_01169	1717.62.peg.1180	NA	NA	NA	1	39	Cargentoratense_DSM44202,"Catypicum_R2070","Caurimucosum_ATCC700975","Cbelfantii_FRC0043","Ccallunae_DSM20147","Ccamporealensis_DSM44610","Cdeserti_GIMN1010","Cdiphtheriae_NCTC11397","Cdoosanense_DSM45436","Cefficiens_YS314","Cepidermidicanis_DSM45586","Cfalsenii_DSM44353","Cglutamicum_ATCC13032","Cglycinophilum_AJ3170","Chalotolerans_YIM70093","Chumireducens_DSM45392","Cimitans_DSM44264","Cjeike…	0.184093	0.184093	1.52005	0.184093	0.184093	1.52007	2	2	1. 0.46086;2. 325;3. 973;4. 385;5. 385;6. 1153;7. 435;8. 1303;9. 937;10. S;11. TCT	1. 0.47498;2. 339;3. 1015;4. 399;5. 399;6. 1195;7. 449;8. 1345;9. 979;10. S;11. TCC
ERS451417_01307	1717.62.peg.1315	NA	NA	NA	1	37	Cargentoratense_DSM44202,"Catypicum_R2070","Caurimucosum_ATCC700975","Cbelfantii_FRC0043","Ccallunae_DSM20147","Ccamporealensis_DSM44610","Cdeserti_GIMN1010","Cdiphtheriae_NCTC11397","Cdoosanense_DSM45436","Cefficiens_YS314","Cepidermidicanis_DSM45586","Cfalsenii_DSM44353","Cglutamicum_ATCC13032","Cglycinophilum_AJ3170","Chalotolerans_YIM70093","Chumireducens_DSM45392","Cimitans_DSM44264","Cjeike…	0.0654351	0.0654351	2.07648	0.0654351	0.0654351	2.07648	258	0
ERS451417_01881	1717.62.peg.1882	NA	NA	NA	1	16	Cargentoratense_DSM44202,"Cbelfantii_FRC0043","Cdiphtheriae_NCTC11397","Cepidermidicanis_DSM45586","Chalotolerans_YIM70093","Chumireducens_DSM45392","Cmarinum_DSM44953","Cmustelae_DSM45274","Cpseudotuberculosis_31","Cpseudotuberculosis_ATCC19410","Csilvaticum_KL0182","Csingulare_IBSB52218","Ctestudinoris_DSM44614","Culcerans_NCTC12077","Culcerans_NCTC7910","Cvitaeruminis_DSM20294"	0.265591	0.232253	1.571	0.265591	0.232253	1.571	2	1	1. 0.61762;2. 47;3. 139;4. 54;5. 51;6. 151;7. 51;8. 151;9. 85;10. A;11. GCT
ERS451417_01550	1717.62.peg.1559	NA	NA	NA	1	31	Cargentoratense_DSM44202,"Catypicum_R2070","Caurimucosum_ATCC700975","Cbelfantii_FRC0043","Ccallunae_DSM20147","Ccamporealensis_DSM44610","Cdeserti_GIMN1010","Cdiphtheriae_NCTC11397","Cdoosanense_DSM45436","Cefficiens_YS314","Cepidermidicanis_DSM45586","Cglutamicum_ATCC13032","Chalotolerans_YIM70093","Chumireducens_DSM45392","Cimitans_DSM44264","Cjeikeium_K41","Ckroppenstedtii_DSM44385","Ckutsche…	0.147002	0.147002	2.17801	0.147002	0.147002	2.17801	258	0
ERS451417_00812	1717.62.peg.818	NA	NA	NA	1	39	Cargentoratense_DSM44202,"Catypicum_R2070","Caurimucosum_ATCC700975","Cbelfantii_FRC0043","Ccallunae_DSM20147","Ccamporealensis_DSM44610","Cdeserti_GIMN1010","Cdiphtheriae_NCTC11397","Cdoosanense_DSM45436","Cefficiens_YS314","Cepidermidicanis_DSM45586","Cfalsenii_DSM44353","Cglutamicum_ATCC13032","Cglycinophilum_AJ3170","Chalotolerans_YIM70093","Chumireducens_DSM45392","Cimitans_DSM44264","Cjeike…	0.0902305	0.0902305	1.79278	0.0902305	0.0902305	1.79278	3074	5	1. 0.44585;2. 51;3. 151;4. 79;5. 79;6. 235;7. 169;8. 505;9. 34;10. A;11. GCG	1. 0.4361;2. 162;3. 484;4. 212;5. 212;6. 634;7. 334;8. 1000;9. 220;10. V;11. GTG	1. 0.44782;2. 675;3. 2023;4. 792;5. 792;6. 2374;7. 1001;8. 3001;9. 1279;10. V;11. GTC	1. 0.47809;2. 1103;3. 3307;4. 1221;5. 1221;6. 3661;7. 1433;8. 4297;9. 2533;10. P;11. CCC	1. 0.41898;2. 1107;3. 3319;4. 1225;5. 1225;6. 3673;7. 1437;8. 4309;9. 2545;10. E;11. GAG
ERS451417_01359	1717.62.peg.1367	NA	NA	NA	1	7	Cbelfantii_FRC0043,"Cdiphtheriae_NCTC11397","Cpseudotuberculosis_31","Cpseudotuberculosis_ATCC19410","Csilvaticum_KL0182","Culcerans_NCTC12077","Culcerans_NCTC7910"	0.180551	0.180551	4.18817	0.180551	0.180551	4.18817	2	1	1. 0.42403;2. 66;3. 196;4. 86;5. 66;6. 196;7. 66;8. 196;9. 196;10. I;11. ATC
ERS451417_00343	1717.62.peg.346	NA	NA	NA	1	39	Cargentoratense_DSM44202,"Catypicum_R2070","Caurimucosum_ATCC700975","Cbelfantii_FRC0043","Ccallunae_DSM20147","Ccamporealensis_DSM44610","Cdeserti_GIMN1010","Cdiphtheriae_NCTC11397","Cdoosanense_DSM45436","Cefficiens_YS314","Cepidermidicanis_DSM45586","Cfalsenii_DSM44353","Cglutamicum_ATCC13032","Cglycinophilum_AJ3170","Chalotolerans_YIM70093","Chumireducens_DSM45392","Cimitans_DSM44264","Cjeike…	0.0714526	0.0714526	2.23023	0.0714428	0.0714428	2.23023	1282	0
ERS451417_01893	1717.62.peg.1892	NA	NA	NA	1	38	Cargentoratense_DSM44202,"Catypicum_R2070","Caurimucosum_ATCC700975","Cbelfantii_FRC0043","Ccallunae_DSM20147","Ccamporealensis_DSM44610","Cdeserti_GIMN1010","Cdiphtheriae_NCTC11397","Cdoosanense_DSM45436","Cefficiens_YS314","Cepidermidicanis_DSM45586","Cfalsenii_DSM44353","Cglutamicum_ATCC13032","Cglycinophilum_AJ3170","Chalotolerans_YIM70093","Chumireducens_DSM45392","Cimitans_DSM44264","Cjeike…	0.100403	0.100403	2.22324	0.100403	0.100403	2.22323	2306	0
ERS451417_00238	1717.62.peg.234	NA	NA	NA	1	37	Cargentoratense_DSM44202,"Catypicum_R2070","Caurimucosum_ATCC700975","Cbelfantii_FRC0043","Ccallunae_DSM20147","Ccamporealensis_DSM44610","Cdeserti_GIMN1010","Cdiphtheriae_NCTC11397","Cdoosanense_DSM45436","Cepidermidicanis_DSM45586","Cfalsenii_DSM44353","Cglutamicum_ATCC13032","Cglycinophilum_AJ3170","Chalotolerans_YIM70093","Chumireducens_DSM45392","Cimitans_DSM44264","Cjeikeium_K41","Ckroppens…	0.170745	0.149632	1.49504	0.170745	0.149632	1.49504	3074	1	1. 0.77725;2. 76;3. 226;4. 89;5. 87;6. 259;7. 89;8. 265;9. 148;10. G;11. GGC
ERS451417_00089	1717.62.peg.86	NA	NA	NA	1	16	Cargentoratense_DSM44202,"Cbelfantii_FRC0043","Ccallunae_DSM20147","Cdeserti_GIMN1010","Cdiphtheriae_NCTC11397","Cfalsenii_DSM44353","Cglutamicum_ATCC13032","Cjeikeium_K41","Ckutscheri_DSM20755","Cmustelae_DSM45274","Cpseudotuberculosis_31","Crouxii_FRC0190","Csilvaticum_KL0182","Culcerans_NCTC12077","Culcerans_NCTC7910","Cvitaeruminis_DSM20294"	0.209752	0.209752	2.1443	0.209752	0.209752	2.1443	2	2	1. 0.41744;2. 17;3. 49;4. 39;5. 23;6. 67;7. 23;8. 67;9. 37;10. T;11. ACC	1. 0.56261;2. 92;3. 274;4. 135;5. 99;6. 295;7. 99;8. 295;9. 259;10. L;11. CTC
ERS451417_01825	1717.62.peg.1830	NA	NA	NA	1	17	Cbelfantii_FRC0043,"Ccallunae_DSM20147","Cdeserti_GIMN1010","Cdiphtheriae_NCTC11397","Cdoosanense_DSM45436","Cepidermidicanis_DSM45586","Cglutamicum_ATCC13032","Ckutscheri_DSM20755","Clactis_RW25","Cpseudotuberculosis_31","Cpseudotuberculosis_ATCC19410","Csilvaticum_KL0182","Csimulans_PES1","Culcerans_NCTC12077","Culcerans_NCTC7910","Cuterequi_DSM45634","Cvitaeruminis_DSM20294"	0.155859	0.155859	1.96353	0.155859	0.155859	1.96353	258	0
ERS451417_00999	1717.62.peg.1010	NA	NA	NA	1	39	Cargentoratense_DSM44202,"Catypicum_R2070","Caurimucosum_ATCC700975","Cbelfantii_FRC0043","Ccallunae_DSM20147","Ccamporealensis_DSM44610","Cdeserti_GIMN1010","Cdiphtheriae_NCTC11397","Cdoosanense_DSM45436","Cefficiens_YS314","Cepidermidicanis_DSM45586","Cfalsenii_DSM44353","Cglutamicum_ATCC13032","Cglycinophilum_AJ3170","Chalotolerans_YIM70093","Chumireducens_DSM45392","Cimitans_DSM44264","Cjeike…	0.0819722	0.0819722	1.65585	0.0819722	0.0819722	1.65584	2	3	1. 0.45496;2. 330;3. 988;4. 356;5. 356;6. 1066;7. 376;8. 1126;9. 958;10. A;11. GCT	1. 0.40339;2. 360;3. 1078;4. 386;5. 386;6. 1156;7. 406;8. 1216;9. 1048;10. E;11. GAA	1. 0.47716;2. 433;3. 1297;4. 470;5. 470;6. 1408;7. 490;8. 1468;9. 1258;10. A;11. GCT
ERS451417_01894	1717.62.peg.1893	NA	NA	NA	1	38	Cargentoratense_DSM44202,"Catypicum_R2070","Caurimucosum_ATCC700975","Cbelfantii_FRC0043","Ccallunae_DSM20147","Ccamporealensis_DSM44610","Cdeserti_GIMN1010","Cdiphtheriae_NCTC11397","Cdoosanense_DSM45436","Cefficiens_YS314","Cepidermidicanis_DSM45586","Cfalsenii_DSM44353","Cglutamicum_ATCC13032","Cglycinophilum_AJ3170","Chalotolerans_YIM70093","Chumireducens_DSM45392","Cimitans_DSM44264","Cjeike…	0.159625	0.159625	1.94092	0.159625	0.159625	1.94092	2	1	1. 0.71354;2. 256;3. 766;4. 267;5. 267;6. 799;7. 279;8. 835;9. 745;10. L;11. CTT
ERS451417_00216	1717.62.peg.213	NA	NA	NA	1	23	Catypicum_R2070,"Cbelfantii_FRC0043","Ccallunae_DSM20147","Ccamporealensis_DSM44610","Cdeserti_GIMN1010","Cdiphtheriae_NCTC11397","Cdoosanense_DSM45436","Cglutamicum_ATCC13032","Chumireducens_DSM45392","Cimitans_DSM44264","Ckutscheri_DSM20755","Cmarinum_DSM44953","Cmustelae_DSM45274","Cpseudotuberculosis_31","Cpseudotuberculosis_ATCC19410","CriegeliiPUDD83A45","Crouxii_FRC0190","Csilvaticum_KL018…	0.292801	0.207371	1.3366	0.292801	0.207371	1.3366	2	1	1. 0.62049;2. 52;3. 154;4. 78;5. 60;6. 178;7. 65;8. 193;9. 133;10. S;11. TCG
ERS451417_02012	1717.62.peg.2017	NA	NA	NA	1	25	Cargentoratense_DSM44202,"Caurimucosum_ATCC700975","Cbelfantii_FRC0043","Ccallunae_DSM20147","Ccamporealensis_DSM44610","Cdeserti_GIMN1010","Cdiphtheriae_NCTC11397","Cefficiens_YS314","Cepidermidicanis_DSM45586","Cglutamicum_ATCC13032","Chalotolerans_YIM70093","Chumireducens_DSM45392","Cimitans_DSM44264","Cmarinum_DSM44953","Cmaris_DSM45190","Cmustelae_DSM45274","Cpseudotuberculosis_ATCC19410","C…	0.113764	0.113764	1.71521	0.113764	0.113764	1.71521	2306	0
ERS451417_00729	1717.62.peg.732	NA	NA	NA	1	15	Cargentoratense_DSM44202,"Cbelfantii_FRC0043","Cdiphtheriae_NCTC11397","Cepidermidicanis_DSM45586","Ckroppenstedtii_DSM44385","Ckutscheri_DSM20755","Clactis_RW25","Cmustelae_DSM45274","Cpseudotuberculosis_31","Cpseudotuberculosis_ATCC19410","Crouxii_FRC0190","Csilvaticum_KL0182","Culcerans_NCTC12077","Culcerans_NCTC7910","Cvitaeruminis_DSM20294"	0.251007	0.161867	2.46071	0.251007	0.161867	2.46071	3074	2	1. 0.70118;2. 55;3. 163;4. 88;5. 88;6. 262;7. 88;8. 262;9. 151;10. A;11. GCG	1. 0.49161;2. 123;3. 367;4. 161;5. 161;6. 481;7. 161;8. 481;9. 304;10. E;11. GAG
ERS451417_02293	1717.62.peg.2322	NA	NA	NA	1	30	Cargentoratense_DSM44202,"Catypicum_R2070","Caurimucosum_ATCC700975","Cbelfantii_FRC0043","Ccallunae_DSM20147","Ccamporealensis_DSM44610","Cdeserti_GIMN1010","Cdiphtheriae_NCTC11397","Cefficiens_YS314","Cepidermidicanis_DSM45586","Cfalsenii_DSM44353","Cglutamicum_ATCC13032","Chumireducens_DSM45392","Cimitans_DSM44264","Ckroppenstedtii_DSM44385","Ckutscheri_DSM20755","Clactis_RW25","Cmarinum_DSM44…	0.17009	0.17009	1.72518	0.17009	0.17009	1.72518	2	1	1. 0.5703;2. 30;3. 88;4. 30;5. 30;6. 88;7. 30;8. 88;9. 88;10. L;11. CTG
ERS451417_02143	1717.62.peg.2165	NA	NA	NA	1	38	Cargentoratense_DSM44202,"Catypicum_R2070","Caurimucosum_ATCC700975","Cbelfantii_FRC0043","Ccallunae_DSM20147","Ccamporealensis_DSM44610","Cdeserti_GIMN1010","Cdiphtheriae_NCTC11397","Cdoosanense_DSM45436","Cefficiens_YS314","Cepidermidicanis_DSM45586","Cfalsenii_DSM44353","Cglutamicum_ATCC13032","Cglycinophilum_AJ3170","Chalotolerans_YIM70093","Chumireducens_DSM45392","Cimitans_DSM44264","Cjeike…	0.115098	0.115098	1.55941	0.115098	0.115098	1.55941	3074	4	1. 0.44399;2. 43;3. 127;4. 43;5. 43;6. 127;7. 43;8. 127;9. 112;10. H;11. CAC	1. 0.56852;2. 182;3. 544;4. 229;5. 229;6. 685;7. 321;8. 961;9. 322;10. S;11. TCG	1. 0.55258;2. 203;3. 607;4. 251;5. 251;6. 751;7. 343;8. 1027;9. 379;10. K;11. AAG	1. 0.49449;2. 378;3. 1132;4. 428;5. 428;6. 1282;7. 525;8. 1573;9. 880;10. D;11. GAC
ERS451417_01295	1717.62.peg.1303	NA	NA	NA	1	38	Cargentoratense_DSM44202,"Catypicum_R2070","Caurimucosum_ATCC700975","Cbelfantii_FRC0043","Ccallunae_DSM20147","Ccamporealensis_DSM44610","Cdeserti_GIMN1010","Cdiphtheriae_NCTC11397","Cdoosanense_DSM45436","Cefficiens_YS314","Cepidermidicanis_DSM45586","Cfalsenii_DSM44353","Cglutamicum_ATCC13032","Cglycinophilum_AJ3170","Chalotolerans_YIM70093","Chumireducens_DSM45392","Cimitans_DSM44264","Cjeike…	0.076441	0.076441	1.62466	0.076441	0.076441	1.62466	2	1	1. 0.5002;2. 135;3. 403;4. 147;5. 147;6. 439;7. 210;8. 628;9. 319;10. V;11. GTG
ERS451417_02210	1717.62.peg.2234	NA	NA	NA	1	38	Cargentoratense_DSM44202,"Catypicum_R2070","Caurimucosum_ATCC700975","Cbelfantii_FRC0043","Ccallunae_DSM20147","Ccamporealensis_DSM44610","Cdeserti_GIMN1010","Cdiphtheriae_NCTC11397","Cdoosanense_DSM45436","Cefficiens_YS314","Cepidermidicanis_DSM45586","Cfalsenii_DSM44353","Cglutamicum_ATCC13032","Cglycinophilum_AJ3170","Chalotolerans_YIM70093","Chumireducens_DSM45392","Cimitans_DSM44264","Cjeike…	0.185233	0.185233	1.73155	0.185233	0.185233	1.73155	2	2	1. 0.50495;2. 54;3. 160;4. 90;5. 90;6. 268;7. 127;8. 379;9. 142;10. V;11. GTA	1. 0.4821;2. 339;3. 1015;4. 375;5. 375;6. 1123;7. 413;8. 1237;9. 976;10. P;11. CCA
ERS451417_01232	1717.62.peg.1240	NA	NA	NA	1	15	Cargentoratense_DSM44202,"Cbelfantii_FRC0043","Cdiphtheriae_NCTC11397","Cepidermidicanis_DSM45586","Ckroppenstedtii_DSM44385","Ckutscheri_DSM20755","Clactis_RW25","Cmustelae_DSM45274","Cpseudotuberculosis_31","Cpseudotuberculosis_ATCC19410","Crouxii_FRC0190","Csilvaticum_KL0182","Culcerans_NCTC12077","Culcerans_NCTC7910","Cvitaeruminis_DSM20294"	0.226714	0.226714	2.17416	0.226714	0.226714	2.17416	258	0
ERS451417_01209	1717.62.peg.1217	NA	NA	NA	1	32	Cargentoratense_DSM44202,"Catypicum_R2070","Cbelfantii_FRC0043","Ccallunae_DSM20147","Cdeserti_GIMN1010","Cdiphtheriae_NCTC11397","Cefficiens_YS314","Cepidermidicanis_DSM45586","Cfalsenii_DSM44353","Cglutamicum_ATCC13032","Cglycinophilum_AJ3170","Chalotolerans_YIM70093","Chumireducens_DSM45392","Cimitans_DSM44264","Cjeikeium_K41","Ckroppenstedtii_DSM44385","Ckutscheri_DSM20755","Clactis_RW25","Cm…	0.212171	0.212171	1.50112	0.212171	0.212171	1.50113	3330	0
ERS451417_00566	1717.62.peg.569	NA	NA	NA	1	6	Cbelfantii_FRC0043,"Cdiphtheriae_NCTC11397","Cpseudotuberculosis_31","Cpseudotuberculosis_ATCC19410","Crouxii_FRC0190","Csilvaticum_KL0182"	0.480696	0.478987	3.40585	0.479006	0.478987	3.40585	4354	0
ERS451417_01939	1717.62.peg.1936	NA	NA	NA	1	38	Cargentoratense_DSM44202,"Catypicum_R2070","Caurimucosum_ATCC700975","Cbelfantii_FRC0043","Ccallunae_DSM20147","Ccamporealensis_DSM44610","Cdeserti_GIMN1010","Cdiphtheriae_NCTC11397","Cdoosanense_DSM45436","Cefficiens_YS314","Cepidermidicanis_DSM45586","Cfalsenii_DSM44353","Cglutamicum_ATCC13032","Cglycinophilum_AJ3170","Chalotolerans_YIM70093","Chumireducens_DSM45392","Cimitans_DSM44264","Cjeike…	0.118956	0.118956	1.96459	0.118956	0.118956	1.9646	258	0
ERS451417_01602	1717.62.peg.1611	NA	NA	NA	1	38	Cargentoratense_DSM44202,"Catypicum_R2070","Caurimucosum_ATCC700975","Cbelfantii_FRC0043","Ccallunae_DSM20147","Ccamporealensis_DSM44610","Cdeserti_GIMN1010","Cdiphtheriae_NCTC11397","Cdoosanense_DSM45436","Cefficiens_YS314","Cepidermidicanis_DSM45586","Cfalsenii_DSM44353","Cglutamicum_ATCC13032","Cglycinophilum_AJ3170","Chalotolerans_YIM70093","Chumireducens_DSM45392","Cimitans_DSM44264","Cjeike…	0.100917	0.100917	1.59035	0.100917	0.100917	1.59036	2	2	1. 0.4302;2. 368;3. 1102;4. 401;5. 401;6. 1201;7. 451;8. 1351;9. 991;10. I;11. ATC	1. 0.43623;2. 958;3. 2872;4. 995;5. 995;6. 2983;7. 1045;8. 3133;9. 2749;10. A;11. GCC
ERS451417_00963	1717.62.peg.970	NA	NA	NA	1	39	Cargentoratense_DSM44202,"Catypicum_R2070","Caurimucosum_ATCC700975","Cbelfantii_FRC0043","Ccallunae_DSM20147","Ccamporealensis_DSM44610","Cdeserti_GIMN1010","Cdiphtheriae_NCTC11397","Cdoosanense_DSM45436","Cefficiens_YS314","Cepidermidicanis_DSM45586","Cfalsenii_DSM44353","Cglutamicum_ATCC13032","Cglycinophilum_AJ3170","Chalotolerans_YIM70093","Chumireducens_DSM45392","Cimitans_DSM44264","Cjeike…	0.500537	0.225232	2.14004	0.500537	0.225231	2.14004	2050	1	1. 0.8827;2. 62;3. 184;4. 63;5. 63;6. 187;7. 63;8. 187;9. 184;10. V;11. GTC
ERS451417_02150	1717.62.peg.2172	NA	NA	NA	1	8	Cbelfantii_FRC0043,"Cdiphtheriae_NCTC11397","Clactis_RW25","Cpseudotuberculosis_31","Cpseudotuberculosis_ATCC19410","Csilvaticum_KL0182","Culcerans_NCTC12077","Culcerans_NCTC7910"	0.0939266	0.0939266	3.01631	0.0939266	0.0939266	3.01631	2	1	1. 0.43733;2. 158;3. 472;4. 193;5. 193;6. 577;7. 193;8. 577;9. 472;10. F;11. TTT
ERS451417_01999	1717.62.peg.2003	NA	NA	NA	1	7	Cbelfantii_FRC0043,"Cdiphtheriae_NCTC11397","Cpseudotuberculosis_31","Cpseudotuberculosis_ATCC19410","Csilvaticum_KL0182","Culcerans_NCTC12077","Culcerans_NCTC7910"	0.321131	0.321131	4.35028	0.321131	0.321131	4.35028	258	0
ERS451417_00459	1717.62.peg.463	NA	NA	NA	1	39	Cargentoratense_DSM44202,"Catypicum_R2070","Caurimucosum_ATCC700975","Cbelfantii_FRC0043","Ccallunae_DSM20147","Ccamporealensis_DSM44610","Cdeserti_GIMN1010","Cdiphtheriae_NCTC11397","Cdoosanense_DSM45436","Cefficiens_YS314","Cepidermidicanis_DSM45586","Cfalsenii_DSM44353","Cglutamicum_ATCC13032","Cglycinophilum_AJ3170","Chalotolerans_YIM70093","Chumireducens_DSM45392","Cimitans_DSM44264","Cjeike…	0.545725	0.18723	1.82652	0.581246	0.186297	1.82886	2	1	1. 0.88731;2. 30;3. 88;4. 31;5. 31;6. 91;7. 32;8. 94;9. 61;10. H;11. CAC
ERS451417_01495	1717.62.peg.1503	NA	NA	NA	1	37	Cargentoratense_DSM44202,"Catypicum_R2070","Caurimucosum_ATCC700975","Cbelfantii_FRC0043","Ccallunae_DSM20147","Ccamporealensis_DSM44610","Cdeserti_GIMN1010","Cdiphtheriae_NCTC11397","Cdoosanense_DSM45436","Cefficiens_YS314","Cepidermidicanis_DSM45586","Cfalsenii_DSM44353","Cglutamicum_ATCC13032","Cglycinophilum_AJ3170","Chalotolerans_YIM70093","Chumireducens_DSM45392","Cimitans_DSM44264","Cjeike…	0.250839	0.25083	1.62827	0.25083	0.25083	1.62826	3074	1	1. 0.62301;2. 303;3. 907;4. 334;5. 334;6. 1000;7. 383;8. 1147;9. 697;10. I;11. ATT
ERS451417_00288	1717.62.peg.289	NA	NA	NA	1	25	Catypicum_R2070,"Cbelfantii_FRC0043","Ccallunae_DSM20147","Cdeserti_GIMN1010","Cdiphtheriae_NCTC11397","Cefficiens_YS314","Cepidermidicanis_DSM45586","Cglutamicum_ATCC13032","Chalotolerans_YIM70093","Chumireducens_DSM45392","Cimitans_DSM44264","Ckutscheri_DSM20755","Clactis_RW25","Cmarinum_DSM44953","Cmaris_DSM45190","Cmustelae_DSM45274","Cpseudotuberculosis_31","Cpseudotuberculosis_ATCC19410","C…	0.23493	0.23493	1.59449	0.23493	0.23493	1.59449	3074	4	1. 0.5143;2. 178;3. 532;4. 211;5. 211;6. 631;7. 268;8. 802;9. 385;10. G;11. GGC	1. 0.52128;2. 546;3. 1636;4. 611;5. 611;6. 1831;7. 720;8. 2158;9. 1192;10. T;11. ACG	1. 0.45101;2. 596;3. 1786;4. 680;5. 680;6. 2038;7. 801;8. 2401;9. 1309;10. A;11. GCG	1. 0.51354;2. 630;3. 1888;4. 714;5. 714;6. 2140;7. 835;8. 2503;9. 1411;10. E;11. GAG
ERS451417_00097	1717.62.peg.95	NA	NA	NA	1	31	Catypicum_R2070,"Caurimucosum_ATCC700975","Cbelfantii_FRC0043","Ccallunae_DSM20147","Ccamporealensis_DSM44610","Cdeserti_GIMN1010","Cdiphtheriae_NCTC11397","Cdoosanense_DSM45436","Cefficiens_YS314","Cepidermidicanis_DSM45586","Cglutamicum_ATCC13032","Chalotolerans_YIM70093","Chumireducens_DSM45392","Cimitans_DSM44264","Ckutscheri_DSM20755","Cmarinum_DSM44953","Cmaris_DSM45190","Cmustelae_DSM45274…	0.143541	0.143541	1.40657	0.143541	0.143541	1.40658	2050	3	1. 0.43381;2. 47;3. 139;4. 87;5. 77;6. 229;7. 104;8. 310;9. 67;10. A;11. GCG	1. 0.48622;2. 353;3. 1057;4. 413;5. 401;6. 1201;7. 428;8. 1282;9. 781;10. E;11. GAA	1. 0.50575;2. 507;3. 1519;4. 570;5. 558;6. 1672;7. 585;8. 1753;9. 1183;10. V;11. GTC
ERS451417_00225	1717.62.peg.221	NA	NA	NA	1	32	Cargentoratense_DSM44202,"Catypicum_R2070","Caurimucosum_ATCC700975","Cbelfantii_FRC0043","Ccallunae_DSM20147","Ccamporealensis_DSM44610","Cdeserti_GIMN1010","Cdiphtheriae_NCTC11397","Cefficiens_YS314","Cepidermidicanis_DSM45586","Cglutamicum_ATCC13032","Chalotolerans_YIM70093","Chumireducens_DSM45392","Cimitans_DSM44264","Ckroppenstedtii_DSM44385","Ckutscheri_DSM20755","Clactis_RW25","Cmarinum_D…	0.160702	0.160702	1.74336	0.160702	0.160702	1.74336	1026	1	1. 0.48923;2. 67;3. 199;4. 95;5. 95;6. 283;7. 135;8. 403;9. 169;10. E;11. GAG
ERS451417_01303	1717.62.peg.1311	NA	NA	NA	1	38	Cargentoratense_DSM44202,"Catypicum_R2070","Caurimucosum_ATCC700975","Cbelfantii_FRC0043","Ccallunae_DSM20147","Ccamporealensis_DSM44610","Cdeserti_GIMN1010","Cdiphtheriae_NCTC11397","Cdoosanense_DSM45436","Cefficiens_YS314","Cepidermidicanis_DSM45586","Cfalsenii_DSM44353","Cglutamicum_ATCC13032","Cglycinophilum_AJ3170","Chalotolerans_YIM70093","Chumireducens_DSM45392","Cimitans_DSM44264","Cjeike…	0.228724	0.228724	1.46957	0.228724	0.228724	1.46957	2	3	1. 0.47942;2. 132;3. 394;4. 159;5. 159;6. 475;7. 177;8. 529;9. 370;10. N;11. AAT	1. 0.45534;2. 152;3. 454;4. 179;5. 179;6. 535;7. 197;8. 589;9. 430;10. D;11. GAT	1. 0.55721;2. 179;3. 535;4. 206;5. 206;6. 616;7. 224;8. 670;9. 511;10. I;11. ATC
ERS451417_00983	1717.62.peg.994	NA	NA	NA	1	39	Cargentoratense_DSM44202,"Catypicum_R2070","Caurimucosum_ATCC700975","Cbelfantii_FRC0043","Ccallunae_DSM20147","Ccamporealensis_DSM44610","Cdeserti_GIMN1010","Cdiphtheriae_NCTC11397","Cdoosanense_DSM45436","Cefficiens_YS314","Cepidermidicanis_DSM45586","Cfalsenii_DSM44353","Cglutamicum_ATCC13032","Cglycinophilum_AJ3170","Chalotolerans_YIM70093","Chumireducens_DSM45392","Cimitans_DSM44264","Cjeike…	0.162338	0.156248	1.84734	0.162338	0.156248	1.84734	3074	2	1. 0.43986;2. 88;3. 262;4. 102;5. 102;6. 304;7. 102;8. 304;9. 217;10. S;11. TCG	1. 0.48686;2. 253;3. 757;4. 268;5. 268;6. 802;7. 268;8. 802;9. 682;10. A;11. GCT
ERS451417_00732	1717.62.peg.735	NA	NA	NA	1	39	Cargentoratense_DSM44202,"Catypicum_R2070","Caurimucosum_ATCC700975","Cbelfantii_FRC0043","Ccallunae_DSM20147","Ccamporealensis_DSM44610","Cdeserti_GIMN1010","Cdiphtheriae_NCTC11397","Cdoosanense_DSM45436","Cefficiens_YS314","Cepidermidicanis_DSM45586","Cfalsenii_DSM44353","Cglutamicum_ATCC13032","Cglycinophilum_AJ3170","Chalotolerans_YIM70093","Chumireducens_DSM45392","Cimitans_DSM44264","Cjeike…	0.177882	0.177882	1.71981	0.177882	0.177882	1.71981	258	0
ERS451417_01301	1717.62.peg.1309	NA	NA	NA	1	38	Cargentoratense_DSM44202,"Catypicum_R2070","Caurimucosum_ATCC700975","Cbelfantii_FRC0043","Ccallunae_DSM20147","Ccamporealensis_DSM44610","Cdeserti_GIMN1010","Cdiphtheriae_NCTC11397","Cdoosanense_DSM45436","Cefficiens_YS314","Cepidermidicanis_DSM45586","Cfalsenii_DSM44353","Cglutamicum_ATCC13032","Cglycinophilum_AJ3170","Chalotolerans_YIM70093","Chumireducens_DSM45392","Cimitans_DSM44264","Cjeike…	0.122543	0.122543	1.60393	0.122543	0.122543	1.60393	258	0
ERS451417_00336	1717.62.peg.338	NA	NA	NA	1	39	Cargentoratense_DSM44202,"Catypicum_R2070","Caurimucosum_ATCC700975","Cbelfantii_FRC0043","Ccallunae_DSM20147","Ccamporealensis_DSM44610","Cdeserti_GIMN1010","Cdiphtheriae_NCTC11397","Cdoosanense_DSM45436","Cefficiens_YS314","Cepidermidicanis_DSM45586","Cfalsenii_DSM44353","Cglutamicum_ATCC13032","Cglycinophilum_AJ3170","Chalotolerans_YIM70093","Chumireducens_DSM45392","Cimitans_DSM44264","Cjeike…	0.141156	0.141156	1.57295	0.141156	0.141156	1.57295	1026	1	1. 0.424;2. 78;3. 232;4. 97;5. 97;6. 289;7. 127;8. 379;9. 190;10. G;11. GGG
ERS451417_00497	1717.62.peg.501	NA	NA	NA	1	39	Cargentoratense_DSM44202,"Catypicum_R2070","Caurimucosum_ATCC700975","Cbelfantii_FRC0043","Ccallunae_DSM20147","Ccamporealensis_DSM44610","Cdeserti_GIMN1010","Cdiphtheriae_NCTC11397","Cdoosanense_DSM45436","Cefficiens_YS314","Cepidermidicanis_DSM45586","Cfalsenii_DSM44353","Cglutamicum_ATCC13032","Cglycinophilum_AJ3170","Chalotolerans_YIM70093","Chumireducens_DSM45392","Cimitans_DSM44264","Cjeike…	0.19707	0.19707	1.72695	0.19707	0.19707	1.72695	2	1	1. 0.50723;2. 237;3. 709;4. 260;5. 260;6. 778;7. 297;8. 889;9. 658;10. H;11. CAT
ERS451417_02203	1717.62.peg.2229	NA	NA	NA	1	21	Catypicum_R2070,"Caurimucosum_ATCC700975","Cbelfantii_FRC0043","Ccallunae_DSM20147","Ccamporealensis_DSM44610","Cdeserti_GIMN1010","Cdiphtheriae_NCTC11397","Cdoosanense_DSM45436","Cepidermidicanis_DSM45586","Cglutamicum_ATCC13032","Chalotolerans_YIM70093","Ckutscheri_DSM20755","Cmaris_DSM45190","Cpseudotuberculosis_31","Cpseudotuberculosis_ATCC19410","Csilvaticum_KL0182","Csimulans_PES1","Csingul…	0.111494	0.111494	2.00442	0.111494	0.111494	2.00442	258	0
ERS451417_00172	1717.62.peg.170	NA	NA	NA	1	17	Caurimucosum_ATCC700975,"Cbelfantii_FRC0043","Ccallunae_DSM20147","Cdeserti_GIMN1010","Cdiphtheriae_NCTC11397","Cefficiens_YS314","Cfalsenii_DSM44353","Cglutamicum_ATCC13032","Chalotolerans_YIM70093","Ckutscheri_DSM20755","Cmaris_DSM45190","Cpseudotuberculosis_31","Cpseudotuberculosis_ATCC19410","Csilvaticum_KL0182","Csimulans_PES1","Culcerans_NCTC12077","Culcerans_NCTC7910"	0.240896	0.123296	2.37846	0.240896	0.123296	2.37846	2	3	1. 0.78159;2. 72;3. 214;4. 94;5. 75;6. 223;7. 75;8. 223;9. 211;10. V;11. GTT	1. 0.79781;2. 352;3. 1054;4. 394;5. 357;6. 1069;7. 381;8. 1141;9. 991;10. V;11. GTC	1. 0.79688;2. 384;3. 1150;4. 426;5. 389;6. 1165;7. 413;8. 1237;9. 1087;10. A;11. GCA
ERS451417_00349	1717.62.peg.352	NA	NA	NA	1	13	Cbelfantii_FRC0043,"Cdiphtheriae_NCTC11397","Cepidermidicanis_DSM45586","Ckroppenstedtii_DSM44385","Clactis_RW25","Cpseudotuberculosis_31","Cpseudotuberculosis_ATCC19410","Crouxii_FRC0190","Csilvaticum_KL0182","Csimulans_PES1","Ctestudinoris_DSM44614","Culcerans_NCTC12077","Culcerans_NCTC7910"	0.111449	0.111449	1.89179	0.111449	0.111449	1.89179	2	1	1. 0.49209;2. 135;3. 403;4. 140;5. 140;6. 418;7. 141;8. 421;9. 373;10. V;11. GTT
ERS451417_02386	1717.62.peg.2418	NA	NA	NA	1	38	Cargentoratense_DSM44202,"Catypicum_R2070","Caurimucosum_ATCC700975","Cbelfantii_FRC0043","Ccallunae_DSM20147","Ccamporealensis_DSM44610","Cdeserti_GIMN1010","Cdiphtheriae_NCTC11397","Cdoosanense_DSM45436","Cefficiens_YS314","Cepidermidicanis_DSM45586","Cfalsenii_DSM44353","Cglutamicum_ATCC13032","Cglycinophilum_AJ3170","Chalotolerans_YIM70093","Chumireducens_DSM45392","Cimitans_DSM44264","Cjeike…	0.188993	0.188993	1.58683	0.188993	0.188993	1.58683	1026	1	1. 0.59824;2. 123;3. 367;4. 148;5. 148;6. 442;7. 196;8. 586;9. 313;10. G;11. GGC
ERS451417_00317	1717.62.peg.319	NA	NA	NA	1	39	Cargentoratense_DSM44202,"Catypicum_R2070","Caurimucosum_ATCC700975","Cbelfantii_FRC0043","Ccallunae_DSM20147","Ccamporealensis_DSM44610","Cdeserti_GIMN1010","Cdiphtheriae_NCTC11397","Cdoosanense_DSM45436","Cefficiens_YS314","Cepidermidicanis_DSM45586","Cfalsenii_DSM44353","Cglutamicum_ATCC13032","Cglycinophilum_AJ3170","Chalotolerans_YIM70093","Chumireducens_DSM45392","Cimitans_DSM44264","Cjeike…	0.174083	0.174083	1.59861	0.174083	0.174083	1.5986	3074	1	1. 0.57445;2. 170;3. 508;4. 202;5. 202;6. 604;7. 236;8. 706;9. 382;10. A;11. GCG
ERS451417_01977	1717.62.peg.1977	NA	NA	NA	1	38	Cargentoratense_DSM44202,"Catypicum_R2070","Caurimucosum_ATCC700975","Cbelfantii_FRC0043","Ccallunae_DSM20147","Ccamporealensis_DSM44610","Cdeserti_GIMN1010","Cdiphtheriae_NCTC11397","Cdoosanense_DSM45436","Cefficiens_YS314","Cepidermidicanis_DSM45586","Cfalsenii_DSM44353","Cglutamicum_ATCC13032","Cglycinophilum_AJ3170","Chalotolerans_YIM70093","Chumireducens_DSM45392","Cimitans_DSM44264","Cjeike…	0.101116	0.101116	2.20183	0.101116	0.101116	2.20184	3330	0
ERS451417_01899	1717.62.peg.1896	NA	NA	NA	1	7	Cbelfantii_FRC0043,"Cdiphtheriae_NCTC11397","Cpseudotuberculosis_31","Cpseudotuberculosis_ATCC19410","Csilvaticum_KL0182","Culcerans_NCTC12077","Culcerans_NCTC7910"	0.0811558	0.0811558	3.41847	0.0811558	0.0811558	3.41847	2	2	1. 0.42695;2. 97;3. 289;4. 101;5. 97;6. 289;7. 97;8. 289;9. 289;10. V;11. GTC	1. 0.44327;2. 190;3. 568;4. 199;5. 190;6. 568;7. 190;8. 568;9. 568;10. H;11. CAT
ERS451417_02057	1717.62.peg.2069	NA	NA	NA	1	38	Cargentoratense_DSM44202,"Catypicum_R2070","Caurimucosum_ATCC700975","Cbelfantii_FRC0043","Ccallunae_DSM20147","Ccamporealensis_DSM44610","Cdeserti_GIMN1010","Cdiphtheriae_NCTC11397","Cdoosanense_DSM45436","Cefficiens_YS314","Cepidermidicanis_DSM45586","Cfalsenii_DSM44353","Cglutamicum_ATCC13032","Cglycinophilum_AJ3170","Chalotolerans_YIM70093","Chumireducens_DSM45392","Cimitans_DSM44264","Cjeike…	0.192135	0.192135	1.73832	0.192135	0.192135	1.73832	2	1	1. 0.53189;2. 357;3. 1069;4. 386;5. 386;6. 1156;7. 392;8. 1174;9. 961;10. E;11. GAG
ERS451417_00961	1717.62.peg.968	NA	NA	NA	1	39	Cargentoratense_DSM44202,"Catypicum_R2070","Caurimucosum_ATCC700975","Cbelfantii_FRC0043","Ccallunae_DSM20147","Ccamporealensis_DSM44610","Cdeserti_GIMN1010","Cdiphtheriae_NCTC11397","Cdoosanense_DSM45436","Cefficiens_YS314","Cepidermidicanis_DSM45586","Cfalsenii_DSM44353","Cglutamicum_ATCC13032","Cglycinophilum_AJ3170","Chalotolerans_YIM70093","Chumireducens_DSM45392","Cimitans_DSM44264","Cjeike…	0.153876	0.153876	1.47423	0.153876	0.153876	1.47423	258	0
ERS451417_01700	1717.62.peg.1706	NA	NA	NA	1	38	Cargentoratense_DSM44202,"Catypicum_R2070","Caurimucosum_ATCC700975","Cbelfantii_FRC0043","Ccallunae_DSM20147","Ccamporealensis_DSM44610","Cdeserti_GIMN1010","Cdiphtheriae_NCTC11397","Cdoosanense_DSM45436","Cefficiens_YS314","Cepidermidicanis_DSM45586","Cfalsenii_DSM44353","Cglutamicum_ATCC13032","Cglycinophilum_AJ3170","Chalotolerans_YIM70093","Chumireducens_DSM45392","Cimitans_DSM44264","Cjeike…	0.124964	0.124964	1.71433	0.124964	0.124964	1.71433	2	8	1. 0.6739;2. 89;3. 265;4. 102;5. 102;6. 304;7. 164;8. 490;9. 223;10. P;11. CCT	1. 0.57425;2. 167;3. 499;4. 180;5. 180;6. 538;7. 242;8. 724;9. 457;10. M;11. ATG	1. 0.661;2. 317;3. 949;4. 331;5. 331;6. 991;7. 393;8. 1177;9. 898;10. G;11. GGA	1. 0.64608;2. 568;3. 1702;4. 585;5. 585;6. 1753;7. 649;8. 1945;9. 1603;10. G;11. GGT	1. 0.58766;2. 607;3. 1819;4. 624;5. 624;6. 1870;7. 688;8. 2062;9. 1720;10. A;11. GCA	1. 0.66507;2. 828;3. 2482;4. 870;5. 870;6. 2608;7. 947;8. 2839;9. 2305;10. I;11. ATC	1. 0.63862;2. 886;3. 2656;4. 928;5. 928;6. 2782;7. 1005;8. 3013;9. 2479;10. V;11. GTA	1. 0.42539;2. 891;3. 2671;4. 933;5. 933;6. 2797;7. 1010;8. 3028;9. 2494;10. I;11. ATT
ERS451417_01309	1717.62.peg.1317	NA	NA	NA	1	38	Cargentoratense_DSM44202,"Catypicum_R2070","Caurimucosum_ATCC700975","Cbelfantii_FRC0043","Ccallunae_DSM20147","Ccamporealensis_DSM44610","Cdeserti_GIMN1010","Cdiphtheriae_NCTC11397","Cdoosanense_DSM45436","Cefficiens_YS314","Cepidermidicanis_DSM45586","Cfalsenii_DSM44353","Cglutamicum_ATCC13032","Cglycinophilum_AJ3170","Chalotolerans_YIM70093","Chumireducens_DSM45392","Cimitans_DSM44264","Cjeike…	0.122134	0.122134	1.56102	0.122134	0.122134	1.56102	2	5	1. 0.60938;2. 10;3. 28;4. 35;5. 35;6. 103;7. 37;8. 109;9. 16;10. L;11. TTG	1. 0.62607;2. 141;3. 421;4. 166;5. 166;6. 496;7. 168;8. 502;9. 406;10. Q;11. CAG	1. 0.62639;2. 198;3. 592;4. 223;5. 223;6. 667;7. 225;8. 673;9. 568;10. E;11. GAA	1. 0.57481;2. 265;3. 793;4. 290;5. 290;6. 868;7. 292;8. 874;9. 769;10. Y;11. TAC	1. 0.60187;2. 328;3. 982;4. 354;5. 354;6. 1060;7. 356;8. 1066;9. 958;10. M;11. ATG
ERS451417_01154	1717.62.peg.1165	NA	NA	NA	1	39	Cargentoratense_DSM44202,"Catypicum_R2070","Caurimucosum_ATCC700975","Cbelfantii_FRC0043","Ccallunae_DSM20147","Ccamporealensis_DSM44610","Cdeserti_GIMN1010","Cdiphtheriae_NCTC11397","Cdoosanense_DSM45436","Cefficiens_YS314","Cepidermidicanis_DSM45586","Cfalsenii_DSM44353","Cglutamicum_ATCC13032","Cglycinophilum_AJ3170","Chalotolerans_YIM70093","Chumireducens_DSM45392","Cimitans_DSM44264","Cjeike…	0.485447	0.13304	2.19008	0.233728	0.13304	2.19008	258	0
ERS451417_00572	1717.62.peg.575	NA	NA	NA	1	38	Cargentoratense_DSM44202,"Catypicum_R2070","Caurimucosum_ATCC700975","Cbelfantii_FRC0043","Ccallunae_DSM20147","Ccamporealensis_DSM44610","Cdeserti_GIMN1010","Cdiphtheriae_NCTC11397","Cdoosanense_DSM45436","Cefficiens_YS314","Cepidermidicanis_DSM45586","Cfalsenii_DSM44353","Cglutamicum_ATCC13032","Cglycinophilum_AJ3170","Chalotolerans_YIM70093","Chumireducens_DSM45392","Cimitans_DSM44264","Cjeike…	0.14858	0.14858	1.47854	0.14858	0.14858	1.47854	3074	1	1. 0.549;2. 401;3. 1201;4. 496;5. 451;6. 1351;7. 527;8. 1579;9. 865;10. K;11. AAA
ERS451417_00951	1717.62.peg.958	NA	NA	NA	1	39	Cargentoratense_DSM44202,"Catypicum_R2070","Caurimucosum_ATCC700975","Cbelfantii_FRC0043","Ccallunae_DSM20147","Ccamporealensis_DSM44610","Cdeserti_GIMN1010","Cdiphtheriae_NCTC11397","Cdoosanense_DSM45436","Cefficiens_YS314","Cepidermidicanis_DSM45586","Cfalsenii_DSM44353","Cglutamicum_ATCC13032","Cglycinophilum_AJ3170","Chalotolerans_YIM70093","Chumireducens_DSM45392","Cimitans_DSM44264","Cjeike…	0.104202	0.104202	1.59654	0.104202	0.104202	1.59654	2	2	1. 0.51614;2. 143;3. 427;4. 162;5. 162;6. 484;7. 167;8. 499;9. 412;10. V;11. GTT	1. 0.5199;2. 355;3. 1063;4. 374;5. 374;6. 1120;7. 380;8. 1138;9. 1024;10. A;11. GCG
ERS451417_01676	1717.62.peg.1683	NA	NA	NA	1	33	Catypicum_R2070,"Caurimucosum_ATCC700975","Cbelfantii_FRC0043","Ccallunae_DSM20147","Ccamporealensis_DSM44610","Cdeserti_GIMN1010","Cdiphtheriae_NCTC11397","Cdoosanense_DSM45436","Cefficiens_YS314","Cglutamicum_ATCC13032","Chalotolerans_YIM70093","Chumireducens_DSM45392","Cimitans_DSM44264","Ckroppenstedtii_DSM44385","Ckutscheri_DSM20755","Clactis_RW25","Cmarinum_DSM44953","Cmaris_DSM45190","Cmus…	0.196748	0.196748	1.64502	0.196748	0.196748	1.64503	1026	2	1. 0.55993;2. 36;3. 106;4. 76;5. 76;6. 226;7. 107;8. 319;9. 43;10. Y;11. TAT	1. 0.51653;2. 267;3. 799;4. 319;5. 316;6. 946;7. 355;8. 1063;9. 688;10. I;11. ATC
ERS451417_01373	1717.62.peg.1382	NA	NA	NA	1	38	Cargentoratense_DSM44202,"Catypicum_R2070","Caurimucosum_ATCC700975","Cbelfantii_FRC0043","Ccallunae_DSM20147","Ccamporealensis_DSM44610","Cdeserti_GIMN1010","Cdiphtheriae_NCTC11397","Cdoosanense_DSM45436","Cefficiens_YS314","Cepidermidicanis_DSM45586","Cfalsenii_DSM44353","Cglutamicum_ATCC13032","Cglycinophilum_AJ3170","Chalotolerans_YIM70093","Chumireducens_DSM45392","Cimitans_DSM44264","Cjeike…	0.116124	0.116124	1.95549	0.116124	0.116124	1.9555	1026	2	1. 0.48007;2. 98;3. 292;4. 110;5. 110;6. 328;7. 295;8. 883;9. 175;10. A;11. GCC	1. 0.40883;2. 229;3. 685;4. 241;5. 241;6. 721;7. 426;8. 1276;9. 568;10. D;11. GAT
ERS451417_01643	1717.62.peg.1650	NA	NA	NA	1	38	Cargentoratense_DSM44202,"Catypicum_R2070","Caurimucosum_ATCC700975","Cbelfantii_FRC0043","Ccallunae_DSM20147","Ccamporealensis_DSM44610","Cdeserti_GIMN1010","Cdiphtheriae_NCTC11397","Cdoosanense_DSM45436","Cefficiens_YS314","Cepidermidicanis_DSM45586","Cfalsenii_DSM44353","Cglutamicum_ATCC13032","Cglycinophilum_AJ3170","Chalotolerans_YIM70093","Chumireducens_DSM45392","Cimitans_DSM44264","Cjeike…	0.263018	0.263018	1.5811	0.263018	0.263018	1.5811	1026	1	1. 0.42099;2. 32;3. 94;4. 48;5. 48;6. 142;7. 109;8. 325;9. 64;10. D;11. GAC
ERS451417_01806	1717.62.peg.1812	NA	NA	NA	1	9	Caurimucosum_ATCC700975,"Cbelfantii_FRC0043","Cdiphtheriae_NCTC11397","Cpseudotuberculosis_31","Cpseudotuberculosis_ATCC19410","Csilvaticum_KL0182","Culcerans_NCTC12077","Culcerans_NCTC7910","Cvitaeruminis_DSM20294"	0.261958	0.261958	2.777	0.261958	0.261958	2.777	2050	4	1. 0.40888;2. 296;3. 886;4. 449;5. 360;6. 1078;7. 440;8. 1318;9. 610;10. I;11. ATT	1. 0.43646;2. 403;3. 1207;4. 608;5. 475;6. 1423;7. 577;8. 1729;9. 820;10. V;11. GTT	1. 0.4324;2. 733;3. 2197;4. 1006;5. 828;6. 2482;7. 954;8. 2860;9. 1720;10. V;11. GTC	1. 0.41399;2. 820;3. 2458;4. 1094;5. 916;6. 2746;7. 1042;8. 3124;9. 1969;10. N;11. AAT
ERS451417_01995	1717.62.peg.1998	NA	NA	NA	1	38	Cargentoratense_DSM44202,"Catypicum_R2070","Caurimucosum_ATCC700975","Cbelfantii_FRC0043","Ccallunae_DSM20147","Ccamporealensis_DSM44610","Cdeserti_GIMN1010","Cdiphtheriae_NCTC11397","Cdoosanense_DSM45436","Cefficiens_YS314","Cepidermidicanis_DSM45586","Cfalsenii_DSM44353","Cglutamicum_ATCC13032","Cglycinophilum_AJ3170","Chalotolerans_YIM70093","Chumireducens_DSM45392","Cimitans_DSM44264","Cjeike…	0.110589	0.110589	1.98756	0.110589	0.110589	1.98756	3074	1	1. 0.57;2. 136;3. 406;4. 184;5. 184;6. 550;7. 376;8. 1126;9. 133;10. T;11. ACC
ERS451417_00010	1717.62.peg.11	NA	NA	NA	1	27	Catypicum_R2070,"Caurimucosum_ATCC700975","Cbelfantii_FRC0043","Ccallunae_DSM20147","Ccamporealensis_DSM44610","Cdeserti_GIMN1010","Cdiphtheriae_NCTC11397","Cdoosanense_DSM45436","Cefficiens_YS314","Cepidermidicanis_DSM45586","Cglutamicum_ATCC13032","Chalotolerans_YIM70093","Chumireducens_DSM45392","Ckutscheri_DSM20755","Cmarinum_DSM44953","Cmaris_DSM45190","Cmustelae_DSM45274","Cpseudotuberculos…	0.160567	0.160567	1.96704	0.160567	0.160567	1.96704	258	0
ERS451417_00006	1717.62.peg.7	NA	NA	NA	1	16	Cbelfantii_FRC0043,"Ccamporealensis_DSM44610","Cdiphtheriae_NCTC11397","Chalotolerans_YIM70093","Chumireducens_DSM45392","Ckutscheri_DSM20755","Cmaris_DSM45190","Cpseudotuberculosis_31","Cpseudotuberculosis_ATCC19410","Crouxii_FRC0190","Csilvaticum_KL0182","Csimulans_PES1","Ctestudinoris_DSM44614","Culcerans_NCTC12077","Culcerans_NCTC7910","Cvitaeruminis_DSM20294"	0.434521	0.141017	1.9342	0.434521	0.141017	1.9342	2	6	1. 0.82509;2. 33;3. 97;4. 84;5. 45;6. 133;7. 45;8. 133;9. 52;10. I;11. ATT	1. 0.79133;2. 41;3. 121;4. 92;5. 53;6. 157;7. 53;8. 157;9. 76;10. A;11. GCC	1. 0.77141;2. 77;3. 229;4. 128;5. 89;6. 265;7. 89;8. 265;9. 184;10. A;11. GCC	1. 0.43135;2. 85;3. 253;4. 138;5. 99;6. 295;7. 99;8. 295;9. 205;10. E;11. GAG	1. 0.54759;2. 89;3. 265;4. 142;5. 103;6. 307;7. 103;8. 307;9. 217;10. Q;11. CAG	1. 0.83037;2. 141;3. 421;4. 194;5. 155;6. 463;7. 155;8. 463;9. 373;10. Q;11. CAG
ERS451417_01741	1717.62.peg.1745	NA	NA	NA	1	38	Cargentoratense_DSM44202,"Catypicum_R2070","Caurimucosum_ATCC700975","Cbelfantii_FRC0043","Ccallunae_DSM20147","Ccamporealensis_DSM44610","Cdeserti_GIMN1010","Cdiphtheriae_NCTC11397","Cdoosanense_DSM45436","Cefficiens_YS314","Cepidermidicanis_DSM45586","Cfalsenii_DSM44353","Cglutamicum_ATCC13032","Cglycinophilum_AJ3170","Chalotolerans_YIM70093","Chumireducens_DSM45392","Cimitans_DSM44264","Cjeike…	0.103661	0.103661	1.47178	0.103661	0.103661	1.47178	2	5	1. 0.70244;2. 52;3. 154;4. 97;5. 97;6. 289;7. 124;8. 370;9. 52;10. V;11. GTT	1. 0.41007;2. 223;3. 667;4. 270;5. 270;6. 808;7. 319;8. 955;9. 505;10. N;11. AAC	1. 0.42177;2. 304;3. 910;4. 352;5. 352;6. 1054;7. 402;8. 1204;9. 745;10. P;11. CCC	1. 0.4264;2. 587;3. 1759;4. 638;5. 638;6. 1912;7. 690;8. 2068;9. 1561;10. T;11. ACG	1. 0.40039;2. 604;3. 1810;4. 655;5. 655;6. 1963;7. 707;8. 2119;9. 1612;10. D;11. GAC
ERS451417_01009	1717.62.peg.1020	NA	NA	NA	1	39	Cargentoratense_DSM44202,"Catypicum_R2070","Caurimucosum_ATCC700975","Cbelfantii_FRC0043","Ccallunae_DSM20147","Ccamporealensis_DSM44610","Cdeserti_GIMN1010","Cdiphtheriae_NCTC11397","Cdoosanense_DSM45436","Cefficiens_YS314","Cepidermidicanis_DSM45586","Cfalsenii_DSM44353","Cglutamicum_ATCC13032","Cglycinophilum_AJ3170","Chalotolerans_YIM70093","Chumireducens_DSM45392","Cimitans_DSM44264","Cjeike…	0.113809	0.113809	1.44042	0.113809	0.113809	1.44041	258	0
ERS451417_01255	1717.62.peg.1263	NA	NA	NA	1	29	Cargentoratense_DSM44202,"Catypicum_R2070","Caurimucosum_ATCC700975","Cbelfantii_FRC0043","Ccamporealensis_DSM44610","Cdiphtheriae_NCTC11397","Cdoosanense_DSM45436","Cepidermidicanis_DSM45586","Chumireducens_DSM45392","Cimitans_DSM44264","Ckroppenstedtii_DSM44385","Ckutscheri_DSM20755","Clactis_RW25","Cmarinum_DSM44953","Cmaris_DSM45190","Cmustelae_DSM45274","Cpseudotuberculosis_31","Cpseudotuber…	0.191377	0.191377	1.82543	0.191377	0.191377	1.82543	258	0
ERS451417_02140	1717.62.peg.2160	NA	NA	NA	1	32	Caurimucosum_ATCC700975,"Cbelfantii_FRC0043","Ccallunae_DSM20147","Cdeserti_GIMN1010","Cdiphtheriae_NCTC11397","Cdoosanense_DSM45436","Cefficiens_YS314","Cepidermidicanis_DSM45586","Cfalsenii_DSM44353","Cglutamicum_ATCC13032","Cglycinophilum_AJ3170","Chalotolerans_YIM70093","Chumireducens_DSM45392","Cimitans_DSM44264","Cjeikeium_K41","Ckutscheri_DSM20755","Clactis_RW25","Cmarinum_DSM44953","Cmari…	0.112259	0.112259	1.66174	0.112259	0.112259	1.66174	2050	1	1. 0.41642;2. 45;3. 133;4. 91;5. 91;6. 271;7. 99;8. 295;9. 76;10. G;11. GGT
ERS451417_01243	1717.62.peg.1251	NA	NA	NA	1	8	Cbelfantii_FRC0043,"Cdiphtheriae_NCTC11397","Cmustelae_DSM45274","Cpseudotuberculosis_ATCC19410","Crouxii_FRC0190","Csilvaticum_KL0182","Culcerans_NCTC12077","Culcerans_NCTC7910"	0.219553	0.219553	2.67854	0.345471	0.214581	2.71176	2	7	1. 0.57692;2. 30;3. 88;4. 73;5. 66;6. 196;7. 66;8. 196;9. 85;10. V;11. GTT	1. 0.61025;2. 48;3. 142;4. 93;5. 84;6. 250;7. 84;8. 250;9. 139;10. D;11. GAC	1. 0.4954;2. 179;3. 535;4. 253;5. 218;6. 652;7. 219;8. 655;9. 499;10. V;11. GTG	1. 0.56185;2. 225;3. 673;4. 301;5. 264;6. 790;7. 265;8. 793;9. 622;10. F;11. TTT	1. 0.54418;2. 228;3. 682;4. 304;5. 267;6. 799;7. 268;8. 802;9. 631;10. E;11. GAA	1. 0.42593;2. 273;3. 817;4. 369;5. 312;6. 934;7. 315;8. 943;9. 739;10. S;11. AGC	1. 0.63284;2. 282;3. 844;4. 378;5. 321;6. 961;7. 324;8. 970;9. 766;10. L;11. TTG
ERS451417_01783	1717.62.peg.1788	NA	NA	NA	1	19	Cbelfantii_FRC0043,"Ccallunae_DSM20147","Ccamporealensis_DSM44610","Cdiphtheriae_NCTC11397","Cdoosanense_DSM45436","Cglutamicum_ATCC13032","Ckutscheri_DSM20755","Cmarinum_DSM44953","Cmaris_DSM45190","Cpseudotuberculosis_31","Cpseudotuberculosis_ATCC19410","Csilvaticum_KL0182","Csimulans_PES1","Csingulare_IBSB52218","Ctestudinoris_DSM44614","Culcerans_NCTC12077","Culcerans_NCTC7910","Cuterequi_DSM…	0.197819	0.197819	1.67477	0.197819	0.197819	1.67477	2	1	1. 0.52187;2. 22;3. 64;4. 23;5. 22;6. 64;7. 22;8. 64;9. 61;10. P;11. CCT
ERS451417_02236	1717.62.peg.2261	NA	NA	NA	1	17	Caurimucosum_ATCC700975,"Cbelfantii_FRC0043","Ccamporealensis_DSM44610","Cdiphtheriae_NCTC11397","Cfalsenii_DSM44353","Cglycinophilum_AJ3170","Chalotolerans_YIM70093","Cjeikeium_K41","Ckroppenstedtii_DSM44385","Clactis_RW25","Cpseudotuberculosis_31","Csilvaticum_KL0182","Csimulans_PES1","Cterpenotabidum_Y11","Culcerans_NCTC12077","Culcerans_NCTC7910","Curealyticum_DSM7109"	0.142503	0.142503	2.13082	0.142503	0.142503	2.13082	1026	4	1. 0.49541;2. 221;3. 661;4. 239;5. 237;6. 709;7. 417;8. 1249;9. 475;10. L;11. CTG	1. 0.51626;2. 246;3. 736;4. 264;5. 262;6. 784;7. 442;8. 1324;9. 550;10. A;11. GCT	1. 0.42615;2. 498;3. 1492;4. 520;5. 517;6. 1549;7. 702;8. 2104;9. 1273;10. D;11. GAC	1. 0.41966;2. 610;3. 1828;4. 635;5. 629;6. 1885;7. 824;8. 2470;9. 1570;10. V;11. GTG
ERS451417_00135	1717.62.peg.134	NA	NA	NA	1	14	Caurimucosum_ATCC700975,"Cbelfantii_FRC0043","Ccamporealensis_DSM44610","Cdiphtheriae_NCTC11397","Chumireducens_DSM45392","Cmaris_DSM45190","Cmustelae_DSM45274","Cpseudotuberculosis_31","Crouxii_FRC0190","Csilvaticum_KL0182","Csingulare_IBSB52218","Culcerans_NCTC12077","Culcerans_NCTC7910","Cuterequi_DSM45634"	0.0578661	0.0578661	1.78326	0.0578661	0.0578661	1.78325	2050	2	1. 0.44362;2. 86;3. 256;4. 114;5. 104;6. 310;7. 138;8. 412;9. 118;10. I;11. ATT	1. 0.40898;2. 248;3. 742;4. 288;5. 266;6. 796;7. 305;8. 913;9. 520;10. K;11. AAG
ERS451417_01450	1717.62.peg.1457	NA	NA	NA	1	33	Cargentoratense_DSM44202,"Catypicum_R2070","Caurimucosum_ATCC700975","Cbelfantii_FRC0043","Ccallunae_DSM20147","Ccamporealensis_DSM44610","Cdeserti_GIMN1010","Cdiphtheriae_NCTC11397","Cdoosanense_DSM45436","Cefficiens_YS314","Cepidermidicanis_DSM45586","Cglutamicum_ATCC13032","Cglycinophilum_AJ3170","Chalotolerans_YIM70093","Chumireducens_DSM45392","Cimitans_DSM44264","Ckroppenstedtii_DSM44385","…	0.184589	0.184589	2.02331	0.184589	0.184589	2.02331	2	2	1. 0.51646;2. 84;3. 250;4. 126;5. 126;6. 376;7. 160;8. 478;9. 133;10. R;11. CGC	1. 0.48483;2. 401;3. 1201;4. 481;5. 449;6. 1345;7. 507;8. 1519;9. 910;10. A;11. GCA
ERS451417_02152	1717.62.peg.2175	NA	NA	NA	1	16	Caurimucosum_ATCC700975,"Cbelfantii_FRC0043","Ccamporealensis_DSM44610","Cdiphtheriae_NCTC11397","Cfalsenii_DSM44353","Cjeikeium_K41","Ckutscheri_DSM20755","Clactis_RW25","Cmustelae_DSM45274","Cpseudotuberculosis_31","Cpseudotuberculosis_ATCC19410","Csilvaticum_KL0182","Csingulare_IBSB52218","Culcerans_NCTC12077","Culcerans_NCTC7910","Curealyticum_DSM7109"	0.134049	0.134049	2.23823	0.134049	0.134049	2.23823	2	1	1. 0.45182;2. 217;3. 649;4. 246;5. 238;6. 712;7. 285;8. 853;9. 493;10. E;11. GAA
ERS451417_00152	1717.62.peg.149	NA	NA	NA	1	38	Cargentoratense_DSM44202,"Catypicum_R2070","Caurimucosum_ATCC700975","Cbelfantii_FRC0043","Ccallunae_DSM20147","Ccamporealensis_DSM44610","Cdeserti_GIMN1010","Cdiphtheriae_NCTC11397","Cdoosanense_DSM45436","Cefficiens_YS314","Cepidermidicanis_DSM45586","Cfalsenii_DSM44353","Cglutamicum_ATCC13032","Cglycinophilum_AJ3170","Chalotolerans_YIM70093","Chumireducens_DSM45392","Cimitans_DSM44264","Cjeike…	0.121218	0.121218	2.07238	0.121218	0.121218	2.07237	1282	0
ERS451417_01329	1717.62.peg.1337	NA	NA	NA	1	38	Cargentoratense_DSM44202,"Catypicum_R2070","Caurimucosum_ATCC700975","Cbelfantii_FRC0043","Ccallunae_DSM20147","Ccamporealensis_DSM44610","Cdeserti_GIMN1010","Cdiphtheriae_NCTC11397","Cdoosanense_DSM45436","Cefficiens_YS314","Cepidermidicanis_DSM45586","Cfalsenii_DSM44353","Cglutamicum_ATCC13032","Cglycinophilum_AJ3170","Chalotolerans_YIM70093","Chumireducens_DSM45392","Cimitans_DSM44264","Cjeike…	0.0896303	0.0896303	1.93736	0.0896303	0.0896303	1.93736	258	0
ERS451417_00463	1717.62.peg.467	NA	NA	NA	1	20	Catypicum_R2070,"Caurimucosum_ATCC700975","Cbelfantii_FRC0043","Ccamporealensis_DSM44610","Cdiphtheriae_NCTC11397","Cdoosanense_DSM45436","Cfalsenii_DSM44353","Chalotolerans_YIM70093","Chumireducens_DSM45392","Cimitans_DSM44264","Cmaris_DSM45190","Cmustelae_DSM45274","Cpseudotuberculosis_ATCC19410","Crouxii_FRC0190","Csilvaticum_KL0182","Csimulans_PES1","Csingulare_IBSB52218","Culcerans_NCTC12077…	0.210655	0.210655	1.79795	0.210655	0.210655	1.79795	2	2	1. 0.56882;2. 96;3. 286;4. 112;5. 108;6. 322;7. 113;8. 337;9. 241;10. G;11. GGC	1. 0.5597;2. 192;3. 574;4. 211;5. 204;6. 610;7. 209;8. 625;9. 517;10. F;11. TTC
ERS451417_00559	1717.62.peg.563	NA	NA	NA	1	22	Cargentoratense_DSM44202,"Caurimucosum_ATCC700975","Cbelfantii_FRC0043","Cdeserti_GIMN1010","Cdiphtheriae_NCTC11397","Cglutamicum_ATCC13032","Cglycinophilum_AJ3170","Cimitans_DSM44264","Cjeikeium_K41","Ckutscheri_DSM20755","Cmustelae_DSM45274","Cpseudotuberculosis_31","Cpseudotuberculosis_ATCC19410","CriegeliiPUDD83A45","Crouxii_FRC0190","Csilvaticum_KL0182","Csimulans_PES1","Csingulare_IBSB52218…	0.154424	0.154424	2.73359	0.154424	0.154424	2.73359	3330	0
ERS451417_01055	1717.62.peg.1066	NA	NA	NA	1	39	Cargentoratense_DSM44202,"Catypicum_R2070","Caurimucosum_ATCC700975","Cbelfantii_FRC0043","Ccallunae_DSM20147","Ccamporealensis_DSM44610","Cdeserti_GIMN1010","Cdiphtheriae_NCTC11397","Cdoosanense_DSM45436","Cefficiens_YS314","Cepidermidicanis_DSM45586","Cfalsenii_DSM44353","Cglutamicum_ATCC13032","Cglycinophilum_AJ3170","Chalotolerans_YIM70093","Chumireducens_DSM45392","Cimitans_DSM44264","Cjeike…	0.142506	0.142506	1.8109	0.142506	0.142506	1.8109	2	1	1. 0.57644;2. 233;3. 697;4. 259;5. 259;6. 775;7. 277;8. 829;9. 649;10. G;11. GGC
ERS451417_01278	1717.62.peg.1286	NA	NA	NA	1	23	Catypicum_R2070,"Ccallunae_DSM20147","Cdeserti_GIMN1010","Cdiphtheriae_NCTC11397","Cdoosanense_DSM45436","Cefficiens_YS314","Cglutamicum_ATCC13032","Chalotolerans_YIM70093","Chumireducens_DSM45392","Ckutscheri_DSM20755","Cmarinum_DSM44953","Cmaris_DSM45190","Cmustelae_DSM45274","Cpseudotuberculosis_31","Cpseudotuberculosis_ATCC19410","CriegeliiPUDD83A45","Crouxii_FRC0190","Csilvaticum_KL0182","Ct…	0.516283	0.260928	1.76831	0.516283	0.260928	1.76831	2	7	1. 0.83524;2. 37;3. 109;4. 52;5. 45;6. 133;7. 56;8. 166;9. 70;10. G;11. GGG	1. 0.8233;2. 39;3. 115;4. 54;5. 47;6. 139;7. 58;8. 172;9. 76;10. G;11. GGA	1. 0.85555;2. 40;3. 118;4. 55;5. 48;6. 142;7. 59;8. 175;9. 79;10. L;11. TTG	1. 0.83055;2. 43;3. 127;4. 58;5. 51;6. 151;7. 62;8. 184;9. 88;10. D;11. GAT	1. 0.81793;2. 62;3. 184;4. 77;5. 70;6. 208;7. 81;8. 241;9. 145;10. F;11. TTC	1. 0.8524;2. 89;3. 265;4. 107;5. 97;6. 289;7. 108;8. 322;9. 226;10. G;11. GGG	1. 0.84705;2. 102;3. 304;4. 123;5. 110;6. 328;7. 121;8. 361;9. 265;10. I;11. ATC
ERS451417_01052	1717.62.peg.1062	NA	NA	NA	1	27	Cargentoratense_DSM44202,"Catypicum_R2070","Cbelfantii_FRC0043","Ccallunae_DSM20147","Cdeserti_GIMN1010","Cdiphtheriae_NCTC11397","Cefficiens_YS314","Cepidermidicanis_DSM45586","Cfalsenii_DSM44353","Cglutamicum_ATCC13032","Cglycinophilum_AJ3170","Chalotolerans_YIM70093","Chumireducens_DSM45392","Cjeikeium_K41","Cmarinum_DSM44953","Cmaris_DSM45190","Cmustelae_DSM45274","Cpseudotuberculosis_31","Cp…	0.340781	0.340781	1.66812	0.340771	0.340771	1.66812	258	0
ERS451417_01340	1717.62.peg.1348	NA	NA	NA	1	38	Cargentoratense_DSM44202,"Catypicum_R2070","Caurimucosum_ATCC700975","Cbelfantii_FRC0043","Ccallunae_DSM20147","Ccamporealensis_DSM44610","Cdeserti_GIMN1010","Cdiphtheriae_NCTC11397","Cdoosanense_DSM45436","Cefficiens_YS314","Cepidermidicanis_DSM45586","Cfalsenii_DSM44353","Cglutamicum_ATCC13032","Cglycinophilum_AJ3170","Chalotolerans_YIM70093","Chumireducens_DSM45392","Cimitans_DSM44264","Cjeike…	0.0941656	0.0941656	1.74799	0.0941656	0.0941656	1.74799	258	0
ERS451417_00215	1717.62.peg.212	NA	NA	NA	1	11	Cbelfantii_FRC0043,"Ccallunae_DSM20147","Cdiphtheriae_NCTC11397","Ckutscheri_DSM20755","Cmustelae_DSM45274","Cpseudotuberculosis_ATCC19410","Crouxii_FRC0190","Csilvaticum_KL0182","Culcerans_NCTC12077","Culcerans_NCTC7910","Cvitaeruminis_DSM20294"	0.0761721	0.0761721	2.36404	0.0761721	0.0761721	2.36404	258	0
ERS451417_01148	1717.62.peg.1159	NA	NA	NA	1	38	Cargentoratense_DSM44202,"Catypicum_R2070","Caurimucosum_ATCC700975","Cbelfantii_FRC0043","Ccallunae_DSM20147","Ccamporealensis_DSM44610","Cdeserti_GIMN1010","Cdiphtheriae_NCTC11397","Cdoosanense_DSM45436","Cefficiens_YS314","Cepidermidicanis_DSM45586","Cfalsenii_DSM44353","Cglutamicum_ATCC13032","Cglycinophilum_AJ3170","Chalotolerans_YIM70093","Chumireducens_DSM45392","Cimitans_DSM44264","Ckropp…	0.167946	0.16132	1.67565	0.167946	0.16132	1.67565	2	1	1. 0.65032;2. 39;3. 115;4. 70;5. 70;6. 208;7. 83;8. 247;9. 106;10. C;11. TGT
ERS451417_01925	1717.62.peg.1922	NA	NA	NA	1	11	Cbelfantii_FRC0043,"Cdiphtheriae_NCTC11397","Chalotolerans_YIM70093","Chumireducens_DSM45392","Cmaris_DSM45190","Cpseudotuberculosis_31","Cpseudotuberculosis_ATCC19410","Csilvaticum_KL0182","Culcerans_NCTC12077","Culcerans_NCTC7910","Cvitaeruminis_DSM20294"	0.238795	0.238795	2.08637	0.238795	0.238795	2.08637	2050	2	1. 0.5683;2. 31;3. 91;4. 46;5. 41;6. 121;7. 42;8. 124;9. 4;10. V;11. GTG	1. 0.58209;2. 207;3. 619;4. 241;5. 221;6. 661;7. 234;8. 700;9. 388;10. A;11. GCT
ERS451417_00994	1717.62.peg.1005	NA	NA	NA	1	17	Cargentoratense_DSM44202,"Catypicum_R2070","Cbelfantii_FRC0043","Ccallunae_DSM20147","Cdeserti_GIMN1010","Cdiphtheriae_NCTC11397","Cefficiens_YS314","Cglutamicum_ATCC13032","Cglycinophilum_AJ3170","Ckutscheri_DSM20755","Cmustelae_DSM45274","Cpseudotuberculosis_31","Cpseudotuberculosis_ATCC19410","Crouxii_FRC0190","Csilvaticum_KL0182","Cterpenotabidum_Y11","Culcerans_NCTC7910"	0.0970702	0.0970702	2.09325	0.0970702	0.0970702	2.09324	2	2	1. 0.49419;2. 258;3. 772;4. 298;5. 286;6. 856;7. 313;8. 937;9. 625;10. A;11. GCC	1. 0.42447;2. 325;3. 973;4. 365;5. 353;6. 1057;7. 380;8. 1138;9. 826;10. I;11. ATC
ERS451417_00889	1717.62.peg.895	NA	NA	NA	1	6	Cbelfantii_FRC0043,"Cdiphtheriae_NCTC11397","Cpseudotuberculosis_ATCC19410","Crouxii_FRC0190","Csilvaticum_KL0182","Culcerans_NCTC12077"	0.263972	0.219008	2.93372	0.263972	0.219008	2.93372	2	1	1. 0.69452;2. 47;3. 139;4. 50;5. 48;6. 142;7. 48;8. 142;9. 121;10. A;11. GCG
ERS451417_00582	1717.62.peg.585	NA	NA	NA	1	39	Cargentoratense_DSM44202,"Catypicum_R2070","Caurimucosum_ATCC700975","Cbelfantii_FRC0043","Ccallunae_DSM20147","Ccamporealensis_DSM44610","Cdeserti_GIMN1010","Cdiphtheriae_NCTC11397","Cdoosanense_DSM45436","Cefficiens_YS314","Cepidermidicanis_DSM45586","Cfalsenii_DSM44353","Cglutamicum_ATCC13032","Cglycinophilum_AJ3170","Chalotolerans_YIM70093","Chumireducens_DSM45392","Cimitans_DSM44264","Cjeike…	0.115185	0.115185	2.04014	0.115185	0.115185	2.04015	2	1	1. 0.62343;2. 411;3. 1231;4. 432;5. 432;6. 1294;7. 463;8. 1387;9. 1204;10. A;11. GCT
ERS451417_01867	1717.62.peg.1869	NA	NA	NA	1	38	Cargentoratense_DSM44202,"Catypicum_R2070","Caurimucosum_ATCC700975","Cbelfantii_FRC0043","Ccallunae_DSM20147","Ccamporealensis_DSM44610","Cdeserti_GIMN1010","Cdiphtheriae_NCTC11397","Cdoosanense_DSM45436","Cefficiens_YS314","Cepidermidicanis_DSM45586","Cfalsenii_DSM44353","Cglutamicum_ATCC13032","Cglycinophilum_AJ3170","Chalotolerans_YIM70093","Chumireducens_DSM45392","Cimitans_DSM44264","Cjeike…	0.145548	0.145548	1.67188	0.145548	0.145548	1.67188	258	0
ERS451417_01012	1717.62.peg.1023	NA	NA	NA	1	30	Cargentoratense_DSM44202,"Caurimucosum_ATCC700975","Cbelfantii_FRC0043","Ccallunae_DSM20147","Ccamporealensis_DSM44610","Cdeserti_GIMN1010","Cdiphtheriae_NCTC11397","Cdoosanense_DSM45436","Cefficiens_YS314","Cglutamicum_ATCC13032","Chalotolerans_YIM70093","Chumireducens_DSM45392","Cimitans_DSM44264","Ckutscheri_DSM20755","Cmarinum_DSM44953","Cmaris_DSM45190","Cmustelae_DSM45274","Cpseudotuberculo…	0.143885	0.143885	1.54686	0.143885	0.143885	1.54686	2306	0
ERS451417_01348	1717.62.peg.1356	NA	NA	NA	1	38	Cargentoratense_DSM44202,"Catypicum_R2070","Caurimucosum_ATCC700975","Cbelfantii_FRC0043","Ccallunae_DSM20147","Ccamporealensis_DSM44610","Cdeserti_GIMN1010","Cdiphtheriae_NCTC11397","Cdoosanense_DSM45436","Cefficiens_YS314","Cepidermidicanis_DSM45586","Cfalsenii_DSM44353","Cglutamicum_ATCC13032","Cglycinophilum_AJ3170","Chalotolerans_YIM70093","Chumireducens_DSM45392","Cimitans_DSM44264","Cjeike…	0.179135	0.179135	1.49489	0.179135	0.179135	1.49489	3074	1	1. 0.51806;2. 237;3. 709;4. 281;5. 281;6. 841;7. 390;8. 1168;9. 457;10. L;11. CTT
ERS451417_00253	1717.62.peg.248	NA	NA	NA	1	9	Cargentoratense_DSM44202,"Cbelfantii_FRC0043","Cdiphtheriae_NCTC11397","Ckroppenstedtii_DSM44385","Cmustelae_DSM45274","Crouxii_FRC0190","Csilvaticum_KL0182","Culcerans_NCTC12077","Culcerans_NCTC7910"	0.087225	0.087225	2.06636	0.087225	0.087225	2.06636	2	3	1. 0.40672;2. 44;3. 130;4. 53;5. 51;6. 151;7. 62;8. 184;9. 25;10. D;11. GAC	1. 0.50539;2. 47;3. 139;4. 57;5. 54;6. 160;7. 65;8. 193;9. 34;10. P;11. CCA	1. 0.44074;2. 395;3. 1183;4. 451;5. 430;6. 1288;7. 461;8. 1381;9. 940;10. I;11. ATC
ERS451417_01858	1717.62.peg.1860	NA	NA	NA	1	38	Cargentoratense_DSM44202,"Catypicum_R2070","Caurimucosum_ATCC700975","Cbelfantii_FRC0043","Ccallunae_DSM20147","Ccamporealensis_DSM44610","Cdeserti_GIMN1010","Cdiphtheriae_NCTC11397","Cdoosanense_DSM45436","Cefficiens_YS314","Cepidermidicanis_DSM45586","Cfalsenii_DSM44353","Cglutamicum_ATCC13032","Cglycinophilum_AJ3170","Chalotolerans_YIM70093","Chumireducens_DSM45392","Cimitans_DSM44264","Cjeike…	0.172167	0.172167	1.8841	0.172167	0.172167	1.8841	1282	0
ERS451417_02123	1717.62.peg.2138	NA	NA	NA	1	38	Cargentoratense_DSM44202,"Catypicum_R2070","Caurimucosum_ATCC700975","Cbelfantii_FRC0043","Ccallunae_DSM20147","Ccamporealensis_DSM44610","Cdeserti_GIMN1010","Cdiphtheriae_NCTC11397","Cdoosanense_DSM45436","Cefficiens_YS314","Cepidermidicanis_DSM45586","Cfalsenii_DSM44353","Cglutamicum_ATCC13032","Cglycinophilum_AJ3170","Chalotolerans_YIM70093","Chumireducens_DSM45392","Cimitans_DSM44264","Cjeike…	0.0604587	0.0604587	2.12272	0.0604587	0.0604587	2.12271	258	0
ERS451417_00396	1717.62.peg.396	NA	NA	NA	1	39	Cargentoratense_DSM44202,"Catypicum_R2070","Caurimucosum_ATCC700975","Cbelfantii_FRC0043","Ccallunae_DSM20147","Ccamporealensis_DSM44610","Cdeserti_GIMN1010","Cdiphtheriae_NCTC11397","Cdoosanense_DSM45436","Cefficiens_YS314","Cepidermidicanis_DSM45586","Cfalsenii_DSM44353","Cglutamicum_ATCC13032","Cglycinophilum_AJ3170","Chalotolerans_YIM70093","Chumireducens_DSM45392","Cimitans_DSM44264","Cjeike…	0.449955	0.175528	1.80801	0.29291	0.175528	1.80801	258	0
ERS451417_00262	1717.62.peg.256	NA	NA	NA	1	39	Cargentoratense_DSM44202,"Catypicum_R2070","Caurimucosum_ATCC700975","Cbelfantii_FRC0043","Ccallunae_DSM20147","Ccamporealensis_DSM44610","Cdeserti_GIMN1010","Cdiphtheriae_NCTC11397","Cdoosanense_DSM45436","Cefficiens_YS314","Cepidermidicanis_DSM45586","Cfalsenii_DSM44353","Cglutamicum_ATCC13032","Cglycinophilum_AJ3170","Chalotolerans_YIM70093","Chumireducens_DSM45392","Cimitans_DSM44264","Cjeike…	0.167902	0.167902	2.26494	0.167902	0.167902	2.26494	2050	1	1. 0.41631;2. 205;3. 613;4. 216;5. 216;6. 646;7. 256;8. 766;9. 310;10. M;11. ATG
ERS451417_00175	1717.62.peg.173	NA	NA	NA	1	8	Cbelfantii_FRC0043,"Cdiphtheriae_NCTC11397","Ckutscheri_DSM20755","Cpseudotuberculosis_31","Cpseudotuberculosis_ATCC19410","Csilvaticum_KL0182","Culcerans_NCTC12077","Culcerans_NCTC7910"	0.168332	0.168332	4.53912	0.168332	0.168332	4.53911	2	1	1. 0.50393;2. 22;3. 64;4. 228;5. 41;6. 121;7. 51;8. 151;9. 61;10. R;11. CGA
ERS451417_01930	1717.62.peg.1927	NA	NA	NA	1	7	Cbelfantii_FRC0043,"Cdiphtheriae_NCTC11397","Cpseudotuberculosis_31","Cpseudotuberculosis_ATCC19410","Csilvaticum_KL0182","Culcerans_NCTC12077","Culcerans_NCTC7910"	0.471481	0.439687	7.72716	0.440433	0.439696	7.72715	258	0
ERS451417_02402	1717.62.peg.2434	NA	NA	NA	1	35	Cargentoratense_DSM44202,"Catypicum_R2070","Caurimucosum_ATCC700975","Cbelfantii_FRC0043","Ccallunae_DSM20147","Ccamporealensis_DSM44610","Cdeserti_GIMN1010","Cdiphtheriae_NCTC11397","Cefficiens_YS314","Cepidermidicanis_DSM45586","Cfalsenii_DSM44353","Cglutamicum_ATCC13032","Cglycinophilum_AJ3170","Chalotolerans_YIM70093","Chumireducens_DSM45392","Cimitans_DSM44264","Cjeikeium_K41","Ckroppenstedt…	0.106226	0.106226	1.64778	0.106226	0.106226	1.64778	3074	1	1. 0.52944;2. 27;3. 79;4. 28;5. 28;6. 82;7. 28;8. 82;9. 7;10. G;11. GGT
ERS451417_01975	1717.62.peg.1975	NA	NA	NA	1	35	Cargentoratense_DSM44202,"Catypicum_R2070","Caurimucosum_ATCC700975","Cbelfantii_FRC0043","Ccallunae_DSM20147","Ccamporealensis_DSM44610","Cdeserti_GIMN1010","Cdiphtheriae_NCTC11397","Cdoosanense_DSM45436","Cefficiens_YS314","Cepidermidicanis_DSM45586","Cfalsenii_DSM44353","Cglutamicum_ATCC13032","Cglycinophilum_AJ3170","Chalotolerans_YIM70093","Chumireducens_DSM45392","Cimitans_DSM44264","Cjeike…	0.108713	0.108713	1.72149	0.108713	0.108713	1.72148	3074	1	1. 0.46148;2. 86;3. 256;4. 99;5. 99;6. 295;7. 121;8. 361;9. 148;10. E;11. GAG
ERS451417_01802	1717.62.peg.1808	NA	NA	NA	1	38	Cargentoratense_DSM44202,"Catypicum_R2070","Caurimucosum_ATCC700975","Cbelfantii_FRC0043","Ccallunae_DSM20147","Ccamporealensis_DSM44610","Cdeserti_GIMN1010","Cdiphtheriae_NCTC11397","Cdoosanense_DSM45436","Cefficiens_YS314","Cepidermidicanis_DSM45586","Cfalsenii_DSM44353","Cglutamicum_ATCC13032","Cglycinophilum_AJ3170","Chalotolerans_YIM70093","Chumireducens_DSM45392","Cimitans_DSM44264","Cjeike…	0.135252	0.135252	1.80699	0.135252	0.135252	1.80699	2	7	1. 0.54119;2. 263;3. 787;4. 296;5. 296;6. 886;7. 409;8. 1225;9. 691;10. I;11. ATC	1. 0.63111;2. 264;3. 790;4. 297;5. 297;6. 889;7. 410;8. 1228;9. 694;10. V;11. GTT	1. 0.5454;2. 299;3. 895;4. 332;5. 332;6. 994;7. 445;8. 1333;9. 799;10. D;11. GAC	1. 0.5657;2. 311;3. 931;4. 344;5. 344;6. 1030;7. 457;8. 1369;9. 835;10. A;11. GCT	1. 0.54167;2. 712;3. 2134;4. 774;5. 774;6. 2320;7. 923;8. 2767;9. 1831;10. A;11. GCA	1. 0.56494;2. 781;3. 2341;4. 848;5. 848;6. 2542;7. 997;8. 2989;9. 1969;10. P;11. CCA	1. 0.53389;2. 824;3. 2470;4. 891;5. 891;6. 2671;7. 1040;8. 3118;9. 2086;10. A;11. GCC
ERS451417_00309	1717.62.peg.310	NA	NA	NA	1	27	Cargentoratense_DSM44202,"Catypicum_R2070","Cbelfantii_FRC0043","Ccallunae_DSM20147","Cdeserti_GIMN1010","Cdiphtheriae_NCTC11397","Cdoosanense_DSM45436","Cefficiens_YS314","Cfalsenii_DSM44353","Cglutamicum_ATCC13032","Cglycinophilum_AJ3170","Chumireducens_DSM45392","Cjeikeium_K41","Ckutscheri_DSM20755","Clactis_RW25","Cmarinum_DSM44953","Cmaris_DSM45190","Cmustelae_DSM45274","Cpseudotuberculosis_…	0.134592	0.134592	1.87366	0.134592	0.134592	1.87366	2	3	1. 0.45774;2. 280;3. 838;4. 332;5. 332;6. 994;7. 356;8. 1066;9. 754;10. F;11. TTC	1. 0.47743;2. 306;3. 916;4. 358;5. 358;6. 1072;7. 382;8. 1144;9. 832;10. P;11. CCT	1. 0.43571;2. 528;3. 1582;4. 595;5. 595;6. 1783;7. 624;8. 1870;9. 1411;10. E;11. GAA
ERS451417_01997	1717.62.peg.2001	NA	NA	NA	1	7	Cbelfantii_FRC0043,"Cdiphtheriae_NCTC11397","Cpseudotuberculosis_31","Cpseudotuberculosis_ATCC19410","Csilvaticum_KL0182","Culcerans_NCTC12077","Culcerans_NCTC7910"	0.268801	0.268801	5.85053	0.268801	0.268801	5.85055	2	2	1. 0.65118;2. 400;3. 1198;4. 413;5. 401;6. 1201;7. 401;8. 1201;9. 988;10. S;11. TCC	1. 0.55872;2. 452;3. 1354;4. 468;5. 453;6. 1357;7. 453;8. 1357;9. 1144;10. S;11. AGT
ERS451417_01638	1717.62.peg.1645	NA	NA	NA	1	26	Cargentoratense_DSM44202,"Catypicum_R2070","Caurimucosum_ATCC700975","Cbelfantii_FRC0043","Ccallunae_DSM20147","Ccamporealensis_DSM44610","Cdeserti_GIMN1010","Cdiphtheriae_NCTC11397","Cdoosanense_DSM45436","Cefficiens_YS314","Cepidermidicanis_DSM45586","Cglutamicum_ATCC13032","Chalotolerans_YIM70093","Cimitans_DSM44264","Ckutscheri_DSM20755","Cmustelae_DSM45274","Cpseudotuberculosis_31","Cpseudot…	0.128738	0.128738	1.67594	0.128738	0.128738	1.67595	3074	1	1. 0.66082;2. 45;3. 133;4. 70;5. 56;6. 166;7. 76;8. 226;9. 64;10. C;11. TGT
ERS451417_01641	1717.62.peg.1648	NA	NA	NA	1	38	Cargentoratense_DSM44202,"Catypicum_R2070","Caurimucosum_ATCC700975","Cbelfantii_FRC0043","Ccallunae_DSM20147","Ccamporealensis_DSM44610","Cdeserti_GIMN1010","Cdiphtheriae_NCTC11397","Cdoosanense_DSM45436","Cefficiens_YS314","Cepidermidicanis_DSM45586","Cfalsenii_DSM44353","Cglutamicum_ATCC13032","Cglycinophilum_AJ3170","Chalotolerans_YIM70093","Chumireducens_DSM45392","Cimitans_DSM44264","Cjeike…	0.299534	0.233366	1.85382	0.299534	0.233366	1.85382	1026	2	1. 0.68523;2. 25;3. 73;4. 44;5. 44;6. 130;7. 60;8. 178;9. 70;10. C;11. TGT	1. 0.60238;2. 72;3. 214;4. 91;5. 91;6. 271;7. 107;8. 319;9. 211;10. E;11. GAA
ERS451417_00887	1717.62.peg.893	NA	NA	NA	1	30	Catypicum_R2070,"Caurimucosum_ATCC700975","Cbelfantii_FRC0043","Ccallunae_DSM20147","Ccamporealensis_DSM44610","Cdeserti_GIMN1010","Cdiphtheriae_NCTC11397","Cdoosanense_DSM45436","Cefficiens_YS314","Cglutamicum_ATCC13032","Chalotolerans_YIM70093","Chumireducens_DSM45392","Cimitans_DSM44264","Ckroppenstedtii_DSM44385","Ckutscheri_DSM20755","Clactis_RW25","Cmarinum_DSM44953","Cmaris_DSM45190","Cmus…	0.214847	0.188705	1.99495	0.214847	0.188705	1.99495	2	3	1. 0.41024;2. 100;3. 298;4. 130;5. 130;6. 388;7. 202;8. 604;9. 253;10. V;11. GTC	1. 0.46334;2. 184;3. 550;4. 214;5. 214;6. 640;7. 286;8. 856;9. 505;10. D;11. GAC	1. 0.46871;2. 208;3. 622;4. 238;5. 238;6. 712;7. 310;8. 928;9. 577;10. A;11. GCA
ERS451417_00342	1717.62.peg.345	NA	NA	NA	1	33	Cargentoratense_DSM44202,"Catypicum_R2070","Caurimucosum_ATCC700975","Cbelfantii_FRC0043","Ccallunae_DSM20147","Ccamporealensis_DSM44610","Cdeserti_GIMN1010","Cdiphtheriae_NCTC11397","Cdoosanense_DSM45436","Cefficiens_YS314","Cepidermidicanis_DSM45586","Cglutamicum_ATCC13032","Chalotolerans_YIM70093","Chumireducens_DSM45392","Cimitans_DSM44264","Ckutscheri_DSM20755","Clactis_RW25","Cmarinum_DSM44…	0.25093	0.241627	1.68476	0.25093	0.241627	1.68476	3074	4	1. 0.42207;2. 89;3. 265;4. 152;5. 140;6. 418;7. 173;8. 517;9. 175;10. G;11. GGA	1. 0.51774;2. 109;3. 325;4. 172;5. 160;6. 478;7. 193;8. 577;9. 235;10. I;11. ATT	1. 0.55218;2. 169;3. 505;4. 271;5. 225;6. 673;7. 260;8. 778;9. 391;10. A;11. GCC	1. 0.46265;2. 348;3. 1042;4. 512;5. 425;6. 1273;7. 481;8. 1441;9. 841;10. P;11. CCT
ERS451417_01755	1717.62.peg.1758	NA	NA	NA	1	35	Caurimucosum_ATCC700975,"Cbelfantii_FRC0043","Ccallunae_DSM20147","Ccamporealensis_DSM44610","Cdeserti_GIMN1010","Cdiphtheriae_NCTC11397","Cdoosanense_DSM45436","Cefficiens_YS314","Cepidermidicanis_DSM45586","Cfalsenii_DSM44353","Cglutamicum_ATCC13032","Cglycinophilum_AJ3170","Chalotolerans_YIM70093","Chumireducens_DSM45392","Cimitans_DSM44264","Cjeikeium_K41","Ckutscheri_DSM20755","Clactis_RW25"…	0.344319	0.217654	1.70694	0.344318	0.217653	1.70694	3074	8	1. 0.64513;2. 25;3. 73;4. 57;5. 54;6. 160;7. 88;8. 262;9. 58;10. V;11. GTC	1. 0.64717;2. 98;3. 292;4. 130;5. 127;6. 379;7. 161;8. 481;9. 277;10. P;11. CCA	1. 0.67782;2. 126;3. 376;4. 158;5. 155;6. 463;7. 189;8. 565;9. 355;10. A;11. GCC	1. 0.77948;2. 127;3. 379;4. 159;5. 156;6. 466;7. 190;8. 568;9. 358;10. A;11. GCA	1. 0.71562;2. 128;3. 382;4. 160;5. 157;6. 469;7. 191;8. 571;9. 361;10. Q;11. CAA	1. 0.74922;2. 139;3. 415;4. 171;5. 168;6. 502;7. 202;8. 604;9. 394;10. Q;11. CAG	1. 0.91927;2. 205;3. 613;4. 272;5. 237;6. 709;7. 271;8. 811;9. 568;10. Q;11. CAA	1. 0.62609;2. 271;3. 811;4. 348;5. 313;6. 937;7. 360;8. 1078;9. 679;10. I;11. ATA
ERS451417_01764	1717.62.peg.1766	NA	NA	NA	1	13	Cbelfantii_FRC0043,"Cdiphtheriae_NCTC11397","Cglycinophilum_AJ3170","Chalotolerans_YIM70093","Ckutscheri_DSM20755","Cmustelae_DSM45274","Cpseudotuberculosis_31","Cpseudotuberculosis_ATCC19410","Csilvaticum_KL0182","Cterpenotabidum_Y11","Culcerans_NCTC12077","Culcerans_NCTC7910","Cvitaeruminis_DSM20294"	0.272681	0.252425	1.77685	0.272681	0.252425	1.77685	1026	2	1. 0.54494;2. 47;3. 139;4. 68;5. 61;6. 181;7. 94;8. 280;9. 88;10. A;11. GCG	1. 0.6444;2. 185;3. 553;4. 247;5. 211;6. 631;7. 244;8. 730;9. 478;10. R;11. CGC
ERS451417_00200	1717.62.peg.197	NA	NA	NA	1	39	Cargentoratense_DSM44202,"Catypicum_R2070","Caurimucosum_ATCC700975","Cbelfantii_FRC0043","Ccallunae_DSM20147","Ccamporealensis_DSM44610","Cdeserti_GIMN1010","Cdiphtheriae_NCTC11397","Cdoosanense_DSM45436","Cefficiens_YS314","Cepidermidicanis_DSM45586","Cfalsenii_DSM44353","Cglutamicum_ATCC13032","Cglycinophilum_AJ3170","Chalotolerans_YIM70093","Chumireducens_DSM45392","Cimitans_DSM44264","Cjeike…	0.194221	0.194221	2.03233	0.194221	0.194221	2.03234	258	0
ERS451417_00713	1717.62.peg.718	NA	NA	NA	1	39	Cargentoratense_DSM44202,"Catypicum_R2070","Caurimucosum_ATCC700975","Cbelfantii_FRC0043","Ccallunae_DSM20147","Ccamporealensis_DSM44610","Cdeserti_GIMN1010","Cdiphtheriae_NCTC11397","Cdoosanense_DSM45436","Cefficiens_YS314","Cepidermidicanis_DSM45586","Cfalsenii_DSM44353","Cglutamicum_ATCC13032","Cglycinophilum_AJ3170","Chalotolerans_YIM70093","Chumireducens_DSM45392","Cimitans_DSM44264","Cjeike…	0.11197	0.11197	1.88591	0.11197	0.11197	1.8859	2	1	1. 0.50989;2. 28;3. 82;4. 62;5. 62;6. 184;7. 95;8. 283;9. 55;10. T;11. ACC
ERS451417_01489	1717.62.peg.1497	NA	NA	NA	1	38	Cargentoratense_DSM44202,"Catypicum_R2070","Caurimucosum_ATCC700975","Cbelfantii_FRC0043","Ccallunae_DSM20147","Ccamporealensis_DSM44610","Cdeserti_GIMN1010","Cdiphtheriae_NCTC11397","Cdoosanense_DSM45436","Cefficiens_YS314","Cepidermidicanis_DSM45586","Cfalsenii_DSM44353","Cglutamicum_ATCC13032","Cglycinophilum_AJ3170","Chalotolerans_YIM70093","Chumireducens_DSM45392","Cimitans_DSM44264","Cjeike…	0.224119	0.224119	1.69925	0.224119	0.224119	1.69925	2	1	1. 0.69359;2. 262;3. 784;4. 294;5. 294;6. 880;7. 335;8. 1003;9. 724;10. A;11. GCA
ERS451417_00099	1717.62.peg.97	NA	NA	NA	1	28	Cargentoratense_DSM44202,"Caurimucosum_ATCC700975","Cbelfantii_FRC0043","Ccallunae_DSM20147","Ccamporealensis_DSM44610","Cdeserti_GIMN1010","Cdiphtheriae_NCTC11397","Cdoosanense_DSM45436","Cefficiens_YS314","Cepidermidicanis_DSM45586","Cglutamicum_ATCC13032","Chalotolerans_YIM70093","Chumireducens_DSM45392","Cimitans_DSM44264","Cmarinum_DSM44953","Cmaris_DSM45190","Cpseudotuberculosis_31","Cpseud…	0.172147	0.172147	1.63296	0.172147	0.172147	1.63296	3074	2	1. 0.4279;2. 44;3. 130;4. 72;5. 62;6. 184;7. 122;8. 364;9. 67;10. T;11. ACG	1. 0.46132;2. 159;3. 475;4. 188;5. 178;6. 532;7. 238;8. 712;9. 403;10. M;11. ATG
ERS451417_00511	1717.62.peg.515	NA	NA	NA	1	33	Cargentoratense_DSM44202,"Catypicum_R2070","Caurimucosum_ATCC700975","Cbelfantii_FRC0043","Ccallunae_DSM20147","Ccamporealensis_DSM44610","Cdeserti_GIMN1010","Cdiphtheriae_NCTC11397","Cdoosanense_DSM45436","Cefficiens_YS314","Cepidermidicanis_DSM45586","Cglutamicum_ATCC13032","Cglycinophilum_AJ3170","Chalotolerans_YIM70093","Chumireducens_DSM45392","Cimitans_DSM44264","Ckutscheri_DSM20755","Cmari…	0.360848	0.17548	1.77264	0.360848	0.17548	1.77264	1026	4	1. 0.73618;2. 43;3. 127;4. 58;5. 58;6. 172;7. 90;8. 268;9. 94;10. S;11. AGT	1. 0.73043;2. 44;3. 130;4. 59;5. 59;6. 175;7. 91;8. 271;9. 97;10. G;11. GGT	1. 0.74336;2. 129;3. 385;4. 144;5. 144;6. 430;7. 182;8. 544;9. 325;10. Q;11. CAG	1. 0.72468;2. 150;3. 448;4. 165;5. 165;6. 493;7. 203;8. 607;9. 388;10. G;11. GGG
ERS451417_01511	1717.62.peg.1519	NA	NA	NA	1	19	Caurimucosum_ATCC700975,"Cbelfantii_FRC0043","Ccallunae_DSM20147","Cdiphtheriae_NCTC11397","Cepidermidicanis_DSM45586","Cfalsenii_DSM44353","Cglutamicum_ATCC13032","Cglycinophilum_AJ3170","Chumireducens_DSM45392","Cjeikeium_K41","Ckroppenstedtii_DSM44385","Clactis_RW25","Cpseudotuberculosis_31","Cpseudotuberculosis_ATCC19410","Csilvaticum_KL0182","Csimulans_PES1","Culcerans_NCTC12077","Culcerans_…	0.208038	0.208038	1.87274	0.208038	0.208038	1.87274	1282	0
ERS451417_00124	1717.62.peg.122	NA	NA	NA	1	14	Cbelfantii_FRC0043,"Ccallunae_DSM20147","Cdiphtheriae_NCTC11397","Cdoosanense_DSM45436","Cefficiens_YS314","Ckroppenstedtii_DSM44385","Ckutscheri_DSM20755","Cpseudotuberculosis_31","Cpseudotuberculosis_ATCC19410","Crouxii_FRC0190","Csilvaticum_KL0182","Culcerans_NCTC12077","Culcerans_NCTC7910","Cvitaeruminis_DSM20294"	0.141794	0.141794	2.17844	0.141794	0.141794	2.17844	3074	3	1. 0.54191;2. 110;3. 328;4. 165;5. 159;6. 475;7. 166;8. 496;9. 205;10. R;11. CGC	1. 0.51581;2. 255;3. 763;4. 317;5. 304;6. 910;7. 312;8. 934;9. 556;10. D;11. GAT	1. 0.51344;2. 266;3. 796;4. 332;5. 319;6. 955;7. 327;8. 979;9. 577;10. K;11. AAG
ERS451417_00348	1717.62.peg.351	NA	NA	NA	1	39	Cargentoratense_DSM44202,"Catypicum_R2070","Caurimucosum_ATCC700975","Cbelfantii_FRC0043","Ccallunae_DSM20147","Ccamporealensis_DSM44610","Cdeserti_GIMN1010","Cdiphtheriae_NCTC11397","Cdoosanense_DSM45436","Cefficiens_YS314","Cepidermidicanis_DSM45586","Cfalsenii_DSM44353","Cglutamicum_ATCC13032","Cglycinophilum_AJ3170","Chalotolerans_YIM70093","Chumireducens_DSM45392","Cimitans_DSM44264","Cjeike…	0.100548	0.100548	1.80108	0.100548	0.100548	1.80108	2	1	1. 0.66233;2. 153;3. 457;4. 162;5. 162;6. 484;7. 170;8. 508;9. 427;10. T;11. ACC
ERS451417_00718	1717.62.peg.723	NA	NA	NA	1	29	Cargentoratense_DSM44202,"Caurimucosum_ATCC700975","Cbelfantii_FRC0043","Ccallunae_DSM20147","Ccamporealensis_DSM44610","Cdeserti_GIMN1010","Cdiphtheriae_NCTC11397","Cdoosanense_DSM45436","Cefficiens_YS314","Cepidermidicanis_DSM45586","Cglutamicum_ATCC13032","Chalotolerans_YIM70093","Chumireducens_DSM45392","Cimitans_DSM44264","Cmarinum_DSM44953","Cmaris_DSM45190","Cmustelae_DSM45274","Cpseudotub…	0.283196	0.283196	1.72486	0.283196	0.283196	1.72486	2306	0
ERS451417_00900	1717.62.peg.906	NA	NA	NA	1	39	Cargentoratense_DSM44202,"Catypicum_R2070","Caurimucosum_ATCC700975","Cbelfantii_FRC0043","Ccallunae_DSM20147","Ccamporealensis_DSM44610","Cdeserti_GIMN1010","Cdiphtheriae_NCTC11397","Cdoosanense_DSM45436","Cefficiens_YS314","Cepidermidicanis_DSM45586","Cfalsenii_DSM44353","Cglutamicum_ATCC13032","Cglycinophilum_AJ3170","Chalotolerans_YIM70093","Chumireducens_DSM45392","Cimitans_DSM44264","Cjeike…	0.144599	0.144599	1.71263	0.144608	0.144608	1.71264	2050	1	1. 0.458;2. 57;3. 169;4. 82;5. 82;6. 244;7. 110;8. 328;9. 55;10. N;11. AAC
ERS451417_02387	1717.62.peg.2419	NA	NA	NA	1	18	Caurimucosum_ATCC700975,"Cbelfantii_FRC0043","Ccamporealensis_DSM44610","Cdiphtheriae_NCTC11397","Cdoosanense_DSM45436","Chalotolerans_YIM70093","Chumireducens_DSM45392","Cmarinum_DSM44953","Cmaris_DSM45190","Cmustelae_DSM45274","Cpseudotuberculosis_31","Cpseudotuberculosis_ATCC19410","Csilvaticum_KL0182","Csimulans_PES1","Csingulare_IBSB52218","Ctestudinoris_DSM44614","Culcerans_NCTC7910","Cvita…	0.304874	0.241538	1.98898	0.304874	0.241538	1.98898	2	1	1. 0.42927;2. 98;3. 292;4. 115;5. 104;6. 310;7. 105;8. 313;9. 256;10. A;11. GCA
ERS451417_01014	1717.62.peg.1025	NA	NA	NA	1	38	Cargentoratense_DSM44202,"Catypicum_R2070","Caurimucosum_ATCC700975","Cbelfantii_FRC0043","Ccallunae_DSM20147","Ccamporealensis_DSM44610","Cdeserti_GIMN1010","Cdiphtheriae_NCTC11397","Cdoosanense_DSM45436","Cefficiens_YS314","Cepidermidicanis_DSM45586","Cfalsenii_DSM44353","Cglutamicum_ATCC13032","Cglycinophilum_AJ3170","Chalotolerans_YIM70093","Chumireducens_DSM45392","Cimitans_DSM44264","Cjeike…	0.207061	0.207061	1.80388	0.207061	0.207061	1.80388	2	2	1. 0.50645;2. 191;3. 571;4. 232;5. 232;6. 694;7. 248;8. 742;9. 286;10. D;11. GAT	1. 0.57241;2. 192;3. 574;4. 233;5. 233;6. 697;7. 249;8. 745;9. 289;10. L;11. CTA
1717.62.peg.556	1717.62.peg.556	NA	NA	NA	1	25	Caurimucosum_ATCC700975,"Cbelfantii_FRC0043","Ccallunae_DSM20147","Ccamporealensis_DSM44610","Cdiphtheriae_NCTC11397","Cdoosanense_DSM45436","Cefficiens_YS314","Cglutamicum_ATCC13032","Chalotolerans_YIM70093","Cimitans_DSM44264","Ckutscheri_DSM20755","Cmarinum_DSM44953","Cmaris_DSM45190","Cmustelae_DSM45274","Cpseudotuberculosis_ATCC19410","CriegeliiPUDD83A45","Crouxii_FRC0190","Csilvaticum_KL018…	0.426922	0.426922	1.49229	0.426922	0.426922	1.49229	1282	0
ERS451417_00777	1717.62.peg.784	NA	NA	NA	1	39	Cargentoratense_DSM44202,"Catypicum_R2070","Caurimucosum_ATCC700975","Cbelfantii_FRC0043","Ccallunae_DSM20147","Ccamporealensis_DSM44610","Cdeserti_GIMN1010","Cdiphtheriae_NCTC11397","Cdoosanense_DSM45436","Cefficiens_YS314","Cepidermidicanis_DSM45586","Cfalsenii_DSM44353","Cglutamicum_ATCC13032","Cglycinophilum_AJ3170","Chalotolerans_YIM70093","Chumireducens_DSM45392","Cimitans_DSM44264","Cjeike…	0.157254	0.157254	1.9009	0.157254	0.157254	1.9009	2	1	1. 0.43795;2. 589;3. 1765;4. 632;5. 632;6. 1894;7. 650;8. 1948;9. 1624;10. P;11. CCG
ERS451417_00447	1717.62.peg.450	NA	NA	NA	1	17	Cbelfantii_FRC0043,"Ccallunae_DSM20147","Ccamporealensis_DSM44610","Cdeserti_GIMN1010","Cdiphtheriae_NCTC11397","Cepidermidicanis_DSM45586","Cglutamicum_ATCC13032","Ckutscheri_DSM20755","Cmustelae_DSM45274","Cpseudotuberculosis_31","Cpseudotuberculosis_ATCC19410","Crouxii_FRC0190","Csilvaticum_KL0182","Ctestudinoris_DSM44614","Culcerans_NCTC12077","Culcerans_NCTC7910","Cuterequi_DSM45634"	0.137881	0.103068	2.18616	0.137862	0.103078	2.18639	2	1	1. 0.66639;2. 208;3. 622;4. 214;5. 209;6. 625;7. 234;8. 700;9. 556;10. V;11. GTG
ERS451417_00402	1717.62.peg.402	NA	NA	NA	1	39	Cargentoratense_DSM44202,"Catypicum_R2070","Caurimucosum_ATCC700975","Cbelfantii_FRC0043","Ccallunae_DSM20147","Ccamporealensis_DSM44610","Cdeserti_GIMN1010","Cdiphtheriae_NCTC11397","Cdoosanense_DSM45436","Cefficiens_YS314","Cepidermidicanis_DSM45586","Cfalsenii_DSM44353","Cglutamicum_ATCC13032","Cglycinophilum_AJ3170","Chalotolerans_YIM70093","Chumireducens_DSM45392","Cimitans_DSM44264","Cjeike…	0.469761	0.110063	2.35322	0.254516	0.110053	2.35326	258	0
ERS451417_01369	1717.62.peg.1378	NA	NA	NA	1	20	Cbelfantii_FRC0043,"Cdeserti_GIMN1010","Cdiphtheriae_NCTC11397","Cdoosanense_DSM45436","Cefficiens_YS314","Cglutamicum_ATCC13032","Chalotolerans_YIM70093","Chumireducens_DSM45392","Ckutscheri_DSM20755","Cmarinum_DSM44953","Cmaris_DSM45190","Cmustelae_DSM45274","Cpseudotuberculosis_31","Cpseudotuberculosis_ATCC19410","Csilvaticum_KL0182","Ctestudinoris_DSM44614","Culcerans_NCTC12077","Culcerans_NC…	0.264292	0.264292	1.53299	0.264292	0.264292	1.533	2306	0
ERS451417_00807	1717.62.peg.814	NA	NA	NA	1	23	Catypicum_R2070,"Caurimucosum_ATCC700975","Cbelfantii_FRC0043","Ccallunae_DSM20147","Ccamporealensis_DSM44610","Cdeserti_GIMN1010","Cdiphtheriae_NCTC11397","Cdoosanense_DSM45436","Cefficiens_YS314","Cepidermidicanis_DSM45586","Cglutamicum_ATCC13032","Chalotolerans_YIM70093","Chumireducens_DSM45392","Cmarinum_DSM44953","Cmaris_DSM45190","Cpseudotuberculosis_ATCC19410","Crouxii_FRC0190","Csilvaticu…	0.371316	0.371316	1.9245	0.371316	0.371316	1.9245	2306	0
ERS451417_01718	1717.62.peg.1721	NA	NA	NA	1	38	Cargentoratense_DSM44202,"Catypicum_R2070","Caurimucosum_ATCC700975","Cbelfantii_FRC0043","Ccallunae_DSM20147","Ccamporealensis_DSM44610","Cdeserti_GIMN1010","Cdiphtheriae_NCTC11397","Cdoosanense_DSM45436","Cefficiens_YS314","Cepidermidicanis_DSM45586","Cfalsenii_DSM44353","Cglutamicum_ATCC13032","Cglycinophilum_AJ3170","Chalotolerans_YIM70093","Chumireducens_DSM45392","Cimitans_DSM44264","Cjeike…	0.210831	0.210831	1.53517	0.210831	0.210831	1.53517	258	0
ERS451417_02052	1717.62.peg.2064	NA	NA	NA	1	15	Cbelfantii_FRC0043,"Ccallunae_DSM20147","Cdeserti_GIMN1010","Cdiphtheriae_NCTC11397","Cefficiens_YS314","Cglutamicum_ATCC13032","Chalotolerans_YIM70093","Cmustelae_DSM45274","Cpseudotuberculosis_31","Cpseudotuberculosis_ATCC19410","Csilvaticum_KL0182","Ctestudinoris_DSM44614","Culcerans_NCTC12077","Culcerans_NCTC7910","Cvitaeruminis_DSM20294"	0.0987942	0.078117	1.70604	0.0987942	0.078117	1.70604	2	3	1. 0.51435;2. 121;3. 361;4. 152;5. 128;6. 382;7. 130;8. 388;9. 304;10. A;11. GCT	1. 0.53014;2. 230;3. 688;4. 275;5. 241;6. 721;7. 243;8. 727;9. 613;10. I;11. ATC	1. 0.53294;2. 232;3. 694;4. 277;5. 243;6. 727;7. 245;8. 733;9. 619;10. I;11. ATC
ERS451417_00510	1717.62.peg.514	NA	NA	NA	1	39	Cargentoratense_DSM44202,"Catypicum_R2070","Caurimucosum_ATCC700975","Cbelfantii_FRC0043","Ccallunae_DSM20147","Ccamporealensis_DSM44610","Cdeserti_GIMN1010","Cdiphtheriae_NCTC11397","Cdoosanense_DSM45436","Cefficiens_YS314","Cepidermidicanis_DSM45586","Cfalsenii_DSM44353","Cglutamicum_ATCC13032","Cglycinophilum_AJ3170","Chalotolerans_YIM70093","Chumireducens_DSM45392","Cimitans_DSM44264","Cjeike…	0.158306	0.158306	1.85962	0.158306	0.158306	1.85963	2050	2	1. 0.51302;2. 280;3. 838;4. 280;5. 280;6. 838;7. 280;8. 838;9. 499;10. G;11. GGT	1. 0.45198;2. 477;3. 1429;4. 477;5. 477;6. 1429;7. 477;8. 1429;9. 1090;10. F;11. TTT
ERS451417_00073	1717.62.peg.70	NA	NA	NA	1	16	Caurimucosum_ATCC700975,"Cbelfantii_FRC0043","Cdiphtheriae_NCTC11397","Cepidermidicanis_DSM45586","Cjeikeium_K41","Ckutscheri_DSM20755","Clactis_RW25","Cmustelae_DSM45274","Cpseudotuberculosis_31","Cpseudotuberculosis_ATCC19410","CriegeliiPUDD83A45","Crouxii_FRC0190","Csilvaticum_KL0182","Culcerans_NCTC12077","Culcerans_NCTC7910","Cvitaeruminis_DSM20294"	0.282344	0.282344	3.33246	0.282344	0.282344	3.33246	2050	1	1. 0.54504;2. 375;3. 1123;4. 423;5. 408;6. 1222;7. 425;8. 1273;9. 820;10. H;11. CAC
ERS451417_01731	1717.62.peg.1735	NA	NA	NA	1	26	Catypicum_R2070,"Caurimucosum_ATCC700975","Cbelfantii_FRC0043","Ccamporealensis_DSM44610","Cdiphtheriae_NCTC11397","Cdoosanense_DSM45436","Chalotolerans_YIM70093","Chumireducens_DSM45392","Cimitans_DSM44264","Ckutscheri_DSM20755","Clactis_RW25","Cmarinum_DSM44953","Cmaris_DSM45190","Cmustelae_DSM45274","Cpseudotuberculosis_31","Cpseudotuberculosis_ATCC19410","CriegeliiPUDD83A45","Csilvaticum_KL01…	0.196741	0.196741	1.73185	0.196741	0.196741	1.73185	2	1	1. 0.45022;2. 57;3. 169;4. 98;5. 98;6. 292;7. 144;8. 430;9. 163;10. Q;11. CAG
ERS451417_00953	1717.62.peg.960	NA	NA	NA	1	39	Cargentoratense_DSM44202,"Catypicum_R2070","Caurimucosum_ATCC700975","Cbelfantii_FRC0043","Ccallunae_DSM20147","Ccamporealensis_DSM44610","Cdeserti_GIMN1010","Cdiphtheriae_NCTC11397","Cdoosanense_DSM45436","Cefficiens_YS314","Cepidermidicanis_DSM45586","Cfalsenii_DSM44353","Cglutamicum_ATCC13032","Cglycinophilum_AJ3170","Chalotolerans_YIM70093","Chumireducens_DSM45392","Cimitans_DSM44264","Cjeike…	0.174732	0.174732	1.76808	0.174732	0.174732	1.76809	2	1	1. 0.56911;2. 153;3. 457;4. 172;5. 172;6. 514;7. 182;8. 544;9. 412;10. T;11. ACC
ERS451417_00836	1717.62.peg.841	NA	NA	NA	1	39	Cargentoratense_DSM44202,"Catypicum_R2070","Caurimucosum_ATCC700975","Cbelfantii_FRC0043","Ccallunae_DSM20147","Ccamporealensis_DSM44610","Cdeserti_GIMN1010","Cdiphtheriae_NCTC11397","Cdoosanense_DSM45436","Cefficiens_YS314","Cepidermidicanis_DSM45586","Cfalsenii_DSM44353","Cglutamicum_ATCC13032","Cglycinophilum_AJ3170","Chalotolerans_YIM70093","Chumireducens_DSM45392","Cimitans_DSM44264","Cjeike…	0.0926537	0.0926537	1.8691	0.0926537	0.0926537	1.8691	2	1	1. 0.45602;2. 44;3. 130;4. 67;5. 67;6. 199;7. 102;8. 304;9. 100;10. A;11. GCA
ERS451417_01367	1717.62.peg.1376	NA	NA	NA	1	38	Cargentoratense_DSM44202,"Catypicum_R2070","Caurimucosum_ATCC700975","Cbelfantii_FRC0043","Ccallunae_DSM20147","Ccamporealensis_DSM44610","Cdeserti_GIMN1010","Cdiphtheriae_NCTC11397","Cdoosanense_DSM45436","Cefficiens_YS314","Cepidermidicanis_DSM45586","Cfalsenii_DSM44353","Cglutamicum_ATCC13032","Cglycinophilum_AJ3170","Chalotolerans_YIM70093","Chumireducens_DSM45392","Cimitans_DSM44264","Cjeike…	0.0878619	0.0878619	1.65246	0.0878619	0.0878619	1.65246	2	2	1. 0.42757;2. 115;3. 343;4. 135;5. 135;6. 403;7. 183;8. 547;9. 226;10. E;11. GAA	1. 0.44096;2. 253;3. 757;4. 273;5. 273;6. 817;7. 321;8. 961;9. 640;10. T;11. ACC
ERS451417_01493	1717.62.peg.1501	NA	NA	NA	1	38	Cargentoratense_DSM44202,"Catypicum_R2070","Caurimucosum_ATCC700975","Cbelfantii_FRC0043","Ccallunae_DSM20147","Ccamporealensis_DSM44610","Cdeserti_GIMN1010","Cdiphtheriae_NCTC11397","Cdoosanense_DSM45436","Cefficiens_YS314","Cepidermidicanis_DSM45586","Cfalsenii_DSM44353","Cglutamicum_ATCC13032","Cglycinophilum_AJ3170","Chalotolerans_YIM70093","Chumireducens_DSM45392","Cimitans_DSM44264","Cjeike…	0.195066	0.195066	2.2387	0.195066	0.195066	2.2387	258	0
ERS451417_01272	1717.62.peg.1280	NA	NA	NA	1	17	Cargentoratense_DSM44202,"Cbelfantii_FRC0043","Cdiphtheriae_NCTC11397","Cefficiens_YS314","Cepidermidicanis_DSM45586","Cglutamicum_ATCC13032","Ckroppenstedtii_DSM44385","Ckutscheri_DSM20755","Clactis_RW25","Cmustelae_DSM45274","Cpseudotuberculosis_31","Cpseudotuberculosis_ATCC19410","Crouxii_FRC0190","Csilvaticum_KL0182","Culcerans_NCTC12077","Culcerans_NCTC7910","Cvitaeruminis_DSM20294"	0.0731777	0.0718143	2.122	0.0731777	0.0718143	2.122	2	1	1. 0.52717;2. 28;3. 82;4. 33;5. 33;6. 97;7. 39;8. 115;9. 64;10. A;11. GCT
ERS451417_00735	1717.62.peg.738	NA	NA	NA	1	9	Catypicum_R2070,"Cbelfantii_FRC0043","Cdiphtheriae_NCTC11397","Cpseudotuberculosis_31","Cpseudotuberculosis_ATCC19410","Crouxii_FRC0190","Csilvaticum_KL0182","Culcerans_NCTC12077","Culcerans_NCTC7910"	0.198245	0.198245	2.77054	0.198245	0.198245	2.77054	258	0
ERS451417_01986	1717.62.peg.1986	NA	NA	NA	1	26	Cargentoratense_DSM44202,"Caurimucosum_ATCC700975","Cbelfantii_FRC0043","Ccallunae_DSM20147","Ccamporealensis_DSM44610","Cdeserti_GIMN1010","Cdiphtheriae_NCTC11397","Cdoosanense_DSM45436","Cepidermidicanis_DSM45586","Chalotolerans_YIM70093","Chumireducens_DSM45392","Clactis_RW25","Cmarinum_DSM44953","Cmustelae_DSM45274","Cpseudotuberculosis_31","Cpseudotuberculosis_ATCC19410","CriegeliiPUDD83A45"…	0.04915	0.04915	1.36268	0.04915	0.04915	1.36268	258	0
ERS451417_01928	1717.62.peg.1925	NA	NA	NA	1	38	Cargentoratense_DSM44202,"Catypicum_R2070","Caurimucosum_ATCC700975","Cbelfantii_FRC0043","Ccallunae_DSM20147","Ccamporealensis_DSM44610","Cdeserti_GIMN1010","Cdiphtheriae_NCTC11397","Cdoosanense_DSM45436","Cefficiens_YS314","Cepidermidicanis_DSM45586","Cfalsenii_DSM44353","Cglutamicum_ATCC13032","Cglycinophilum_AJ3170","Chalotolerans_YIM70093","Chumireducens_DSM45392","Cimitans_DSM44264","Cjeike…	0.106171	0.106171	1.67338	0.106171	0.106171	1.67337	1026	1	1. 0.57772;2. 27;3. 79;4. 88;5. 88;6. 262;7. 191;8. 571;9. 19;10. I;11. ATT
ERS451417_00803	1717.62.peg.810	NA	NA	NA	1	39	Cargentoratense_DSM44202,"Catypicum_R2070","Caurimucosum_ATCC700975","Cbelfantii_FRC0043","Ccallunae_DSM20147","Ccamporealensis_DSM44610","Cdeserti_GIMN1010","Cdiphtheriae_NCTC11397","Cdoosanense_DSM45436","Cefficiens_YS314","Cepidermidicanis_DSM45586","Cfalsenii_DSM44353","Cglutamicum_ATCC13032","Cglycinophilum_AJ3170","Chalotolerans_YIM70093","Chumireducens_DSM45392","Cimitans_DSM44264","Cjeike…	0.0776435	0.0776435	2.08109	0.0776435	0.0776435	2.08109	258	0
ERS451417_01363	1717.62.peg.1371	NA	NA	NA	1	30	Cargentoratense_DSM44202,"Caurimucosum_ATCC700975","Cbelfantii_FRC0043","Ccallunae_DSM20147","Ccamporealensis_DSM44610","Cdeserti_GIMN1010","Cdiphtheriae_NCTC11397","Cdoosanense_DSM45436","Cefficiens_YS314","Cglutamicum_ATCC13032","Cglycinophilum_AJ3170","Chalotolerans_YIM70093","Chumireducens_DSM45392","Cimitans_DSM44264","Ckutscheri_DSM20755","Clactis_RW25","Cmarinum_DSM44953","Cmaris_DSM45190"…	0.257277	0.257277	1.65495	0.257277	0.257277	1.65495	2	1	1. 0.46762;2. 159;3. 475;4. 168;5. 168;6. 502;7. 178;8. 532;9. 385;10. A;11. GCT
ERS451417_00195	1717.62.peg.192	NA	NA	NA	1	32	Cargentoratense_DSM44202,"Catypicum_R2070","Caurimucosum_ATCC700975","Cbelfantii_FRC0043","Ccallunae_DSM20147","Ccamporealensis_DSM44610","Cdeserti_GIMN1010","Cdiphtheriae_NCTC11397","Cefficiens_YS314","Cepidermidicanis_DSM45586","Cfalsenii_DSM44353","Cglutamicum_ATCC13032","Cglycinophilum_AJ3170","Chumireducens_DSM45392","Cjeikeium_K41","Ckutscheri_DSM20755","Clactis_RW25","Cmarinum_DSM44953","C…	0.28866	0.28866	1.73188	0.28866	0.28866	1.73188	3074	1	1. 0.4184;2. 146;3. 436;4. 175;5. 175;6. 523;7. 194;8. 580;9. 340;10. A;11. GCT
ERS451417_01341	1717.62.peg.1349	NA	NA	NA	1	35	Cargentoratense_DSM44202,"Catypicum_R2070","Caurimucosum_ATCC700975","Cbelfantii_FRC0043","Ccallunae_DSM20147","Ccamporealensis_DSM44610","Cdeserti_GIMN1010","Cdiphtheriae_NCTC11397","Cdoosanense_DSM45436","Cefficiens_YS314","Cepidermidicanis_DSM45586","Cfalsenii_DSM44353","Cglutamicum_ATCC13032","Cglycinophilum_AJ3170","Chalotolerans_YIM70093","Chumireducens_DSM45392","Cimitans_DSM44264","Ckropp…	0.161164	0.16049	1.45545	0.161164	0.16049	1.45545	3074	3	1. 0.5597;2. 154;3. 460;4. 198;5. 198;6. 592;7. 254;8. 760;9. 205;10. A;11. GCT	1. 0.62468;2. 193;3. 577;4. 237;5. 237;6. 709;7. 293;8. 877;9. 322;10. T;11. ACC	1. 0.59688;2. 280;3. 838;4. 327;5. 324;6. 970;7. 380;8. 1138;9. 580;10. E;11. GAA
ERS451417_00311	1717.62.peg.312	NA	NA	NA	1	39	Cargentoratense_DSM44202,"Catypicum_R2070","Caurimucosum_ATCC700975","Cbelfantii_FRC0043","Ccallunae_DSM20147","Ccamporealensis_DSM44610","Cdeserti_GIMN1010","Cdiphtheriae_NCTC11397","Cdoosanense_DSM45436","Cefficiens_YS314","Cepidermidicanis_DSM45586","Cfalsenii_DSM44353","Cglutamicum_ATCC13032","Cglycinophilum_AJ3170","Chalotolerans_YIM70093","Chumireducens_DSM45392","Cimitans_DSM44264","Cjeike…	0.212654	0.212654	1.93981	0.212654	0.212654	1.93982	2	1	1. 0.48792;2. 105;3. 313;4. 145;5. 145;6. 433;7. 197;8. 589;9. 304;10. E;11. GAA
ERS451417_01611	1717.62.peg.1620	NA	NA	NA	1	38	Cargentoratense_DSM44202,"Catypicum_R2070","Caurimucosum_ATCC700975","Cbelfantii_FRC0043","Ccallunae_DSM20147","Ccamporealensis_DSM44610","Cdeserti_GIMN1010","Cdiphtheriae_NCTC11397","Cdoosanense_DSM45436","Cefficiens_YS314","Cepidermidicanis_DSM45586","Cfalsenii_DSM44353","Cglutamicum_ATCC13032","Cglycinophilum_AJ3170","Chalotolerans_YIM70093","Chumireducens_DSM45392","Cimitans_DSM44264","Cjeike…	0.165545	0.165545	1.71266	0.165545	0.165545	1.71266	2	4	1. 0.42973;2. 295;3. 883;4. 346;5. 346;6. 1036;7. 454;8. 1360;9. 733;10. A;11. GCC	1. 0.4677;2. 449;3. 1345;4. 520;5. 520;6. 1558;7. 633;8. 1897;9. 1147;10. V;11. GTC	1. 0.41607;2. 709;3. 2125;4. 781;5. 781;6. 2341;7. 895;8. 2683;9. 1921;10. D;11. GAT	1. 0.42951;2. 965;3. 2893;4. 1048;5. 1048;6. 3142;7. 1165;8. 3493;9. 2620;10. M;11. ATG
ERS451417_01797	1717.62.peg.1802	NA	NA	NA	1	38	Cargentoratense_DSM44202,"Catypicum_R2070","Caurimucosum_ATCC700975","Cbelfantii_FRC0043","Ccallunae_DSM20147","Ccamporealensis_DSM44610","Cdeserti_GIMN1010","Cdiphtheriae_NCTC11397","Cdoosanense_DSM45436","Cefficiens_YS314","Cepidermidicanis_DSM45586","Cfalsenii_DSM44353","Cglutamicum_ATCC13032","Cglycinophilum_AJ3170","Chalotolerans_YIM70093","Chumireducens_DSM45392","Cimitans_DSM44264","Cjeike…	0.247827	0.247827	1.68349	0.247827	0.247827	1.68349	258	0
ERS451417_01045	1717.62.peg.1055	NA	NA	NA	1	39	Cargentoratense_DSM44202,"Catypicum_R2070","Caurimucosum_ATCC700975","Cbelfantii_FRC0043","Ccallunae_DSM20147","Ccamporealensis_DSM44610","Cdeserti_GIMN1010","Cdiphtheriae_NCTC11397","Cdoosanense_DSM45436","Cefficiens_YS314","Cepidermidicanis_DSM45586","Cfalsenii_DSM44353","Cglutamicum_ATCC13032","Cglycinophilum_AJ3170","Chalotolerans_YIM70093","Chumireducens_DSM45392","Cimitans_DSM44264","Cjeike…	0.242579	0.242579	1.54518	0.242589	0.242589	1.54518	2	1	1. 0.57139;2. 51;3. 151;4. 112;5. 112;6. 334;7. 153;8. 457;9. 109;10. G;11. GGT
ERS451417_01259	1717.62.peg.1267	NA	NA	NA	1	18	Cargentoratense_DSM44202,"Cbelfantii_FRC0043","Ccallunae_DSM20147","Cdiphtheriae_NCTC11397","Cefficiens_YS314","Cepidermidicanis_DSM45586","Cglutamicum_ATCC13032","Ckroppenstedtii_DSM44385","Ckutscheri_DSM20755","Clactis_RW25","Cmustelae_DSM45274","Cpseudotuberculosis_31","Cpseudotuberculosis_ATCC19410","Crouxii_FRC0190","Csilvaticum_KL0182","Culcerans_NCTC12077","Culcerans_NCTC7910","Cvitaerumin…	0.145887	0.145887	1.99145	0.145887	0.145887	1.99145	2	7	1. 0.44651;2. 78;3. 232;4. 84;5. 84;6. 250;7. 106;8. 316;9. 175;10. N;11. AAT	1. 0.44334;2. 141;3. 421;4. 158;5. 147;6. 439;7. 169;8. 505;9. 337;10. A;11. GCA	1. 0.47068;2. 362;3. 1084;4. 404;5. 380;6. 1138;7. 428;8. 1282;9. 928;10. G;11. GGT	1. 0.45387;2. 530;3. 1588;4. 572;5. 548;6. 1642;7. 596;8. 1786;9. 1432;10. T;11. ACG	1. 0.46214;2. 555;3. 1663;4. 597;5. 573;6. 1717;7. 621;8. 1861;9. 1507;10. L;11. TTG	1. 0.46646;2. 932;3. 2794;4. 998;5. 974;6. 2920;7. 1062;8. 3184;9. 2527;10. T;11. ACA	1. 0.41342;2. 1051;3. 3151;4. 1123;5. 1099;6. 3295;7. 1190;8. 3568;9. 2851;10. E;11. GAG
ERS451417_00600	1717.62.peg.604	NA	NA	NA	1	39	Cargentoratense_DSM44202,"Catypicum_R2070","Caurimucosum_ATCC700975","Cbelfantii_FRC0043","Ccallunae_DSM20147","Ccamporealensis_DSM44610","Cdeserti_GIMN1010","Cdiphtheriae_NCTC11397","Cdoosanense_DSM45436","Cefficiens_YS314","Cepidermidicanis_DSM45586","Cfalsenii_DSM44353","Cglutamicum_ATCC13032","Cglycinophilum_AJ3170","Chalotolerans_YIM70093","Chumireducens_DSM45392","Cimitans_DSM44264","Cjeike…	0.103186	0.103186	1.965	0.103186	0.103186	1.965	3330	0
ERS451417_00482	1717.62.peg.485	NA	NA	NA	1	39	Cargentoratense_DSM44202,"Catypicum_R2070","Caurimucosum_ATCC700975","Cbelfantii_FRC0043","Ccallunae_DSM20147","Ccamporealensis_DSM44610","Cdeserti_GIMN1010","Cdiphtheriae_NCTC11397","Cdoosanense_DSM45436","Cefficiens_YS314","Cepidermidicanis_DSM45586","Cfalsenii_DSM44353","Cglutamicum_ATCC13032","Cglycinophilum_AJ3170","Chalotolerans_YIM70093","Chumireducens_DSM45392","Cimitans_DSM44264","Cjeike…	0.355335	0.200721	2.12237	0.355501	0.20073	2.12389	2050	1	1. 0.81955;2. 140;3. 418;4. 140;5. 140;6. 418;7. 140;8. 418;9. 229;10. V;11. GTT
ERS451417_00038	1717.62.peg.34	NA	NA	NA	1	31	Cargentoratense_DSM44202,"Caurimucosum_ATCC700975","Cbelfantii_FRC0043","Ccallunae_DSM20147","Cdeserti_GIMN1010","Cdiphtheriae_NCTC11397","Cefficiens_YS314","Cepidermidicanis_DSM45586","Cfalsenii_DSM44353","Cglutamicum_ATCC13032","Cglycinophilum_AJ3170","Chalotolerans_YIM70093","Chumireducens_DSM45392","Cimitans_DSM44264","Cjeikeium_K41","Ckroppenstedtii_DSM44385","Clactis_RW25","Cmarinum_DSM4495…	0.999942	0.189814	2.21809	0.999981	0.189824	2.21808	1024	2	1. 0.61079;2. 96;3. 286;4. 140;5. 140;6. 418;7. 190;8. 568;9. 232;10. I;11. ATC	1. 0.5265;2. 116;3. 346;4. 160;5. 160;6. 478;7. 210;8. 628;9. 292;10. D;11. GAC
ERS451417_02122	1717.62.peg.2137	NA	NA	NA	1	38	Cargentoratense_DSM44202,"Catypicum_R2070","Caurimucosum_ATCC700975","Cbelfantii_FRC0043","Ccallunae_DSM20147","Ccamporealensis_DSM44610","Cdeserti_GIMN1010","Cdiphtheriae_NCTC11397","Cdoosanense_DSM45436","Cefficiens_YS314","Cepidermidicanis_DSM45586","Cfalsenii_DSM44353","Cglutamicum_ATCC13032","Cglycinophilum_AJ3170","Chalotolerans_YIM70093","Chumireducens_DSM45392","Cimitans_DSM44264","Cjeike…	0.160327	0.160327	1.8265	0.160327	0.160327	1.8265	1282	0
ERS451417_01604	1717.62.peg.1613	NA	NA	NA	1	7	Cbelfantii_FRC0043,"Cdiphtheriae_NCTC11397","Cpseudotuberculosis_31","Cpseudotuberculosis_ATCC19410","Csilvaticum_KL0182","Culcerans_NCTC12077","Culcerans_NCTC7910"	0.372327	0.372327	4.94009	0.372327	0.372327	4.94009	2	1	1. 0.56461;2. 113;3. 337;4. 177;5. 113;6. 337;7. 113;8. 337;9. 313;10. T;11. ACA
ERS451417_00907	1717.62.peg.913	NA	NA	NA	1	20	Cargentoratense_DSM44202,"Cbelfantii_FRC0043","Ccallunae_DSM20147","Cdeserti_GIMN1010","Cdiphtheriae_NCTC11397","Cefficiens_YS314","Cepidermidicanis_DSM45586","Cglutamicum_ATCC13032","Chalotolerans_YIM70093","Chumireducens_DSM45392","Cmarinum_DSM44953","Cmaris_DSM45190","Cpseudotuberculosis_31","Cpseudotuberculosis_ATCC19410","Crouxii_FRC0190","Csilvaticum_KL0182","Ctestudinoris_DSM44614","Culcer…	0.204194	0.204194	1.93498	0.204194	0.204194	1.93498	3074	3	1. 0.53427;2. 42;3. 124;4. 58;5. 42;6. 124;7. 74;8. 220;9. 43;10. S;11. TCC	1. 0.44715;2. 52;3. 154;4. 68;5. 52;6. 154;7. 84;8. 250;9. 73;10. S;11. TCC	1. 0.45651;2. 104;3. 310;4. 120;5. 104;6. 310;7. 136;8. 406;9. 229;10. T;11. ACT
ERS451417_00403	1717.62.peg.403	NA	NA	NA	1	38	Cargentoratense_DSM44202,"Catypicum_R2070","Caurimucosum_ATCC700975","Cbelfantii_FRC0043","Ccallunae_DSM20147","Ccamporealensis_DSM44610","Cdeserti_GIMN1010","Cdiphtheriae_NCTC11397","Cdoosanense_DSM45436","Cefficiens_YS314","Cepidermidicanis_DSM45586","Cfalsenii_DSM44353","Cglutamicum_ATCC13032","Cglycinophilum_AJ3170","Chalotolerans_YIM70093","Chumireducens_DSM45392","Cimitans_DSM44264","Cjeike…	0.0943873	0.0943873	1.92006	0.0943873	0.0943873	1.92006	258	0
ERS451417_01701	1717.62.peg.1707	NA	NA	NA	1	8	Cbelfantii_FRC0043,"Cdiphtheriae_NCTC11397","Clactis_RW25","Cmustelae_DSM45274","Cpseudotuberculosis_ATCC19410","Csilvaticum_KL0182","Culcerans_NCTC12077","Culcerans_NCTC7910"	0.0738805	0.0738805	1.73753	0.0738805	0.0738805	1.73753	3330	0
ERS451417_00979	1717.62.peg.989	NA	NA	NA	1	36	Cargentoratense_DSM44202,"Catypicum_R2070","Caurimucosum_ATCC700975","Cbelfantii_FRC0043","Ccallunae_DSM20147","Ccamporealensis_DSM44610","Cdeserti_GIMN1010","Cdiphtheriae_NCTC11397","Cdoosanense_DSM45436","Cefficiens_YS314","Cepidermidicanis_DSM45586","Cfalsenii_DSM44353","Cglutamicum_ATCC13032","Cglycinophilum_AJ3170","Chalotolerans_YIM70093","Chumireducens_DSM45392","Cjeikeium_K41","Ckroppenst…	0.168962	0.168962	1.53882	0.168962	0.168962	1.53882	2050	2	1. 0.53339;2. 91;3. 271;4. 93;5. 92;6. 274;7. 92;8. 274;9. 238;10. D;11. GAC	1. 0.64739;2. 173;3. 517;4. 182;5. 181;6. 541;7. 192;8. 574;9. 436;10. A;11. GCA
ERS451417_00890	1717.62.peg.896	NA	NA	NA	1	34	Cargentoratense_DSM44202,"Catypicum_R2070","Caurimucosum_ATCC700975","Cbelfantii_FRC0043","Ccallunae_DSM20147","Ccamporealensis_DSM44610","Cdeserti_GIMN1010","Cdiphtheriae_NCTC11397","Cdoosanense_DSM45436","Cefficiens_YS314","Cepidermidicanis_DSM45586","Cglutamicum_ATCC13032","Chalotolerans_YIM70093","Chumireducens_DSM45392","Cimitans_DSM44264","Ckroppenstedtii_DSM44385","Ckutscheri_DSM20755","Cl…	0.19593	0.0558295	1.59	0.135697	0.0558295	1.59	2306	0
ERS451417_02284	1717.62.peg.2313	NA	NA	NA	1	16	Catypicum_R2070,"Caurimucosum_ATCC700975","Cbelfantii_FRC0043","Cdiphtheriae_NCTC11397","Ckutscheri_DSM20755","Clactis_RW25","Cpseudotuberculosis_31","Cpseudotuberculosis_ATCC19410","CriegeliiPUDD83A45","Csilvaticum_KL0182","Csimulans_PES1","Csingulare_IBSB52218","Culcerans_NCTC12077","Culcerans_NCTC7910","Curealyticum_DSM7109","Cuterequi_DSM45634"	0.187378	0.171638	2.62644	0.187378	0.171638	2.62644	3074	1	1. 0.57152;2. 33;3. 97;4. 55;5. 49;6. 145;7. 55;8. 163;9. 16;10. G;11. GGC
ERS451417_01231	1717.62.peg.1239	NA	NA	NA	1	13	Cargentoratense_DSM44202,"Cbelfantii_FRC0043","Cdiphtheriae_NCTC11397","Cepidermidicanis_DSM45586","Ckutscheri_DSM20755","Cmustelae_DSM45274","Cpseudotuberculosis_31","Cpseudotuberculosis_ATCC19410","Crouxii_FRC0190","Csilvaticum_KL0182","Culcerans_NCTC12077","Culcerans_NCTC7910","Cvitaeruminis_DSM20294"	0.183996	0.183996	2.3367	0.183996	0.183996	2.33671	3074	1	1. 0.52734;2. 53;3. 157;4. 113;5. 100;6. 298;7. 130;8. 388;9. 100;10. A;11. GCA
ERS451417_02007	1717.62.peg.2012	NA	NA	NA	1	14	Cbelfantii_FRC0043,"Cdeserti_GIMN1010","Cdiphtheriae_NCTC11397","Cefficiens_YS314","Cglutamicum_ATCC13032","Cglycinophilum_AJ3170","Chalotolerans_YIM70093","Ckutscheri_DSM20755","Cpseudotuberculosis_31","Cpseudotuberculosis_ATCC19410","Csilvaticum_KL0182","Ctestudinoris_DSM44614","Culcerans_NCTC12077","Culcerans_NCTC7910"	0.0349	0.0349	3.14965	0.0349	0.0349	3.14965	3330	0
ERS451417_00412	1717.62.peg.412	NA	NA	NA	1	13	Catypicum_R2070,"Cbelfantii_FRC0043","Ccamporealensis_DSM44610","Cdiphtheriae_NCTC11397","Cepidermidicanis_DSM45586","Ckutscheri_DSM20755","Cpseudotuberculosis_31","Cpseudotuberculosis_ATCC19410","Crouxii_FRC0190","Csilvaticum_KL0182","Csimulans_PES1","Culcerans_NCTC12077","Culcerans_NCTC7910"	0.18072	0.18072	2.50644	0.18072	0.18072	2.50643	2050	1	1. 0.40612;2. 73;3. 217;4. 100;5. 96;6. 286;7. 138;8. 412;9. 13;10. A;11. GCG
ERS451417_01782	1717.62.peg.1787	NA	NA	NA	1	38	Cargentoratense_DSM44202,"Catypicum_R2070","Caurimucosum_ATCC700975","Cbelfantii_FRC0043","Ccallunae_DSM20147","Ccamporealensis_DSM44610","Cdeserti_GIMN1010","Cdiphtheriae_NCTC11397","Cdoosanense_DSM45436","Cefficiens_YS314","Cepidermidicanis_DSM45586","Cfalsenii_DSM44353","Cglutamicum_ATCC13032","Cglycinophilum_AJ3170","Chalotolerans_YIM70093","Chumireducens_DSM45392","Cimitans_DSM44264","Cjeike…	0.231991	0.231991	1.39496	0.231991	0.231991	1.39496	258	0
ERS451417_01544	1717.62.peg.1553	NA	NA	NA	1	16	Cbelfantii_FRC0043,"Ccallunae_DSM20147","Cdeserti_GIMN1010","Cdiphtheriae_NCTC11397","Cefficiens_YS314","Cglutamicum_ATCC13032","Chalotolerans_YIM70093","Chumireducens_DSM45392","Cmarinum_DSM44953","Cpseudotuberculosis_31","Cpseudotuberculosis_ATCC19410","Csilvaticum_KL0182","Ctestudinoris_DSM44614","Culcerans_NCTC12077","Culcerans_NCTC7910","Cvitaeruminis_DSM20294"	0.338699	0.338699	1.70214	0.338699	0.338699	1.70214	258	0
ERS451417_01668	1717.62.peg.1675	NA	NA	NA	1	38	Cargentoratense_DSM44202,"Catypicum_R2070","Caurimucosum_ATCC700975","Cbelfantii_FRC0043","Ccallunae_DSM20147","Ccamporealensis_DSM44610","Cdeserti_GIMN1010","Cdiphtheriae_NCTC11397","Cdoosanense_DSM45436","Cefficiens_YS314","Cepidermidicanis_DSM45586","Cfalsenii_DSM44353","Cglutamicum_ATCC13032","Cglycinophilum_AJ3170","Chalotolerans_YIM70093","Chumireducens_DSM45392","Cimitans_DSM44264","Cjeike…	0.140312	0.140312	1.70383	0.140312	0.140312	1.70384	258	0
ERS451417_01823	1717.62.peg.1828	NA	NA	NA	1	6	Cbelfantii_FRC0043,"Cdiphtheriae_NCTC11397","Cpseudotuberculosis_ATCC19410","Csilvaticum_KL0182","Culcerans_NCTC12077","Culcerans_NCTC7910"	0.609627	0.310426	4.53007	0.609627	0.310426	4.53007	2	3	1. 0.86302;2. 33;3. 97;4. 38;5. 33;6. 97;7. 33;8. 97;9. 97;10. S;11. AGT	1. 0.85925;2. 38;3. 112;4. 43;5. 38;6. 112;7. 38;8. 112;9. 106;10. R;11. CGC	1. 0.41742;2. 51;3. 151;4. 69;5. 51;6. 151;7. 51;8. 151;9. 145;10. D;11. GAC
ERS451417_02065	1717.62.peg.2077	NA	NA	NA	1	7	Cbelfantii_FRC0043,"Cdiphtheriae_NCTC11397","Cpseudotuberculosis_31","Cpseudotuberculosis_ATCC19410","Csilvaticum_KL0182","Culcerans_NCTC12077","Culcerans_NCTC7910"	0.118868	0.118868	2.20552	0.118868	0.118868	2.20552	258	0
ERS451417_02002	1717.62.peg.2006	NA	NA	NA	1	6	Cbelfantii_FRC0043,"Cdiphtheriae_NCTC11397","Cpseudotuberculosis_ATCC19410","Csilvaticum_KL0182","Culcerans_NCTC12077","Culcerans_NCTC7910"	0.113031	0.113031	4.70589	0.113031	0.113031	4.7059	258	0
ERS451417_00712	1717.62.peg.717	NA	NA	NA	1	39	Cargentoratense_DSM44202,"Catypicum_R2070","Caurimucosum_ATCC700975","Cbelfantii_FRC0043","Ccallunae_DSM20147","Ccamporealensis_DSM44610","Cdeserti_GIMN1010","Cdiphtheriae_NCTC11397","Cdoosanense_DSM45436","Cefficiens_YS314","Cepidermidicanis_DSM45586","Cfalsenii_DSM44353","Cglutamicum_ATCC13032","Cglycinophilum_AJ3170","Chalotolerans_YIM70093","Chumireducens_DSM45392","Cimitans_DSM44264","Cjeike…	0.160589	0.159192	1.49294	0.160589	0.159192	1.49294	2	2	1. 0.51131;2. 143;3. 427;4. 185;5. 185;6. 553;7. 250;8. 748;9. 307;10. I;11. ATC	1. 0.40977;2. 144;3. 430;4. 186;5. 186;6. 556;7. 251;8. 751;9. 310;10. A;11. GCG
ERS451417_00008	1717.62.peg.9	NA	NA	NA	1	28	Cargentoratense_DSM44202,"Catypicum_R2070","Caurimucosum_ATCC700975","Cbelfantii_FRC0043","Ccallunae_DSM20147","Cdeserti_GIMN1010","Cdiphtheriae_NCTC11397","Cdoosanense_DSM45436","Cefficiens_YS314","Cepidermidicanis_DSM45586","Chalotolerans_YIM70093","Chumireducens_DSM45392","Cimitans_DSM44264","Ckroppenstedtii_DSM44385","Ckutscheri_DSM20755","Cmarinum_DSM44953","Cmaris_DSM45190","Cpseudotubercul…	0.201803	0.201803	1.64759	0.201803	0.201803	1.64759	258	0
ERS451417_00708	1717.62.peg.713	NA	NA	NA	1	39	Cargentoratense_DSM44202,"Catypicum_R2070","Caurimucosum_ATCC700975","Cbelfantii_FRC0043","Ccallunae_DSM20147","Ccamporealensis_DSM44610","Cdeserti_GIMN1010","Cdiphtheriae_NCTC11397","Cdoosanense_DSM45436","Cefficiens_YS314","Cepidermidicanis_DSM45586","Cfalsenii_DSM44353","Cglutamicum_ATCC13032","Cglycinophilum_AJ3170","Chalotolerans_YIM70093","Chumireducens_DSM45392","Cimitans_DSM44264","Cjeike…	0.16098	0.16098	1.88953	0.16098	0.16098	1.88953	2	3	1. 0.5788;2. 59;3. 175;4. 114;5. 114;6. 340;7. 239;8. 715;9. 40;10. P;11. CCG	1. 0.40284;2. 287;3. 859;4. 346;5. 346;6. 1036;7. 480;8. 1438;9. 676;10. F;11. TTC	1. 0.57538;2. 377;3. 1129;4. 436;5. 436;6. 1306;7. 570;8. 1708;9. 946;10. A;11. GCC
ERS451417_02308	1717.62.peg.2335	NA	NA	NA	1	38	Cargentoratense_DSM44202,"Catypicum_R2070","Caurimucosum_ATCC700975","Cbelfantii_FRC0043","Ccallunae_DSM20147","Ccamporealensis_DSM44610","Cdeserti_GIMN1010","Cdiphtheriae_NCTC11397","Cdoosanense_DSM45436","Cefficiens_YS314","Cepidermidicanis_DSM45586","Cfalsenii_DSM44353","Cglutamicum_ATCC13032","Cglycinophilum_AJ3170","Chalotolerans_YIM70093","Chumireducens_DSM45392","Cimitans_DSM44264","Cjeike…	0.275725	0.106349	1.63652	0.275725	0.106349	1.63652	3074	3	1. 0.79656;2. 29;3. 85;4. 29;5. 29;6. 85;7. 29;8. 85;9. 73;10. W;11. TGG	1. 0.74543;2. 50;3. 148;4. 50;5. 50;6. 148;7. 50;8. 148;9. 136;10. A;11. GCC	1. 0.79948;2. 94;3. 280;4. 94;5. 94;6. 280;7. 94;8. 280;9. 268;10. A;11. GCA
ERS451417_00998	1717.62.peg.1009	NA	NA	NA	1	39	Cargentoratense_DSM44202,"Catypicum_R2070","Caurimucosum_ATCC700975","Cbelfantii_FRC0043","Ccallunae_DSM20147","Ccamporealensis_DSM44610","Cdeserti_GIMN1010","Cdiphtheriae_NCTC11397","Cdoosanense_DSM45436","Cefficiens_YS314","Cepidermidicanis_DSM45586","Cfalsenii_DSM44353","Cglutamicum_ATCC13032","Cglycinophilum_AJ3170","Chalotolerans_YIM70093","Chumireducens_DSM45392","Cimitans_DSM44264","Cjeike…	0.114196	0.114196	1.79323	0.114205	0.114205	1.79323	258	0
ERS451417_02173	1717.62.peg.2199	NA	NA	NA	1	38	Cargentoratense_DSM44202,"Catypicum_R2070","Caurimucosum_ATCC700975","Cbelfantii_FRC0043","Ccallunae_DSM20147","Ccamporealensis_DSM44610","Cdeserti_GIMN1010","Cdiphtheriae_NCTC11397","Cdoosanense_DSM45436","Cefficiens_YS314","Cepidermidicanis_DSM45586","Cfalsenii_DSM44353","Cglutamicum_ATCC13032","Cglycinophilum_AJ3170","Chalotolerans_YIM70093","Chumireducens_DSM45392","Cimitans_DSM44264","Cjeike…	0.0672605	0.0672605	1.84563	0.0672701	0.0672701	1.84568	1282	0
ERS451417_02024	1717.62.peg.2029	NA	NA	NA	1	12	Cargentoratense_DSM44202,"Cdiphtheriae_NCTC11397","Cdoosanense_DSM45436","Cefficiens_YS314","Cepidermidicanis_DSM45586","Ckutscheri_DSM20755","Cpseudotuberculosis_31","Cpseudotuberculosis_ATCC19410","Csilvaticum_KL0182","Culcerans_NCTC12077","Culcerans_NCTC7910","Cureicelerivorans_IMMIBRIV2301"	0.127844	0.127844	2.24035	0.127844	0.127844	2.24036	2306	0
ERS451417_01807	1717.62.peg.1813	NA	NA	NA	1	38	Cargentoratense_DSM44202,"Catypicum_R2070","Caurimucosum_ATCC700975","Cbelfantii_FRC0043","Ccallunae_DSM20147","Ccamporealensis_DSM44610","Cdeserti_GIMN1010","Cdiphtheriae_NCTC11397","Cdoosanense_DSM45436","Cefficiens_YS314","Cepidermidicanis_DSM45586","Cfalsenii_DSM44353","Cglutamicum_ATCC13032","Cglycinophilum_AJ3170","Chalotolerans_YIM70093","Chumireducens_DSM45392","Cimitans_DSM44264","Cjeike…	0.080231	0.0802115	1.59024	0.0802115	0.0802115	1.59015	258	0
ERS451417_01483	1717.62.peg.1492	NA	NA	NA	1	22	Caurimucosum_ATCC700975,"Cbelfantii_FRC0043","Ccallunae_DSM20147","Cdeserti_GIMN1010","Cdiphtheriae_NCTC11397","Cdoosanense_DSM45436","Cefficiens_YS314","Cepidermidicanis_DSM45586","Cglutamicum_ATCC13032","Chumireducens_DSM45392","Ckutscheri_DSM20755","Cmarinum_DSM44953","Cmustelae_DSM45274","Cpseudotuberculosis_ATCC19410","Csilvaticum_KL0182","Csimulans_PES1","Csingulare_IBSB52218","Ctestudinori…	0.468175	0.387975	2.077	0.468175	0.387975	2.077	2	2	1. 0.46849;2. 47;3. 139;4. 54;5. 53;6. 157;7. 58;8. 172;9. 130;10. I;11. ATC	1. 0.55494;2. 88;3. 262;4. 96;5. 95;6. 283;7. 100;8. 298;9. 250;10. V;11. GTT
ERS451417_00590	1717.62.peg.593	NA	NA	NA	1	14	Cbelfantii_FRC0043,"Ccallunae_DSM20147","Cdeserti_GIMN1010","Cdiphtheriae_NCTC11397","Cefficiens_YS314","Cglutamicum_ATCC13032","Chalotolerans_YIM70093","Cmustelae_DSM45274","Cpseudotuberculosis_ATCC19410","Crouxii_FRC0190","Csilvaticum_KL0182","Culcerans_NCTC12077","Culcerans_NCTC7910","Cvitaeruminis_DSM20294"	0.0727111	0.0727111	2.20081	0.0727111	0.0727111	2.20081	258	0
ERS451417_00301	1717.62.peg.302	NA	NA	NA	1	8	Cbelfantii_FRC0043,"Cdiphtheriae_NCTC11397","Cpseudotuberculosis_31","Cpseudotuberculosis_ATCC19410","Crouxii_FRC0190","Csilvaticum_KL0182","Culcerans_NCTC12077","Culcerans_NCTC7910"	0.317639	0.117447	2.64747	0.317639	0.117447	2.64747	2	9	1. 0.64817;2. 19;3. 55;4. 110;5. 19;6. 55;7. 21;8. 61;9. 46;10. V;11. GTC	1. 0.59028;2. 74;3. 220;4. 180;5. 79;6. 235;7. 81;8. 241;9. 202;10. D;11. GAT	1. 0.40596;2. 94;3. 280;4. 217;5. 114;6. 340;7. 116;8. 346;9. 259;10. H;11. CAC	1. 0.54065;2. 129;3. 385;4. 254;5. 149;6. 445;7. 151;8. 451;9. 364;10. P;11. CCT	1. 0.41227;2. 156;3. 466;4. 293;5. 183;6. 547;7. 185;8. 553;9. 424;10. A;11. GCG	1. 0.59516;2. 228;3. 682;4. 372;5. 255;6. 763;7. 257;8. 769;9. 640;10. D;11. GAT	1. 0.55752;2. 232;3. 694;4. 376;5. 259;6. 775;7. 261;8. 781;9. 652;10. N;11. AAC	1. 0.46903;2. 238;3. 712;4. 382;5. 265;6. 793;7. 267;8. 799;9. 670;10. N;11. AAC	1. 0.59275;2. 240;3. 718;4. 384;5. 267;6. 799;7. 269;8. 805;9. 676;10. V;11. GTC
ERS451417_00390	1717.62.peg.390	NA	NA	NA	1	39	Cargentoratense_DSM44202,"Catypicum_R2070","Caurimucosum_ATCC700975","Cbelfantii_FRC0043","Ccallunae_DSM20147","Ccamporealensis_DSM44610","Cdeserti_GIMN1010","Cdiphtheriae_NCTC11397","Cdoosanense_DSM45436","Cefficiens_YS314","Cepidermidicanis_DSM45586","Cfalsenii_DSM44353","Cglutamicum_ATCC13032","Cglycinophilum_AJ3170","Chalotolerans_YIM70093","Chumireducens_DSM45392","Cimitans_DSM44264","Cjeike…	0.075161	0.075161	2.19362	0.075161	0.075161	2.19362	258	0
ERS451417_01950	1717.62.peg.1950	NA	NA	NA	1	38	Cargentoratense_DSM44202,"Catypicum_R2070","Caurimucosum_ATCC700975","Cbelfantii_FRC0043","Ccallunae_DSM20147","Ccamporealensis_DSM44610","Cdeserti_GIMN1010","Cdiphtheriae_NCTC11397","Cdoosanense_DSM45436","Cefficiens_YS314","Cepidermidicanis_DSM45586","Cfalsenii_DSM44353","Cglutamicum_ATCC13032","Cglycinophilum_AJ3170","Chalotolerans_YIM70093","Chumireducens_DSM45392","Cimitans_DSM44264","Cjeike…	0.148927	0.148927	1.59943	0.148917	0.148917	1.59943	258	0
ERS451417_00086	1717.62.peg.83	NA	NA	NA	1	26	Cbelfantii_FRC0043,"Ccallunae_DSM20147","Ccamporealensis_DSM44610","Cdeserti_GIMN1010","Cdiphtheriae_NCTC11397","Cefficiens_YS314","Cepidermidicanis_DSM45586","Cfalsenii_DSM44353","Cglutamicum_ATCC13032","Cglycinophilum_AJ3170","Chalotolerans_YIM70093","Chumireducens_DSM45392","Cjeikeium_K41","Ckroppenstedtii_DSM44385","Clactis_RW25","Cmarinum_DSM44953","Cmaris_DSM45190","Cpseudotuberculosis_31",…	0.251057	0.143034	1.55064	0.251057	0.143034	1.55064	2	3	1. 0.77786;2. 42;3. 124;4. 57;5. 57;6. 169;7. 72;8. 214;9. 13;10. F;11. TTT	1. 0.73144;2. 124;3. 370;4. 142;5. 142;6. 424;7. 157;8. 469;9. 253;10. D;11. GAT	1. 0.74634;2. 231;3. 691;4. 249;5. 249;6. 745;7. 264;8. 790;9. 574;10. E;11. GAG
ERS451417_01514	1717.62.peg.1522	NA	NA	NA	1	14	Cargentoratense_DSM44202,"Cbelfantii_FRC0043","Cdiphtheriae_NCTC11397","Cepidermidicanis_DSM45586","Ckroppenstedtii_DSM44385","Ckutscheri_DSM20755","Clactis_RW25","Cmustelae_DSM45274","Cpseudotuberculosis_31","Cpseudotuberculosis_ATCC19410","Csilvaticum_KL0182","Culcerans_NCTC12077","Culcerans_NCTC7910","Cvitaeruminis_DSM20294"	0.23774	0.0944319	1.85504	0.23774	0.0944319	1.85504	2	3	1. 0.75382;2. 55;3. 163;4. 69;5. 69;6. 205;7. 69;8. 205;9. 160;10. I;11. ATC	1. 0.74009;2. 73;3. 217;4. 87;5. 87;6. 259;7. 87;8. 259;9. 214;10. V;11. GTG	1. 0.69997;2. 121;3. 361;4. 135;5. 135;6. 403;7. 135;8. 403;9. 334;10. E;11. GAG
ERS451417_00578	1717.62.peg.581	NA	NA	NA	1	34	Cargentoratense_DSM44202,"Catypicum_R2070","Caurimucosum_ATCC700975","Cbelfantii_FRC0043","Ccallunae_DSM20147","Ccamporealensis_DSM44610","Cdeserti_GIMN1010","Cdiphtheriae_NCTC11397","Cdoosanense_DSM45436","Cefficiens_YS314","Cepidermidicanis_DSM45586","Cglutamicum_ATCC13032","Chalotolerans_YIM70093","Chumireducens_DSM45392","Cimitans_DSM44264","Ckroppenstedtii_DSM44385","Ckutscheri_DSM20755","Cl…	0.161908	0.161908	1.98684	0.161908	0.161908	1.98683	258	0
ERS451417_00752	1717.62.peg.757	NA	NA	NA	1	9	Cdeserti_GIMN1010,"Cdiphtheriae_NCTC11397","Ckutscheri_DSM20755","Cpseudotuberculosis_ATCC19410","Crouxii_FRC0190","Csilvaticum_KL0182","Culcerans_NCTC12077","Culcerans_NCTC7910","Cvitaeruminis_DSM20294"	0.11273	0.11273	2.2863	0.11273	0.11273	2.2863	2	1	1. 0.40212;2. 182;3. 544;4. 263;5. 186;6. 556;7. 188;8. 562;9. 400;10. H;11. CAC
ERS451417_02390	1717.62.peg.2422	NA	NA	NA	1	30	Catypicum_R2070,"Caurimucosum_ATCC700975","Cbelfantii_FRC0043","Ccallunae_DSM20147","Ccamporealensis_DSM44610","Cdeserti_GIMN1010","Cdiphtheriae_NCTC11397","Cdoosanense_DSM45436","Cefficiens_YS314","Cglutamicum_ATCC13032","Chalotolerans_YIM70093","Chumireducens_DSM45392","Ckroppenstedtii_DSM44385","Ckutscheri_DSM20755","Clactis_RW25","Cmarinum_DSM44953","Cmaris_DSM45190","Cmustelae_DSM45274","Cps…	0.120993	0.120993	1.65303	0.120993	0.120993	1.65303	2	3	1. 0.45299;2. 71;3. 211;4. 112;5. 78;6. 232;7. 88;8. 262;9. 208;10. V;11. GTG	1. 0.45136;2. 74;3. 220;4. 115;5. 81;6. 241;7. 91;8. 271;9. 217;10. P;11. CCA	1. 0.42304;2. 194;3. 580;4. 260;5. 209;6. 625;7. 223;8. 667;9. 496;10. N;11. AAT
ERS451417_02238	1717.62.peg.2263	NA	NA	NA	1	38	Cargentoratense_DSM44202,"Catypicum_R2070","Caurimucosum_ATCC700975","Cbelfantii_FRC0043","Ccallunae_DSM20147","Ccamporealensis_DSM44610","Cdeserti_GIMN1010","Cdiphtheriae_NCTC11397","Cdoosanense_DSM45436","Cefficiens_YS314","Cepidermidicanis_DSM45586","Cfalsenii_DSM44353","Cglutamicum_ATCC13032","Cglycinophilum_AJ3170","Chalotolerans_YIM70093","Chumireducens_DSM45392","Cimitans_DSM44264","Cjeike…	0.105175	0.105175	1.609	0.105175	0.105175	1.609	258	0
ERS451417_00306	1717.62.peg.307	NA	NA	NA	1	36	Cargentoratense_DSM44202,"Catypicum_R2070","Caurimucosum_ATCC700975","Cbelfantii_FRC0043","Ccallunae_DSM20147","Ccamporealensis_DSM44610","Cdeserti_GIMN1010","Cdiphtheriae_NCTC11397","Cdoosanense_DSM45436","Cefficiens_YS314","Cepidermidicanis_DSM45586","Cfalsenii_DSM44353","Cglutamicum_ATCC13032","Cglycinophilum_AJ3170","Chalotolerans_YIM70093","Chumireducens_DSM45392","Cimitans_DSM44264","Cjeike…	0.160273	0.160273	1.3453	0.160273	0.160273	1.3453	2306	0
ERS451417_01184	1717.62.peg.1193	NA	NA	NA	1	39	Cargentoratense_DSM44202,"Catypicum_R2070","Caurimucosum_ATCC700975","Cbelfantii_FRC0043","Ccallunae_DSM20147","Ccamporealensis_DSM44610","Cdeserti_GIMN1010","Cdiphtheriae_NCTC11397","Cdoosanense_DSM45436","Cefficiens_YS314","Cepidermidicanis_DSM45586","Cfalsenii_DSM44353","Cglutamicum_ATCC13032","Cglycinophilum_AJ3170","Chalotolerans_YIM70093","Chumireducens_DSM45392","Cimitans_DSM44264","Cjeike…	0.0981577	0.0981577	1.50781	0.0981577	0.0981577	1.50781	2	1	1. 0.43605;2. 106;3. 316;4. 118;5. 118;6. 352;7. 157;8. 469;9. 196;10. H;11. CAC
ERS451417_00449	1717.62.peg.452	NA	NA	NA	1	17	Cbelfantii_FRC0043,"Ccallunae_DSM20147","Ccamporealensis_DSM44610","Cdeserti_GIMN1010","Cdiphtheriae_NCTC11397","Cepidermidicanis_DSM45586","Cglutamicum_ATCC13032","Ckutscheri_DSM20755","Cmustelae_DSM45274","Cpseudotuberculosis_31","Cpseudotuberculosis_ATCC19410","Crouxii_FRC0190","Csilvaticum_KL0182","Ctestudinoris_DSM44614","Culcerans_NCTC12077","Culcerans_NCTC7910","Cuterequi_DSM45634"	0.075994	0.075994	2.07353	0.075994	0.075994	2.07354	2	1	1. 0.58775;2. 133;3. 397;4. 141;5. 134;6. 400;7. 134;8. 400;9. 394;10. V;11. GTC
ERS451417_02287	1717.62.peg.2316	NA	NA	NA	1	26	Catypicum_R2070,"Caurimucosum_ATCC700975","Cbelfantii_FRC0043","Ccallunae_DSM20147","Ccamporealensis_DSM44610","Cdeserti_GIMN1010","Cdiphtheriae_NCTC11397","Cdoosanense_DSM45436","Cefficiens_YS314","Cepidermidicanis_DSM45586","Cglutamicum_ATCC13032","Chalotolerans_YIM70093","Chumireducens_DSM45392","Ckutscheri_DSM20755","Cmarinum_DSM44953","Cmaris_DSM45190","Cpseudotuberculosis_31","Cpseudotuberc…	0.0469233	0.0469233	1.80952	0.0469233	0.0469233	1.80952	258	0
ERS451417_00094	1717.62.peg.92	NA	NA	NA	1	11	Cbelfantii_FRC0043,"Cdiphtheriae_NCTC11397","Ckutscheri_DSM20755","Cmustelae_DSM45274","Cpseudotuberculosis_31","Cpseudotuberculosis_ATCC19410","Crouxii_FRC0190","Csilvaticum_KL0182","Culcerans_NCTC12077","Culcerans_NCTC7910","Cvitaeruminis_DSM20294"	0.149441	0.135263	2.86865	0.149441	0.135263	2.86865	2050	4	1. 0.5582;2. 113;3. 337;4. 129;5. 128;6. 382;7. 128;8. 382;9. 241;10. R;11. CGG	1. 0.47658;2. 122;3. 364;4. 138;5. 137;6. 409;7. 137;8. 409;9. 268;10. A;11. GCG	1. 0.5388;2. 187;3. 559;4. 204;5. 202;6. 604;7. 202;8. 604;9. 463;10. V;11. GTC	1. 0.45068;2. 318;3. 952;4. 455;5. 354;6. 1060;7. 358;8. 1072;9. 754;10. I;11. ATC
ERS451417_01830	1717.62.peg.1834	NA	NA	NA	1	36	Cargentoratense_DSM44202,"Catypicum_R2070","Caurimucosum_ATCC700975","Cbelfantii_FRC0043","Ccallunae_DSM20147","Ccamporealensis_DSM44610","Cdeserti_GIMN1010","Cdiphtheriae_NCTC11397","Cdoosanense_DSM45436","Cefficiens_YS314","Cepidermidicanis_DSM45586","Cfalsenii_DSM44353","Cglutamicum_ATCC13032","Cglycinophilum_AJ3170","Chalotolerans_YIM70093","Chumireducens_DSM45392","Cimitans_DSM44264","Cjeike…	0.172574	0.172574	1.66684	0.172574	0.172574	1.66684	3330	0
ERS451417_00882	1717.62.peg.888	NA	NA	NA	1	36	Cargentoratense_DSM44202,"Catypicum_R2070","Caurimucosum_ATCC700975","Cbelfantii_FRC0043","Ccallunae_DSM20147","Ccamporealensis_DSM44610","Cdeserti_GIMN1010","Cdiphtheriae_NCTC11397","Cdoosanense_DSM45436","Cefficiens_YS314","Cfalsenii_DSM44353","Cglutamicum_ATCC13032","Cglycinophilum_AJ3170","Chalotolerans_YIM70093","Chumireducens_DSM45392","Cimitans_DSM44264","Cjeikeium_K41","Ckroppenstedtii_DS…	0.147577	0.147577	2.08102	0.147577	0.147577	2.08102	3074	1	1. 0.41327;2. 77;3. 229;4. 117;5. 117;6. 349;7. 181;8. 541;9. 94;10. I;11. ATC
ERS451417_02295	1717.62.peg.2324	NA	NA	NA	1	8	Cbelfantii_FRC0043,"Cdiphtheriae_NCTC11397","Cpseudotuberculosis_31","Cpseudotuberculosis_ATCC19410","Csilvaticum_KL0182","Culcerans_NCTC12077","Culcerans_NCTC7910","Cvitaeruminis_DSM20294"	0.133326	0.133326	3.06857	0.133326	0.133326	3.06857	2050	3	1. 0.41824;2. 84;3. 250;4. 106;5. 102;6. 304;7. 102;8. 304;9. 247;10. Q;11. CAG	1. 0.45228;2. 217;3. 649;4. 240;5. 235;6. 703;7. 235;8. 703;9. 646;10. A;11. GCG	1. 0.46367;2. 344;3. 1030;4. 376;5. 362;6. 1084;7. 362;8. 1084;9. 1009;10. K;11. AAG
ERS451417_00769	1717.62.peg.774	NA	NA	NA	1	30	Catypicum_R2070,"Caurimucosum_ATCC700975","Cbelfantii_FRC0043","Ccamporealensis_DSM44610","Cdeserti_GIMN1010","Cdiphtheriae_NCTC11397","Cdoosanense_DSM45436","Cefficiens_YS314","Cepidermidicanis_DSM45586","Cglutamicum_ATCC13032","Chalotolerans_YIM70093","Chumireducens_DSM45392","Cimitans_DSM44264","Ckutscheri_DSM20755","Cmarinum_DSM44953","Cmaris_DSM45190","Cmustelae_DSM45274","Cpseudotuberculosi…	0.481492	0.323307	1.59758	0.481492	0.323307	1.59758	3074	2	1. 0.81337;2. 66;3. 196;4. 83;5. 75;6. 223;7. 111;8. 331;9. 52;10. P;11. CCG	1. 0.78094;2. 106;3. 316;4. 123;5. 115;6. 343;7. 151;8. 451;9. 172;10. E;11. GAG
ERS451417_01337	1717.62.peg.1345	NA	NA	NA	1	6	Cdiphtheriae_NCTC11397,"Cpseudotuberculosis_31","Cpseudotuberculosis_ATCC19410","Csilvaticum_KL0182","Culcerans_NCTC12077","Culcerans_NCTC7910"	0.443569	0.443569	4.25493	0.443569	0.443569	4.25493	2	1	1. 0.48722;2. 18;3. 52;4. 60;5. 29;6. 85;7. 29;8. 85;9. 22;10. I;11. ATT
ERS451417_02397	1717.62.peg.2429	NA	NA	NA	1	38	Cargentoratense_DSM44202,"Catypicum_R2070","Caurimucosum_ATCC700975","Cbelfantii_FRC0043","Ccallunae_DSM20147","Ccamporealensis_DSM44610","Cdeserti_GIMN1010","Cdiphtheriae_NCTC11397","Cdoosanense_DSM45436","Cefficiens_YS314","Cepidermidicanis_DSM45586","Cfalsenii_DSM44353","Cglutamicum_ATCC13032","Cglycinophilum_AJ3170","Chalotolerans_YIM70093","Chumireducens_DSM45392","Cimitans_DSM44264","Cjeike…	0.045622	0.045622	1.49257	0.045622	0.045622	1.49257	258	0
ERS451417_01273	1717.62.peg.1281	NA	NA	NA	1	17	Cargentoratense_DSM44202,"Cbelfantii_FRC0043","Cdiphtheriae_NCTC11397","Cefficiens_YS314","Cepidermidicanis_DSM45586","Cglutamicum_ATCC13032","Ckroppenstedtii_DSM44385","Ckutscheri_DSM20755","Clactis_RW25","Cmustelae_DSM45274","Cpseudotuberculosis_31","Cpseudotuberculosis_ATCC19410","Crouxii_FRC0190","Csilvaticum_KL0182","Culcerans_NCTC12077","Culcerans_NCTC7910","Cvitaeruminis_DSM20294"	0.0973196	0.0973196	2.21867	0.0973196	0.0973196	2.21867	2	2	1. 0.43278;2. 520;3. 1558;4. 531;5. 531;6. 1591;7. 603;8. 1807;9. 1435;10. E;11. GAA	1. 0.50424;2. 723;3. 2167;4. 734;5. 734;6. 2200;7. 806;8. 2416;9. 2044;10. A;11. GCG
ERS451417_00970	1717.62.peg.978	NA	NA	NA	1	11	Cbelfantii_FRC0043,"Cdiphtheriae_NCTC11397","Cepidermidicanis_DSM45586","Ckutscheri_DSM20755","Cpseudotuberculosis_31","Cpseudotuberculosis_ATCC19410","Crouxii_FRC0190","Csilvaticum_KL0182","Ctestudinoris_DSM44614","Culcerans_NCTC12077","Culcerans_NCTC7910"	0.156849	0.156849	3.06407	0.180682	0.155231	3.07525	2	6	1. 0.55314;2. 70;3. 208;4. 113;5. 95;6. 283;7. 99;8. 295;9. 100;10. I;11. ATT	1. 0.49487;2. 135;3. 403;4. 178;5. 160;6. 478;7. 164;8. 490;9. 295;10. A;11. GCA	1. 0.41778;2. 146;3. 436;4. 189;5. 171;6. 511;7. 175;8. 523;9. 328;10. K;11. AAA	1. 0.56089;2. 176;3. 526;4. 223;5. 201;6. 601;7. 205;8. 613;9. 418;10. P;11. CCC	1. 0.53389;2. 257;3. 769;4. 304;5. 282;6. 844;7. 286;8. 856;9. 661;10. A;11. GCA	1. 0.56145;2. 301;3. 901;4. 348;5. 326;6. 976;7. 331;8. 991;9. 769;10. L;11. CTC
ERS451417_00048	1717.62.peg.44	NA	NA	NA	1	35	Cargentoratense_DSM44202,"Catypicum_R2070","Caurimucosum_ATCC700975","Cbelfantii_FRC0043","Ccamporealensis_DSM44610","Cdeserti_GIMN1010","Cdiphtheriae_NCTC11397","Cdoosanense_DSM45436","Cefficiens_YS314","Cfalsenii_DSM44353","Cglycinophilum_AJ3170","Chalotolerans_YIM70093","Chumireducens_DSM45392","Cimitans_DSM44264","Cjeikeium_K41","Ckroppenstedtii_DSM44385","Clactis_RW25","Cmarinum_DSM44953","C…	0.114495	0.114495	1.9175	0.114495	0.114495	1.9175	3330	0
ERS451417_00750	1717.62.peg.755	NA	NA	NA	1	22	Cargentoratense_DSM44202,"Cbelfantii_FRC0043","Ccallunae_DSM20147","Cdeserti_GIMN1010","Cdiphtheriae_NCTC11397","Cefficiens_YS314","Cepidermidicanis_DSM45586","Cglutamicum_ATCC13032","Chalotolerans_YIM70093","Chumireducens_DSM45392","Ckroppenstedtii_DSM44385","Ckutscheri_DSM20755","Clactis_RW25","Cmarinum_DSM44953","Cmustelae_DSM45274","Cpseudotuberculosis_31","Cpseudotuberculosis_ATCC19410","Cro…	0.194273	0.194273	1.70844	0.194273	0.194273	1.70844	2	1	1. 0.50013;2. 120;3. 358;4. 153;5. 142;6. 424;7. 171;8. 511;9. 289;10. N;11. AAC
ERS451417_01252	1717.62.peg.1260	NA	NA	NA	1	8	Cbelfantii_FRC0043,"Cdiphtheriae_NCTC11397","Cpseudotuberculosis_31","Cpseudotuberculosis_ATCC19410","Crouxii_FRC0190","Csilvaticum_KL0182","Culcerans_NCTC12077","Culcerans_NCTC7910"	0.253361	0.05775	4.15169	0.253361	0.05775	4.15169	1026	1	1. 0.50302;2. 25;3. 73;4. 49;5. 46;6. 136;7. 69;8. 205;9. 46;10. V;11. GTC
ERS451417_00027	1717.62.peg.24	NA	NA	NA	1	32	Cargentoratense_DSM44202,"Catypicum_R2070","Caurimucosum_ATCC700975","Cbelfantii_FRC0043","Ccallunae_DSM20147","Cdeserti_GIMN1010","Cdiphtheriae_NCTC11397","Cdoosanense_DSM45436","Cefficiens_YS314","Cfalsenii_DSM44353","Cglutamicum_ATCC13032","Cglycinophilum_AJ3170","Chalotolerans_YIM70093","Cjeikeium_K41","Ckroppenstedtii_DSM44385","Ckutscheri_DSM20755","Cmustelae_DSM45274","Cpseudotuberculosis_…	0.205182	0.205182	1.94021	0.205182	0.205182	1.94021	258	0
ERS451417_01333	1717.62.peg.1341	NA	NA	NA	1	38	Cargentoratense_DSM44202,"Catypicum_R2070","Caurimucosum_ATCC700975","Cbelfantii_FRC0043","Ccallunae_DSM20147","Ccamporealensis_DSM44610","Cdeserti_GIMN1010","Cdiphtheriae_NCTC11397","Cdoosanense_DSM45436","Cefficiens_YS314","Cepidermidicanis_DSM45586","Cfalsenii_DSM44353","Cglutamicum_ATCC13032","Cglycinophilum_AJ3170","Chalotolerans_YIM70093","Chumireducens_DSM45392","Cimitans_DSM44264","Cjeike…	0.132767	0.132767	1.79503	0.132767	0.132767	1.79503	1282	0
ERS451417_00455	1717.62.peg.459	NA	NA	NA	1	30	Caurimucosum_ATCC700975,"Cbelfantii_FRC0043","Ccallunae_DSM20147","Ccamporealensis_DSM44610","Cdeserti_GIMN1010","Cdiphtheriae_NCTC11397","Cefficiens_YS314","Cepidermidicanis_DSM45586","Cglutamicum_ATCC13032","Cglycinophilum_AJ3170","Chalotolerans_YIM70093","Chumireducens_DSM45392","Ckroppenstedtii_DSM44385","Ckutscheri_DSM20755","Cmarinum_DSM44953","Cmaris_DSM45190","Cmustelae_DSM45274","Cpseudo…	0.229024	0.229024	1.9248	0.229024	0.229024	1.92479	3330	0
ERS451417_01826	1717.62.peg.1831	NA	NA	NA	1	14	Cbelfantii_FRC0043,"Ccallunae_DSM20147","Cdeserti_GIMN1010","Cdiphtheriae_NCTC11397","Cdoosanense_DSM45436","Cglutamicum_ATCC13032","Clactis_RW25","Cpseudotuberculosis_31","Cpseudotuberculosis_ATCC19410","Csilvaticum_KL0182","Csimulans_PES1","Culcerans_NCTC12077","Culcerans_NCTC7910","Cuterequi_DSM45634"	0.133958	0.133958	1.59434	0.133958	0.133958	1.59434	3330	0
ERS451417_01207	1717.62.peg.1215	NA	NA	NA	1	8	Cbelfantii_FRC0043,"Cdiphtheriae_NCTC11397","Cpseudotuberculosis_31","Cpseudotuberculosis_ATCC19410","Crouxii_FRC0190","Csilvaticum_KL0182","Culcerans_NCTC12077","Culcerans_NCTC7910"	0.350336	0.350336	3.50995	0.350336	0.350336	3.50995	2	2	1. 0.40973;2. 23;3. 67;4. 35;5. 27;6. 79;7. 27;8. 79;9. 64;10. V;11. GTC	1. 0.40736;2. 203;3. 607;4. 276;5. 211;6. 631;7. 213;8. 637;9. 574;10. G;11. GGA
ERS451417_00881	1717.62.peg.887	NA	NA	NA	1	17	Caurimucosum_ATCC700975,"Cbelfantii_FRC0043","Ccamporealensis_DSM44610","Cdiphtheriae_NCTC11397","Cepidermidicanis_DSM45586","Cjeikeium_K41","Ckutscheri_DSM20755","Clactis_RW25","Cpseudotuberculosis_31","Cpseudotuberculosis_ATCC19410","Crouxii_FRC0190","Csilvaticum_KL0182","Csimulans_PES1","Csingulare_IBSB52218","Culcerans_NCTC12077","Culcerans_NCTC7910","Cuterequi_DSM45634"	0.146211	0.146211	2.66258	0.146211	0.146211	2.66257	258	0
ERS451417_00596	1717.62.peg.600	NA	NA	NA	1	30	Cargentoratense_DSM44202,"Caurimucosum_ATCC700975","Cbelfantii_FRC0043","Ccallunae_DSM20147","Ccamporealensis_DSM44610","Cdeserti_GIMN1010","Cdiphtheriae_NCTC11397","Cdoosanense_DSM45436","Cefficiens_YS314","Cepidermidicanis_DSM45586","Cglutamicum_ATCC13032","Chalotolerans_YIM70093","Chumireducens_DSM45392","Cimitans_DSM44264","Ckutscheri_DSM20755","Clactis_RW25","Cmarinum_DSM44953","Cmaris_DSM45…	0.0790109	0.0790109	2.1223	0.0790109	0.0790109	2.1223	2	1	1. 0.53014;2. 171;3. 511;4. 196;5. 196;6. 586;7. 223;8. 667;9. 367;10. A;11. GCT
ERS451417_01993	1717.62.peg.1994	NA	NA	NA	1	15	Caurimucosum_ATCC700975,"Cbelfantii_FRC0043","Cdiphtheriae_NCTC11397","Cfalsenii_DSM44353","Ckroppenstedtii_DSM44385","Ckutscheri_DSM20755","Clactis_RW25","Cmustelae_DSM45274","Cpseudotuberculosis_31","Cpseudotuberculosis_ATCC19410","Csilvaticum_KL0182","Ctestudinoris_DSM44614","Culcerans_NCTC12077","Cuterequi_DSM45634","Cvitaeruminis_DSM20294"	0.17716	0.172196	2.15373	0.17716	0.172196	2.15373	2050	4	1. 0.56225;2. 166;3. 496;4. 167;5. 167;6. 499;7. 167;8. 499;9. 382;10. L;11. CTG	1. 0.45287;2. 224;3. 670;4. 225;5. 225;6. 673;7. 225;8. 673;9. 556;10. A;11. GCG	1. 0.64777;2. 281;3. 841;4. 282;5. 282;6. 844;7. 282;8. 844;9. 727;10. G;11. GGC	1. 0.48171;2. 304;3. 910;4. 305;5. 305;6. 913;7. 305;8. 913;9. 796;10. V;11. GTT
ERS451417_00965	1717.62.peg.972	NA	NA	NA	1	39	Cargentoratense_DSM44202,"Catypicum_R2070","Caurimucosum_ATCC700975","Cbelfantii_FRC0043","Ccallunae_DSM20147","Ccamporealensis_DSM44610","Cdeserti_GIMN1010","Cdiphtheriae_NCTC11397","Cdoosanense_DSM45436","Cefficiens_YS314","Cepidermidicanis_DSM45586","Cfalsenii_DSM44353","Cglutamicum_ATCC13032","Cglycinophilum_AJ3170","Chalotolerans_YIM70093","Chumireducens_DSM45392","Cimitans_DSM44264","Cjeike…	0.122718	0.122718	1.70762	0.122718	0.122718	1.70762	3074	1	1. 0.49148;2. 138;3. 412;4. 166;5. 166;6. 496;7. 213;8. 637;9. 196;10. P;11. CCA
ERS451417_00947	1717.62.peg.954	NA	NA	NA	1	39	Cargentoratense_DSM44202,"Catypicum_R2070","Caurimucosum_ATCC700975","Cbelfantii_FRC0043","Ccallunae_DSM20147","Ccamporealensis_DSM44610","Cdeserti_GIMN1010","Cdiphtheriae_NCTC11397","Cdoosanense_DSM45436","Cefficiens_YS314","Cepidermidicanis_DSM45586","Cfalsenii_DSM44353","Cglutamicum_ATCC13032","Cglycinophilum_AJ3170","Chalotolerans_YIM70093","Chumireducens_DSM45392","Cimitans_DSM44264","Cjeike…	0.157254	0.157254	1.79401	0.157254	0.157254	1.79401	258	0
ERS451417_01464	1717.62.peg.1474	NA	NA	NA	1	9	Cbelfantii_FRC0043,"Cdiphtheriae_NCTC11397","Ckutscheri_DSM20755","Cmustelae_DSM45274","Cpseudotuberculosis_31","Cpseudotuberculosis_ATCC19410","Csilvaticum_KL0182","Culcerans_NCTC12077","Culcerans_NCTC7910"	0.109613	0.109613	2.08928	0.109613	0.109613	2.08928	2	2	1. 0.47621;2. 83;3. 247;4. 102;5. 87;6. 259;7. 88;8. 262;9. 229;10. R;11. CGC	1. 0.50008;2. 139;3. 415;4. 159;5. 143;6. 427;7. 144;8. 430;9. 397;10. N;11. AAT
ERS451417_00848	1717.62.peg.853	NA	NA	NA	1	6	Cbelfantii_FRC0043,"Cdiphtheriae_NCTC11397","Cpseudotuberculosis_ATCC19410","Crouxii_FRC0190","Csilvaticum_KL0182","Culcerans_NCTC7910"	0.05855	0.05855	2.13026	0.05855	0.05855	2.13026	2050	2	1. 0.55423;2. 144;3. 430;4. 166;5. 144;6. 430;7. 144;8. 430;9. 337;10. L;11. CTC	1. 0.54765;2. 145;3. 433;4. 167;5. 145;6. 433;7. 145;8. 433;9. 340;10. L;11. CTC
ERS451417_01056	1717.62.peg.1067	NA	NA	NA	1	38	Cargentoratense_DSM44202,"Catypicum_R2070","Caurimucosum_ATCC700975","Cbelfantii_FRC0043","Ccallunae_DSM20147","Ccamporealensis_DSM44610","Cdeserti_GIMN1010","Cdiphtheriae_NCTC11397","Cdoosanense_DSM45436","Cefficiens_YS314","Cepidermidicanis_DSM45586","Cfalsenii_DSM44353","Cglutamicum_ATCC13032","Cglycinophilum_AJ3170","Chalotolerans_YIM70093","Chumireducens_DSM45392","Cimitans_DSM44264","Cjeike…	0.121326	0.121326	1.79194	0.121326	0.121326	1.79194	1026	1	1. 0.67047;2. 160;3. 478;4. 186;5. 180;6. 538;7. 261;8. 781;9. 442;10. V;11. GTC
ERS451417_01985	1717.62.peg.1985	NA	NA	NA	1	13	Catypicum_R2070,"Caurimucosum_ATCC700975","Cbelfantii_FRC0043","Cdiphtheriae_NCTC11397","Cimitans_DSM44264","Ckutscheri_DSM20755","Cpseudotuberculosis_ATCC19410","Csilvaticum_KL0182","Csimulans_PES1","Csingulare_IBSB52218","Culcerans_NCTC12077","Culcerans_NCTC7910","Cvitaeruminis_DSM20294"	0.156046	0.156046	2.4839	0.156046	0.156046	2.4839	2	2	1. 0.46511;2. 82;3. 244;4. 99;5. 99;6. 295;7. 110;8. 328;9. 241;10. N;11. AAC	1. 0.44508;2. 109;3. 325;4. 127;5. 127;6. 379;7. 138;8. 412;9. 319;10. K;11. AAA
ERS451417_00917	1717.62.peg.924	NA	NA	NA	1	18	Catypicum_R2070,"Cbelfantii_FRC0043","Ccamporealensis_DSM44610","Cdiphtheriae_NCTC11397","Cepidermidicanis_DSM45586","Cfalsenii_DSM44353","Cglycinophilum_AJ3170","Cjeikeium_K41","Ckroppenstedtii_DSM44385","Cpseudotuberculosis_31","Cpseudotuberculosis_ATCC19410","Crouxii_FRC0190","Csilvaticum_KL0182","Csimulans_PES1","Culcerans_NCTC12077","Culcerans_NCTC7910","Cuterequi_DSM45634","Cvitaeruminis_DS…	0.172417	0.172417	1.71215	0.172417	0.172417	1.71215	2050	1	1. 0.5958;2. 257;3. 769;4. 298;5. 298;6. 892;7. 338;8. 1012;9. 625;10. K;11. AAA
ERS451417_02289	1717.62.peg.2318	NA	NA	NA	1	37	Cargentoratense_DSM44202,"Catypicum_R2070","Caurimucosum_ATCC700975","Cbelfantii_FRC0043","Ccallunae_DSM20147","Ccamporealensis_DSM44610","Cdeserti_GIMN1010","Cdiphtheriae_NCTC11397","Cdoosanense_DSM45436","Cefficiens_YS314","Cepidermidicanis_DSM45586","Cfalsenii_DSM44353","Cglutamicum_ATCC13032","Cglycinophilum_AJ3170","Chalotolerans_YIM70093","Chumireducens_DSM45392","Cimitans_DSM44264","Cjeike…	0.0532333	0.0532333	1.79156	0.0532333	0.0532333	1.79156	3330	0
ERS451417_02285	1717.62.peg.2314	NA	NA	NA	1	7	Cbelfantii_FRC0043,"Cdiphtheriae_NCTC11397","Cpseudotuberculosis_31","Cpseudotuberculosis_ATCC19410","Csilvaticum_KL0182","Culcerans_NCTC12077","Culcerans_NCTC7910"	0.140414	0.140414	3.06452	0.140414	0.140414	3.06452	2	4	1. 0.56854;2. 13;3. 37;4. 66;5. 43;6. 127;7. 43;8. 127;9. 1;10. L;11. CTC	1. 0.62066;2. 166;3. 496;4. 242;5. 196;6. 586;7. 196;8. 586;9. 445;10. I;11. ATC	1. 0.61584;2. 171;3. 511;4. 247;5. 201;6. 601;7. 201;8. 601;9. 460;10. I;11. ATC	1. 0.53457;2. 288;3. 862;4. 379;5. 318;6. 952;7. 318;8. 952;9. 811;10. L;11. CTC
ERS451417_00071	1717.62.peg.67	NA	NA	NA	1	15	Caurimucosum_ATCC700975,"Cbelfantii_FRC0043","Cdiphtheriae_NCTC11397","Cepidermidicanis_DSM45586","Ckutscheri_DSM20755","Clactis_RW25","Cmustelae_DSM45274","Cpseudotuberculosis_31","Cpseudotuberculosis_ATCC19410","CriegeliiPUDD83A45","Crouxii_FRC0190","Csilvaticum_KL0182","Culcerans_NCTC12077","Culcerans_NCTC7910","Cvitaeruminis_DSM20294"	0.779416	0.317297	2.4387	0.779416	0.317297	2.4387	2	2	1. 0.9081;2. 38;3. 112;4. 59;5. 59;6. 175;7. 82;8. 244;9. 94;10. H;11. CAT	1. 0.90486;2. 154;3. 460;4. 176;5. 176;6. 526;7. 199;8. 595;9. 442;10. G;11. GGC
ERS451417_01751	1717.62.peg.1754	NA	NA	NA	1	8	Cbelfantii_FRC0043,"Cdiphtheriae_NCTC11397","Ckutscheri_DSM20755","Cpseudotuberculosis_ATCC19410","Csilvaticum_KL0182","Culcerans_NCTC12077","Culcerans_NCTC7910","Cvitaeruminis_DSM20294"	0.0610306	0.0610306	2.0077	0.0610306	0.0610306	2.0077	2	1	1. 0.41961;2. 54;3. 160;4. 116;5. 57;6. 169;7. 57;8. 169;9. 88;10. S;11. AGC
ERS451417_01892	1717.62.peg.1891	NA	NA	NA	1	17	Cargentoratense_DSM44202,"Cbelfantii_FRC0043","Ccallunae_DSM20147","Cdiphtheriae_NCTC11397","Cefficiens_YS314","Cepidermidicanis_DSM45586","Cglutamicum_ATCC13032","Ckroppenstedtii_DSM44385","Ckutscheri_DSM20755","Clactis_RW25","Cmustelae_DSM45274","Cpseudotuberculosis_31","Cpseudotuberculosis_ATCC19410","Csilvaticum_KL0182","Culcerans_NCTC12077","Culcerans_NCTC7910","Cvitaeruminis_DSM20294"	0.157843	0.157843	2.41809	0.157843	0.157843	2.41809	258	0
ERS451417_00519	1717.62.peg.523	NA	NA	NA	1	8	Cbelfantii_FRC0043,"Cdiphtheriae_NCTC11397","Clactis_RW25","Cpseudotuberculosis_31","Cpseudotuberculosis_ATCC19410","Csilvaticum_KL0182","Culcerans_NCTC12077","Culcerans_NCTC7910"	0.189858	0.151957	3.54793	0.189858	0.151957	3.54793	2	4	1. 0.40865;2. 32;3. 94;4. 36;5. 35;6. 103;7. 44;8. 130;9. 52;10. V;11. GTT	1. 0.46671;2. 74;3. 220;4. 78;5. 77;6. 229;7. 86;8. 256;9. 178;10. G;11. GGC	1. 0.51436;2. 202;3. 604;4. 206;5. 205;6. 613;7. 214;8. 640;9. 562;10. I;11. ATT	1. 0.49239;2. 239;3. 715;4. 243;5. 242;6. 724;7. 251;8. 751;9. 673;10. S;11. TCT
ERS451417_02004	1717.62.peg.2008	NA	NA	NA	1	7	Cbelfantii_FRC0043,"Cdiphtheriae_NCTC11397","Cpseudotuberculosis_31","Cpseudotuberculosis_ATCC19410","Csilvaticum_KL0182","Culcerans_NCTC12077","Culcerans_NCTC7910"	0.100403	0.100403	6.00844	0.100403	0.100403	6.00844	2	1	1. 0.56133;2. 103;3. 307;4. 137;5. 103;6. 307;7. 103;8. 307;9. 307;10. T;11. ACG
ERS451417_01042	1717.62.peg.1052	NA	NA	NA	1	39	Cargentoratense_DSM44202,"Catypicum_R2070","Caurimucosum_ATCC700975","Cbelfantii_FRC0043","Ccallunae_DSM20147","Ccamporealensis_DSM44610","Cdeserti_GIMN1010","Cdiphtheriae_NCTC11397","Cdoosanense_DSM45436","Cefficiens_YS314","Cepidermidicanis_DSM45586","Cfalsenii_DSM44353","Cglutamicum_ATCC13032","Cglycinophilum_AJ3170","Chalotolerans_YIM70093","Chumireducens_DSM45392","Cimitans_DSM44264","Cjeike…	0.130637	0.130637	1.91179	0.130637	0.130637	1.9118	258	0
ERS451417_02360	1717.62.peg.2389	NA	NA	NA	1	12	Caurimucosum_ATCC700975,"Cbelfantii_FRC0043","Cdiphtheriae_NCTC11397","Ckroppenstedtii_DSM44385","Cpseudotuberculosis_31","Cpseudotuberculosis_ATCC19410","Csilvaticum_KL0182","Csimulans_PES1","Csingulare_IBSB52218","Culcerans_NCTC12077","Culcerans_NCTC7910","Cuterequi_DSM45634"	0.118221	0.118221	2.41638	0.157404	0.118681	2.43626	2	4	1. 0.47782;2. 5;3. 13;4. 26;5. 17;6. 49;7. 18;8. 52;9. 10;10. I;11. ATT	1. 0.45433;2. 123;3. 367;4. 148;5. 139;6. 415;7. 140;8. 418;9. 331;10. D;11. GAC	1. 0.54021;2. 162;3. 484;4. 206;5. 178;6. 532;7. 179;8. 535;9. 448;10. A;11. GCG	1. 0.45932;2. 214;3. 640;4. 258;5. 230;6. 688;7. 231;8. 691;9. 604;10. I;11. ATT
ERS451417_00392	1717.62.peg.392	NA	NA	NA	1	39	Cargentoratense_DSM44202,"Catypicum_R2070","Caurimucosum_ATCC700975","Cbelfantii_FRC0043","Ccallunae_DSM20147","Ccamporealensis_DSM44610","Cdeserti_GIMN1010","Cdiphtheriae_NCTC11397","Cdoosanense_DSM45436","Cefficiens_YS314","Cepidermidicanis_DSM45586","Cfalsenii_DSM44353","Cglutamicum_ATCC13032","Cglycinophilum_AJ3170","Chalotolerans_YIM70093","Chumireducens_DSM45392","Cimitans_DSM44264","Cjeike…	0.180765	0.180765	1.70134	0.180765	0.180765	1.70133	2	3	1. 0.51408;2. 243;3. 727;4. 243;5. 243;6. 727;7. 263;8. 787;9. 652;10. S;11. TCC	1. 0.42597;2. 328;3. 982;4. 328;5. 328;6. 982;7. 348;8. 1042;9. 904;10. D;11. GAT	1. 0.52607;2. 666;3. 1996;4. 666;5. 666;6. 1996;7. 686;8. 2056;9. 1900;10. D;11. GAT
ERS451417_01284	1717.62.peg.1292	NA	NA	NA	1	34	Cargentoratense_DSM44202,"Catypicum_R2070","Caurimucosum_ATCC700975","Cbelfantii_FRC0043","Ccallunae_DSM20147","Ccamporealensis_DSM44610","Cdeserti_GIMN1010","Cdiphtheriae_NCTC11397","Cdoosanense_DSM45436","Cefficiens_YS314","Cepidermidicanis_DSM45586","Cglutamicum_ATCC13032","Chalotolerans_YIM70093","Chumireducens_DSM45392","Cjeikeium_K41","Ckroppenstedtii_DSM44385","Ckutscheri_DSM20755","Clacti…	0.183378	0.120142	1.97641	0.183378	0.120142	1.97641	2	2	1. 0.67923;2. 53;3. 157;4. 61;5. 53;6. 157;7. 53;8. 157;9. 154;10. S;11. AGT	1. 0.68131;2. 103;3. 307;4. 111;5. 103;6. 307;7. 103;8. 307;9. 304;10. T;11. ACC
ERS451417_01463	1717.62.peg.1473	NA	NA	NA	1	30	Cargentoratense_DSM44202,"Catypicum_R2070","Caurimucosum_ATCC700975","Cbelfantii_FRC0043","Ccallunae_DSM20147","Ccamporealensis_DSM44610","Cdeserti_GIMN1010","Cdiphtheriae_NCTC11397","Cdoosanense_DSM45436","Cefficiens_YS314","Cepidermidicanis_DSM45586","Cglutamicum_ATCC13032","Chalotolerans_YIM70093","Chumireducens_DSM45392","Cimitans_DSM44264","Ckutscheri_DSM20755","Cmarinum_DSM44953","Cmaris_DS…	0.05828	0.05828	1.25301	0.05828	0.05828	1.25301	3330	0
ERS451417_01155	1717.62.peg.1166	NA	NA	NA	1	39	Cargentoratense_DSM44202,"Catypicum_R2070","Caurimucosum_ATCC700975","Cbelfantii_FRC0043","Ccallunae_DSM20147","Ccamporealensis_DSM44610","Cdeserti_GIMN1010","Cdiphtheriae_NCTC11397","Cdoosanense_DSM45436","Cefficiens_YS314","Cepidermidicanis_DSM45586","Cfalsenii_DSM44353","Cglutamicum_ATCC13032","Cglycinophilum_AJ3170","Chalotolerans_YIM70093","Chumireducens_DSM45392","Cimitans_DSM44264","Cjeike…	0.161376	0.0658321	1.56064	0.161376	0.0658321	1.56064	2	2	1. 0.7176;2. 94;3. 280;4. 94;5. 94;6. 280;7. 94;8. 280;9. 277;10. V;11. GTT	1. 0.60182;2. 120;3. 358;4. 120;5. 120;6. 358;7. 120;8. 358;9. 355;10. D;11. GAC
ERS451417_00902	1717.62.peg.908	NA	NA	NA	1	32	Cargentoratense_DSM44202,"Catypicum_R2070","Cbelfantii_FRC0043","Ccallunae_DSM20147","Cdeserti_GIMN1010","Cdiphtheriae_NCTC11397","Cdoosanense_DSM45436","Cefficiens_YS314","Cepidermidicanis_DSM45586","Cfalsenii_DSM44353","Cglutamicum_ATCC13032","Cglycinophilum_AJ3170","Chalotolerans_YIM70093","Chumireducens_DSM45392","Cjeikeium_K41","Ckroppenstedtii_DSM44385","Ckutscheri_DSM20755","Clactis_RW25",…	0.0964438	0.0964438	1.84899	0.0964438	0.0964438	1.849	258	0
ERS451417_01176	1717.62.peg.1185	NA	NA	NA	1	8	Cbelfantii_FRC0043,"Cdiphtheriae_NCTC11397","Cpseudotuberculosis_31","Cpseudotuberculosis_ATCC19410","Crouxii_FRC0190","Csilvaticum_KL0182","Culcerans_NCTC12077","Culcerans_NCTC7910"	0.682751	0.682751	3.58099	0.682751	0.682751	3.58099	2306	0
ERS451417_00633	1717.62.peg.637	NA	NA	NA	1	39	Cargentoratense_DSM44202,"Catypicum_R2070","Caurimucosum_ATCC700975","Cbelfantii_FRC0043","Ccallunae_DSM20147","Ccamporealensis_DSM44610","Cdeserti_GIMN1010","Cdiphtheriae_NCTC11397","Cdoosanense_DSM45436","Cefficiens_YS314","Cepidermidicanis_DSM45586","Cfalsenii_DSM44353","Cglutamicum_ATCC13032","Cglycinophilum_AJ3170","Chalotolerans_YIM70093","Chumireducens_DSM45392","Cimitans_DSM44264","Cjeike…	0.116902	0.116902	1.60465	0.116902	0.116902	1.60465	3074	1	1. 0.44238;2. 130;3. 388;4. 140;5. 140;6. 418;7. 153;8. 457;9. 331;10. A;11. GCT
ERS451417_00494	1717.62.peg.497	NA	NA	NA	1	38	Cargentoratense_DSM44202,"Catypicum_R2070","Caurimucosum_ATCC700975","Cbelfantii_FRC0043","Ccallunae_DSM20147","Ccamporealensis_DSM44610","Cdeserti_GIMN1010","Cdiphtheriae_NCTC11397","Cdoosanense_DSM45436","Cefficiens_YS314","Cepidermidicanis_DSM45586","Cfalsenii_DSM44353","Cglutamicum_ATCC13032","Cglycinophilum_AJ3170","Chalotolerans_YIM70093","Chumireducens_DSM45392","Cimitans_DSM44264","Cjeike…	0.376428	0.310895	1.26464	0.376428	0.310895	1.26464	2	1	1. 0.765;2. 59;3. 175;4. 61;5. 61;6. 181;7. 61;8. 181;9. 166;10. D;11. GAC
ERS451417_00852	1717.62.peg.857	NA	NA	NA	1	39	Cargentoratense_DSM44202,"Catypicum_R2070","Caurimucosum_ATCC700975","Cbelfantii_FRC0043","Ccallunae_DSM20147","Ccamporealensis_DSM44610","Cdeserti_GIMN1010","Cdiphtheriae_NCTC11397","Cdoosanense_DSM45436","Cefficiens_YS314","Cepidermidicanis_DSM45586","Cfalsenii_DSM44353","Cglutamicum_ATCC13032","Cglycinophilum_AJ3170","Chalotolerans_YIM70093","Chumireducens_DSM45392","Cimitans_DSM44264","Cjeike…	0.125867	0.125867	1.79511	0.125867	0.125867	1.79512	258	0
ERS451417_02071	1717.62.peg.2083	NA	NA	NA	1	17	Cargentoratense_DSM44202,"Catypicum_R2070","Cbelfantii_FRC0043","Ccamporealensis_DSM44610","Cdeserti_GIMN1010","Cdiphtheriae_NCTC11397","Cefficiens_YS314","Cepidermidicanis_DSM45586","Cjeikeium_K41","Ckutscheri_DSM20755","Cmustelae_DSM45274","Cpseudotuberculosis_31","Cpseudotuberculosis_ATCC19410","Csilvaticum_KL0182","Culcerans_NCTC12077","Culcerans_NCTC7910","Cvitaeruminis_DSM20294"	0.158556	0.158556	1.66834	0.158556	0.158556	1.66834	2	1	1. 0.41065;2. 64;3. 190;4. 111;5. 74;6. 220;7. 133;8. 397;9. 109;10. A;11. GCT
ERS451417_00722	1717.62.peg.727	NA	NA	NA	1	19	Caurimucosum_ATCC700975,"Cbelfantii_FRC0043","Ccamporealensis_DSM44610","Cdiphtheriae_NCTC11397","Cfalsenii_DSM44353","Cglycinophilum_AJ3170","Ckroppenstedtii_DSM44385","Ckutscheri_DSM20755","Cmustelae_DSM45274","Cpseudotuberculosis_31","Cpseudotuberculosis_ATCC19410","Crouxii_FRC0190","Csilvaticum_KL0182","Csimulans_PES1","Csingulare_IBSB52218","Cterpenotabidum_Y11","Culcerans_NCTC12077","Culcer…	0.0813354	0.0813354	1.99226	0.0813354	0.0813354	1.99226	2	2	1. 0.45016;2. 184;3. 550;4. 210;5. 210;6. 628;7. 266;8. 796;9. 472;10. A;11. GCG	1. 0.51288;2. 345;3. 1033;4. 371;5. 371;6. 1111;7. 430;8. 1288;9. 910;10. T;11. ACA
ERS451417_00870	1717.62.peg.875	NA	NA	NA	1	32	Cargentoratense_DSM44202,"Catypicum_R2070","Caurimucosum_ATCC700975","Cbelfantii_FRC0043","Ccallunae_DSM20147","Ccamporealensis_DSM44610","Cdeserti_GIMN1010","Cdiphtheriae_NCTC11397","Cdoosanense_DSM45436","Cefficiens_YS314","Cepidermidicanis_DSM45586","Cglutamicum_ATCC13032","Chalotolerans_YIM70093","Chumireducens_DSM45392","Cimitans_DSM44264","Ckutscheri_DSM20755","Cmarinum_DSM44953","Cmaris_DS…	0.0986036	0.0986036	1.82729	0.0986036	0.0986036	1.82729	2306	0
ERS451417_00318	1717.62.peg.320	NA	NA	NA	1	39	Cargentoratense_DSM44202,"Catypicum_R2070","Caurimucosum_ATCC700975","Cbelfantii_FRC0043","Ccallunae_DSM20147","Ccamporealensis_DSM44610","Cdeserti_GIMN1010","Cdiphtheriae_NCTC11397","Cdoosanense_DSM45436","Cefficiens_YS314","Cepidermidicanis_DSM45586","Cfalsenii_DSM44353","Cglutamicum_ATCC13032","Cglycinophilum_AJ3170","Chalotolerans_YIM70093","Chumireducens_DSM45392","Cimitans_DSM44264","Cjeike…	0.02542	0.02542	1.63754	0.02542	0.02542	1.63754	258	0
ERS451417_00310	1717.62.peg.311	NA	NA	NA	1	39	Cargentoratense_DSM44202,"Catypicum_R2070","Caurimucosum_ATCC700975","Cbelfantii_FRC0043","Ccallunae_DSM20147","Ccamporealensis_DSM44610","Cdeserti_GIMN1010","Cdiphtheriae_NCTC11397","Cdoosanense_DSM45436","Cefficiens_YS314","Cepidermidicanis_DSM45586","Cfalsenii_DSM44353","Cglutamicum_ATCC13032","Cglycinophilum_AJ3170","Chalotolerans_YIM70093","Chumireducens_DSM45392","Cimitans_DSM44264","Cjeike…	0.167804	0.167804	1.95441	0.167804	0.167804	1.95441	1026	2	1. 0.42771;2. 183;3. 547;4. 224;5. 224;6. 670;7. 260;8. 778;9. 457;10. V;11. GTG	1. 0.42178;2. 188;3. 562;4. 229;5. 229;6. 685;7. 265;8. 793;9. 472;10. A;11. GCC
ERS451417_01264	1717.62.peg.1272	NA	NA	NA	1	39	Cargentoratense_DSM44202,"Catypicum_R2070","Caurimucosum_ATCC700975","Cbelfantii_FRC0043","Ccallunae_DSM20147","Ccamporealensis_DSM44610","Cdeserti_GIMN1010","Cdiphtheriae_NCTC11397","Cdoosanense_DSM45436","Cefficiens_YS314","Cepidermidicanis_DSM45586","Cfalsenii_DSM44353","Cglutamicum_ATCC13032","Cglycinophilum_AJ3170","Chalotolerans_YIM70093","Chumireducens_DSM45392","Cimitans_DSM44264","Cjeike…	0.257484	0.257484	1.61867	0.257484	0.257484	1.61867	2	1	1. 0.47591;2. 238;3. 712;4. 252;5. 252;6. 754;7. 320;8. 958;9. 625;10. A;11. GCG
ERS451417_00294	1717.62.peg.295	NA	NA	NA	1	39	Cargentoratense_DSM44202,"Catypicum_R2070","Caurimucosum_ATCC700975","Cbelfantii_FRC0043","Ccallunae_DSM20147","Ccamporealensis_DSM44610","Cdeserti_GIMN1010","Cdiphtheriae_NCTC11397","Cdoosanense_DSM45436","Cefficiens_YS314","Cepidermidicanis_DSM45586","Cfalsenii_DSM44353","Cglutamicum_ATCC13032","Cglycinophilum_AJ3170","Chalotolerans_YIM70093","Chumireducens_DSM45392","Cimitans_DSM44264","Cjeike…	0.13933	0.13933	1.67232	0.13933	0.13933	1.67232	2	1	1. 0.49233;2. 342;3. 1024;4. 400;5. 400;6. 1198;7. 443;8. 1327;9. 931;10. E;11. GAA
ERS451417_00842	1717.62.peg.847	NA	NA	NA	1	39	Cargentoratense_DSM44202,"Catypicum_R2070","Caurimucosum_ATCC700975","Cbelfantii_FRC0043","Ccallunae_DSM20147","Ccamporealensis_DSM44610","Cdeserti_GIMN1010","Cdiphtheriae_NCTC11397","Cdoosanense_DSM45436","Cefficiens_YS314","Cepidermidicanis_DSM45586","Cfalsenii_DSM44353","Cglutamicum_ATCC13032","Cglycinophilum_AJ3170","Chalotolerans_YIM70093","Chumireducens_DSM45392","Cimitans_DSM44264","Cjeike…	0.105136	0.105136	1.80759	0.105136	0.105136	1.8076	2	4	1. 0.58198;2. 40;3. 118;4. 43;5. 43;6. 127;7. 43;8. 127;9. 103;10. R;11. CGT	1. 0.50115;2. 201;3. 601;4. 204;5. 204;6. 610;7. 204;8. 610;9. 586;10. R;11. CGC	1. 0.45003;2. 207;3. 619;4. 210;5. 210;6. 628;7. 210;8. 628;9. 604;10. I;11. ATC	1. 0.47529;2. 445;3. 1333;4. 448;5. 448;6. 1342;7. 448;8. 1342;9. 1315;10. K;11. AAG
ERS451417_01310	1717.62.peg.1318	NA	NA	NA	1	38	Cargentoratense_DSM44202,"Catypicum_R2070","Caurimucosum_ATCC700975","Cbelfantii_FRC0043","Ccallunae_DSM20147","Ccamporealensis_DSM44610","Cdeserti_GIMN1010","Cdiphtheriae_NCTC11397","Cdoosanense_DSM45436","Cefficiens_YS314","Cepidermidicanis_DSM45586","Cfalsenii_DSM44353","Cglutamicum_ATCC13032","Cglycinophilum_AJ3170","Chalotolerans_YIM70093","Chumireducens_DSM45392","Cimitans_DSM44264","Cjeike…	0.159421	0.159421	1.52248	0.159422	0.159422	1.52248	2	3	1. 0.56659;2. 15;3. 43;4. 27;5. 27;6. 79;7. 27;8. 79;9. 28;10. R;11. CGT	1. 0.42995;2. 112;3. 334;4. 125;5. 125;6. 373;7. 126;8. 376;9. 310;10. E;11. GAG	1. 0.54546;2. 333;3. 997;4. 349;5. 349;6. 1045;7. 355;8. 1063;9. 913;10. R;11. CGT
ERS451417_01799	1717.62.peg.1804	NA	NA	NA	1	38	Cargentoratense_DSM44202,"Catypicum_R2070","Caurimucosum_ATCC700975","Cbelfantii_FRC0043","Ccallunae_DSM20147","Ccamporealensis_DSM44610","Cdeserti_GIMN1010","Cdiphtheriae_NCTC11397","Cdoosanense_DSM45436","Cefficiens_YS314","Cepidermidicanis_DSM45586","Cfalsenii_DSM44353","Cglutamicum_ATCC13032","Cglycinophilum_AJ3170","Chalotolerans_YIM70093","Chumireducens_DSM45392","Cimitans_DSM44264","Cjeike…	0.156473	0.156473	2.08717	0.156473	0.156473	2.08718	258	0
ERS451417_02320	1717.62.peg.2347	NA	NA	NA	1	28	Cargentoratense_DSM44202,"Catypicum_R2070","Cbelfantii_FRC0043","Ccallunae_DSM20147","Cdeserti_GIMN1010","Cdiphtheriae_NCTC11397","Cdoosanense_DSM45436","Cefficiens_YS314","Cepidermidicanis_DSM45586","Cglutamicum_ATCC13032","Chalotolerans_YIM70093","Chumireducens_DSM45392","Cimitans_DSM44264","Cjeikeium_K41","Ckutscheri_DSM20755","Cmarinum_DSM44953","Cmaris_DSM45190","Cmustelae_DSM45274","Cpseudo…	0.159544	0.159544	1.64561	0.159544	0.159544	1.64561	1282	0
ERS451417_00677	1717.62.peg.684	NA	NA	NA	1	39	Cargentoratense_DSM44202,"Catypicum_R2070","Caurimucosum_ATCC700975","Cbelfantii_FRC0043","Ccallunae_DSM20147","Ccamporealensis_DSM44610","Cdeserti_GIMN1010","Cdiphtheriae_NCTC11397","Cdoosanense_DSM45436","Cefficiens_YS314","Cepidermidicanis_DSM45586","Cfalsenii_DSM44353","Cglutamicum_ATCC13032","Cglycinophilum_AJ3170","Chalotolerans_YIM70093","Chumireducens_DSM45392","Cimitans_DSM44264","Cjeike…	0.136558	0.0766012	1.67079	0.136558	0.0766012	1.67078	2	3	1. 0.65627;2. 236;3. 706;4. 264;5. 264;6. 790;7. 296;8. 886;9. 544;10. V;11. GTG	1. 0.60998;2. 285;3. 853;4. 313;5. 313;6. 937;7. 345;8. 1033;9. 691;10. M;11. ATG	1. 0.56985;2. 339;3. 1015;4. 367;5. 367;6. 1099;7. 399;8. 1195;9. 853;10. V;11. GTC
ERS451417_00332	1717.62.peg.334	NA	NA	NA	1	39	Cargentoratense_DSM44202,"Catypicum_R2070","Caurimucosum_ATCC700975","Cbelfantii_FRC0043","Ccallunae_DSM20147","Ccamporealensis_DSM44610","Cdeserti_GIMN1010","Cdiphtheriae_NCTC11397","Cdoosanense_DSM45436","Cefficiens_YS314","Cepidermidicanis_DSM45586","Cfalsenii_DSM44353","Cglutamicum_ATCC13032","Cglycinophilum_AJ3170","Chalotolerans_YIM70093","Chumireducens_DSM45392","Cimitans_DSM44264","Cjeike…	0.186547	0.186547	1.77437	0.186547	0.186547	1.77437	1026	2	1. 0.5321;2. 81;3. 241;4. 264;5. 264;6. 790;7. 338;8. 1012;9. 202;10. A;11. GCC	1. 0.42503;2. 100;3. 298;4. 283;5. 283;6. 847;7. 357;8. 1069;9. 259;10. E;11. GAG
ERS451417_01007	1717.62.peg.1018	NA	NA	NA	1	13	Caurimucosum_ATCC700975,"Cbelfantii_FRC0043","Ccallunae_DSM20147","Cdiphtheriae_NCTC11397","Chalotolerans_YIM70093","Cmarinum_DSM44953","Cpseudotuberculosis_31","Cpseudotuberculosis_ATCC19410","Crouxii_FRC0190","Csilvaticum_KL0182","Csingulare_IBSB52218","Culcerans_NCTC12077","Culcerans_NCTC7910"	0.118994	0.118994	2.1771	0.118994	0.118994	2.1771	1282	0
ERS451417_01991	1717.62.peg.1992	NA	NA	NA	1	20	Catypicum_R2070,"Caurimucosum_ATCC700975","Cbelfantii_FRC0043","Cdiphtheriae_NCTC11397","Cfalsenii_DSM44353","Chumireducens_DSM45392","Ckroppenstedtii_DSM44385","Ckutscheri_DSM20755","Clactis_RW25","Cmustelae_DSM45274","Cpseudotuberculosis_31","Cpseudotuberculosis_ATCC19410","CriegeliiPUDD83A45","Csilvaticum_KL0182","Cterpenotabidum_Y11","Ctestudinoris_DSM44614","Culcerans_NCTC12077","Culcerans_N…	0.243005	0.243005	1.82111	0.243005	0.243005	1.82112	2	2	1. 0.49429;2. 130;3. 388;4. 146;5. 146;6. 436;7. 166;8. 496;9. 361;10. A;11. GCA	1. 0.48862;2. 336;3. 1006;4. 352;5. 352;6. 1054;7. 372;8. 1114;9. 976;10. D;11. GAC
ERS451417_02214	1717.62.peg.2238	NA	NA	NA	1	11	Cbelfantii_FRC0043,"Cdiphtheriae_NCTC11397","Chumireducens_DSM45392","Cmarinum_DSM44953","Cpseudotuberculosis_31","Cpseudotuberculosis_ATCC19410","Csilvaticum_KL0182","Ctestudinoris_DSM44614","Culcerans_NCTC12077","Culcerans_NCTC7910","Cvitaeruminis_DSM20294"	0.072013	0.072013	2.19452	0.072013	0.072013	2.19452	2	1	1. 0.53453;2. 115;3. 343;4. 184;5. 119;6. 355;7. 119;8. 355;9. 298;10. V;11. GTG
ERS451417_01739	1717.62.peg.1743	NA	NA	NA	1	31	Cargentoratense_DSM44202,"Catypicum_R2070","Caurimucosum_ATCC700975","Cbelfantii_FRC0043","Ccallunae_DSM20147","Ccamporealensis_DSM44610","Cdeserti_GIMN1010","Cdiphtheriae_NCTC11397","Cdoosanense_DSM45436","Cefficiens_YS314","Cepidermidicanis_DSM45586","Cglutamicum_ATCC13032","Chalotolerans_YIM70093","Chumireducens_DSM45392","Cimitans_DSM44264","Ckutscheri_DSM20755","Cmarinum_DSM44953","Cmaris_DS…	0.202356	0.202356	2.09829	0.202356	0.202356	2.09829	2050	1	1. 0.55806;2. 96;3. 286;4. 137;5. 121;6. 361;7. 129;8. 385;9. 262;10. V;11. GTC
ERS451417_01320	1717.62.peg.1328	NA	NA	NA	1	37	Cargentoratense_DSM44202,"Catypicum_R2070","Caurimucosum_ATCC700975","Cbelfantii_FRC0043","Ccallunae_DSM20147","Ccamporealensis_DSM44610","Cdeserti_GIMN1010","Cdiphtheriae_NCTC11397","Cdoosanense_DSM45436","Cefficiens_YS314","Cepidermidicanis_DSM45586","Cfalsenii_DSM44353","Cglutamicum_ATCC13032","Cglycinophilum_AJ3170","Chalotolerans_YIM70093","Chumireducens_DSM45392","Cimitans_DSM44264","Cjeike…	0.262248	0.262248	1.57685	0.262248	0.262248	1.57685	3074	1	1. 0.52695;2. 170;3. 508;4. 190;5. 177;6. 529;7. 200;8. 598;9. 328;10. N;11. AAT
ERS451417_01517	1717.62.peg.1525	NA	NA	NA	1	38	Cargentoratense_DSM44202,"Catypicum_R2070","Caurimucosum_ATCC700975","Cbelfantii_FRC0043","Ccallunae_DSM20147","Ccamporealensis_DSM44610","Cdeserti_GIMN1010","Cdiphtheriae_NCTC11397","Cdoosanense_DSM45436","Cefficiens_YS314","Cepidermidicanis_DSM45586","Cfalsenii_DSM44353","Cglutamicum_ATCC13032","Cglycinophilum_AJ3170","Chalotolerans_YIM70093","Chumireducens_DSM45392","Cimitans_DSM44264","Cjeike…	0.224165	0.224165	1.70277	0.224165	0.224165	1.70277	258	0
ERS451417_00291	1717.62.peg.292	NA	NA	NA	1	39	Cargentoratense_DSM44202,"Catypicum_R2070","Caurimucosum_ATCC700975","Cbelfantii_FRC0043","Ccallunae_DSM20147","Ccamporealensis_DSM44610","Cdeserti_GIMN1010","Cdiphtheriae_NCTC11397","Cdoosanense_DSM45436","Cefficiens_YS314","Cepidermidicanis_DSM45586","Cfalsenii_DSM44353","Cglutamicum_ATCC13032","Cglycinophilum_AJ3170","Chalotolerans_YIM70093","Chumireducens_DSM45392","Cimitans_DSM44264","Cjeike…	0.0989458	0.0989458	1.76154	0.0989458	0.0989458	1.76154	2	2	1. 0.51416;2. 119;3. 355;4. 159;5. 159;6. 475;7. 199;8. 595;9. 193;10. A;11. GCC	1. 0.43534;2. 403;3. 1207;4. 447;5. 447;6. 1339;7. 489;8. 1465;9. 1009;10. V;11. GTT
ERS451417_01420	1717.62.peg.1426	NA	NA	NA	1	36	Cargentoratense_DSM44202,"Catypicum_R2070","Caurimucosum_ATCC700975","Cbelfantii_FRC0043","Ccallunae_DSM20147","Ccamporealensis_DSM44610","Cdeserti_GIMN1010","Cdiphtheriae_NCTC11397","Cdoosanense_DSM45436","Cefficiens_YS314","Cepidermidicanis_DSM45586","Cfalsenii_DSM44353","Cglutamicum_ATCC13032","Cglycinophilum_AJ3170","Chalotolerans_YIM70093","Chumireducens_DSM45392","Cimitans_DSM44264","Cjeike…	0.157748	0.157748	1.6856	0.157748	0.157748	1.68559	3074	1	1. 0.48362;2. 579;3. 1735;4. 617;5. 617;6. 1849;7. 709;8. 2125;9. 1261;10. A;11. GCG
ERS451417_01196	1717.62.peg.1205	NA	NA	NA	1	12	Caurimucosum_ATCC700975,"Ccamporealensis_DSM44610","Cdiphtheriae_NCTC11397","Cepidermidicanis_DSM45586","Cpseudotuberculosis_31","Cpseudotuberculosis_ATCC19410","Crouxii_FRC0190","Csilvaticum_KL0182","Csimulans_PES1","Csingulare_IBSB52218","Culcerans_NCTC12077","Culcerans_NCTC7910"	0.114294	0.114294	2.86489	0.114294	0.114294	2.86489	258	0
ERS451417_00576	1717.62.peg.579	NA	NA	NA	1	8	Cbelfantii_FRC0043,"Cdiphtheriae_NCTC11397","Cpseudotuberculosis_31","Cpseudotuberculosis_ATCC19410","Crouxii_FRC0190","Csilvaticum_KL0182","Culcerans_NCTC12077","Culcerans_NCTC7910"	0.0597445	0.0597445	2.95761	0.0597445	0.0597445	2.95762	2050	1	1. 0.40048;2. 113;3. 337;4. 124;5. 120;6. 358;7. 126;8. 376;9. 319;10. S;11. AGC
ERS451417_00251	1717.62.peg.246	NA	NA	NA	1	8	Cbelfantii_FRC0043,"Cdiphtheriae_NCTC11397","Cpseudotuberculosis_31","Cpseudotuberculosis_ATCC19410","Crouxii_FRC0190","Csilvaticum_KL0182","Culcerans_NCTC12077","Culcerans_NCTC7910"	0.581838	0.238834	3.81867	0.581838	0.238834	3.81867	2	4	1. 0.853;2. 144;3. 430;4. 158;5. 144;6. 430;7. 144;8. 430;9. 430;10. A;11. GCA	1. 0.77737;2. 203;3. 607;4. 221;5. 203;6. 607;7. 203;8. 607;9. 607;10. M;11. ATG	1. 0.84996;2. 207;3. 619;4. 225;5. 207;6. 619;7. 207;8. 619;9. 619;10. V;11. GTG	1. 0.84553;2. 216;3. 646;4. 234;5. 216;6. 646;7. 216;8. 646;9. 646;10. V;11. GTA
ERS451417_01361	1717.62.peg.1369	NA	NA	NA	1	38	Cargentoratense_DSM44202,"Catypicum_R2070","Caurimucosum_ATCC700975","Cbelfantii_FRC0043","Ccallunae_DSM20147","Ccamporealensis_DSM44610","Cdeserti_GIMN1010","Cdiphtheriae_NCTC11397","Cdoosanense_DSM45436","Cefficiens_YS314","Cepidermidicanis_DSM45586","Cfalsenii_DSM44353","Cglutamicum_ATCC13032","Cglycinophilum_AJ3170","Chalotolerans_YIM70093","Chumireducens_DSM45392","Cimitans_DSM44264","Cjeike…	0.143223	0.143223	1.76463	0.143223	0.143223	1.76463	2	2	1. 0.46845;2. 169;3. 505;4. 197;5. 197;6. 589;7. 222;8. 664;9. 475;10. L;11. CTT	1. 0.50674;2. 320;3. 958;4. 348;5. 348;6. 1042;7. 373;8. 1117;9. 928;10. A;11. GCG
ERS451417_02148	1717.62.peg.2170	NA	NA	NA	1	8	Cbelfantii_FRC0043,"Cdiphtheriae_NCTC11397","Clactis_RW25","Cpseudotuberculosis_31","Cpseudotuberculosis_ATCC19410","Csilvaticum_KL0182","Culcerans_NCTC12077","Culcerans_NCTC7910"	0.10901	0.10901	2.4176	0.10901	0.10901	2.4176	3074	2	1. 0.45531;2. 20;3. 58;4. 109;5. 33;6. 97;7. 33;8. 97;9. 13;10. I;11. ATC	1. 0.47388;2. 128;3. 382;4. 239;5. 157;6. 469;7. 169;8. 505;9. 244;10. S;11. AGC
ERS451417_01597	1717.62.peg.1606	NA	NA	NA	1	19	Cargentoratense_DSM44202,"Cbelfantii_FRC0043","Ccallunae_DSM20147","Cdeserti_GIMN1010","Cdiphtheriae_NCTC11397","Cefficiens_YS314","Cepidermidicanis_DSM45586","Cglutamicum_ATCC13032","Chalotolerans_YIM70093","Chumireducens_DSM45392","Ckutscheri_DSM20755","Cmarinum_DSM44953","Cpseudotuberculosis_31","Cpseudotuberculosis_ATCC19410","Csilvaticum_KL0182","Ctestudinoris_DSM44614","Culcerans_NCTC12077"…	0.598157	0.271067	2.14993	0.398195	0.271067	2.14993	1282	0
ERS451417_00944	1717.62.peg.951	NA	NA	NA	1	39	Cargentoratense_DSM44202,"Catypicum_R2070","Caurimucosum_ATCC700975","Cbelfantii_FRC0043","Ccallunae_DSM20147","Ccamporealensis_DSM44610","Cdeserti_GIMN1010","Cdiphtheriae_NCTC11397","Cdoosanense_DSM45436","Cefficiens_YS314","Cepidermidicanis_DSM45586","Cfalsenii_DSM44353","Cglutamicum_ATCC13032","Cglycinophilum_AJ3170","Chalotolerans_YIM70093","Chumireducens_DSM45392","Cimitans_DSM44264","Cjeike…	0.163295	0.163295	1.64798	0.163295	0.163295	1.64797	258	0
ERS451417_00931	1717.62.peg.938	NA	NA	NA	1	36	Catypicum_R2070,"Caurimucosum_ATCC700975","Cbelfantii_FRC0043","Ccallunae_DSM20147","Ccamporealensis_DSM44610","Cdeserti_GIMN1010","Cdiphtheriae_NCTC11397","Cdoosanense_DSM45436","Cefficiens_YS314","Cepidermidicanis_DSM45586","Cfalsenii_DSM44353","Cglutamicum_ATCC13032","Cglycinophilum_AJ3170","Chalotolerans_YIM70093","Chumireducens_DSM45392","Cjeikeium_K41","Ckroppenstedtii_DSM44385","Ckutscheri…	0.216758	0.216758	1.49608	0.216749	0.216749	1.49608	3330	0
ERS451417_00360	1717.62.peg.359	NA	NA	NA	1	39	Cargentoratense_DSM44202,"Catypicum_R2070","Caurimucosum_ATCC700975","Cbelfantii_FRC0043","Ccallunae_DSM20147","Ccamporealensis_DSM44610","Cdeserti_GIMN1010","Cdiphtheriae_NCTC11397","Cdoosanense_DSM45436","Cefficiens_YS314","Cepidermidicanis_DSM45586","Cfalsenii_DSM44353","Cglutamicum_ATCC13032","Cglycinophilum_AJ3170","Chalotolerans_YIM70093","Chumireducens_DSM45392","Cimitans_DSM44264","Cjeike…	0.257651	0.257651	1.65203	0.257651	0.257651	1.65203	258	0
ERS451417_01971	1717.62.peg.1971	NA	NA	NA	1	15	Caurimucosum_ATCC700975,"Cbelfantii_FRC0043","Ccamporealensis_DSM44610","Cdiphtheriae_NCTC11397","Ckutscheri_DSM20755","Cmustelae_DSM45274","Cpseudotuberculosis_31","Cpseudotuberculosis_ATCC19410","Csilvaticum_KL0182","Csimulans_PES1","Csingulare_IBSB52218","Ctestudinoris_DSM44614","Culcerans_NCTC12077","Culcerans_NCTC7910","Cvitaeruminis_DSM20294"	0.208628	0.208628	1.84893	0.251284	0.207581	1.84403	2	5	1. 0.4899;2. 35;3. 103;4. 65;5. 35;6. 103;7. 38;8. 112;9. 73;10. D;11. GAT	1. 0.47587;2. 89;3. 265;4. 137;5. 90;6. 268;7. 93;8. 277;9. 232;10. A;11. GCA	1. 0.70456;2. 155;3. 463;4. 230;5. 159;6. 475;7. 162;8. 484;9. 409;10. L;11. CTA	1. 0.4446;2. 193;3. 577;4. 274;5. 198;6. 592;7. 201;8. 601;9. 517;10. A;11. GCA	1. 0.56919;2. 231;3. 691;4. 338;5. 237;6. 709;7. 241;8. 721;9. 619;10. E;11. GAG
ERS451417_00480	1717.62.peg.483	NA	NA	NA	1	39	Cargentoratense_DSM44202,"Catypicum_R2070","Caurimucosum_ATCC700975","Cbelfantii_FRC0043","Ccallunae_DSM20147","Ccamporealensis_DSM44610","Cdeserti_GIMN1010","Cdiphtheriae_NCTC11397","Cdoosanense_DSM45436","Cefficiens_YS314","Cepidermidicanis_DSM45586","Cfalsenii_DSM44353","Cglutamicum_ATCC13032","Cglycinophilum_AJ3170","Chalotolerans_YIM70093","Chumireducens_DSM45392","Cimitans_DSM44264","Cjeike…	0.157516	0.157516	2.21941	0.157516	0.157516	2.21941	258	0
ERS451417_02263	1717.62.peg.2292	NA	NA	NA	1	28	Caurimucosum_ATCC700975,"Cbelfantii_FRC0043","Ccallunae_DSM20147","Ccamporealensis_DSM44610","Cdeserti_GIMN1010","Cdiphtheriae_NCTC11397","Cdoosanense_DSM45436","Cefficiens_YS314","Cepidermidicanis_DSM45586","Cglutamicum_ATCC13032","Chalotolerans_YIM70093","Chumireducens_DSM45392","Cimitans_DSM44264","Ckutscheri_DSM20755","Cmarinum_DSM44953","Cmaris_DSM45190","Cmustelae_DSM45274","Cpseudotubercul…	0.184484	0.184484	1.60815	0.184484	0.184484	1.60815	1282	0
ERS451417_00759	1717.62.peg.764	NA	NA	NA	1	36	Cargentoratense_DSM44202,"Caurimucosum_ATCC700975","Cbelfantii_FRC0043","Ccallunae_DSM20147","Ccamporealensis_DSM44610","Cdeserti_GIMN1010","Cdiphtheriae_NCTC11397","Cdoosanense_DSM45436","Cefficiens_YS314","Cepidermidicanis_DSM45586","Cfalsenii_DSM44353","Cglutamicum_ATCC13032","Cglycinophilum_AJ3170","Chalotolerans_YIM70093","Chumireducens_DSM45392","Cimitans_DSM44264","Cjeikeium_K41","Ckutsche…	0.142309	0.142309	1.78418	0.142309	0.142309	1.78418	3330	0
ERS451417_00893	1717.62.peg.899	NA	NA	NA	1	23	Catypicum_R2070,"Caurimucosum_ATCC700975","Cbelfantii_FRC0043","Cdiphtheriae_NCTC11397","Cfalsenii_DSM44353","Cglycinophilum_AJ3170","Cimitans_DSM44264","Cjeikeium_K41","Ckroppenstedtii_DSM44385","Ckutscheri_DSM20755","Clactis_RW25","Cpseudotuberculosis_31","Cpseudotuberculosis_ATCC19410","CriegeliiPUDD83A45","Crouxii_FRC0190","Csilvaticum_KL0182","Csimulans_PES1","Csingulare_IBSB52218","Cterpeno…	0.230166	0.183968	1.9166	0.230166	0.183968	1.9166	2	3	1. 0.67456;2. 81;3. 241;4. 84;5. 84;6. 250;7. 105;8. 313;9. 184;10. P;11. CCA	1. 0.67287;2. 181;3. 541;4. 184;5. 184;6. 550;7. 205;8. 613;9. 484;10. G;11. GGC	1. 0.46391;2. 187;3. 559;4. 190;5. 190;6. 568;7. 211;8. 631;9. 502;10. I;11. ATC
ERS451417_02237	1717.62.peg.2262	NA	NA	NA	1	15	Caurimucosum_ATCC700975,"Cbelfantii_FRC0043","Ccamporealensis_DSM44610","Cdiphtheriae_NCTC11397","Cfalsenii_DSM44353","Cjeikeium_K41","Ckroppenstedtii_DSM44385","Clactis_RW25","Cpseudotuberculosis_31","Cpseudotuberculosis_ATCC19410","Csilvaticum_KL0182","Csimulans_PES1","Culcerans_NCTC12077","Culcerans_NCTC7910","Curealyticum_DSM7109"	0.122481	0.122481	2.10471	0.122481	0.122481	2.1047	2	2	1. 0.54575;2. 376;3. 1126;4. 394;5. 389;6. 1165;7. 449;8. 1345;9. 889;10. D;11. GAC	1. 0.59256;2. 564;3. 1690;4. 590;5. 577;6. 1729;7. 637;8. 1909;9. 1453;10. P;11. CCT
ERS451417_01680	1717.62.peg.1687	NA	NA	NA	1	38	Cargentoratense_DSM44202,"Catypicum_R2070","Caurimucosum_ATCC700975","Cbelfantii_FRC0043","Ccallunae_DSM20147","Ccamporealensis_DSM44610","Cdeserti_GIMN1010","Cdiphtheriae_NCTC11397","Cdoosanense_DSM45436","Cefficiens_YS314","Cepidermidicanis_DSM45586","Cfalsenii_DSM44353","Cglutamicum_ATCC13032","Cglycinophilum_AJ3170","Chalotolerans_YIM70093","Chumireducens_DSM45392","Cimitans_DSM44264","Cjeike…	0.208425	0.208425	1.64923	0.208425	0.208425	1.64923	3074	3	1. 0.41127;2. 86;3. 256;4. 168;5. 168;6. 502;7. 238;8. 712;9. 58;10. L;11. CTA	1. 0.46054;2. 462;3. 1384;4. 611;5. 611;6. 1831;7. 816;8. 2446;9. 838;10. E;11. GAG	1. 0.40903;2. 957;3. 2869;4. 1174;5. 1174;6. 3520;7. 1411;8. 4231;9. 2179;10. D;11. GAC
ERS451417_01745	1717.62.peg.1748	NA	NA	NA	1	33	Cargentoratense_DSM44202,"Caurimucosum_ATCC700975","Cbelfantii_FRC0043","Ccallunae_DSM20147","Cdeserti_GIMN1010","Cdiphtheriae_NCTC11397","Cefficiens_YS314","Cepidermidicanis_DSM45586","Cfalsenii_DSM44353","Cglutamicum_ATCC13032","Cglycinophilum_AJ3170","Chalotolerans_YIM70093","Chumireducens_DSM45392","Cimitans_DSM44264","Cjeikeium_K41","Ckutscheri_DSM20755","Clactis_RW25","Cmarinum_DSM44953","C…	0.1734	0.1734	1.41783	0.1734	0.1734	1.41783	3074	3	1. 0.41928;2. 88;3. 262;4. 124;5. 124;6. 370;7. 145;8. 433;9. 190;10. E;11. GAG	1. 0.46046;2. 471;3. 1411;4. 553;5. 553;6. 1657;7. 639;8. 1915;9. 1123;10. G;11. GGC	1. 0.51917;2. 635;3. 1903;4. 763;5. 763;6. 2287;7. 883;8. 2647;9. 1459;10. A;11. GCC
ERS451417_01694	1717.62.peg.1701	NA	NA	NA	1	12	Cbelfantii_FRC0043,"Ccallunae_DSM20147","Cdeserti_GIMN1010","Cdiphtheriae_NCTC11397","Chalotolerans_YIM70093","Chumireducens_DSM45392","Clactis_RW25","Cmarinum_DSM44953","Csilvaticum_KL0182","Culcerans_NCTC7910","Cureicelerivorans_IMMIBRIV2301","Cvitaeruminis_DSM20294"	0.235743	0.235743	1.35455	0.235743	0.235743	1.35455	2	2	1. 0.51335;2. 134;3. 400;4. 148;5. 145;6. 433;7. 153;8. 457;9. 388;10. T;11. ACG	1. 0.42455;2. 205;3. 613;4. 239;5. 222;6. 664;7. 232;8. 694;9. 562;10. A;11. GCG
ERS451417_00627	1717.62.peg.631	NA	NA	NA	1	27	Cargentoratense_DSM44202,"Catypicum_R2070","Cbelfantii_FRC0043","Ccallunae_DSM20147","Cdeserti_GIMN1010","Cdiphtheriae_NCTC11397","Cdoosanense_DSM45436","Cefficiens_YS314","Cfalsenii_DSM44353","Cglutamicum_ATCC13032","Cglycinophilum_AJ3170","Chalotolerans_YIM70093","Cjeikeium_K41","Ckutscheri_DSM20755","Clactis_RW25","Cmaris_DSM45190","Cmustelae_DSM45274","Cpseudotuberculosis_31","Cpseudotubercul…	0.147485	0.147485	1.66684	0.147485	0.147485	1.66683	2	1	1. 0.51686;2. 37;3. 109;4. 60;5. 60;6. 178;7. 92;8. 274;9. 94;10. E;11. GAA
ERS451417_02265	1717.62.peg.2294	NA	NA	NA	1	36	Cargentoratense_DSM44202,"Catypicum_R2070","Caurimucosum_ATCC700975","Cbelfantii_FRC0043","Ccallunae_DSM20147","Ccamporealensis_DSM44610","Cdeserti_GIMN1010","Cdiphtheriae_NCTC11397","Cdoosanense_DSM45436","Cefficiens_YS314","Cepidermidicanis_DSM45586","Cfalsenii_DSM44353","Cglutamicum_ATCC13032","Cglycinophilum_AJ3170","Chalotolerans_YIM70093","Chumireducens_DSM45392","Cimitans_DSM44264","Cjeike…	0.0950071	0.0950071	1.24404	0.0950071	0.0950071	1.24404	258	0
ERS451417_00263	1717.62.peg.257	NA	NA	NA	1	32	Cargentoratense_DSM44202,"Catypicum_R2070","Cbelfantii_FRC0043","Ccallunae_DSM20147","Ccamporealensis_DSM44610","Cdeserti_GIMN1010","Cdiphtheriae_NCTC11397","Cdoosanense_DSM45436","Cefficiens_YS314","Cepidermidicanis_DSM45586","Cfalsenii_DSM44353","Cglutamicum_ATCC13032","Cglycinophilum_AJ3170","Chalotolerans_YIM70093","Chumireducens_DSM45392","Cimitans_DSM44264","Cjeikeium_K41","Cmarinum_DSM4495…	0.233373	0.233373	1.88734	0.233373	0.233373	1.88734	1026	1	1. 0.45736;2. 139;3. 415;4. 231;5. 223;6. 667;7. 348;8. 1042;9. 274;10. A;11. GCA
ERS451417_01194	1717.62.peg.1203	NA	NA	NA	1	30	Caurimucosum_ATCC700975,"Cbelfantii_FRC0043","Ccallunae_DSM20147","Ccamporealensis_DSM44610","Cdeserti_GIMN1010","Cdiphtheriae_NCTC11397","Cdoosanense_DSM45436","Cefficiens_YS314","Cepidermidicanis_DSM45586","Cglutamicum_ATCC13032","Chalotolerans_YIM70093","Chumireducens_DSM45392","Cimitans_DSM44264","Ckutscheri_DSM20755","Cmarinum_DSM44953","Cmaris_DSM45190","Cmustelae_DSM45274","Cpseudotubercul…	0.215331	0.179017	1.67804	0.215331	0.179017	1.67804	2	4	1. 0.52342;2. 62;3. 184;4. 70;5. 70;6. 208;7. 79;8. 235;9. 139;10. G;11. GGA	1. 0.5303;2. 74;3. 220;4. 82;5. 82;6. 244;7. 91;8. 271;9. 175;10. A;11. GCC	1. 0.6028;2. 155;3. 463;4. 163;5. 163;6. 487;7. 172;8. 514;9. 418;10. V;11. GTA	1. 0.57148;2. 179;3. 535;4. 187;5. 187;6. 559;7. 196;8. 586;9. 490;10. R;11. CGA
ERS451417_00208	1717.62.peg.205	NA	NA	NA	1	37	Cargentoratense_DSM44202,"Catypicum_R2070","Caurimucosum_ATCC700975","Cbelfantii_FRC0043","Ccallunae_DSM20147","Ccamporealensis_DSM44610","Cdeserti_GIMN1010","Cdiphtheriae_NCTC11397","Cdoosanense_DSM45436","Cefficiens_YS314","Cepidermidicanis_DSM45586","Cfalsenii_DSM44353","Cglutamicum_ATCC13032","Cglycinophilum_AJ3170","Chalotolerans_YIM70093","Chumireducens_DSM45392","Cimitans_DSM44264","Cjeike…	0.145366	0.145366	1.72383	0.145366	0.145366	1.72383	1026	1	1. 0.53967;2. 327;3. 979;4. 397;5. 383;6. 1147;7. 467;8. 1399;9. 892;10. L;11. CTC
ERS451417_00256	1717.62.peg.251	NA	NA	NA	1	39	Cargentoratense_DSM44202,"Catypicum_R2070","Caurimucosum_ATCC700975","Cbelfantii_FRC0043","Ccallunae_DSM20147","Ccamporealensis_DSM44610","Cdeserti_GIMN1010","Cdiphtheriae_NCTC11397","Cdoosanense_DSM45436","Cefficiens_YS314","Cepidermidicanis_DSM45586","Cfalsenii_DSM44353","Cglutamicum_ATCC13032","Cglycinophilum_AJ3170","Chalotolerans_YIM70093","Chumireducens_DSM45392","Cimitans_DSM44264","Cjeike…	0.132014	0.132014	1.77325	0.132014	0.132014	1.77325	2	1	1. 0.64361;2. 886;3. 2656;4. 980;5. 980;6. 2938;7. 1147;8. 3439;9. 2266;10. K;11. AAG
ERS451417_00680	1717.62.peg.687	NA	NA	NA	1	39	Cargentoratense_DSM44202,"Catypicum_R2070","Caurimucosum_ATCC700975","Cbelfantii_FRC0043","Ccallunae_DSM20147","Ccamporealensis_DSM44610","Cdeserti_GIMN1010","Cdiphtheriae_NCTC11397","Cdoosanense_DSM45436","Cefficiens_YS314","Cepidermidicanis_DSM45586","Cfalsenii_DSM44353","Cglutamicum_ATCC13032","Cglycinophilum_AJ3170","Chalotolerans_YIM70093","Chumireducens_DSM45392","Cimitans_DSM44264","Cjeike…	0.0663706	0.0595975	1.62979	0.0663706	0.0595975	1.62979	2050	1	1. 0.5597;2. 53;3. 157;4. 56;5. 56;6. 166;7. 58;8. 172;9. 19;10. E;11. GAG
ERS451417_01532	1717.62.peg.1541	NA	NA	NA	1	38	Cargentoratense_DSM44202,"Catypicum_R2070","Caurimucosum_ATCC700975","Cbelfantii_FRC0043","Ccallunae_DSM20147","Ccamporealensis_DSM44610","Cdeserti_GIMN1010","Cdiphtheriae_NCTC11397","Cdoosanense_DSM45436","Cefficiens_YS314","Cepidermidicanis_DSM45586","Cfalsenii_DSM44353","Cglutamicum_ATCC13032","Cglycinophilum_AJ3170","Chalotolerans_YIM70093","Chumireducens_DSM45392","Cimitans_DSM44264","Cjeike…	0.195633	0.195633	1.46507	0.195633	0.195633	1.46507	2	1	1. 0.67776;2. 106;3. 316;4. 106;5. 106;6. 316;7. 106;8. 316;9. 316;10. E;11. GAA
ERS451417_02139	1717.62.peg.2159	NA	NA	NA	1	21	Cbelfantii_FRC0043,"Ccallunae_DSM20147","Cdeserti_GIMN1010","Cdiphtheriae_NCTC11397","Cdoosanense_DSM45436","Cefficiens_YS314","Cglutamicum_ATCC13032","Chumireducens_DSM45392","Ckutscheri_DSM20755","Clactis_RW25","Cmarinum_DSM44953","Cmustelae_DSM45274","Cpseudotuberculosis_31","Cpseudotuberculosis_ATCC19410","Csilvaticum_KL0182","Cterpenotabidum_Y11","Ctestudinoris_DSM44614","Culcerans_NCTC12077…	0.13179	0.13179	2.15774	0.13179	0.13179	2.15774	2	2	1. 0.52144;2. 78;3. 232;4. 125;5. 125;6. 373;7. 143;8. 427;9. 205;10. K;11. AAA	1. 0.47307;2. 244;3. 730;4. 328;5. 291;6. 871;7. 309;8. 925;9. 703;10. V;11. GTG
ERS451417_01001	1717.62.peg.1012	NA	NA	NA	1	19	Cbelfantii_FRC0043,"Ccamporealensis_DSM44610","Cdiphtheriae_NCTC11397","Cefficiens_YS314","Cepidermidicanis_DSM45586","Chalotolerans_YIM70093","Chumireducens_DSM45392","Ckutscheri_DSM20755","Cmarinum_DSM44953","Cmustelae_DSM45274","Cpseudotuberculosis_31","Cpseudotuberculosis_ATCC19410","Crouxii_FRC0190","Csilvaticum_KL0182","Csimulans_PES1","Csingulare_IBSB52218","Ctestudinoris_DSM44614","Culcer…	0.124047	0.124047	2.19459	0.124047	0.124047	2.19459	3074	2	1. 0.43481;2. 139;3. 415;4. 210;5. 192;6. 574;7. 257;8. 769;9. 280;10. V;11. GTG	1. 0.53507;2. 212;3. 634;4. 283;5. 265;6. 793;7. 330;8. 988;9. 493;10. I;11. ATA
ERS451417_00659	1717.62.peg.663	NA	NA	NA	1	28	Catypicum_R2070,"Caurimucosum_ATCC700975","Cbelfantii_FRC0043","Ccallunae_DSM20147","Ccamporealensis_DSM44610","Cdeserti_GIMN1010","Cdiphtheriae_NCTC11397","Cdoosanense_DSM45436","Cepidermidicanis_DSM45586","Cglutamicum_ATCC13032","Chalotolerans_YIM70093","Chumireducens_DSM45392","Cimitans_DSM44264","Cmarinum_DSM44953","Cmaris_DSM45190","Cmustelae_DSM45274","Cpseudotuberculosis_31","Cpseudotuberc…	0.269452	0.269452	1.59204	0.269452	0.269452	1.59204	3330	0
ERS451417_01260	1717.62.peg.1268	NA	NA	NA	1	4	Cdiphtheriae_NCTC11397,"Csilvaticum_KL0182","Culcerans_NCTC12077","Culcerans_NCTC7910"	0.42761	0.427533	2.00452	0.427629	0.427523	2.00452	258	0
ERS451417_00753	1717.62.peg.758	NA	NA	NA	1	39	Cargentoratense_DSM44202,"Catypicum_R2070","Caurimucosum_ATCC700975","Cbelfantii_FRC0043","Ccallunae_DSM20147","Ccamporealensis_DSM44610","Cdeserti_GIMN1010","Cdiphtheriae_NCTC11397","Cdoosanense_DSM45436","Cefficiens_YS314","Cepidermidicanis_DSM45586","Cfalsenii_DSM44353","Cglutamicum_ATCC13032","Cglycinophilum_AJ3170","Chalotolerans_YIM70093","Chumireducens_DSM45392","Cimitans_DSM44264","Cjeike…	0.10568	0.10568	2.60467	0.10568	0.10568	2.60467	258	0
ERS451417_00282	1717.62.peg.283	NA	NA	NA	1	24	Caurimucosum_ATCC700975,"Cbelfantii_FRC0043","Ccamporealensis_DSM44610","Cdiphtheriae_NCTC11397","Cdoosanense_DSM45436","Cfalsenii_DSM44353","Chalotolerans_YIM70093","Chumireducens_DSM45392","Cimitans_DSM44264","Cmarinum_DSM44953","Cmaris_DSM45190","Cmustelae_DSM45274","Cpseudotuberculosis_31","Cpseudotuberculosis_ATCC19410","CriegeliiPUDD83A45","Csilvaticum_KL0182","Csimulans_PES1","Csingulare_I…	0.157683	0.157683	1.63814	0.157683	0.157683	1.63814	3074	1	1. 0.46456;2. 278;3. 832;4. 318;5. 313;6. 937;7. 466;8. 1396;9. 538;10. D;11. GAC
ERS451417_00553	1717.62.peg.557	NA	NA	NA	1	7	Cbelfantii_FRC0043,"Cdiphtheriae_NCTC11397","Cpseudotuberculosis_ATCC19410","Crouxii_FRC0190","Csilvaticum_KL0182","Culcerans_NCTC12077","Culcerans_NCTC7910"	0.307677	0.0942588	3.12981	0.307677	0.0942588	3.12981	2050	14	1. 0.78231;2. 61;3. 181;4. 61;5. 61;6. 181;7. 61;8. 181;9. 19;10. T;11. ACC	1. 0.76731;2. 64;3. 190;4. 64;5. 64;6. 190;7. 64;8. 190;9. 28;10. N;11. AAC	1. 0.60226;2. 102;3. 304;4. 106;5. 102;6. 304;7. 102;8. 304;9. 142;10. T;11. ACT	1. 0.73945;2. 153;3. 457;4. 157;5. 153;6. 457;7. 153;8. 457;9. 295;10. E;11. GAA	1. 0.81104;2. 160;3. 478;4. 168;5. 160;6. 478;7. 160;8. 478;9. 316;10. V;11. GTC	1. 0.71175;2. 162;3. 484;4. 170;5. 162;6. 484;7. 162;8. 484;9. 322;10. A;11. GCC	1. 0.80808;2. 170;3. 508;4. 178;5. 170;6. 508;7. 170;8. 508;9. 346;10. P;11. CCG	1. 0.66296;2. 193;3. 577;4. 201;5. 193;6. 577;7. 193;8. 577;9. 415;10. T;11. ACG	1. 0.7634;2. 224;3. 670;4. 241;5. 224;6. 670;7. 224;8. 670;9. 508;10. I;11. ATT	1. 0.67581;2. 237;3. 709;4. 254;5. 237;6. 709;7. 237;8. 709;9. 547;10. L;11. TTA	1. 0.79041;2. 240;3. 718;4. 257;5. 240;6. 718;7. 240;8. 718;9. 556;10. K;11. AAG	1. 0.69689;2. 255;3. 763;4. 283;5. 255;6. 763;7. 255;8. 763;9. 601;10. R;11. CGT	1. 0.75142;2. 278;3. 832;4. 312;5. 278;6. 832;7. 278;8. 832;9. 670;10. G;11. GGT	1. 0.78518;2. 366;3. 1096;4. 411;5. 366;6. 1096;7. 366;8. 1096;9. 886;10. Q;11. CAA
ERS451417_01822	1717.62.peg.1827	NA	NA	NA	1	38	Cargentoratense_DSM44202,"Catypicum_R2070","Caurimucosum_ATCC700975","Cbelfantii_FRC0043","Ccallunae_DSM20147","Ccamporealensis_DSM44610","Cdeserti_GIMN1010","Cdiphtheriae_NCTC11397","Cdoosanense_DSM45436","Cefficiens_YS314","Cepidermidicanis_DSM45586","Cfalsenii_DSM44353","Cglutamicum_ATCC13032","Cglycinophilum_AJ3170","Chalotolerans_YIM70093","Chumireducens_DSM45392","Cimitans_DSM44264","Cjeike…	0.0910733	0.0910733	1.87589	0.0910733	0.0910733	1.87587	258	0
ERS451417_01558	1717.62.peg.1567	NA	NA	NA	1	38	Cargentoratense_DSM44202,"Catypicum_R2070","Caurimucosum_ATCC700975","Cbelfantii_FRC0043","Ccallunae_DSM20147","Ccamporealensis_DSM44610","Cdeserti_GIMN1010","Cdiphtheriae_NCTC11397","Cdoosanense_DSM45436","Cefficiens_YS314","Cepidermidicanis_DSM45586","Cfalsenii_DSM44353","Cglutamicum_ATCC13032","Cglycinophilum_AJ3170","Chalotolerans_YIM70093","Chumireducens_DSM45392","Cimitans_DSM44264","Cjeike…	0.218104	0.218104	1.5827	0.218113	0.218113	1.5827	1026	1	1. 0.46398;2. 32;3. 94;4. 37;5. 37;6. 109;7. 38;8. 112;9. 46;10. V;11. GTT
ERS451417_01504	1717.62.peg.1512	NA	NA	NA	1	38	Cargentoratense_DSM44202,"Catypicum_R2070","Caurimucosum_ATCC700975","Cbelfantii_FRC0043","Ccallunae_DSM20147","Ccamporealensis_DSM44610","Cdeserti_GIMN1010","Cdiphtheriae_NCTC11397","Cdoosanense_DSM45436","Cefficiens_YS314","Cepidermidicanis_DSM45586","Cfalsenii_DSM44353","Cglutamicum_ATCC13032","Cglycinophilum_AJ3170","Chalotolerans_YIM70093","Chumireducens_DSM45392","Cimitans_DSM44264","Cjeike…	0.170212	0.170212	1.75972	0.170212	0.170212	1.75972	2	3	1. 0.5584;2. 173;3. 517;4. 180;5. 180;6. 538;7. 195;8. 583;9. 415;10. G;11. GGA	1. 0.51517;2. 230;3. 688;4. 238;5. 238;6. 712;7. 257;8. 769;9. 562;10. V;11. GTC	1. 0.46548;2. 255;3. 763;4. 263;5. 263;6. 787;7. 282;8. 844;9. 637;10. G;11. GGC
ERS451417_00384	1717.62.peg.384	NA	NA	NA	1	6	Cbelfantii_FRC0043,"Cdiphtheriae_NCTC11397","Clactis_RW25","Crouxii_FRC0190","Csilvaticum_KL0182","Culcerans_NCTC7910"	0.244298	0.195816	2.394	0.324851	0.175534	2.40384	2050	2	1. 0.65458;2. 38;3. 112;4. 40;5. 40;6. 118;7. 40;8. 118;9. 106;10. V;11. GTG	1. 0.57626;2. 78;3. 232;4. 82;5. 80;6. 238;7. 80;8. 238;9. 226;10. H;11. CAC
ERS451417_00637	1717.62.peg.641	NA	NA	NA	1	38	Catypicum_R2070,"Caurimucosum_ATCC700975","Cbelfantii_FRC0043","Ccallunae_DSM20147","Ccamporealensis_DSM44610","Cdeserti_GIMN1010","Cdiphtheriae_NCTC11397","Cdoosanense_DSM45436","Cefficiens_YS314","Cepidermidicanis_DSM45586","Cfalsenii_DSM44353","Cglutamicum_ATCC13032","Cglycinophilum_AJ3170","Chalotolerans_YIM70093","Chumireducens_DSM45392","Cimitans_DSM44264","Cjeikeium_K41","Ckroppenstedtii_D…	0.141102	0.141102	1.30285	0.141102	0.141102	1.30285	2050	1	1. 0.57833;2. 118;3. 352;4. 134;5. 131;6. 391;7. 132;8. 394;9. 238;10. E;11. GAA
ERS451417_00795	1717.62.peg.801	NA	NA	NA	1	30	Caurimucosum_ATCC700975,"Cbelfantii_FRC0043","Ccallunae_DSM20147","Cdeserti_GIMN1010","Cdiphtheriae_NCTC11397","Cdoosanense_DSM45436","Cepidermidicanis_DSM45586","Cglutamicum_ATCC13032","Cglycinophilum_AJ3170","Chalotolerans_YIM70093","Chumireducens_DSM45392","Cimitans_DSM44264","Ckutscheri_DSM20755","Cmarinum_DSM44953","Cmaris_DSM45190","Cmustelae_DSM45274","Cpseudotuberculosis_31","Cpseudotuber…	0.279357	0.279357	1.92638	0.279357	0.279357	1.92638	258	0
ERS451417_00872	1717.62.peg.878	NA	NA	NA	1	39	Cargentoratense_DSM44202,"Catypicum_R2070","Caurimucosum_ATCC700975","Cbelfantii_FRC0043","Ccallunae_DSM20147","Ccamporealensis_DSM44610","Cdeserti_GIMN1010","Cdiphtheriae_NCTC11397","Cdoosanense_DSM45436","Cefficiens_YS314","Cepidermidicanis_DSM45586","Cfalsenii_DSM44353","Cglutamicum_ATCC13032","Cglycinophilum_AJ3170","Chalotolerans_YIM70093","Chumireducens_DSM45392","Cimitans_DSM44264","Cjeike…	0.135516	0.135516	1.92009	0.135516	0.135516	1.92009	2	6	1. 0.63566;2. 28;3. 82;4. 30;5. 30;6. 88;7. 30;8. 88;9. 70;10. R;11. CGC	1. 0.58047;2. 53;3. 157;4. 55;5. 55;6. 163;7. 55;8. 163;9. 145;10. K;11. AAA	1. 0.54681;2. 227;3. 679;4. 229;5. 229;6. 685;7. 229;8. 685;9. 667;10. P;11. CCA	1. 0.59872;2. 345;3. 1033;4. 348;5. 348;6. 1042;7. 348;8. 1042;9. 1018;10. L;11. CTT	1. 0.60703;2. 396;3. 1186;4. 399;5. 399;6. 1195;7. 399;8. 1195;9. 1165;10. V;11. GTT	1. 0.61314;2. 618;3. 1852;4. 622;5. 622;6. 1864;7. 623;8. 1867;9. 1813;10. I;11. ATC
ERS451417_00740	1717.62.peg.743	NA	NA	NA	1	34	Cargentoratense_DSM44202,"Catypicum_R2070","Caurimucosum_ATCC700975","Cbelfantii_FRC0043","Ccamporealensis_DSM44610","Cdeserti_GIMN1010","Cdiphtheriae_NCTC11397","Cdoosanense_DSM45436","Cefficiens_YS314","Cepidermidicanis_DSM45586","Cfalsenii_DSM44353","Cglutamicum_ATCC13032","Cglycinophilum_AJ3170","Chalotolerans_YIM70093","Chumireducens_DSM45392","Cimitans_DSM44264","Cjeikeium_K41","Clactis_RW2…	0.411236	0.3631	1.75156	0.411236	0.3631	1.75156	3074	3	1. 0.71598;2. 179;3. 535;4. 195;5. 195;6. 583;7. 324;8. 970;9. 268;10. P;11. CCA	1. 0.74802;2. 281;3. 841;4. 306;5. 306;6. 916;7. 451;8. 1351;9. 532;10. D;11. GAC	1. 0.54062;2. 406;3. 1216;4. 446;5. 446;6. 1336;7. 598;8. 1792;9. 880;10. I;11. ATC
ERS451417_00974	1717.62.peg.984	NA	NA	NA	1	36	Cargentoratense_DSM44202,"Catypicum_R2070","Caurimucosum_ATCC700975","Cbelfantii_FRC0043","Ccallunae_DSM20147","Ccamporealensis_DSM44610","Cdeserti_GIMN1010","Cdiphtheriae_NCTC11397","Cdoosanense_DSM45436","Cefficiens_YS314","Cepidermidicanis_DSM45586","Cfalsenii_DSM44353","Cglutamicum_ATCC13032","Chalotolerans_YIM70093","Chumireducens_DSM45392","Cimitans_DSM44264","Cjeikeium_K41","Ckroppenstedti…	0.185662	0.185652	1.60751	0.185652	0.185652	1.60751	2050	3	1. 0.50404;2. 162;3. 484;4. 175;5. 168;6. 502;7. 237;8. 709;9. 196;10. D;11. GAC	1. 0.4493;2. 186;3. 556;4. 199;5. 192;6. 574;7. 261;8. 781;9. 268;10. I;11. ATC	1. 0.48436;2. 599;3. 1795;4. 634;5. 614;6. 1840;7. 699;8. 2095;9. 1381;10. E;11. GAA
ERS451417_00778	1717.62.peg.785	NA	NA	NA	1	39	Cargentoratense_DSM44202,"Catypicum_R2070","Caurimucosum_ATCC700975","Cbelfantii_FRC0043","Ccallunae_DSM20147","Ccamporealensis_DSM44610","Cdeserti_GIMN1010","Cdiphtheriae_NCTC11397","Cdoosanense_DSM45436","Cefficiens_YS314","Cepidermidicanis_DSM45586","Cfalsenii_DSM44353","Cglutamicum_ATCC13032","Cglycinophilum_AJ3170","Chalotolerans_YIM70093","Chumireducens_DSM45392","Cimitans_DSM44264","Cjeike…	0.19139	0.19139	1.8295	0.19139	0.19139	1.82949	3074	2	1. 0.48091;2. 190;3. 568;4. 235;5. 235;6. 703;7. 267;8. 799;9. 394;10. L;11. CTT	1. 0.48428;2. 256;3. 766;4. 301;5. 301;6. 901;7. 334;8. 1000;9. 577;10. S;11. TCC
ERS451417_01054	1717.62.peg.1064	NA	NA	NA	1	39	Cargentoratense_DSM44202,"Catypicum_R2070","Caurimucosum_ATCC700975","Cbelfantii_FRC0043","Ccallunae_DSM20147","Ccamporealensis_DSM44610","Cdeserti_GIMN1010","Cdiphtheriae_NCTC11397","Cdoosanense_DSM45436","Cefficiens_YS314","Cepidermidicanis_DSM45586","Cfalsenii_DSM44353","Cglutamicum_ATCC13032","Cglycinophilum_AJ3170","Chalotolerans_YIM70093","Chumireducens_DSM45392","Cimitans_DSM44264","Cjeike…	0.185663	0.14527	1.41629	0.185663	0.14527	1.41629	3074	2	1. 0.61275;2. 80;3. 238;4. 94;5. 94;6. 280;7. 116;8. 346;9. 157;10. A;11. GCC	1. 0.6596;2. 82;3. 244;4. 96;5. 96;6. 286;7. 118;8. 352;9. 163;10. G;11. GGT
ERS451417_00217	1717.62.peg.214	NA	NA	NA	1	11	Cbelfantii_FRC0043,"Cdiphtheriae_NCTC11397","Ckutscheri_DSM20755","Cmustelae_DSM45274","Cpseudotuberculosis_31","Cpseudotuberculosis_ATCC19410","Crouxii_FRC0190","Csilvaticum_KL0182","Culcerans_NCTC12077","Culcerans_NCTC7910","Cvitaeruminis_DSM20294"	0.148503	0.148503	2.1264	0.148494	0.148494	2.1264	258	0
ERS451417_01891	1717.62.peg.1890	NA	NA	NA	1	38	Cargentoratense_DSM44202,"Catypicum_R2070","Caurimucosum_ATCC700975","Cbelfantii_FRC0043","Ccallunae_DSM20147","Ccamporealensis_DSM44610","Cdeserti_GIMN1010","Cdiphtheriae_NCTC11397","Cdoosanense_DSM45436","Cefficiens_YS314","Cepidermidicanis_DSM45586","Cfalsenii_DSM44353","Cglutamicum_ATCC13032","Cglycinophilum_AJ3170","Chalotolerans_YIM70093","Chumireducens_DSM45392","Cimitans_DSM44264","Cjeike…	0.164415	0.164415	2.04441	0.164415	0.164415	2.04441	2	1	1. 0.43312;2. 104;3. 310;4. 108;5. 108;6. 322;7. 118;8. 352;9. 118;10. S;11. TCG
ERS451417_01650	1717.62.peg.1657	NA	NA	NA	1	37	Cargentoratense_DSM44202,"Catypicum_R2070","Caurimucosum_ATCC700975","Cbelfantii_FRC0043","Ccallunae_DSM20147","Ccamporealensis_DSM44610","Cdeserti_GIMN1010","Cdiphtheriae_NCTC11397","Cdoosanense_DSM45436","Cefficiens_YS314","Cepidermidicanis_DSM45586","Cfalsenii_DSM44353","Cglutamicum_ATCC13032","Cglycinophilum_AJ3170","Chalotolerans_YIM70093","Chumireducens_DSM45392","Cimitans_DSM44264","Cjeike…	0.230333	0.230333	1.67998	0.230333	0.230333	1.67998	3330	0
ERS451417_01591	1717.62.peg.1600	NA	NA	NA	1	7	Cbelfantii_FRC0043,"Cdiphtheriae_NCTC11397","Cpseudotuberculosis_31","Cpseudotuberculosis_ATCC19410","Csilvaticum_KL0182","Culcerans_NCTC12077","Culcerans_NCTC7910"	0.110737	0.110737	2.26623	0.110737	0.110737	2.26623	2	3	1. 0.47135;2. 61;3. 181;4. 93;5. 65;6. 193;7. 61;8. 181;9. 157;10. D;11. GAT	1. 0.49609;2. 62;3. 184;4. 94;5. 66;6. 196;7. 62;8. 184;9. 160;10. A;11. GCG	1. 0.4051;2. 215;3. 643;4. 296;5. 220;6. 658;7. 224;8. 670;9. 538;10. R;11. CGA
ERS451417_00834	1717.62.peg.838	NA	NA	NA	1	10	Cbelfantii_FRC0043,"Ccallunae_DSM20147","Cdiphtheriae_NCTC11397","Cefficiens_YS314","Ckutscheri_DSM20755","Cpseudotuberculosis_ATCC19410","Crouxii_FRC0190","Csilvaticum_KL0182","Culcerans_NCTC12077","Cvitaeruminis_DSM20294"	0.236537	0.112889	2.28976	0.236537	0.112889	2.28976	2050	5	1. 0.53104;2. 67;3. 199;4. 82;5. 76;6. 226;7. 83;8. 247;9. 115;10. I;11. ATT	1. 0.59272;2. 117;3. 349;4. 135;5. 129;6. 385;7. 137;8. 409;9. 241;10. A;11. GCA	1. 0.58374;2. 122;3. 364;4. 140;5. 134;6. 400;7. 142;8. 424;9. 256;10. L;11. TTG	1. 0.53194;2. 135;3. 403;4. 155;5. 147;6. 439;7. 155;8. 463;9. 295;10. S;11. AGC	1. 0.5379;2. 146;3. 436;4. 166;5. 158;6. 472;7. 166;8. 496;9. 328;10. W;11. TGG
ERS451417_01431	1717.62.peg.1437	NA	NA	NA	1	38	Cargentoratense_DSM44202,"Catypicum_R2070","Caurimucosum_ATCC700975","Cbelfantii_FRC0043","Ccallunae_DSM20147","Ccamporealensis_DSM44610","Cdeserti_GIMN1010","Cdiphtheriae_NCTC11397","Cdoosanense_DSM45436","Cefficiens_YS314","Cepidermidicanis_DSM45586","Cfalsenii_DSM44353","Cglutamicum_ATCC13032","Cglycinophilum_AJ3170","Chalotolerans_YIM70093","Chumireducens_DSM45392","Cimitans_DSM44264","Cjeike…	0.067254	0.067254	1.39391	0.067254	0.067254	1.39391	1026	2	1. 0.45938;2. 289;3. 865;4. 311;5. 311;6. 931;7. 338;8. 1012;9. 760;10. T;11. ACT	1. 0.41061;2. 411;3. 1231;4. 434;5. 434;6. 1300;7. 466;8. 1396;9. 1102;10. T;11. ACA
ERS451417_00509	1717.62.peg.513	NA	NA	NA	1	39	Cargentoratense_DSM44202,"Catypicum_R2070","Caurimucosum_ATCC700975","Cbelfantii_FRC0043","Ccallunae_DSM20147","Ccamporealensis_DSM44610","Cdeserti_GIMN1010","Cdiphtheriae_NCTC11397","Cdoosanense_DSM45436","Cefficiens_YS314","Cepidermidicanis_DSM45586","Cfalsenii_DSM44353","Cglutamicum_ATCC13032","Cglycinophilum_AJ3170","Chalotolerans_YIM70093","Chumireducens_DSM45392","Cimitans_DSM44264","Cjeike…	0.101692	0.101692	2.4538	0.101692	0.101692	2.45382	258	0
ERS451417_02051	1717.62.peg.2062	NA	NA	NA	1	37	Cargentoratense_DSM44202,"Catypicum_R2070","Caurimucosum_ATCC700975","Cbelfantii_FRC0043","Ccallunae_DSM20147","Ccamporealensis_DSM44610","Cdeserti_GIMN1010","Cdiphtheriae_NCTC11397","Cdoosanense_DSM45436","Cefficiens_YS314","Cepidermidicanis_DSM45586","Cfalsenii_DSM44353","Cglutamicum_ATCC13032","Cglycinophilum_AJ3170","Chalotolerans_YIM70093","Chumireducens_DSM45392","Cimitans_DSM44264","Cjeike…	0.158649	0.158649	1.72794	0.158649	0.158649	1.72794	1282	0
ERS451417_01164	1717.62.peg.1175	NA	NA	NA	1	37	Cargentoratense_DSM44202,"Catypicum_R2070","Caurimucosum_ATCC700975","Cbelfantii_FRC0043","Ccallunae_DSM20147","Ccamporealensis_DSM44610","Cdeserti_GIMN1010","Cdiphtheriae_NCTC11397","Cdoosanense_DSM45436","Cefficiens_YS314","Cfalsenii_DSM44353","Cglutamicum_ATCC13032","Cglycinophilum_AJ3170","Chalotolerans_YIM70093","Chumireducens_DSM45392","Cimitans_DSM44264","Cjeikeium_K41","Ckroppenstedtii_DS…	0.171397	0.171397	1.61332	0.171397	0.171397	1.6133	3330	0
ERS451417_00231	1717.62.peg.227	NA	NA	NA	1	39	Cargentoratense_DSM44202,"Catypicum_R2070","Caurimucosum_ATCC700975","Cbelfantii_FRC0043","Ccallunae_DSM20147","Ccamporealensis_DSM44610","Cdeserti_GIMN1010","Cdiphtheriae_NCTC11397","Cdoosanense_DSM45436","Cefficiens_YS314","Cepidermidicanis_DSM45586","Cfalsenii_DSM44353","Cglutamicum_ATCC13032","Cglycinophilum_AJ3170","Chalotolerans_YIM70093","Chumireducens_DSM45392","Cimitans_DSM44264","Cjeike…	0.089889	0.089889	2.10483	0.089889	0.089889	2.10488	258	0
ERS451417_01040	1717.62.peg.1050	NA	NA	NA	1	20	Cbelfantii_FRC0043,"Ccallunae_DSM20147","Cdeserti_GIMN1010","Cdiphtheriae_NCTC11397","Cefficiens_YS314","Cglutamicum_ATCC13032","Chalotolerans_YIM70093","Chumireducens_DSM45392","Cjeikeium_K41","Cmarinum_DSM44953","Cmustelae_DSM45274","Cpseudotuberculosis_31","Cpseudotuberculosis_ATCC19410","CriegeliiPUDD83A45","Crouxii_FRC0190","Csilvaticum_KL0182","Culcerans_NCTC12077","Culcerans_NCTC7910","Cur…	0.303307	0.303307	1.70692	0.303307	0.303307	1.7069	258	0
ERS451417_00284	1717.62.peg.285	NA	NA	NA	1	39	Cargentoratense_DSM44202,"Catypicum_R2070","Caurimucosum_ATCC700975","Cbelfantii_FRC0043","Ccallunae_DSM20147","Ccamporealensis_DSM44610","Cdeserti_GIMN1010","Cdiphtheriae_NCTC11397","Cdoosanense_DSM45436","Cefficiens_YS314","Cepidermidicanis_DSM45586","Cfalsenii_DSM44353","Cglutamicum_ATCC13032","Cglycinophilum_AJ3170","Chalotolerans_YIM70093","Chumireducens_DSM45392","Cimitans_DSM44264","Cjeike…	0.209542	0.209542	1.85161	0.209542	0.209542	1.85161	2	1	1. 0.57689;2. 163;3. 487;4. 183;5. 183;6. 547;7. 183;8. 547;9. 460;10. P;11. CCA
ERS451417_01833	1717.62.peg.1836	NA	NA	NA	1	8	Cbelfantii_FRC0043,"Cdiphtheriae_NCTC11397","Ckutscheri_DSM20755","Cpseudotuberculosis_31","Cpseudotuberculosis_ATCC19410","Csilvaticum_KL0182","Culcerans_NCTC12077","Culcerans_NCTC7910"	0.112696	0.112696	2.38381	0.112696	0.112696	2.38381	2	1	1. 0.50905;2. 129;3. 385;4. 148;5. 148;6. 442;7. 148;8. 442;9. 385;10. A;11. GCT
ERS451417_01955	1717.62.peg.1955	NA	NA	NA	1	38	Cargentoratense_DSM44202,"Catypicum_R2070","Caurimucosum_ATCC700975","Cbelfantii_FRC0043","Ccallunae_DSM20147","Ccamporealensis_DSM44610","Cdeserti_GIMN1010","Cdiphtheriae_NCTC11397","Cdoosanense_DSM45436","Cefficiens_YS314","Cepidermidicanis_DSM45586","Cfalsenii_DSM44353","Cglutamicum_ATCC13032","Cglycinophilum_AJ3170","Chalotolerans_YIM70093","Chumireducens_DSM45392","Cimitans_DSM44264","Cjeike…	0.253	0.246876	1.79562	0.253	0.246876	1.79562	2050	3	1. 0.48528;2. 189;3. 565;4. 212;5. 212;6. 634;7. 244;8. 730;9. 403;10. G;11. GGC	1. 0.47906;2. 262;3. 784;4. 285;5. 285;6. 853;7. 317;8. 949;9. 622;10. S;11. TCG	1. 0.56242;2. 316;3. 946;4. 339;5. 339;6. 1015;7. 371;8. 1111;9. 784;10. A;11. GCG
ERS451417_00843	1717.62.peg.848	NA	NA	NA	1	39	Cargentoratense_DSM44202,"Catypicum_R2070","Caurimucosum_ATCC700975","Cbelfantii_FRC0043","Ccallunae_DSM20147","Ccamporealensis_DSM44610","Cdeserti_GIMN1010","Cdiphtheriae_NCTC11397","Cdoosanense_DSM45436","Cefficiens_YS314","Cepidermidicanis_DSM45586","Cfalsenii_DSM44353","Cglutamicum_ATCC13032","Cglycinophilum_AJ3170","Chalotolerans_YIM70093","Chumireducens_DSM45392","Cimitans_DSM44264","Cjeike…	0.145812	0.145812	1.8183	0.145812	0.145812	1.8183	2	1	1. 0.53194;2. 108;3. 322;4. 150;5. 150;6. 448;7. 230;8. 688;9. 298;10. A;11. GCT
ERS451417_00450	1717.62.peg.453	NA	NA	NA	1	15	Cbelfantii_FRC0043,"Ccallunae_DSM20147","Cdeserti_GIMN1010","Cdiphtheriae_NCTC11397","Cepidermidicanis_DSM45586","Cglutamicum_ATCC13032","Ckutscheri_DSM20755","Cmustelae_DSM45274","Cpseudotuberculosis_31","Cpseudotuberculosis_ATCC19410","Crouxii_FRC0190","Csilvaticum_KL0182","Ctestudinoris_DSM44614","Culcerans_NCTC12077","Culcerans_NCTC7910"	0.122297	0.122297	1.87591	0.122297	0.122297	1.87591	2	4	1. 0.53579;2. 199;3. 595;4. 204;5. 204;6. 610;7. 223;8. 667;9. 457;10. A;11. GCT	1. 0.56518;2. 325;3. 973;4. 331;5. 330;6. 988;7. 352;8. 1054;9. 808;10. D;11. GAC	1. 0.56629;2. 344;3. 1030;4. 350;5. 349;6. 1045;7. 371;8. 1111;9. 865;10. H;11. CAC	1. 0.59013;2. 406;3. 1216;4. 414;5. 411;6. 1231;7. 433;8. 1297;9. 1051;10. F;11. TTC
ERS451417_00988	1717.62.peg.999	NA	NA	NA	1	39	Cargentoratense_DSM44202,"Catypicum_R2070","Caurimucosum_ATCC700975","Cbelfantii_FRC0043","Ccallunae_DSM20147","Ccamporealensis_DSM44610","Cdeserti_GIMN1010","Cdiphtheriae_NCTC11397","Cdoosanense_DSM45436","Cefficiens_YS314","Cepidermidicanis_DSM45586","Cfalsenii_DSM44353","Cglutamicum_ATCC13032","Cglycinophilum_AJ3170","Chalotolerans_YIM70093","Chumireducens_DSM45392","Cimitans_DSM44264","Cjeike…	0.215222	0.215222	1.60315	0.215222	0.215222	1.60315	258	0
ERS451417_00388	1717.62.peg.388	NA	NA	NA	1	18	Cbelfantii_FRC0043,"Cdiphtheriae_NCTC11397","Cepidermidicanis_DSM45586","Chumireducens_DSM45392","Ckutscheri_DSM20755","Clactis_RW25","Cmarinum_DSM44953","Cmustelae_DSM45274","Cpseudotuberculosis_31","Cpseudotuberculosis_ATCC19410","Crouxii_FRC0190","Csilvaticum_KL0182","Csimulans_PES1","Ctestudinoris_DSM44614","Culcerans_NCTC12077","Culcerans_NCTC7910","Curealyticum_DSM7109","Cvitaeruminis_DSM20…	0.141457	0.141457	1.78785	0.141457	0.141457	1.78785	258	0
ERS451417_00365	1717.62.peg.364	NA	NA	NA	1	22	Catypicum_R2070,"Caurimucosum_ATCC700975","Cbelfantii_FRC0043","Ccamporealensis_DSM44610","Cdiphtheriae_NCTC11397","Cepidermidicanis_DSM45586","Cimitans_DSM44264","Cjeikeium_K41","Ckutscheri_DSM20755","Clactis_RW25","Cmustelae_DSM45274","Cpseudotuberculosis_31","Cpseudotuberculosis_ATCC19410","CriegeliiPUDD83A45","Crouxii_FRC0190","Csilvaticum_KL0182","Csimulans_PES1","Csingulare_IBSB52218","Ctes…	0.171573	0.171573	2.00928	0.171573	0.171573	2.00927	1282	0
ERS451417_01505	1717.62.peg.1513	NA	NA	NA	1	26	Cargentoratense_DSM44202,"Caurimucosum_ATCC700975","Cbelfantii_FRC0043","Ccallunae_DSM20147","Ccamporealensis_DSM44610","Cdeserti_GIMN1010","Cdiphtheriae_NCTC11397","Cdoosanense_DSM45436","Cefficiens_YS314","Cepidermidicanis_DSM45586","Cglutamicum_ATCC13032","Chalotolerans_YIM70093","Chumireducens_DSM45392","Cimitans_DSM44264","Ckutscheri_DSM20755","Cmarinum_DSM44953","Cmaris_DSM45190","Cmustelae…	0.3928	0.381908	1.48819	0.3928	0.381908	1.48819	7170	1	1. 0.50842;2. 40;3. 118;4. 53;5. 53;6. 157;7. 56;8. 166;9. 118;10. V;11. GTT
ERS451417_02019	1717.62.peg.2024	NA	NA	NA	1	38	Cargentoratense_DSM44202,"Catypicum_R2070","Caurimucosum_ATCC700975","Cbelfantii_FRC0043","Ccallunae_DSM20147","Ccamporealensis_DSM44610","Cdeserti_GIMN1010","Cdiphtheriae_NCTC11397","Cdoosanense_DSM45436","Cefficiens_YS314","Cepidermidicanis_DSM45586","Cfalsenii_DSM44353","Cglutamicum_ATCC13032","Cglycinophilum_AJ3170","Chalotolerans_YIM70093","Chumireducens_DSM45392","Cimitans_DSM44264","Cjeike…	0.153118	0.153118	1.88193	0.153118	0.153118	1.88193	258	0
ERS451417_01951	1717.62.peg.1951	NA	NA	NA	1	38	Cargentoratense_DSM44202,"Catypicum_R2070","Caurimucosum_ATCC700975","Cbelfantii_FRC0043","Ccallunae_DSM20147","Ccamporealensis_DSM44610","Cdeserti_GIMN1010","Cdiphtheriae_NCTC11397","Cdoosanense_DSM45436","Cefficiens_YS314","Cepidermidicanis_DSM45586","Cfalsenii_DSM44353","Cglutamicum_ATCC13032","Cglycinophilum_AJ3170","Chalotolerans_YIM70093","Chumireducens_DSM45392","Cimitans_DSM44264","Cjeike…	0.127699	0.127699	1.85499	0.127699	0.127699	1.85499	2	2	1. 0.45826;2. 65;3. 193;4. 93;5. 93;6. 277;7. 104;8. 310;9. 124;10. V;11. GTG	1. 0.52237;2. 442;3. 1324;4. 470;5. 470;6. 1408;7. 481;8. 1441;9. 1252;10. R;11. CGC
ERS451417_01160	1717.62.peg.1171	NA	NA	NA	1	37	Cargentoratense_DSM44202,"Caurimucosum_ATCC700975","Cbelfantii_FRC0043","Ccallunae_DSM20147","Ccamporealensis_DSM44610","Cdeserti_GIMN1010","Cdiphtheriae_NCTC11397","Cdoosanense_DSM45436","Cefficiens_YS314","Cepidermidicanis_DSM45586","Cfalsenii_DSM44353","Cglutamicum_ATCC13032","Cglycinophilum_AJ3170","Chalotolerans_YIM70093","Chumireducens_DSM45392","Cimitans_DSM44264","Cjeikeium_K41","Ckroppen…	0.186392	0.186392	1.64759	0.186383	0.186383	1.64759	3074	1	1. 0.61262;2. 177;3. 529;4. 212;5. 212;6. 634;7. 258;8. 772;9. 394;10. V;11. GTT
ERS451417_02379	1717.62.peg.2410	NA	NA	NA	1	31	Cargentoratense_DSM44202,"Catypicum_R2070","Caurimucosum_ATCC700975","Cbelfantii_FRC0043","Ccallunae_DSM20147","Ccamporealensis_DSM44610","Cdeserti_GIMN1010","Cdiphtheriae_NCTC11397","Cdoosanense_DSM45436","Cefficiens_YS314","Cepidermidicanis_DSM45586","Cglutamicum_ATCC13032","Chalotolerans_YIM70093","Chumireducens_DSM45392","Cimitans_DSM44264","Ckutscheri_DSM20755","Cmarinum_DSM44953","Cmaris_DS…	0.16431	0.16431	1.89558	0.16431	0.16431	1.89558	2	2	1. 0.50588;2. 109;3. 325;4. 139;5. 121;6. 361;7. 132;8. 394;9. 262;10. K;11. AAG	1. 0.48931;2. 209;3. 625;4. 239;5. 221;6. 661;7. 232;8. 694;9. 562;10. E;11. GAG
ERS451417_01178	1717.62.peg.1187	NA	NA	NA	1	39	Cargentoratense_DSM44202,"Catypicum_R2070","Caurimucosum_ATCC700975","Cbelfantii_FRC0043","Ccallunae_DSM20147","Ccamporealensis_DSM44610","Cdeserti_GIMN1010","Cdiphtheriae_NCTC11397","Cdoosanense_DSM45436","Cefficiens_YS314","Cepidermidicanis_DSM45586","Cfalsenii_DSM44353","Cglutamicum_ATCC13032","Cglycinophilum_AJ3170","Chalotolerans_YIM70093","Chumireducens_DSM45392","Cimitans_DSM44264","Cjeike…	0.172291	0.172291	1.65519	0.172291	0.172291	1.65519	1026	1	1. 0.52403;2. 151;3. 451;4. 184;5. 184;6. 550;7. 273;8. 817;9. 319;10. G;11. GGT
ERS451417_00118	1717.62.peg.116	NA	NA	NA	1	11	Cbelfantii_FRC0043,"Cdiphtheriae_NCTC11397","Cdoosanense_DSM45436","Chalotolerans_YIM70093","Cmarinum_DSM44953","Cpseudotuberculosis_31","Cpseudotuberculosis_ATCC19410","Csilvaticum_KL0182","Ctestudinoris_DSM44614","Culcerans_NCTC7910","Cvitaeruminis_DSM20294"	0.571289	0.348565	1.74089	0.571289	0.348565	1.74089	3074	2	1. 0.65332;2. 36;3. 106;4. 49;5. 36;6. 106;7. 36;8. 106;9. 55;10. I;11. ATA	1. 0.7135;2. 79;3. 235;4. 92;5. 79;6. 235;7. 79;8. 235;9. 184;10. H;11. CAC
ERS451417_01872	1717.62.peg.1874	NA	NA	NA	1	38	Cargentoratense_DSM44202,"Catypicum_R2070","Caurimucosum_ATCC700975","Cbelfantii_FRC0043","Ccallunae_DSM20147","Ccamporealensis_DSM44610","Cdeserti_GIMN1010","Cdiphtheriae_NCTC11397","Cdoosanense_DSM45436","Cefficiens_YS314","Cepidermidicanis_DSM45586","Cfalsenii_DSM44353","Cglutamicum_ATCC13032","Cglycinophilum_AJ3170","Chalotolerans_YIM70093","Chumireducens_DSM45392","Cimitans_DSM44264","Cjeike…	0.0844821	0.0844821	7.37219	0.0844821	0.0844821	7.37219	258	0
ERS451417_00174	1717.62.peg.172	NA	NA	NA	1	7	Cdiphtheriae_NCTC11397,"Ckutscheri_DSM20755","Cpseudotuberculosis_31","Cpseudotuberculosis_ATCC19410","Csilvaticum_KL0182","Culcerans_NCTC12077","Culcerans_NCTC7910"	0.180388	0.16366	2.90599	0.180388	0.16366	2.90599	2	1	1. 0.64393;2. 260;3. 778;4. 271;5. 271;6. 811;7. 275;8. 823;9. 757;10. P;11. CCG
ERS451417_00946	1717.62.peg.953	NA	NA	NA	1	39	Cargentoratense_DSM44202,"Catypicum_R2070","Caurimucosum_ATCC700975","Cbelfantii_FRC0043","Ccallunae_DSM20147","Ccamporealensis_DSM44610","Cdeserti_GIMN1010","Cdiphtheriae_NCTC11397","Cdoosanense_DSM45436","Cefficiens_YS314","Cepidermidicanis_DSM45586","Cfalsenii_DSM44353","Cglutamicum_ATCC13032","Cglycinophilum_AJ3170","Chalotolerans_YIM70093","Chumireducens_DSM45392","Cimitans_DSM44264","Cjeike…	0.148584	0.148584	1.83161	0.148584	0.148584	1.83161	2	1	1. 0.42602;2. 262;3. 784;4. 268;5. 268;6. 802;7. 284;8. 850;9. 667;10. F;11. TTT
ERS451417_02370	1717.62.peg.2400	NA	NA	NA	1	8	Caurimucosum_ATCC700975,"Cbelfantii_FRC0043","Cdiphtheriae_NCTC11397","Cpseudotuberculosis_31","Cpseudotuberculosis_ATCC19410","Csilvaticum_KL0182","Culcerans_NCTC12077","Culcerans_NCTC7910"	0.182633	0.182633	2.49044	0.182633	0.182633	2.49044	2306	0
ERS451417_01693	1717.62.peg.1700	NA	NA	NA	1	9	Cbelfantii_FRC0043,"Cdiphtheriae_NCTC11397","Cefficiens_YS314","Cepidermidicanis_DSM45586","Cmustelae_DSM45274","Cpseudotuberculosis_ATCC19410","Csilvaticum_KL0182","Culcerans_NCTC7910","Cvitaeruminis_DSM20294"	0.384477	0.384477	2.31359	0.384477	0.384477	2.31359	2306	0
ERS451417_00980	1717.62.peg.990	NA	NA	NA	1	35	Cargentoratense_DSM44202,"Catypicum_R2070","Caurimucosum_ATCC700975","Cbelfantii_FRC0043","Ccallunae_DSM20147","Ccamporealensis_DSM44610","Cdeserti_GIMN1010","Cdiphtheriae_NCTC11397","Cdoosanense_DSM45436","Cefficiens_YS314","Cepidermidicanis_DSM45586","Cfalsenii_DSM44353","Cglutamicum_ATCC13032","Cglycinophilum_AJ3170","Chalotolerans_YIM70093","Chumireducens_DSM45392","Cjeikeium_K41","Ckroppenst…	0.156758	0.156758	1.63846	0.156758	0.156758	1.63846	2306	0
ERS451417_02034	1717.62.peg.2039	NA	NA	NA	1	38	Cargentoratense_DSM44202,"Catypicum_R2070","Caurimucosum_ATCC700975","Cbelfantii_FRC0043","Ccallunae_DSM20147","Ccamporealensis_DSM44610","Cdeserti_GIMN1010","Cdiphtheriae_NCTC11397","Cdoosanense_DSM45436","Cefficiens_YS314","Cepidermidicanis_DSM45586","Cfalsenii_DSM44353","Cglutamicum_ATCC13032","Cglycinophilum_AJ3170","Chalotolerans_YIM70093","Chumireducens_DSM45392","Cimitans_DSM44264","Cjeike…	0.0959048	0.0959048	1.99081	0.0958951	0.0958951	1.9908	2	1	1. 0.48066;2. 23;3. 67;4. 23;5. 23;6. 67;7. 23;8. 67;9. 67;10. A;11. GCA
ERS451417_02133	1717.62.peg.2153	NA	NA	NA	1	27	Catypicum_R2070,"Caurimucosum_ATCC700975","Cbelfantii_FRC0043","Ccamporealensis_DSM44610","Cdeserti_GIMN1010","Cdiphtheriae_NCTC11397","Cdoosanense_DSM45436","Cfalsenii_DSM44353","Cglutamicum_ATCC13032","Cglycinophilum_AJ3170","Chalotolerans_YIM70093","Chumireducens_DSM45392","Cimitans_DSM44264","Cjeikeium_K41","Clactis_RW25","Cmarinum_DSM44953","Cmaris_DSM45190","Cpseudotuberculosis_31","Cpseudo…	0.18856	0.18856	1.75973	0.18856	0.18856	1.75973	2	1	1. 0.71369;2. 352;3. 1054;4. 389;5. 358;6. 1072;7. 362;8. 1084;9. 994;10. I;11. ATC
ERS451417_01651	1717.62.peg.1658	NA	NA	NA	1	37	Cargentoratense_DSM44202,"Catypicum_R2070","Caurimucosum_ATCC700975","Cbelfantii_FRC0043","Ccallunae_DSM20147","Ccamporealensis_DSM44610","Cdeserti_GIMN1010","Cdiphtheriae_NCTC11397","Cdoosanense_DSM45436","Cepidermidicanis_DSM45586","Cfalsenii_DSM44353","Cglutamicum_ATCC13032","Cglycinophilum_AJ3170","Chalotolerans_YIM70093","Chumireducens_DSM45392","Cimitans_DSM44264","Cjeikeium_K41","Ckroppens…	0.178025	0.178025	1.56731	0.178025	0.178025	1.5673	2306	0
ERS451417_00313	1717.62.peg.314	NA	NA	NA	1	38	Catypicum_R2070,"Caurimucosum_ATCC700975","Cbelfantii_FRC0043","Ccallunae_DSM20147","Ccamporealensis_DSM44610","Cdeserti_GIMN1010","Cdiphtheriae_NCTC11397","Cdoosanense_DSM45436","Cefficiens_YS314","Cepidermidicanis_DSM45586","Cfalsenii_DSM44353","Cglutamicum_ATCC13032","Cglycinophilum_AJ3170","Chalotolerans_YIM70093","Chumireducens_DSM45392","Cimitans_DSM44264","Cjeikeium_K41","Ckroppenstedtii_D…	0.126792	0.126792	2.10058	0.126792	0.126792	2.10057	258	0
ERS451417_01883	1717.62.peg.1884	NA	NA	NA	1	35	Cargentoratense_DSM44202,"Catypicum_R2070","Caurimucosum_ATCC700975","Cbelfantii_FRC0043","Ccallunae_DSM20147","Ccamporealensis_DSM44610","Cdeserti_GIMN1010","Cdiphtheriae_NCTC11397","Cdoosanense_DSM45436","Cefficiens_YS314","Cepidermidicanis_DSM45586","Cfalsenii_DSM44353","Cglutamicum_ATCC13032","Chalotolerans_YIM70093","Chumireducens_DSM45392","Cimitans_DSM44264","Cjeikeium_K41","Ckroppenstedti…	0.160902	0.151203	1.87792	0.160902	0.151203	1.87792	2	5	1. 0.40392;2. 95;3. 283;4. 124;5. 124;6. 370;7. 124;8. 370;9. 253;10. I;11. ATT	1. 0.51554;2. 100;3. 298;4. 129;5. 129;6. 385;7. 129;8. 385;9. 268;10. V;11. GTG	1. 0.4819;2. 365;3. 1093;4. 406;5. 406;6. 1216;7. 426;8. 1276;9. 934;10. G;11. GGT	1. 0.40888;2. 390;3. 1168;4. 431;5. 431;6. 1291;7. 451;8. 1351;9. 1009;10. G;11. GGT	1. 0.51234;2. 435;3. 1303;4. 476;5. 476;6. 1426;7. 496;8. 1486;9. 1144;10. Y;11. TAC
ERS451417_01773	1717.62.peg.1775	NA	NA	NA	1	23	Cargentoratense_DSM44202,"Cbelfantii_FRC0043","Ccallunae_DSM20147","Ccamporealensis_DSM44610","Cdeserti_GIMN1010","Cdiphtheriae_NCTC11397","Cefficiens_YS314","Cglutamicum_ATCC13032","Chalotolerans_YIM70093","Cimitans_DSM44264","Cjeikeium_K41","Ckutscheri_DSM20755","Clactis_RW25","Cmarinum_DSM44953","Cpseudotuberculosis_ATCC19410","Csilvaticum_KL0182","Csimulans_PES1","Ctestudinoris_DSM44614","Cul…	0.16977	0.16977	1.95134	0.16978	0.16978	1.95134	2	2	1. 0.57737;2. 95;3. 283;4. 116;5. 106;6. 316;7. 117;8. 349;9. 256;10. E;11. GAG	1. 0.47447;2. 102;3. 304;4. 123;5. 113;6. 337;7. 124;8. 370;9. 277;10. D;11. GAT
ERS451417_01460	1717.62.peg.1470	NA	NA	NA	1	29	Caurimucosum_ATCC700975,"Cbelfantii_FRC0043","Ccallunae_DSM20147","Ccamporealensis_DSM44610","Cdeserti_GIMN1010","Cdiphtheriae_NCTC11397","Cdoosanense_DSM45436","Cefficiens_YS314","Cepidermidicanis_DSM45586","Cfalsenii_DSM44353","Chalotolerans_YIM70093","Chumireducens_DSM45392","Cimitans_DSM44264","Ckroppenstedtii_DSM44385","Ckutscheri_DSM20755","Clactis_RW25","Cmarinum_DSM44953","Cmaris_DSM45190…	0.225383	0.223344	1.49748	0.225383	0.223344	1.49748	3074	1	1. 0.46513;2. 18;3. 52;4. 28;5. 28;6. 82;7. 29;8. 85;9. 40;10. R;11. CGC
ERS451417_00789	1717.62.peg.796	NA	NA	NA	1	20	Catypicum_R2070,"Cbelfantii_FRC0043","Ccallunae_DSM20147","Cdeserti_GIMN1010","Cdiphtheriae_NCTC11397","Cdoosanense_DSM45436","Cefficiens_YS314","Cglutamicum_ATCC13032","Chalotolerans_YIM70093","Chumireducens_DSM45392","Ckutscheri_DSM20755","Cmarinum_DSM44953","Cmaris_DSM45190","Cmustelae_DSM45274","Crouxii_FRC0190","Csilvaticum_KL0182","Ctestudinoris_DSM44614","Culcerans_NCTC12077","Culcerans_NC…	0.326365	0.326365	1.50193	0.326365	0.326365	1.50193	2050	1	1. 0.54154;2. 220;3. 658;4. 645;5. 245;6. 733;7. 260;8. 778;9. 460;10. E;11. GAA
ERS451417_02124	1717.62.peg.2139	NA	NA	NA	1	7	Cbelfantii_FRC0043,"Cdiphtheriae_NCTC11397","Cpseudotuberculosis_31","Cpseudotuberculosis_ATCC19410","Csilvaticum_KL0182","Culcerans_NCTC12077","Culcerans_NCTC7910"	0.0836116	0.0836116	3.12085	0.0836116	0.0836116	3.12085	2	2	1. 0.48634;2. 238;3. 712;4. 656;5. 267;6. 799;7. 267;8. 799;9. 661;10. E;11. GAG	1. 0.44412;2. 280;3. 838;4. 726;5. 309;6. 925;7. 309;8. 925;9. 787;10. V;11. GTG
ERS451417_00942	1717.62.peg.949	NA	NA	NA	1	30	Cargentoratense_DSM44202,"Catypicum_R2070","Caurimucosum_ATCC700975","Cbelfantii_FRC0043","Ccamporealensis_DSM44610","Cdiphtheriae_NCTC11397","Cdoosanense_DSM45436","Cepidermidicanis_DSM45586","Cglycinophilum_AJ3170","Chalotolerans_YIM70093","Chumireducens_DSM45392","Cimitans_DSM44264","Ckroppenstedtii_DSM44385","Ckutscheri_DSM20755","Clactis_RW25","Cmarinum_DSM44953","Cmustelae_DSM45274","Cpseud…	0.122431	0.122431	1.76125	0.122431	0.122431	1.76125	258	0
ERS451417_00699	1717.62.peg.703	NA	NA	NA	1	25	Catypicum_R2070,"Caurimucosum_ATCC700975","Cbelfantii_FRC0043","Ccallunae_DSM20147","Ccamporealensis_DSM44610","Cdeserti_GIMN1010","Cdiphtheriae_NCTC11397","Cefficiens_YS314","Cepidermidicanis_DSM45586","Cglutamicum_ATCC13032","Cglycinophilum_AJ3170","Chalotolerans_YIM70093","Chumireducens_DSM45392","Cmarinum_DSM44953","Cmustelae_DSM45274","Cpseudotuberculosis_31","Cpseudotuberculosis_ATCC19410",…	0.127094	0.127094	1.67277	0.127084	0.127084	1.67277	2	1	1. 0.66592;2. 81;3. 241;4. 91;5. 85;6. 253;7. 95;8. 283;9. 148;10. A;11. GCA
ERS451417_01723	1717.62.peg.1726	NA	NA	NA	1	38	Cargentoratense_DSM44202,"Catypicum_R2070","Caurimucosum_ATCC700975","Cbelfantii_FRC0043","Ccallunae_DSM20147","Ccamporealensis_DSM44610","Cdeserti_GIMN1010","Cdiphtheriae_NCTC11397","Cdoosanense_DSM45436","Cefficiens_YS314","Cepidermidicanis_DSM45586","Cfalsenii_DSM44353","Cglutamicum_ATCC13032","Cglycinophilum_AJ3170","Chalotolerans_YIM70093","Chumireducens_DSM45392","Cimitans_DSM44264","Cjeike…	0.127942	0.127942	1.83807	0.127942	0.127942	1.83808	2	1	1. 0.60097;2. 250;3. 748;4. 273;5. 273;6. 817;7. 286;8. 856;9. 691;10. R;11. CGC
ERS451417_00452	1717.62.peg.456	NA	NA	NA	1	10	Cbelfantii_FRC0043,"Cdiphtheriae_NCTC11397","Cepidermidicanis_DSM45586","Cmustelae_DSM45274","Cpseudotuberculosis_31","Cpseudotuberculosis_ATCC19410","Crouxii_FRC0190","Csilvaticum_KL0182","Culcerans_NCTC12077","Culcerans_NCTC7910"	0.207826	0.207826	2.28941	0.207816	0.207816	2.28941	2	2	1. 0.60444;2. 149;3. 445;4. 187;5. 168;6. 502;7. 172;8. 514;9. 373;10. P;11. CCG	1. 0.58517;2. 224;3. 670;4. 286;5. 243;6. 727;7. 247;8. 739;9. 559;10. T;11. ACC
ERS451417_01706	1717.62.peg.1711	NA	NA	NA	1	22	Catypicum_R2070,"Caurimucosum_ATCC700975","Cbelfantii_FRC0043","Ccallunae_DSM20147","Cdeserti_GIMN1010","Cdiphtheriae_NCTC11397","Cefficiens_YS314","Cglutamicum_ATCC13032","Chalotolerans_YIM70093","Chumireducens_DSM45392","Cimitans_DSM44264","Ckroppenstedtii_DSM44385","Cmarinum_DSM44953","Cpseudotuberculosis_31","Cpseudotuberculosis_ATCC19410","Csilvaticum_KL0182","Csimulans_PES1","Csingulare_IBS…	0.116425	0.116425	1.89754	0.116425	0.116425	1.89754	258	0
ERS451417_01046	1717.62.peg.1056	NA	NA	NA	1	39	Cargentoratense_DSM44202,"Catypicum_R2070","Caurimucosum_ATCC700975","Cbelfantii_FRC0043","Ccallunae_DSM20147","Ccamporealensis_DSM44610","Cdeserti_GIMN1010","Cdiphtheriae_NCTC11397","Cdoosanense_DSM45436","Cefficiens_YS314","Cepidermidicanis_DSM45586","Cfalsenii_DSM44353","Cglutamicum_ATCC13032","Cglycinophilum_AJ3170","Chalotolerans_YIM70093","Chumireducens_DSM45392","Cimitans_DSM44264","Cjeike…	0.21421	0.209132	1.70027	0.21421	0.209132	1.70027	3074	1	1. 0.70983;2. 285;3. 853;4. 334;5. 334;6. 1000;7. 413;8. 1237;9. 562;10. A;11. GCG
ERS451417_00962	1717.62.peg.969	NA	NA	NA	1	39	Cargentoratense_DSM44202,"Catypicum_R2070","Caurimucosum_ATCC700975","Cbelfantii_FRC0043","Ccallunae_DSM20147","Ccamporealensis_DSM44610","Cdeserti_GIMN1010","Cdiphtheriae_NCTC11397","Cdoosanense_DSM45436","Cefficiens_YS314","Cepidermidicanis_DSM45586","Cfalsenii_DSM44353","Cglutamicum_ATCC13032","Cglycinophilum_AJ3170","Chalotolerans_YIM70093","Chumireducens_DSM45392","Cimitans_DSM44264","Cjeike…	0.0783787	0.0783787	2.05641	0.0783787	0.0783787	2.05641	258	0
ERS451417_01760	1717.62.peg.1763	NA	NA	NA	1	29	Cargentoratense_DSM44202,"Caurimucosum_ATCC700975","Cbelfantii_FRC0043","Ccallunae_DSM20147","Ccamporealensis_DSM44610","Cdeserti_GIMN1010","Cdiphtheriae_NCTC11397","Cdoosanense_DSM45436","Cefficiens_YS314","Cepidermidicanis_DSM45586","Cglutamicum_ATCC13032","Chalotolerans_YIM70093","Chumireducens_DSM45392","Cimitans_DSM44264","Ckutscheri_DSM20755","Cmarinum_DSM44953","Cmaris_DSM45190","Cmustelae…	0.0946561	0.0946561	1.69553	0.0946561	0.0946561	1.69553	3074	2	1. 0.48793;2. 74;3. 220;4. 112;5. 91;6. 271;7. 127;8. 379;9. 133;10. V;11. GTC	1. 0.47576;2. 124;3. 370;4. 174;5. 142;6. 424;7. 183;8. 547;9. 256;10. T;11. ACC
ERS451417_00483	1717.62.peg.486	NA	NA	NA	1	39	Cargentoratense_DSM44202,"Catypicum_R2070","Caurimucosum_ATCC700975","Cbelfantii_FRC0043","Ccallunae_DSM20147","Ccamporealensis_DSM44610","Cdeserti_GIMN1010","Cdiphtheriae_NCTC11397","Cdoosanense_DSM45436","Cefficiens_YS314","Cepidermidicanis_DSM45586","Cfalsenii_DSM44353","Cglutamicum_ATCC13032","Cglycinophilum_AJ3170","Chalotolerans_YIM70093","Chumireducens_DSM45392","Cimitans_DSM44264","Cjeike…	0.094854	0.094854	1.99015	0.0948443	0.0948443	1.99015	258	0
ERS451417_01492	1717.62.peg.1500	NA	NA	NA	1	38	Cargentoratense_DSM44202,"Catypicum_R2070","Caurimucosum_ATCC700975","Cbelfantii_FRC0043","Ccallunae_DSM20147","Ccamporealensis_DSM44610","Cdeserti_GIMN1010","Cdiphtheriae_NCTC11397","Cdoosanense_DSM45436","Cefficiens_YS314","Cepidermidicanis_DSM45586","Cfalsenii_DSM44353","Cglutamicum_ATCC13032","Cglycinophilum_AJ3170","Chalotolerans_YIM70093","Chumireducens_DSM45392","Cimitans_DSM44264","Cjeike…	0.140901	0.140892	1.813	0.140892	0.140892	1.81301	2	6	1. 0.53492;2. 389;3. 1165;4. 522;5. 522;6. 1564;7. 654;8. 1960;9. 1006;10. I;11. ATC	1. 0.57142;2. 515;3. 1543;4. 648;5. 648;6. 1942;7. 780;8. 2338;9. 1384;10. P;11. CCC	1. 0.49873;2. 620;3. 1858;4. 755;5. 755;6. 2263;7. 887;8. 2659;9. 1699;10. V;11. GTG	1. 0.49771;2. 633;3. 1897;4. 768;5. 768;6. 2302;7. 900;8. 2698;9. 1738;10. T;11. ACC	1. 0.53892;2. 681;3. 2041;4. 816;5. 816;6. 2446;7. 948;8. 2842;9. 1882;10. V;11. GTC	1. 0.46401;2. 727;3. 2179;4. 862;5. 862;6. 2584;7. 994;8. 2980;9. 2020;10. V;11. GTC
ERS451417_01461	1717.62.peg.1471	NA	NA	NA	1	37	Cargentoratense_DSM44202,"Catypicum_R2070","Caurimucosum_ATCC700975","Cbelfantii_FRC0043","Ccallunae_DSM20147","Ccamporealensis_DSM44610","Cdeserti_GIMN1010","Cdiphtheriae_NCTC11397","Cdoosanense_DSM45436","Cefficiens_YS314","Cepidermidicanis_DSM45586","Cfalsenii_DSM44353","Cglutamicum_ATCC13032","Cglycinophilum_AJ3170","Chalotolerans_YIM70093","Chumireducens_DSM45392","Cimitans_DSM44264","Ckropp…	0.153172	0.153172	1.87181	0.153172	0.153172	1.87181	258	0
ERS451417_00015	1717.62.peg.15	NA	NA	NA	1	7	Cdiphtheriae_NCTC11397,"Cpseudotuberculosis_31","Cpseudotuberculosis_ATCC19410","Crouxii_FRC0190","Csilvaticum_KL0182","Culcerans_NCTC12077","Culcerans_NCTC7910"	0.285667	0.247788	4.73924	0.285667	0.247788	4.73924	3074	2	1. 0.5757;2. 66;3. 196;4. 880;5. 108;6. 322;7. 111;8. 331;9. 127;10. D;11. GAC	1. 0.43017;2. 127;3. 379;4. 1021;5. 169;6. 505;7. 172;8. 514;9. 310;10. V;11. GTA
ERS451417_01162	1717.62.peg.1173	NA	NA	NA	1	37	Cargentoratense_DSM44202,"Catypicum_R2070","Caurimucosum_ATCC700975","Cbelfantii_FRC0043","Ccallunae_DSM20147","Ccamporealensis_DSM44610","Cdeserti_GIMN1010","Cdiphtheriae_NCTC11397","Cdoosanense_DSM45436","Cefficiens_YS314","Cepidermidicanis_DSM45586","Cfalsenii_DSM44353","Cglutamicum_ATCC13032","Cglycinophilum_AJ3170","Chalotolerans_YIM70093","Chumireducens_DSM45392","Cimitans_DSM44264","Cjeike…	0.121344	0.121344	1.94936	0.121344	0.121344	1.94936	1282	0
ERS451417_01990	1717.62.peg.1991	NA	NA	NA	1	7	Cbelfantii_FRC0043,"Cdiphtheriae_NCTC11397","Cpseudotuberculosis_ATCC19410","Csilvaticum_KL0182","Culcerans_NCTC12077","Culcerans_NCTC7910","Cvitaeruminis_DSM20294"	0.24758	0.24758	3.145	0.24758	0.24758	3.145	258	0
ERS451417_01856	1717.62.peg.1858	NA	NA	NA	1	33	Cargentoratense_DSM44202,"Catypicum_R2070","Caurimucosum_ATCC700975","Cbelfantii_FRC0043","Ccallunae_DSM20147","Ccamporealensis_DSM44610","Cdeserti_GIMN1010","Cdiphtheriae_NCTC11397","Cdoosanense_DSM45436","Cefficiens_YS314","Cepidermidicanis_DSM45586","Cfalsenii_DSM44353","Cglutamicum_ATCC13032","Chalotolerans_YIM70093","Chumireducens_DSM45392","Cimitans_DSM44264","Cjeikeium_K41","Ckroppenstedti…	0.104658	0.104658	1.27093	0.104658	0.104658	1.27093	3074	1	1. 0.42738;2. 134;3. 400;4. 135;5. 135;6. 403;7. 135;8. 403;9. 340;10. V;11. GTG
ERS451417_00487	1717.62.peg.490	NA	NA	NA	1	17	Cbelfantii_FRC0043,"Ccallunae_DSM20147","Cdeserti_GIMN1010","Cdiphtheriae_NCTC11397","Cglutamicum_ATCC13032","Chalotolerans_YIM70093","Chumireducens_DSM45392","Cmarinum_DSM44953","Cmaris_DSM45190","Cpseudotuberculosis_31","Cpseudotuberculosis_ATCC19410","Crouxii_FRC0190","Csilvaticum_KL0182","Ctestudinoris_DSM44614","Culcerans_NCTC12077","Culcerans_NCTC7910","Cvitaeruminis_DSM20294"	0.312686	0.312686	2.44785	0.312686	0.312686	2.44785	2	1	1. 0.48838;2. 27;3. 79;4. 49;5. 28;6. 82;7. 28;8. 82;9. 58;10. Y;11. TAC
ERS451417_00943	1717.62.peg.950	NA	NA	NA	1	14	Catypicum_R2070,"Cbelfantii_FRC0043","Cdiphtheriae_NCTC11397","Cepidermidicanis_DSM45586","Ckutscheri_DSM20755","Clactis_RW25","Cpseudotuberculosis_31","Cpseudotuberculosis_ATCC19410","Crouxii_FRC0190","Csilvaticum_KL0182","Culcerans_NCTC12077","Culcerans_NCTC7910","Cuterequi_DSM45634","Cvitaeruminis_DSM20294"	0.147569	0.147569	1.95955	0.147569	0.147569	1.95955	2	1	1. 0.52296;2. 334;3. 1000;4. 360;5. 360;6. 1078;7. 399;8. 1195;9. 832;10. G;11. GGA
ERS451417_00397	1717.62.peg.397	NA	NA	NA	1	39	Cargentoratense_DSM44202,"Catypicum_R2070","Caurimucosum_ATCC700975","Cbelfantii_FRC0043","Ccallunae_DSM20147","Ccamporealensis_DSM44610","Cdeserti_GIMN1010","Cdiphtheriae_NCTC11397","Cdoosanense_DSM45436","Cefficiens_YS314","Cepidermidicanis_DSM45586","Cfalsenii_DSM44353","Cglutamicum_ATCC13032","Cglycinophilum_AJ3170","Chalotolerans_YIM70093","Chumireducens_DSM45392","Cimitans_DSM44264","Cjeike…	0.263305	0.158204	1.6428	0.263305	0.158204	1.6428	2	1	1. 0.79771;2. 153;3. 457;4. 153;5. 153;6. 457;7. 153;8. 457;9. 454;10. R;11. CGC
ERS451417_01350	1717.62.peg.1358	NA	NA	NA	1	38	Cargentoratense_DSM44202,"Catypicum_R2070","Caurimucosum_ATCC700975","Cbelfantii_FRC0043","Ccallunae_DSM20147","Ccamporealensis_DSM44610","Cdeserti_GIMN1010","Cdiphtheriae_NCTC11397","Cdoosanense_DSM45436","Cefficiens_YS314","Cepidermidicanis_DSM45586","Cfalsenii_DSM44353","Cglutamicum_ATCC13032","Cglycinophilum_AJ3170","Chalotolerans_YIM70093","Chumireducens_DSM45392","Cimitans_DSM44264","Cjeike…	0.170811	0.170811	1.59839	0.170811	0.170811	1.59839	2	1	1. 0.45494;2. 696;3. 2086;4. 728;5. 728;6. 2182;7. 736;8. 2206;9. 1891;10. S;11. TCT
ERS451417_01202	1717.62.peg.1210	NA	NA	NA	1	39	Cargentoratense_DSM44202,"Catypicum_R2070","Caurimucosum_ATCC700975","Cbelfantii_FRC0043","Ccallunae_DSM20147","Ccamporealensis_DSM44610","Cdeserti_GIMN1010","Cdiphtheriae_NCTC11397","Cdoosanense_DSM45436","Cefficiens_YS314","Cepidermidicanis_DSM45586","Cfalsenii_DSM44353","Cglutamicum_ATCC13032","Cglycinophilum_AJ3170","Chalotolerans_YIM70093","Chumireducens_DSM45392","Cimitans_DSM44264","Cjeike…	0.149859	0.149859	1.58791	0.149859	0.149859	1.5879	3074	3	1. 0.41498;2. 237;3. 709;4. 278;5. 278;6. 832;7. 299;8. 895;9. 295;10. I;11. ATT	1. 0.47502;2. 392;3. 1174;4. 473;5. 473;6. 1417;7. 529;8. 1585;9. 739;10. P;11. CCG	1. 0.49461;2. 588;3. 1762;4. 673;5. 673;6. 2017;7. 729;8. 2185;9. 1297;10. G;11. GGG
ERS451417_00266	1717.62.peg.260	NA	NA	NA	1	3	Cdiphtheriae_NCTC11397,"Crouxii_FRC0190","Csilvaticum_KL0182"	0.251788	0.186612	2.33293	0.275218	0.268678	2.4232	6530	0
ERS451417_00542	1717.62.peg.546	NA	NA	NA	1	38	Cargentoratense_DSM44202,"Catypicum_R2070","Caurimucosum_ATCC700975","Cbelfantii_FRC0043","Ccallunae_DSM20147","Ccamporealensis_DSM44610","Cdeserti_GIMN1010","Cdiphtheriae_NCTC11397","Cdoosanense_DSM45436","Cefficiens_YS314","Cepidermidicanis_DSM45586","Cfalsenii_DSM44353","Cglutamicum_ATCC13032","Chalotolerans_YIM70093","Chumireducens_DSM45392","Cimitans_DSM44264","Cjeikeium_K41","Ckroppenstedti…	0.302889	0.302889	1.59949	0.302889	0.302889	1.59949	3330	0
ERS451417_01317	1717.62.peg.1325	NA	NA	NA	1	36	Catypicum_R2070,"Caurimucosum_ATCC700975","Cbelfantii_FRC0043","Ccallunae_DSM20147","Ccamporealensis_DSM44610","Cdeserti_GIMN1010","Cdiphtheriae_NCTC11397","Cdoosanense_DSM45436","Cefficiens_YS314","Cepidermidicanis_DSM45586","Cfalsenii_DSM44353","Cglutamicum_ATCC13032","Cglycinophilum_AJ3170","Chalotolerans_YIM70093","Chumireducens_DSM45392","Cimitans_DSM44264","Cjeikeium_K41","Ckroppenstedtii_D…	0.233101	0.233101	1.85645	0.233101	0.233101	1.85645	1026	2	1. 0.53226;2. 154;3. 460;4. 163;5. 163;6. 487;7. 247;8. 739;9. 349;10. V;11. GTG	1. 0.55155;2. 212;3. 634;4. 221;5. 221;6. 661;7. 305;8. 913;9. 523;10. D;11. GAT
ERS451417_01573	1717.62.peg.1582	NA	NA	NA	1	38	Cargentoratense_DSM44202,"Catypicum_R2070","Caurimucosum_ATCC700975","Cbelfantii_FRC0043","Ccallunae_DSM20147","Ccamporealensis_DSM44610","Cdeserti_GIMN1010","Cdiphtheriae_NCTC11397","Cdoosanense_DSM45436","Cefficiens_YS314","Cepidermidicanis_DSM45586","Cfalsenii_DSM44353","Cglutamicum_ATCC13032","Cglycinophilum_AJ3170","Chalotolerans_YIM70093","Chumireducens_DSM45392","Cimitans_DSM44264","Cjeike…	0.23656	0.23656	1.58785	0.23656	0.23656	1.58785	3074	4	1. 0.42846;2. 76;3. 226;4. 88;5. 88;6. 262;7. 189;8. 565;9. 115;10. G;11. GGA	1. 0.49629;2. 214;3. 640;4. 231;5. 231;6. 691;7. 355;8. 1063;9. 463;10. E;11. GAG	1. 0.40558;2. 377;3. 1129;4. 394;5. 394;6. 1180;7. 518;8. 1552;9. 952;10. V;11. GTC	1. 0.43086;2. 425;3. 1273;4. 442;5. 442;6. 1324;7. 570;8. 1708;9. 1030;10. V;11. GTA
ERS451417_02054	1717.62.peg.2066	NA	NA	NA	1	10	Cbelfantii_FRC0043,"Cdiphtheriae_NCTC11397","Cepidermidicanis_DSM45586","Cmustelae_DSM45274","Cpseudotuberculosis_31","Cpseudotuberculosis_ATCC19410","Csilvaticum_KL0182","Culcerans_NCTC12077","Culcerans_NCTC7910","Cvitaeruminis_DSM20294"	0.0654106	0.0654106	2.26801	0.0654106	0.0654106	2.26801	2	2	1. 0.40401;2. 210;3. 628;4. 340;5. 263;6. 787;7. 266;8. 796;9. 469;10. V;11. GTG	1. 0.41091;2. 334;3. 1000;4. 483;5. 395;6. 1183;7. 403;8. 1207;9. 817;10. A;11. GCC
ERS451417_00858	1717.62.peg.863	NA	NA	NA	1	35	Cargentoratense_DSM44202,"Catypicum_R2070","Caurimucosum_ATCC700975","Cbelfantii_FRC0043","Ccallunae_DSM20147","Ccamporealensis_DSM44610","Cdeserti_GIMN1010","Cdiphtheriae_NCTC11397","Cdoosanense_DSM45436","Cefficiens_YS314","Cepidermidicanis_DSM45586","Cfalsenii_DSM44353","Cglutamicum_ATCC13032","Chalotolerans_YIM70093","Chumireducens_DSM45392","Cimitans_DSM44264","Ckroppenstedtii_DSM44385","Cku…	0.0884933	0.0884933	1.60867	0.0884933	0.0884933	1.60867	2	2	1. 0.54126;2. 59;3. 175;4. 92;5. 92;6. 274;7. 112;8. 334;9. 118;10. P;11. CCG	1. 0.48879;2. 226;3. 676;4. 268;5. 268;6. 802;7. 290;8. 868;9. 598;10. L;11. TTG
ERS451417_00772	1717.62.peg.777	NA	NA	NA	1	11	Cbelfantii_FRC0043,"Cdiphtheriae_NCTC11397","Cefficiens_YS314","Cmustelae_DSM45274","Cpseudotuberculosis_31","Cpseudotuberculosis_ATCC19410","Crouxii_FRC0190","Csilvaticum_KL0182","Culcerans_NCTC12077","Culcerans_NCTC7910","Cvitaeruminis_DSM20294"	0.165163	0.165163	2.58456	0.165163	0.165163	2.58454	2	1	1. 0.58235;2. 52;3. 154;4. 60;5. 57;6. 169;7. 57;8. 169;9. 133;10. A;11. GCG
ERS451417_01308	1717.62.peg.1316	NA	NA	NA	1	38	Cargentoratense_DSM44202,"Catypicum_R2070","Caurimucosum_ATCC700975","Cbelfantii_FRC0043","Ccallunae_DSM20147","Ccamporealensis_DSM44610","Cdeserti_GIMN1010","Cdiphtheriae_NCTC11397","Cdoosanense_DSM45436","Cefficiens_YS314","Cepidermidicanis_DSM45586","Cfalsenii_DSM44353","Cglutamicum_ATCC13032","Cglycinophilum_AJ3170","Chalotolerans_YIM70093","Chumireducens_DSM45392","Cimitans_DSM44264","Cjeike…	0.148969	0.148969	1.5906	0.148969	0.148969	1.5906	258	0
ERS451417_02371	1717.62.peg.2401	NA	NA	NA	1	33	Cargentoratense_DSM44202,"Catypicum_R2070","Caurimucosum_ATCC700975","Cbelfantii_FRC0043","Ccallunae_DSM20147","Ccamporealensis_DSM44610","Cdeserti_GIMN1010","Cdiphtheriae_NCTC11397","Cdoosanense_DSM45436","Cefficiens_YS314","Cepidermidicanis_DSM45586","Cglutamicum_ATCC13032","Chalotolerans_YIM70093","Chumireducens_DSM45392","Cimitans_DSM44264","Ckutscheri_DSM20755","Clactis_RW25","Cmarinum_DSM44…	0.147022	0.147022	1.7262	0.147022	0.147022	1.7262	2	2	1. 0.43804;2. 153;3. 457;4. 159;5. 159;6. 475;7. 162;8. 484;9. 340;10. D;11. GAT	1. 0.40461;2. 291;3. 871;4. 297;5. 297;6. 889;7. 300;8. 898;9. 754;10. C;11. TGC
ERS451417_01988	1717.62.peg.1989	NA	NA	NA	1	14	Caurimucosum_ATCC700975,"Cbelfantii_FRC0043","Ccamporealensis_DSM44610","Cdiphtheriae_NCTC11397","Cimitans_DSM44264","Cmustelae_DSM45274","CriegeliiPUDD83A45","Csilvaticum_KL0182","Csimulans_PES1","Csingulare_IBSB52218","Culcerans_NCTC12077","Culcerans_NCTC7910","Cureicelerivorans_IMMIBRIV2301","Cvitaeruminis_DSM20294"	0.30656	0.30656	1.88688	0.30656	0.30656	1.88688	258	0
ERS451417_01334	1717.62.peg.1342	NA	NA	NA	1	38	Cargentoratense_DSM44202,"Catypicum_R2070","Caurimucosum_ATCC700975","Cbelfantii_FRC0043","Ccallunae_DSM20147","Ccamporealensis_DSM44610","Cdeserti_GIMN1010","Cdiphtheriae_NCTC11397","Cdoosanense_DSM45436","Cefficiens_YS314","Cepidermidicanis_DSM45586","Cfalsenii_DSM44353","Cglutamicum_ATCC13032","Cglycinophilum_AJ3170","Chalotolerans_YIM70093","Chumireducens_DSM45392","Cimitans_DSM44264","Cjeike…	0.149509	0.149509	1.5765	0.149509	0.149509	1.5765	258	0
ERS451417_01803	1717.62.peg.1809	NA	NA	NA	1	38	Cargentoratense_DSM44202,"Catypicum_R2070","Caurimucosum_ATCC700975","Cbelfantii_FRC0043","Ccallunae_DSM20147","Ccamporealensis_DSM44610","Cdeserti_GIMN1010","Cdiphtheriae_NCTC11397","Cdoosanense_DSM45436","Cefficiens_YS314","Cepidermidicanis_DSM45586","Cfalsenii_DSM44353","Cglutamicum_ATCC13032","Cglycinophilum_AJ3170","Chalotolerans_YIM70093","Chumireducens_DSM45392","Cimitans_DSM44264","Cjeike…	0.178795	0.178795	1.80236	0.178795	0.178795	1.80236	2	2	1. 0.47702;2. 105;3. 313;4. 118;5. 118;6. 352;7. 138;8. 412;9. 280;10. A;11. GCA	1. 0.50689;2. 303;3. 907;4. 325;5. 325;6. 973;7. 347;8. 1039;9. 781;10. Q;11. CAG
ERS451417_00387	1717.62.peg.387	NA	NA	NA	1	11	Cbelfantii_FRC0043,"Cdiphtheriae_NCTC11397","Cepidermidicanis_DSM45586","Cmarinum_DSM44953","Cpseudotuberculosis_31","Cpseudotuberculosis_ATCC19410","Crouxii_FRC0190","Csilvaticum_KL0182","Ctestudinoris_DSM44614","Culcerans_NCTC12077","Culcerans_NCTC7910"	0.284245	0.284245	1.72998	0.284245	0.284245	1.72998	1282	0
ERS451417_00470	1717.62.peg.474	NA	NA	NA	1	8	Cbelfantii_FRC0043,"Cdiphtheriae_NCTC11397","Cpseudotuberculosis_31","Cpseudotuberculosis_ATCC19410","Crouxii_FRC0190","Csilvaticum_KL0182","Culcerans_NCTC12077","Culcerans_NCTC7910"	0.163821	0.163821	3.00933	0.163821	0.163821	3.00932	2	3	1. 0.49074;2. 35;3. 103;4. 41;5. 37;6. 109;7. 37;8. 109;9. 103;10. H;11. CAT	1. 0.49901;2. 175;3. 523;4. 188;5. 181;6. 541;7. 183;8. 547;9. 499;10. L;11. TTG	1. 0.47643;2. 178;3. 532;4. 191;5. 184;6. 550;7. 186;8. 556;9. 508;10. S;11. TCG
ERS451417_01324	1717.62.peg.1332	NA	NA	NA	1	37	Cargentoratense_DSM44202,"Catypicum_R2070","Caurimucosum_ATCC700975","Cbelfantii_FRC0043","Ccallunae_DSM20147","Ccamporealensis_DSM44610","Cdeserti_GIMN1010","Cdiphtheriae_NCTC11397","Cdoosanense_DSM45436","Cefficiens_YS314","Cepidermidicanis_DSM45586","Cfalsenii_DSM44353","Cglutamicum_ATCC13032","Cglycinophilum_AJ3170","Chalotolerans_YIM70093","Chumireducens_DSM45392","Cimitans_DSM44264","Cjeike…	0.207663	0.207663	1.77866	0.207663	0.207663	1.77866	3074	3	1. 0.57219;2. 178;3. 532;4. 232;5. 210;6. 628;7. 278;8. 832;9. 340;10. I;11. ATT	1. 0.60414;2. 202;3. 604;4. 257;5. 235;6. 703;7. 303;8. 907;9. 412;10. V;11. GTA	1. 0.56511;2. 430;3. 1288;4. 509;5. 487;6. 1459;7. 606;8. 1816;9. 949;10. R;11. CGT
ERS451417_00075	1717.62.peg.72	NA	NA	NA	1	10	Cbelfantii_FRC0043,"Cdiphtheriae_NCTC11397","Cepidermidicanis_DSM45586","Clactis_RW25","Cpseudotuberculosis_31","Cpseudotuberculosis_ATCC19410","Crouxii_FRC0190","Csilvaticum_KL0182","Culcerans_NCTC12077","Culcerans_NCTC7910"	0.0931251	0.0931251	3.76123	0.0931251	0.0931251	3.76122	258	0
ERS451417_01645	1717.62.peg.1652	NA	NA	NA	1	20	Cargentoratense_DSM44202,"Catypicum_R2070","Cbelfantii_FRC0043","Ccallunae_DSM20147","Cdeserti_GIMN1010","Cdiphtheriae_NCTC11397","Cefficiens_YS314","Cglutamicum_ATCC13032","Chalotolerans_YIM70093","Chumireducens_DSM45392","Cimitans_DSM44264","Ckutscheri_DSM20755","Cmarinum_DSM44953","Cmaris_DSM45190","Cmustelae_DSM45274","Cpseudotuberculosis_ATCC19410","Csilvaticum_KL0182","Ctestudinoris_DSM4461…	0.242999	0.242999	1.52895	0.242999	0.242999	1.52895	2306	0
ERS451417_01152	1717.62.peg.1163	NA	NA	NA	1	39	Cargentoratense_DSM44202,"Catypicum_R2070","Caurimucosum_ATCC700975","Cbelfantii_FRC0043","Ccallunae_DSM20147","Ccamporealensis_DSM44610","Cdeserti_GIMN1010","Cdiphtheriae_NCTC11397","Cdoosanense_DSM45436","Cefficiens_YS314","Cepidermidicanis_DSM45586","Cfalsenii_DSM44353","Cglutamicum_ATCC13032","Cglycinophilum_AJ3170","Chalotolerans_YIM70093","Chumireducens_DSM45392","Cimitans_DSM44264","Cjeike…	0.113391	0.113391	1.56979	0.113391	0.113391	1.56979	2	5	1. 0.53368;2. 196;3. 586;4. 225;5. 225;6. 673;7. 236;8. 706;9. 568;10. Q;11. CAG	1. 0.54525;2. 292;3. 874;4. 321;5. 321;6. 961;7. 332;8. 994;9. 817;10. T;11. ACA	1. 0.42498;2. 296;3. 886;4. 325;5. 325;6. 973;7. 336;8. 1006;9. 829;10. T;11. ACC	1. 0.49141;2. 308;3. 922;4. 337;5. 337;6. 1009;7. 348;8. 1042;9. 865;10. L;11. TTG	1. 0.59493;2. 844;3. 2530;4. 877;5. 877;6. 2629;7. 892;8. 2674;9. 2440;10. A;11. GCA
ERS451417_00991	1717.62.peg.1002	NA	NA	NA	1	28	Cargentoratense_DSM44202,"Cbelfantii_FRC0043","Cdeserti_GIMN1010","Cdiphtheriae_NCTC11397","Cefficiens_YS314","Cepidermidicanis_DSM45586","Cfalsenii_DSM44353","Cglutamicum_ATCC13032","Cglycinophilum_AJ3170","Chalotolerans_YIM70093","Chumireducens_DSM45392","Cjeikeium_K41","Ckroppenstedtii_DSM44385","Ckutscheri_DSM20755","Cmarinum_DSM44953","Cmaris_DSM45190","Cmustelae_DSM45274","Cpseudotuberculos…	0.188286	0.188286	1.70293	0.188286	0.188286	1.70292	3330	0
ERS451417_01449	1717.62.peg.1456	NA	NA	NA	1	35	Cargentoratense_DSM44202,"Catypicum_R2070","Caurimucosum_ATCC700975","Cbelfantii_FRC0043","Ccallunae_DSM20147","Ccamporealensis_DSM44610","Cdeserti_GIMN1010","Cdiphtheriae_NCTC11397","Cdoosanense_DSM45436","Cefficiens_YS314","Cepidermidicanis_DSM45586","Cfalsenii_DSM44353","Cglutamicum_ATCC13032","Cglycinophilum_AJ3170","Chalotolerans_YIM70093","Chumireducens_DSM45392","Cimitans_DSM44264","Cjeike…	0.0800615	0.0800615	1.58445	0.0800615	0.0800615	1.58446	3330	0
ERS451417_00139	1717.62.peg.138	NA	NA	NA	1	9	Cbelfantii_FRC0043,"Cdiphtheriae_NCTC11397","Cpseudotuberculosis_31","Cpseudotuberculosis_ATCC19410","Crouxii_FRC0190","Csilvaticum_KL0182","Culcerans_NCTC12077","Culcerans_NCTC7910","Cvitaeruminis_DSM20294"	0.121283	0.0883107	2.62416	0.121283	0.0883107	2.62416	2050	3	1. 0.44307;2. 193;3. 577;4. 221;5. 208;6. 622;7. 229;8. 685;9. 262;10. A;11. GCT	1. 0.50201;2. 281;3. 841;4. 312;5. 296;6. 886;7. 317;8. 949;9. 526;10. F;11. TTC	1. 0.51571;2. 289;3. 865;4. 320;5. 304;6. 910;7. 325;8. 973;9. 550;10. Q;11. CAG
ERS451417_01665	1717.62.peg.1672	NA	NA	NA	1	38	Cargentoratense_DSM44202,"Catypicum_R2070","Caurimucosum_ATCC700975","Cbelfantii_FRC0043","Ccallunae_DSM20147","Ccamporealensis_DSM44610","Cdeserti_GIMN1010","Cdiphtheriae_NCTC11397","Cdoosanense_DSM45436","Cefficiens_YS314","Cepidermidicanis_DSM45586","Cfalsenii_DSM44353","Cglutamicum_ATCC13032","Cglycinophilum_AJ3170","Chalotolerans_YIM70093","Chumireducens_DSM45392","Cimitans_DSM44264","Cjeike…	0.164274	0.106819	1.81719	0.164284	0.106819	1.81719	2	2	1. 0.70623;2. 199;3. 595;4. 216;5. 216;6. 646;7. 222;8. 664;9. 589;10. R;11. CGC	1. 0.70368;2. 274;3. 820;4. 291;5. 291;6. 871;7. 297;8. 889;9. 811;10. V;11. GTT
ERS451417_00588	1717.62.peg.592	NA	NA	NA	1	31	Cargentoratense_DSM44202,"Catypicum_R2070","Caurimucosum_ATCC700975","Cbelfantii_FRC0043","Ccallunae_DSM20147","Ccamporealensis_DSM44610","Cdeserti_GIMN1010","Cdiphtheriae_NCTC11397","Cdoosanense_DSM45436","Cefficiens_YS314","Cglutamicum_ATCC13032","Chalotolerans_YIM70093","Chumireducens_DSM45392","Cimitans_DSM44264","Ckutscheri_DSM20755","Cmarinum_DSM44953","Cmaris_DSM45190","Cmustelae_DSM45274"…	0.30493	0.30493	1.63682	0.30493	0.30493	1.63682	1282	0
ERS451417_00643	1717.62.peg.647	NA	NA	NA	1	19	Cargentoratense_DSM44202,"Caurimucosum_ATCC700975","Cbelfantii_FRC0043","Cdiphtheriae_NCTC11397","Cepidermidicanis_DSM45586","Chalotolerans_YIM70093","Chumireducens_DSM45392","Ckutscheri_DSM20755","Cmustelae_DSM45274","Cpseudotuberculosis_31","Cpseudotuberculosis_ATCC19410","Crouxii_FRC0190","Csilvaticum_KL0182","Csimulans_PES1","Csingulare_IBSB52218","Ctestudinoris_DSM44614","Culcerans_NCTC12077…	0.124724	0.0744033	1.51845	0.124724	0.0744033	1.51845	2	3	1. 0.46013;2. 78;3. 232;4. 130;5. 103;6. 307;7. 111;8. 331;9. 172;10. K;11. AAG	1. 0.46605;2. 89;3. 265;4. 141;5. 114;6. 340;7. 122;8. 364;9. 205;10. G;11. GGC	1. 0.53812;2. 99;3. 295;4. 156;5. 124;6. 370;7. 132;8. 394;9. 235;10. H;11. CAC
ERS451417_00598	1717.62.peg.602	NA	NA	NA	1	12	Cdiphtheriae_NCTC11397,"Chalotolerans_YIM70093","Chumireducens_DSM45392","Cmarinum_DSM44953","Cpseudotuberculosis_31","Cpseudotuberculosis_ATCC19410","Crouxii_FRC0190","Csilvaticum_KL0182","Csimulans_PES1","Ctestudinoris_DSM44614","Culcerans_NCTC12077","Culcerans_NCTC7910"	0.206389	0.206389	2.77372	0.206389	0.206389	2.77372	2306	0
ERS451417_01417	1717.62.peg.1423	NA	NA	NA	1	38	Cargentoratense_DSM44202,"Catypicum_R2070","Caurimucosum_ATCC700975","Cbelfantii_FRC0043","Ccallunae_DSM20147","Ccamporealensis_DSM44610","Cdeserti_GIMN1010","Cdiphtheriae_NCTC11397","Cdoosanense_DSM45436","Cefficiens_YS314","Cepidermidicanis_DSM45586","Cfalsenii_DSM44353","Cglutamicum_ATCC13032","Cglycinophilum_AJ3170","Chalotolerans_YIM70093","Chumireducens_DSM45392","Cimitans_DSM44264","Cjeike…	0.15288	0.15288	1.55687	0.15288	0.15288	1.55687	1282	0
ERS451417_00411	1717.62.peg.411	NA	NA	NA	1	36	Cargentoratense_DSM44202,"Catypicum_R2070","Cbelfantii_FRC0043","Ccallunae_DSM20147","Cdeserti_GIMN1010","Cdiphtheriae_NCTC11397","Cdoosanense_DSM45436","Cefficiens_YS314","Cepidermidicanis_DSM45586","Cfalsenii_DSM44353","Cglutamicum_ATCC13032","Cglycinophilum_AJ3170","Chalotolerans_YIM70093","Chumireducens_DSM45392","Cimitans_DSM44264","Cjeikeium_K41","Ckroppenstedtii_DSM44385","Ckutscheri_DSM20…	0.0853027	0.0853027	1.72805	0.0853027	0.0853027	1.72803	258	0
ERS451417_00868	1717.62.peg.873	NA	NA	NA	1	8	Cbelfantii_FRC0043,"Cdiphtheriae_NCTC11397","Cpseudotuberculosis_31","Cpseudotuberculosis_ATCC19410","Crouxii_FRC0190","Csilvaticum_KL0182","Culcerans_NCTC12077","Culcerans_NCTC7910"	0.155809	0.116043	3.01048	0.155809	0.116043	3.01048	2	4	1. 0.59181;2. 105;3. 313;4. 147;5. 105;6. 313;7. 105;8. 313;9. 193;10. P;11. CCA	1. 0.49563;2. 124;3. 370;4. 166;5. 124;6. 370;7. 124;8. 370;9. 250;10. Y;11. TAC	1. 0.41972;2. 214;3. 640;4. 274;5. 214;6. 640;7. 214;8. 640;9. 520;10. A;11. GCA	1. 0.58258;2. 218;3. 652;4. 278;5. 218;6. 652;7. 218;8. 652;9. 532;10. V;11. GTC
ERS451417_00640	1717.62.peg.644	NA	NA	NA	1	39	Cargentoratense_DSM44202,"Catypicum_R2070","Caurimucosum_ATCC700975","Cbelfantii_FRC0043","Ccallunae_DSM20147","Ccamporealensis_DSM44610","Cdeserti_GIMN1010","Cdiphtheriae_NCTC11397","Cdoosanense_DSM45436","Cefficiens_YS314","Cepidermidicanis_DSM45586","Cfalsenii_DSM44353","Cglutamicum_ATCC13032","Cglycinophilum_AJ3170","Chalotolerans_YIM70093","Chumireducens_DSM45392","Cimitans_DSM44264","Cjeike…	0.131749	0.131749	1.74495	0.131749	0.131749	1.74495	3074	3	1. 0.56434;2. 177;3. 529;4. 194;5. 194;6. 580;7. 234;8. 700;9. 379;10. A;11. GCC	1. 0.52333;2. 276;3. 826;4. 336;5. 336;6. 1006;7. 398;8. 1192;9. 658;10. G;11. GGT	1. 0.54503;2. 287;3. 859;4. 347;5. 347;6. 1039;7. 409;8. 1225;9. 691;10. R;11. CGA
ERS451417_00894	1717.62.peg.900	NA	NA	NA	1	36	Cargentoratense_DSM44202,"Catypicum_R2070","Caurimucosum_ATCC700975","Cbelfantii_FRC0043","Ccallunae_DSM20147","Ccamporealensis_DSM44610","Cdeserti_GIMN1010","Cdiphtheriae_NCTC11397","Cdoosanense_DSM45436","Cefficiens_YS314","Cepidermidicanis_DSM45586","Cfalsenii_DSM44353","Cglutamicum_ATCC13032","Chalotolerans_YIM70093","Chumireducens_DSM45392","Cimitans_DSM44264","Cjeikeium_K41","Ckroppenstedti…	0.123153	0.119719	1.8979	0.123153	0.119719	1.8979	2	3	1. 0.60912;2. 39;3. 115;4. 45;5. 45;6. 133;7. 45;8. 133;9. 61;10. P;11. CCA	1. 0.57708;2. 49;3. 145;4. 55;5. 55;6. 163;7. 55;8. 163;9. 91;10. G;11. GGC	1. 0.56663;2. 164;3. 490;4. 186;5. 186;6. 556;7. 186;8. 556;9. 409;10. I;11. ATC
ERS451417_02398	1717.62.peg.2430	NA	NA	NA	1	38	Cargentoratense_DSM44202,"Catypicum_R2070","Caurimucosum_ATCC700975","Cbelfantii_FRC0043","Ccallunae_DSM20147","Ccamporealensis_DSM44610","Cdeserti_GIMN1010","Cdiphtheriae_NCTC11397","Cdoosanense_DSM45436","Cefficiens_YS314","Cepidermidicanis_DSM45586","Cfalsenii_DSM44353","Cglutamicum_ATCC13032","Cglycinophilum_AJ3170","Chalotolerans_YIM70093","Chumireducens_DSM45392","Cimitans_DSM44264","Cjeike…	0.202853	0.202853	1.62287	0.202853	0.202853	1.62287	258	0
ERS451417_01249	1717.62.peg.1257	NA	NA	NA	1	39	Cargentoratense_DSM44202,"Catypicum_R2070","Caurimucosum_ATCC700975","Cbelfantii_FRC0043","Ccallunae_DSM20147","Ccamporealensis_DSM44610","Cdeserti_GIMN1010","Cdiphtheriae_NCTC11397","Cdoosanense_DSM45436","Cefficiens_YS314","Cepidermidicanis_DSM45586","Cfalsenii_DSM44353","Cglutamicum_ATCC13032","Cglycinophilum_AJ3170","Chalotolerans_YIM70093","Chumireducens_DSM45392","Cimitans_DSM44264","Cjeike…	0.13802	0.13802	1.78103	0.13802	0.13802	1.78103	258	0
ERS451417_00252	1717.62.peg.247	NA	NA	NA	1	10	Cargentoratense_DSM44202,"Cbelfantii_FRC0043","Cdiphtheriae_NCTC11397","Ckutscheri_DSM20755","Cmustelae_DSM45274","Cpseudotuberculosis_ATCC19410","Crouxii_FRC0190","Csilvaticum_KL0182","Culcerans_NCTC12077","Culcerans_NCTC7910"	0.169764	0.0909987	2.29359	0.169764	0.0909987	2.29359	3074	4	1. 0.64571;2. 68;3. 202;4. 93;5. 82;6. 244;7. 98;8. 292;9. 184;10. A;11. GCA	1. 0.63875;2. 248;3. 742;4. 290;5. 263;6. 787;7. 291;8. 871;9. 610;10. T;11. ACT	1. 0.62732;2. 259;3. 775;4. 301;5. 274;6. 820;7. 302;8. 904;9. 643;10. A;11. GCC	1. 0.60924;2. 357;3. 1069;4. 399;5. 372;6. 1114;7. 407;8. 1219;9. 817;10. S;11. AGC
ERS451417_00505	1717.62.peg.509	NA	NA	NA	1	8	Cbelfantii_FRC0043,"Cdiphtheriae_NCTC11397","Cpseudotuberculosis_31","Cpseudotuberculosis_ATCC19410","Crouxii_FRC0190","Csilvaticum_KL0182","Culcerans_NCTC12077","Culcerans_NCTC7910"	0.0709624	0.0709624	3.73244	0.0709624	0.0709624	3.73244	2	1	1. 0.60349;2. 125;3. 373;4. 140;5. 125;6. 373;7. 125;8. 373;9. 373;10. E;11. GAA
ERS451417_01419	1717.62.peg.1425	NA	NA	NA	1	17	Cbelfantii_FRC0043,"Ccallunae_DSM20147","Cdeserti_GIMN1010","Cdiphtheriae_NCTC11397","Cdoosanense_DSM45436","Cefficiens_YS314","Cglutamicum_ATCC13032","Chalotolerans_YIM70093","Chumireducens_DSM45392","Cmarinum_DSM44953","Cmaris_DSM45190","Cpseudotuberculosis_31","Cpseudotuberculosis_ATCC19410","Csilvaticum_KL0182","Ctestudinoris_DSM44614","Culcerans_NCTC12077","Culcerans_NCTC7910"	0.301418	0.301418	1.72389	0.301418	0.301418	1.72389	2	2	1. 0.40594;2. 168;3. 502;4. 211;5. 168;6. 502;7. 168;8. 502;9. 490;10. K;11. AAG	1. 0.47208;2. 227;3. 679;4. 279;5. 228;6. 682;7. 236;8. 706;9. 625;10. V;11. GTT
ERS451417_00504	1717.62.peg.508	NA	NA	NA	1	22	Caurimucosum_ATCC700975,"Cbelfantii_FRC0043","Ccallunae_DSM20147","Cdeserti_GIMN1010","Cdiphtheriae_NCTC11397","Cefficiens_YS314","Cglutamicum_ATCC13032","Chumireducens_DSM45392","Cjeikeium_K41","Ckutscheri_DSM20755","Cmarinum_DSM44953","Cmaris_DSM45190","Cpseudotuberculosis_31","Cpseudotuberculosis_ATCC19410","Crouxii_FRC0190","Csilvaticum_KL0182","Csingulare_IBSB52218","Ctestudinoris_DSM44614",…	0.121931	0.121931	1.95684	0.148464	0.121438	1.9578	2	9	1. 0.57955;2. 201;3. 601;4. 230;5. 230;6. 688;7. 236;8. 706;9. 427;10. L;11. TTG	1. 0.67021;2. 295;3. 883;4. 333;5. 333;6. 997;7. 339;8. 1015;9. 685;10. V;11. GTA	1. 0.60957;2. 405;3. 1213;4. 444;5. 444;6. 1330;7. 452;8. 1354;9. 1000;10. G;11. GGC	1. 0.62773;2. 417;3. 1249;4. 456;5. 456;6. 1366;7. 464;8. 1390;9. 1036;10. P;11. CCC	1. 0.63169;2. 443;3. 1327;4. 482;5. 482;6. 1444;7. 490;8. 1468;9. 1114;10. R;11. CGC	1. 0.63243;2. 447;3. 1339;4. 486;5. 486;6. 1456;7. 494;8. 1480;9. 1126;10. T;11. ACC	1. 0.61651;2. 451;3. 1351;4. 490;5. 490;6. 1468;7. 498;8. 1492;9. 1138;10. A;11. GCC	1. 0.61533;2. 466;3. 1396;4. 505;5. 505;6. 1513;7. 513;8. 1537;9. 1183;10. R;11. CGC	1. 0.70305;2. 516;3. 1546;4. 555;5. 555;6. 1663;7. 563;8. 1687;9. 1333;10. T;11. ACC
ERS451417_01294	1717.62.peg.1302	NA	NA	NA	1	38	Cargentoratense_DSM44202,"Catypicum_R2070","Caurimucosum_ATCC700975","Cbelfantii_FRC0043","Ccallunae_DSM20147","Ccamporealensis_DSM44610","Cdeserti_GIMN1010","Cdiphtheriae_NCTC11397","Cdoosanense_DSM45436","Cefficiens_YS314","Cepidermidicanis_DSM45586","Cfalsenii_DSM44353","Cglutamicum_ATCC13032","Cglycinophilum_AJ3170","Chalotolerans_YIM70093","Chumireducens_DSM45392","Cimitans_DSM44264","Cjeike…	0.182801	0.182801	1.6391	0.18281	0.18281	1.6391	3330	0
ERS451417_01605	1717.62.peg.1614	NA	NA	NA	1	38	Cargentoratense_DSM44202,"Catypicum_R2070","Caurimucosum_ATCC700975","Cbelfantii_FRC0043","Ccallunae_DSM20147","Ccamporealensis_DSM44610","Cdeserti_GIMN1010","Cdiphtheriae_NCTC11397","Cdoosanense_DSM45436","Cefficiens_YS314","Cepidermidicanis_DSM45586","Cfalsenii_DSM44353","Cglutamicum_ATCC13032","Cglycinophilum_AJ3170","Chalotolerans_YIM70093","Chumireducens_DSM45392","Cimitans_DSM44264","Cjeike…	0.103539	0.103539	1.67544	0.103539	0.103539	1.67544	258	0
ERS451417_01948	1717.62.peg.1948	NA	NA	NA	1	38	Cargentoratense_DSM44202,"Catypicum_R2070","Caurimucosum_ATCC700975","Cbelfantii_FRC0043","Ccallunae_DSM20147","Ccamporealensis_DSM44610","Cdeserti_GIMN1010","Cdiphtheriae_NCTC11397","Cdoosanense_DSM45436","Cefficiens_YS314","Cepidermidicanis_DSM45586","Cfalsenii_DSM44353","Cglutamicum_ATCC13032","Cglycinophilum_AJ3170","Chalotolerans_YIM70093","Chumireducens_DSM45392","Cimitans_DSM44264","Cjeike…	0.149578	0.149578	1.57414	0.149578	0.149578	1.57413	3330	0
ERS451417_02149	1717.62.peg.2171	NA	NA	NA	1	7	Cbelfantii_FRC0043,"Cdiphtheriae_NCTC11397","Clactis_RW25","Cpseudotuberculosis_ATCC19410","Csilvaticum_KL0182","Culcerans_NCTC12077","Culcerans_NCTC7910"	0.0764101	0.0764101	2.66258	0.0764101	0.0764101	2.66259	2050	3	1. 0.74603;2. 43;3. 127;4. 52;5. 50;6. 148;7. 65;8. 193;9. 61;10. N;11. AAT	1. 0.96407;2. 46;3. 136;4. 55;5. 53;6. 157;7. 68;8. 202;9. 70;10. Q;11. CAA	1. 0.52873;2. 53;3. 157;4. 62;5. 60;6. 178;7. 75;8. 223;9. 91;10. I;11. ATT
ERS451417_02283	1717.62.peg.2312	NA	NA	NA	1	38	Cargentoratense_DSM44202,"Catypicum_R2070","Caurimucosum_ATCC700975","Cbelfantii_FRC0043","Ccallunae_DSM20147","Ccamporealensis_DSM44610","Cdeserti_GIMN1010","Cdiphtheriae_NCTC11397","Cdoosanense_DSM45436","Cefficiens_YS314","Cepidermidicanis_DSM45586","Cfalsenii_DSM44353","Cglutamicum_ATCC13032","Cglycinophilum_AJ3170","Chalotolerans_YIM70093","Chumireducens_DSM45392","Cimitans_DSM44264","Cjeike…	0.162373	0.162373	1.34989	0.162373	0.162373	1.34989	2	1	1. 0.59308;2. 41;3. 121;4. 86;5. 86;6. 256;7. 117;8. 349;9. 115;10. T;11. ACT
ERS451417_02396	1717.62.peg.2428	NA	NA	NA	1	38	Cargentoratense_DSM44202,"Catypicum_R2070","Caurimucosum_ATCC700975","Cbelfantii_FRC0043","Ccallunae_DSM20147","Ccamporealensis_DSM44610","Cdeserti_GIMN1010","Cdiphtheriae_NCTC11397","Cdoosanense_DSM45436","Cefficiens_YS314","Cepidermidicanis_DSM45586","Cfalsenii_DSM44353","Cglutamicum_ATCC13032","Cglycinophilum_AJ3170","Chalotolerans_YIM70093","Chumireducens_DSM45392","Cimitans_DSM44264","Cjeike…	0.181101	0.181101	1.81568	0.181101	0.181101	1.81568	1282	0
ERS451417_00739	1717.62.peg.742	NA	NA	NA	1	39	Cargentoratense_DSM44202,"Catypicum_R2070","Caurimucosum_ATCC700975","Cbelfantii_FRC0043","Ccallunae_DSM20147","Ccamporealensis_DSM44610","Cdeserti_GIMN1010","Cdiphtheriae_NCTC11397","Cdoosanense_DSM45436","Cefficiens_YS314","Cepidermidicanis_DSM45586","Cfalsenii_DSM44353","Cglutamicum_ATCC13032","Cglycinophilum_AJ3170","Chalotolerans_YIM70093","Chumireducens_DSM45392","Cimitans_DSM44264","Cjeike…	0.215615	0.177383	1.79346	0.215615	0.177383	1.79346	2	4	1. 0.53792;2. 119;3. 355;4. 147;5. 147;6. 439;7. 193;8. 577;9. 259;10. H;11. CAC	1. 0.51213;2. 196;3. 586;4. 224;5. 224;6. 670;7. 270;8. 808;9. 490;10. D;11. GAT	1. 0.52299;2. 257;3. 769;4. 295;5. 295;6. 883;7. 349;8. 1045;9. 634;10. T;11. ACC	1. 0.53828;2. 261;3. 781;4. 299;5. 299;6. 895;7. 353;8. 1057;9. 646;10. F;11. TTC
ERS451417_01759	1717.62.peg.1762	NA	NA	NA	1	30	Cargentoratense_DSM44202,"Caurimucosum_ATCC700975","Cbelfantii_FRC0043","Ccallunae_DSM20147","Ccamporealensis_DSM44610","Cdeserti_GIMN1010","Cdiphtheriae_NCTC11397","Cdoosanense_DSM45436","Cefficiens_YS314","Cepidermidicanis_DSM45586","Cglutamicum_ATCC13032","Chalotolerans_YIM70093","Chumireducens_DSM45392","Cimitans_DSM44264","Ckroppenstedtii_DSM44385","Ckutscheri_DSM20755","Cmarinum_DSM44953","…	0.13155	0.13155	1.61212	0.13155	0.13155	1.61213	3074	1	1. 0.64341;2. 102;3. 304;4. 110;5. 110;6. 328;7. 152;8. 454;9. 211;10. V;11. GTC
ERS451417_01037	1717.62.peg.1047	NA	NA	NA	1	32	Caurimucosum_ATCC700975,"Cbelfantii_FRC0043","Ccallunae_DSM20147","Ccamporealensis_DSM44610","Cdeserti_GIMN1010","Cdiphtheriae_NCTC11397","Cdoosanense_DSM45436","Cefficiens_YS314","Cfalsenii_DSM44353","Cglutamicum_ATCC13032","Cglycinophilum_AJ3170","Chalotolerans_YIM70093","Chumireducens_DSM45392","Cimitans_DSM44264","Cjeikeium_K41","Ckutscheri_DSM20755","Clactis_RW25","Cmarinum_DSM44953","Cmaris…	0.244615	0.244615	1.62319	0.244615	0.244615	1.62319	3074	1	1. 0.40851;2. 503;3. 1507;4. 569;5. 569;6. 1705;7. 793;8. 2377;9. 1015;10. I;11. ATT
ERS451417_00143	1717.62.peg.142	NA	NA	NA	1	39	Cargentoratense_DSM44202,"Catypicum_R2070","Caurimucosum_ATCC700975","Cbelfantii_FRC0043","Ccallunae_DSM20147","Ccamporealensis_DSM44610","Cdeserti_GIMN1010","Cdiphtheriae_NCTC11397","Cdoosanense_DSM45436","Cefficiens_YS314","Cepidermidicanis_DSM45586","Cfalsenii_DSM44353","Cglutamicum_ATCC13032","Cglycinophilum_AJ3170","Chalotolerans_YIM70093","Chumireducens_DSM45392","Cimitans_DSM44264","Cjeike…	0.131056	0.131056	1.69089	0.131056	0.131056	1.69089	1026	1	1. 0.69812;2. 263;3. 787;4. 327;5. 327;6. 979;7. 401;8. 1201;9. 619;10. A;11. GCA
ERS451417_02001	1717.62.peg.2005	NA	NA	NA	1	7	Cbelfantii_FRC0043,"Cdiphtheriae_NCTC11397","Cpseudotuberculosis_31","Cpseudotuberculosis_ATCC19410","Csilvaticum_KL0182","Culcerans_NCTC12077","Culcerans_NCTC7910"	0.231554	0.231554	3.02132	0.231554	0.231554	3.02133	2	2	1. 0.50516;2. 123;3. 367;4. 123;5. 123;6. 367;7. 123;8. 367;9. 367;10. L;11. CTG	1. 0.42731;2. 129;3. 385;4. 130;5. 130;6. 388;7. 130;8. 388;9. 385;10. S;11. TCC
ERS451417_00620	1717.62.peg.624	NA	NA	NA	1	32	Cargentoratense_DSM44202,"Catypicum_R2070","Cbelfantii_FRC0043","Ccallunae_DSM20147","Ccamporealensis_DSM44610","Cdeserti_GIMN1010","Cdiphtheriae_NCTC11397","Cdoosanense_DSM45436","Cepidermidicanis_DSM45586","Cfalsenii_DSM44353","Cglutamicum_ATCC13032","Chalotolerans_YIM70093","Chumireducens_DSM45392","Cimitans_DSM44264","Cjeikeium_K41","Ckroppenstedtii_DSM44385","Ckutscheri_DSM20755","Clactis_RW…	0.231089	0.231089	1.87466	0.231089	0.231089	1.87466	3330	0
ERS451417_01166	1717.62.peg.1177	NA	NA	NA	1	39	Cargentoratense_DSM44202,"Catypicum_R2070","Caurimucosum_ATCC700975","Cbelfantii_FRC0043","Ccallunae_DSM20147","Ccamporealensis_DSM44610","Cdeserti_GIMN1010","Cdiphtheriae_NCTC11397","Cdoosanense_DSM45436","Cefficiens_YS314","Cepidermidicanis_DSM45586","Cfalsenii_DSM44353","Cglutamicum_ATCC13032","Cglycinophilum_AJ3170","Chalotolerans_YIM70093","Chumireducens_DSM45392","Cimitans_DSM44264","Cjeike…	0.104388	0.104388	1.84297	0.104388	0.104388	1.84297	2	1	1. 0.5387;2. 216;3. 646;4. 217;5. 217;6. 649;7. 217;8. 649;9. 571;10. E;11. GAG
ERS451417_00639	1717.62.peg.643	NA	NA	NA	1	19	Cargentoratense_DSM44202,"Cbelfantii_FRC0043","Cdiphtheriae_NCTC11397","Cepidermidicanis_DSM45586","Cfalsenii_DSM44353","Cglycinophilum_AJ3170","Chalotolerans_YIM70093","Chumireducens_DSM45392","Clactis_RW25","Cmarinum_DSM44953","Cmustelae_DSM45274","Cpseudotuberculosis_31","Cpseudotuberculosis_ATCC19410","Crouxii_FRC0190","Csilvaticum_KL0182","Ctestudinoris_DSM44614","Culcerans_NCTC12077","Culce…	0.137672	0.137672	1.69543	0.137672	0.137672	1.69543	2	1	1. 0.43133;2. 108;3. 322;4. 127;5. 127;6. 379;7. 159;8. 475;9. 250;10. T;11. ACC
ERS451417_00733	1717.62.peg.736	NA	NA	NA	1	39	Cargentoratense_DSM44202,"Catypicum_R2070","Caurimucosum_ATCC700975","Cbelfantii_FRC0043","Ccallunae_DSM20147","Ccamporealensis_DSM44610","Cdeserti_GIMN1010","Cdiphtheriae_NCTC11397","Cdoosanense_DSM45436","Cefficiens_YS314","Cepidermidicanis_DSM45586","Cfalsenii_DSM44353","Cglutamicum_ATCC13032","Cglycinophilum_AJ3170","Chalotolerans_YIM70093","Chumireducens_DSM45392","Cimitans_DSM44264","Cjeike…	0.138076	0.138076	1.8105	0.138076	0.138076	1.8105	258	0
ERS451417_00817	1717.62.peg.823	NA	NA	NA	1	35	Cargentoratense_DSM44202,"Catypicum_R2070","Caurimucosum_ATCC700975","Cbelfantii_FRC0043","Ccallunae_DSM20147","Ccamporealensis_DSM44610","Cdeserti_GIMN1010","Cdiphtheriae_NCTC11397","Cdoosanense_DSM45436","Cefficiens_YS314","Cepidermidicanis_DSM45586","Cglutamicum_ATCC13032","Chalotolerans_YIM70093","Chumireducens_DSM45392","Cimitans_DSM44264","Ckroppenstedtii_DSM44385","Ckutscheri_DSM20755","Cl…	0.198947	0.198947	1.55076	0.198947	0.198947	1.55076	3074	2	1. 0.45823;2. 58;3. 172;4. 106;5. 85;6. 253;7. 170;8. 508;9. 25;10. I;11. ATC	1. 0.42518;2. 72;3. 214;4. 120;5. 99;6. 295;7. 184;8. 550;9. 67;10. A;11. GCT
ERS451417_00835	1717.62.peg.839	NA	NA	NA	1	39	Cargentoratense_DSM44202,"Catypicum_R2070","Caurimucosum_ATCC700975","Cbelfantii_FRC0043","Ccallunae_DSM20147","Ccamporealensis_DSM44610","Cdeserti_GIMN1010","Cdiphtheriae_NCTC11397","Cdoosanense_DSM45436","Cefficiens_YS314","Cepidermidicanis_DSM45586","Cfalsenii_DSM44353","Cglutamicum_ATCC13032","Cglycinophilum_AJ3170","Chalotolerans_YIM70093","Chumireducens_DSM45392","Cimitans_DSM44264","Cjeike…	0.179423	0.179423	1.93704	0.179423	0.179423	1.93704	258	0
ERS451417_01659	1717.62.peg.1666	NA	NA	NA	1	10	Cbelfantii_FRC0043,"Cdiphtheriae_NCTC11397","Cefficiens_YS314","Ckutscheri_DSM20755","Cmustelae_DSM45274","Cpseudotuberculosis_31","Cpseudotuberculosis_ATCC19410","Csilvaticum_KL0182","Culcerans_NCTC12077","Culcerans_NCTC7910"	0.158385	0.158385	2.47034	0.158385	0.158385	2.47034	2	2	1. 0.62758;2. 174;3. 520;4. 217;5. 176;6. 526;7. 176;8. 526;9. 511;10. K;11. AAA	1. 0.61681;2. 244;3. 730;4. 309;5. 252;6. 754;7. 298;8. 892;9. 601;10. E;11. GAA
ERS451417_00568	1717.62.peg.571	NA	NA	NA	1	38	Cargentoratense_DSM44202,"Catypicum_R2070","Caurimucosum_ATCC700975","Cbelfantii_FRC0043","Ccallunae_DSM20147","Ccamporealensis_DSM44610","Cdeserti_GIMN1010","Cdiphtheriae_NCTC11397","Cdoosanense_DSM45436","Cefficiens_YS314","Cepidermidicanis_DSM45586","Cfalsenii_DSM44353","Cglutamicum_ATCC13032","Cglycinophilum_AJ3170","Chalotolerans_YIM70093","Chumireducens_DSM45392","Cimitans_DSM44264","Cjeike…	0.233069	0.233069	1.59774	0.233069	0.233069	1.59774	3330	0
ERS451417_02031	1717.62.peg.2036	NA	NA	NA	1	19	Caurimucosum_ATCC700975,"Cbelfantii_FRC0043","Ccamporealensis_DSM44610","Cdiphtheriae_NCTC11397","Cdoosanense_DSM45436","Chalotolerans_YIM70093","Chumireducens_DSM45392","Cimitans_DSM44264","Cmarinum_DSM44953","Cpseudotuberculosis_31","Cpseudotuberculosis_ATCC19410","CriegeliiPUDD83A45","Csilvaticum_KL0182","Csimulans_PES1","Csingulare_IBSB52218","Ctestudinoris_DSM44614","Culcerans_NCTC12077","Cu…	0.22989	0.22989	1.92706	0.22989	0.22989	1.92706	3074	3	1. 0.46306;2. 174;3. 520;4. 284;5. 213;6. 637;7. 269;8. 805;9. 313;10. I;11. ATC	1. 0.58145;2. 254;3. 760;4. 375;5. 293;6. 877;7. 351;8. 1051;9. 502;10. A;11. GCA	1. 0.45023;2. 272;3. 814;4. 394;5. 311;6. 931;7. 369;8. 1105;9. 556;10. A;11. GCG
ERS451417_00131	1717.62.peg.130	NA	NA	NA	1	8	Cbelfantii_FRC0043,"Cdiphtheriae_NCTC11397","Cpseudotuberculosis_31","Cpseudotuberculosis_ATCC19410","Crouxii_FRC0190","Csilvaticum_KL0182","Culcerans_NCTC12077","Culcerans_NCTC7910"	0.519937	0.334837	5.50148	0.519937	0.334837	5.50148	2	4	1. 0.70338;2. 108;3. 322;4. 171;5. 108;6. 322;7. 108;8. 322;9. 277;10. V;11. GTC	1. 0.75443;2. 115;3. 343;4. 178;5. 115;6. 343;7. 115;8. 343;9. 298;10. L;11. CTG	1. 0.72778;2. 132;3. 394;4. 196;5. 132;6. 394;7. 132;8. 394;9. 349;10. Q;11. CAA	1. 0.6631;2. 133;3. 397;4. 197;5. 133;6. 397;7. 133;8. 397;9. 352;10. A;11. GCA
ERS451417_01588	1717.62.peg.1597	NA	NA	NA	1	36	Cargentoratense_DSM44202,"Caurimucosum_ATCC700975","Cbelfantii_FRC0043","Ccallunae_DSM20147","Ccamporealensis_DSM44610","Cdeserti_GIMN1010","Cdiphtheriae_NCTC11397","Cdoosanense_DSM45436","Cefficiens_YS314","Cepidermidicanis_DSM45586","Cfalsenii_DSM44353","Cglutamicum_ATCC13032","Cglycinophilum_AJ3170","Chalotolerans_YIM70093","Chumireducens_DSM45392","Cimitans_DSM44264","Cjeikeium_K41","Ckroppen…	0.223229	0.223229	1.61054	0.223229	0.223229	1.61054	2	4	1. 0.97817;2. 47;3. 139;4. 67;5. 67;6. 199;7. 87;8. 259;9. 37;10. A;11. GCT	1. 0.48173;2. 72;3. 214;4. 92;5. 92;6. 274;7. 112;8. 334;9. 112;10. I;11. ATC	1. 0.58448;2. 117;3. 349;4. 137;5. 137;6. 409;7. 157;8. 469;9. 247;10. T;11. ACA	1. 0.64449;2. 184;3. 550;4. 204;5. 204;6. 610;7. 224;8. 670;9. 439;10. T;11. ACT
ERS451417_00516	1717.62.peg.520	NA	NA	NA	1	10	Cbelfantii_FRC0043,"Cdiphtheriae_NCTC11397","Cjeikeium_K41","Clactis_RW25","Cpseudotuberculosis_31","Cpseudotuberculosis_ATCC19410","Crouxii_FRC0190","Csilvaticum_KL0182","Culcerans_NCTC12077","Culcerans_NCTC7910"	0.0432524	0.0432524	2.39989	0.0432524	0.0432524	2.39988	2306	0
ERS451417_02313	1717.62.peg.2340	NA	NA	NA	1	38	Cargentoratense_DSM44202,"Catypicum_R2070","Caurimucosum_ATCC700975","Cbelfantii_FRC0043","Ccallunae_DSM20147","Ccamporealensis_DSM44610","Cdeserti_GIMN1010","Cdiphtheriae_NCTC11397","Cdoosanense_DSM45436","Cefficiens_YS314","Cepidermidicanis_DSM45586","Cfalsenii_DSM44353","Cglutamicum_ATCC13032","Cglycinophilum_AJ3170","Chalotolerans_YIM70093","Chumireducens_DSM45392","Cimitans_DSM44264","Cjeike…	0.263034	0.263034	1.64845	0.263034	0.263034	1.64845	258	0
ERS451417_01785	1717.62.peg.1790	NA	NA	NA	1	34	Catypicum_R2070,"Caurimucosum_ATCC700975","Cbelfantii_FRC0043","Ccallunae_DSM20147","Cdeserti_GIMN1010","Cdiphtheriae_NCTC11397","Cdoosanense_DSM45436","Cefficiens_YS314","Cepidermidicanis_DSM45586","Cfalsenii_DSM44353","Cglutamicum_ATCC13032","Cglycinophilum_AJ3170","Chalotolerans_YIM70093","Chumireducens_DSM45392","Cimitans_DSM44264","Cjeikeium_K41","Ckutscheri_DSM20755","Clactis_RW25","Cmarinu…	0.126944	0.126944	1.52337	0.126944	0.126944	1.52337	2050	1	1. 0.5972;2. 73;3. 217;4. 102;5. 102;6. 304;7. 124;8. 370;9. 121;10. M;11. ATG
ERS451417_01523	1717.62.peg.1532	NA	NA	NA	1	35	Cargentoratense_DSM44202,"Catypicum_R2070","Caurimucosum_ATCC700975","Cbelfantii_FRC0043","Ccallunae_DSM20147","Ccamporealensis_DSM44610","Cdeserti_GIMN1010","Cdiphtheriae_NCTC11397","Cdoosanense_DSM45436","Cefficiens_YS314","Cepidermidicanis_DSM45586","Cfalsenii_DSM44353","Cglutamicum_ATCC13032","Cglycinophilum_AJ3170","Chalotolerans_YIM70093","Chumireducens_DSM45392","Cimitans_DSM44264","Cjeike…	0.0676088	0.0671095	1.98186	0.0676088	0.0671095	1.98185	2	2	1. 0.43663;2. 56;3. 166;4. 58;5. 58;6. 172;7. 70;8. 208;9. 64;10. V;11. GTC	1. 0.43928;2. 148;3. 442;4. 150;5. 150;6. 448;7. 162;8. 484;9. 340;10. I;11. ATT
ERS451417_01927	1717.62.peg.1924	NA	NA	NA	1	38	Cargentoratense_DSM44202,"Catypicum_R2070","Caurimucosum_ATCC700975","Cbelfantii_FRC0043","Ccallunae_DSM20147","Ccamporealensis_DSM44610","Cdeserti_GIMN1010","Cdiphtheriae_NCTC11397","Cdoosanense_DSM45436","Cefficiens_YS314","Cepidermidicanis_DSM45586","Cfalsenii_DSM44353","Cglutamicum_ATCC13032","Cglycinophilum_AJ3170","Chalotolerans_YIM70093","Chumireducens_DSM45392","Cimitans_DSM44264","Cjeike…	0.167014	0.167014	1.80007	0.167014	0.167014	1.80007	2	2	1. 0.48067;2. 56;3. 166;4. 73;5. 73;6. 217;7. 73;8. 217;9. 142;10. H;11. CAC	1. 0.53153;2. 161;3. 481;4. 178;5. 178;6. 532;7. 178;8. 532;9. 451;10. A;11. GCC
ERS451417_00567	1717.62.peg.570	NA	NA	NA	1	39	Cargentoratense_DSM44202,"Catypicum_R2070","Caurimucosum_ATCC700975","Cbelfantii_FRC0043","Ccallunae_DSM20147","Ccamporealensis_DSM44610","Cdeserti_GIMN1010","Cdiphtheriae_NCTC11397","Cdoosanense_DSM45436","Cefficiens_YS314","Cepidermidicanis_DSM45586","Cfalsenii_DSM44353","Cglutamicum_ATCC13032","Cglycinophilum_AJ3170","Chalotolerans_YIM70093","Chumireducens_DSM45392","Cimitans_DSM44264","Cjeike…	0.110135	0.0844565	1.54559	0.110135	0.0844565	1.54559	2	3	1. 0.54033;2. 125;3. 373;4. 145;5. 145;6. 433;7. 212;8. 634;9. 331;10. A;11. GCC	1. 0.42648;2. 260;3. 778;4. 280;5. 280;6. 838;7. 347;8. 1039;9. 736;10. S;11. TCG	1. 0.49093;2. 292;3. 874;4. 316;5. 316;6. 946;7. 381;8. 1141;9. 817;10. A;11. GCC
ERS451417_02059	1717.62.peg.2071	NA	NA	NA	1	38	Cargentoratense_DSM44202,"Catypicum_R2070","Caurimucosum_ATCC700975","Cbelfantii_FRC0043","Ccallunae_DSM20147","Ccamporealensis_DSM44610","Cdeserti_GIMN1010","Cdiphtheriae_NCTC11397","Cdoosanense_DSM45436","Cefficiens_YS314","Cepidermidicanis_DSM45586","Cfalsenii_DSM44353","Cglutamicum_ATCC13032","Cglycinophilum_AJ3170","Chalotolerans_YIM70093","Chumireducens_DSM45392","Cimitans_DSM44264","Cjeike…	0.175681	0.175681	1.95789	0.175681	0.175681	1.95789	2	2	1. 0.49579;2. 302;3. 904;4. 331;5. 331;6. 991;7. 371;8. 1111;9. 760;10. K;11. AAA	1. 0.70759;2. 426;3. 1276;4. 474;5. 474;6. 1420;7. 526;8. 1576;9. 1054;10. E;11. GAA
ERS451417_00496	1717.62.peg.499	NA	NA	NA	1	39	Cargentoratense_DSM44202,"Catypicum_R2070","Caurimucosum_ATCC700975","Cbelfantii_FRC0043","Ccallunae_DSM20147","Ccamporealensis_DSM44610","Cdeserti_GIMN1010","Cdiphtheriae_NCTC11397","Cdoosanense_DSM45436","Cefficiens_YS314","Cepidermidicanis_DSM45586","Cfalsenii_DSM44353","Cglutamicum_ATCC13032","Cglycinophilum_AJ3170","Chalotolerans_YIM70093","Chumireducens_DSM45392","Cimitans_DSM44264","Cjeike…	0.192375	0.192375	1.66788	0.192375	0.192375	1.6679	3330	0
ERS451417_02354	1717.62.peg.2382	NA	NA	NA	1	24	Catypicum_R2070,"Caurimucosum_ATCC700975","Cbelfantii_FRC0043","Ccamporealensis_DSM44610","Cdiphtheriae_NCTC11397","Cdoosanense_DSM45436","Cglycinophilum_AJ3170","Chalotolerans_YIM70093","Chumireducens_DSM45392","Cimitans_DSM44264","Cmarinum_DSM44953","Cmaris_DSM45190","Cmustelae_DSM45274","Cpseudotuberculosis_31","Cpseudotuberculosis_ATCC19410","CriegeliiPUDD83A45","Csilvaticum_KL0182","Csimulan…	0.148154	0.148154	2.33014	0.148154	0.148154	2.33014	1282	0
ERS451417_01539	1717.62.peg.1548	NA	NA	NA	1	38	Cargentoratense_DSM44202,"Catypicum_R2070","Caurimucosum_ATCC700975","Cbelfantii_FRC0043","Ccallunae_DSM20147","Ccamporealensis_DSM44610","Cdeserti_GIMN1010","Cdiphtheriae_NCTC11397","Cdoosanense_DSM45436","Cefficiens_YS314","Cepidermidicanis_DSM45586","Cfalsenii_DSM44353","Cglutamicum_ATCC13032","Cglycinophilum_AJ3170","Chalotolerans_YIM70093","Chumireducens_DSM45392","Cimitans_DSM44264","Cjeike…	0.0418777	0.0418777	1.38684	0.0418777	0.0418777	1.38684	258	0
ERS451417_00187	1717.62.peg.183	NA	NA	NA	1	10	Cbelfantii_FRC0043,"Cdiphtheriae_NCTC11397","Cepidermidicanis_DSM45586","Cimitans_DSM44264","Cjeikeium_K41","Cmaris_DSM45190","Crouxii_FRC0190","Csilvaticum_KL0182","Culcerans_NCTC12077","Culcerans_NCTC7910"	0.15684	0.142348	2.22727	0.15684	0.142348	2.22727	2050	3	1. 0.53589;2. 38;3. 112;4. 69;5. 43;6. 127;7. 78;8. 232;9. 10;10. I;11. ATC	1. 0.56497;2. 74;3. 220;4. 105;5. 79;6. 235;7. 114;8. 340;9. 118;10. E;11. GAA	1. 0.49174;2. 208;3. 622;4. 278;5. 213;6. 637;7. 250;8. 748;9. 454;10. S;11. AGT
ERS451417_00847	1717.62.peg.852	NA	NA	NA	1	36	Cargentoratense_DSM44202,"Catypicum_R2070","Caurimucosum_ATCC700975","Cbelfantii_FRC0043","Ccallunae_DSM20147","Ccamporealensis_DSM44610","Cdeserti_GIMN1010","Cdiphtheriae_NCTC11397","Cdoosanense_DSM45436","Cefficiens_YS314","Cepidermidicanis_DSM45586","Cfalsenii_DSM44353","Cglutamicum_ATCC13032","Cglycinophilum_AJ3170","Chalotolerans_YIM70093","Chumireducens_DSM45392","Cimitans_DSM44264","Cjeike…	0.116338	0.116338	1.74858	0.116338	0.116338	1.74858	1026	3	1. 0.65724;2. 69;3. 205;4. 110;5. 110;6. 328;7. 232;8. 694;9. 94;10. A;11. GCC	1. 0.58645;2. 261;3. 781;4. 303;5. 303;6. 907;7. 426;8. 1276;9. 649;10. Y;11. TAT	1. 0.64042;2. 291;3. 871;4. 333;5. 333;6. 997;7. 456;8. 1366;9. 739;10. I;11. ATC
ERS451417_01376	1717.62.peg.1385	NA	NA	NA	1	38	Cargentoratense_DSM44202,"Catypicum_R2070","Caurimucosum_ATCC700975","Cbelfantii_FRC0043","Ccallunae_DSM20147","Ccamporealensis_DSM44610","Cdeserti_GIMN1010","Cdiphtheriae_NCTC11397","Cdoosanense_DSM45436","Cefficiens_YS314","Cepidermidicanis_DSM45586","Cfalsenii_DSM44353","Cglutamicum_ATCC13032","Cglycinophilum_AJ3170","Chalotolerans_YIM70093","Chumireducens_DSM45392","Cimitans_DSM44264","Cjeike…	0.179437	0.179437	1.57768	0.179437	0.179437	1.57768	2	1	1. 0.49028;2. 211;3. 631;4. 228;5. 228;6. 682;7. 228;8. 682;9. 631;10. E;11. GAA
ERS451417_01498	1717.62.peg.1506	NA	NA	NA	1	34	Cargentoratense_DSM44202,"Catypicum_R2070","Caurimucosum_ATCC700975","Cbelfantii_FRC0043","Ccallunae_DSM20147","Ccamporealensis_DSM44610","Cdeserti_GIMN1010","Cdiphtheriae_NCTC11397","Cdoosanense_DSM45436","Cefficiens_YS314","Cepidermidicanis_DSM45586","Cglutamicum_ATCC13032","Cglycinophilum_AJ3170","Chalotolerans_YIM70093","Chumireducens_DSM45392","Cimitans_DSM44264","Cjeikeium_K41","Ckutscheri_…	0.202022	0.202022	1.74695	0.202022	0.202022	1.74695	1026	1	1. 0.46454;2. 74;3. 220;4. 125;5. 125;6. 373;7. 143;8. 427;9. 175;10. S;11. AGC
ERS451417_00657	1717.62.peg.662	NA	NA	NA	1	39	Cargentoratense_DSM44202,"Catypicum_R2070","Caurimucosum_ATCC700975","Cbelfantii_FRC0043","Ccallunae_DSM20147","Ccamporealensis_DSM44610","Cdeserti_GIMN1010","Cdiphtheriae_NCTC11397","Cdoosanense_DSM45436","Cefficiens_YS314","Cepidermidicanis_DSM45586","Cfalsenii_DSM44353","Cglutamicum_ATCC13032","Cglycinophilum_AJ3170","Chalotolerans_YIM70093","Chumireducens_DSM45392","Cimitans_DSM44264","Cjeike…	0.151984	0.151984	1.67051	0.151984	0.151984	1.67051	3074	4	1. 0.46145;2. 425;3. 1273;4. 462;5. 462;6. 1384;7. 627;8. 1879;9. 1060;10. L;11. CTG	1. 0.52884;2. 547;3. 1639;4. 593;5. 593;6. 1777;7. 761;8. 2281;9. 1357;10. A;11. GCA	1. 0.5135;2. 548;3. 1642;4. 594;5. 594;6. 1780;7. 762;8. 2284;9. 1360;10. K;11. AAA	1. 0.43752;2. 605;3. 1813;4. 663;5. 663;6. 1987;7. 900;8. 2698;9. 1441;10. D;11. GAC
ERS451417_01458	1717.62.peg.1468	NA	NA	NA	1	35	Cargentoratense_DSM44202,"Catypicum_R2070","Caurimucosum_ATCC700975","Cbelfantii_FRC0043","Ccallunae_DSM20147","Ccamporealensis_DSM44610","Cdeserti_GIMN1010","Cdiphtheriae_NCTC11397","Cdoosanense_DSM45436","Cefficiens_YS314","Cepidermidicanis_DSM45586","Cglutamicum_ATCC13032","Cglycinophilum_AJ3170","Chalotolerans_YIM70093","Chumireducens_DSM45392","Cimitans_DSM44264","Ckroppenstedtii_DSM44385","…	0.157557	0.0551294	1.25269	0.101211	0.0551299	1.25269	258	0
ERS451417_02064	1717.62.peg.2076	NA	NA	NA	1	7	Cbelfantii_FRC0043,"Cdiphtheriae_NCTC11397","Cpseudotuberculosis_31","Cpseudotuberculosis_ATCC19410","Csilvaticum_KL0182","Culcerans_NCTC12077","Culcerans_NCTC7910"	0.0753623	0.0753623	3.25062	0.0753623	0.0753623	3.25062	2	1	1. 0.4245;2. 296;3. 886;4. 308;5. 308;6. 922;7. 309;8. 925;9. 877;10. N;11. AAC
ERS451417_00394	1717.62.peg.394	NA	NA	NA	1	19	Cbelfantii_FRC0043,"Ccamporealensis_DSM44610","Cdiphtheriae_NCTC11397","Chalotolerans_YIM70093","Chumireducens_DSM45392","Cjeikeium_K41","Ckutscheri_DSM20755","Cmarinum_DSM44953","Cmaris_DSM45190","Cmustelae_DSM45274","Crouxii_FRC0190","Csilvaticum_KL0182","Csimulans_PES1","Csingulare_IBSB52218","Ctestudinoris_DSM44614","Culcerans_NCTC12077","Culcerans_NCTC7910","Curealyticum_DSM7109","Cvitaerumi…	0.0739349	0.0739349	1.90295	0.0739349	0.0739349	1.90295	258	0
ERS451417_00672	1717.62.peg.679	NA	NA	NA	1	15	Cargentoratense_DSM44202,"Cbelfantii_FRC0043","Cdiphtheriae_NCTC11397","Cefficiens_YS314","Cepidermidicanis_DSM45586","Ckutscheri_DSM20755","Clactis_RW25","Cmustelae_DSM45274","Cpseudotuberculosis_31","Cpseudotuberculosis_ATCC19410","Crouxii_FRC0190","Csilvaticum_KL0182","Culcerans_NCTC12077","Culcerans_NCTC7910","Cvitaeruminis_DSM20294"	0.21193	0.21193	2.17225	0.21193	0.21193	2.17225	258	0
ERS451417_01451	1717.62.peg.1458	NA	NA	NA	1	10	Cbelfantii_FRC0043,"Cdiphtheriae_NCTC11397","Ckutscheri_DSM20755","Cmustelae_DSM45274","Cpseudotuberculosis_31","Cpseudotuberculosis_ATCC19410","Csilvaticum_KL0182","Culcerans_NCTC12077","Culcerans_NCTC7910","Cvitaeruminis_DSM20294"	0.138954	0.138954	2.45689	0.138954	0.138954	2.45689	2	4	1. 0.5029;2. 31;3. 91;4. 31;5. 31;6. 91;7. 31;8. 91;9. 88;10. Q;11. CAG	1. 0.60521;2. 85;3. 253;4. 85;5. 85;6. 253;7. 85;8. 253;9. 250;10. S;11. TCA	1. 0.44785;2. 232;3. 694;4. 232;5. 232;6. 694;7. 232;8. 694;9. 691;10. V;11. GTC	1. 0.78787;2. 251;3. 751;4. 251;5. 251;6. 751;7. 251;8. 751;9. 748;10. P;11. CCT
ERS451417_00414	1717.62.peg.414	NA	NA	NA	1	11	Catypicum_R2070,"Cbelfantii_FRC0043","Cdiphtheriae_NCTC11397","Cepidermidicanis_DSM45586","Ckutscheri_DSM20755","Cpseudotuberculosis_31","Cpseudotuberculosis_ATCC19410","Crouxii_FRC0190","Csilvaticum_KL0182","Culcerans_NCTC12077","Culcerans_NCTC7910"	0.120394	0.120394	2.34078	0.120394	0.120394	2.34076	258	0
ERS451417_01189	1717.62.peg.1198	NA	NA	NA	1	24	Cargentoratense_DSM44202,"Cbelfantii_FRC0043","Cdiphtheriae_NCTC11397","Cefficiens_YS314","Cepidermidicanis_DSM45586","Cfalsenii_DSM44353","Cglutamicum_ATCC13032","Cglycinophilum_AJ3170","Chumireducens_DSM45392","Cimitans_DSM44264","Ckroppenstedtii_DSM44385","Ckutscheri_DSM20755","Clactis_RW25","Cpseudotuberculosis_31","Cpseudotuberculosis_ATCC19410","CriegeliiPUDD83A45","Crouxii_FRC0190","Csilva…	0.255295	0.255295	1.68296	0.255295	0.255295	1.68296	3330	0
ERS451417_00794	1717.62.peg.800	NA	NA	NA	1	36	Cargentoratense_DSM44202,"Caurimucosum_ATCC700975","Cbelfantii_FRC0043","Ccallunae_DSM20147","Ccamporealensis_DSM44610","Cdeserti_GIMN1010","Cdiphtheriae_NCTC11397","Cdoosanense_DSM45436","Cefficiens_YS314","Cepidermidicanis_DSM45586","Cfalsenii_DSM44353","Cglutamicum_ATCC13032","Cglycinophilum_AJ3170","Chalotolerans_YIM70093","Chumireducens_DSM45392","Cimitans_DSM44264","Cjeikeium_K41","Ckutsche…	0.152989	0.152989	1.99375	0.152989	0.152989	1.99375	2	1	1. 0.41163;2. 351;3. 1051;4. 464;5. 464;6. 1390;7. 506;8. 1516;9. 883;10. L;11. CTC
ERS451417_00395	1717.62.peg.395	NA	NA	NA	1	39	Cargentoratense_DSM44202,"Catypicum_R2070","Caurimucosum_ATCC700975","Cbelfantii_FRC0043","Ccallunae_DSM20147","Ccamporealensis_DSM44610","Cdeserti_GIMN1010","Cdiphtheriae_NCTC11397","Cdoosanense_DSM45436","Cefficiens_YS314","Cepidermidicanis_DSM45586","Cfalsenii_DSM44353","Cglutamicum_ATCC13032","Cglycinophilum_AJ3170","Chalotolerans_YIM70093","Chumireducens_DSM45392","Cimitans_DSM44264","Cjeike…	0.151552	0.0172466	2.55815	0.0598485	0.0172466	2.55815	258	0
ERS451417_02405	1717.62.peg.2437	NA	NA	NA	1	33	Cargentoratense_DSM44202,"Catypicum_R2070","Caurimucosum_ATCC700975","Cbelfantii_FRC0043","Ccallunae_DSM20147","Ccamporealensis_DSM44610","Cdeserti_GIMN1010","Cdiphtheriae_NCTC11397","Cdoosanense_DSM45436","Cefficiens_YS314","Cepidermidicanis_DSM45586","Cfalsenii_DSM44353","Cglutamicum_ATCC13032","Cimitans_DSM44264","Cjeikeium_K41","Ckroppenstedtii_DSM44385","Ckutscheri_DSM20755","Clactis_RW25","…	0.249322	0.249322	2.12097	0.249322	0.249322	2.12097	258	0
ERS451417_01618	1717.62.peg.1626	NA	NA	NA	1	9	Cbelfantii_FRC0043,"Cdiphtheriae_NCTC11397","Chalotolerans_YIM70093","Cmarinum_DSM44953","Cpseudotuberculosis_31","Cpseudotuberculosis_ATCC19410","Csilvaticum_KL0182","Culcerans_NCTC12077","Culcerans_NCTC7910"	0.174308	0.174308	2.23857	0.174308	0.174308	2.23857	258	0
ERS451417_01472	1717.62.peg.1482	NA	NA	NA	1	31	Catypicum_R2070,"Caurimucosum_ATCC700975","Cbelfantii_FRC0043","Ccallunae_DSM20147","Ccamporealensis_DSM44610","Cdeserti_GIMN1010","Cdiphtheriae_NCTC11397","Cdoosanense_DSM45436","Cefficiens_YS314","Cepidermidicanis_DSM45586","Cglutamicum_ATCC13032","Chalotolerans_YIM70093","Chumireducens_DSM45392","Cimitans_DSM44264","Ckutscheri_DSM20755","Clactis_RW25","Cmarinum_DSM44953","Cmaris_DSM45190","Cmu…	0.413374	0.296975	1.60668	0.413374	0.296975	1.60668	3074	3	1. 0.74693;2. 134;3. 400;4. 172;5. 144;6. 430;7. 178;8. 532;9. 274;10. I;11. ATT	1. 0.6807;2. 183;3. 547;4. 221;5. 193;6. 577;7. 227;8. 679;9. 421;10. A;11. GCA	1. 0.71399;2. 190;3. 568;4. 228;5. 200;6. 598;7. 234;8. 700;9. 442;10. S;11. TCG
ERS451417_01744	1717.62.peg.1747	NA	NA	NA	1	7	Cbelfantii_FRC0043,"Cdiphtheriae_NCTC11397","Cpseudotuberculosis_31","Cpseudotuberculosis_ATCC19410","Csilvaticum_KL0182","Culcerans_NCTC12077","Culcerans_NCTC7910"	0.245068	0.245068	3.57708	0.245068	0.245068	3.57708	258	0
ERS451417_00517	1717.62.peg.521	NA	NA	NA	1	9	Cbelfantii_FRC0043,"Cdiphtheriae_NCTC11397","Cjeikeium_K41","Clactis_RW25","Cpseudotuberculosis_31","Cpseudotuberculosis_ATCC19410","Csilvaticum_KL0182","Culcerans_NCTC12077","Culcerans_NCTC7910"	0.13226	0.13226	2.59036	0.13226	0.13226	2.59036	2	3	1. 0.42939;2. 54;3. 160;4. 67;5. 67;6. 199;7. 74;8. 220;9. 109;10. I;11. ATC	1. 0.59188;2. 105;3. 313;4. 118;5. 118;6. 352;7. 125;8. 373;9. 262;10. L;11. CTA	1. 0.61282;2. 118;3. 352;4. 131;5. 131;6. 391;7. 138;8. 412;9. 301;10. G;11. GGT
ERS451417_00829	1717.62.peg.833	NA	NA	NA	1	39	Cargentoratense_DSM44202,"Catypicum_R2070","Caurimucosum_ATCC700975","Cbelfantii_FRC0043","Ccallunae_DSM20147","Ccamporealensis_DSM44610","Cdeserti_GIMN1010","Cdiphtheriae_NCTC11397","Cdoosanense_DSM45436","Cefficiens_YS314","Cepidermidicanis_DSM45586","Cfalsenii_DSM44353","Cglutamicum_ATCC13032","Cglycinophilum_AJ3170","Chalotolerans_YIM70093","Chumireducens_DSM45392","Cimitans_DSM44264","Cjeike…	0.0871977	0.0871977	1.58476	0.0871977	0.0871977	1.58476	258	0
ERS451417_02267	1717.62.peg.2296	NA	NA	NA	1	11	Cbelfantii_FRC0043,"Cdiphtheriae_NCTC11397","Cepidermidicanis_DSM45586","Ckutscheri_DSM20755","Cpseudotuberculosis_31","Cpseudotuberculosis_ATCC19410","Csilvaticum_KL0182","Ctestudinoris_DSM44614","Culcerans_NCTC12077","Culcerans_NCTC7910","Cvitaeruminis_DSM20294"	0.326725	0.233193	2.24188	0.326725	0.233193	2.24188	2	5	1. 0.40005;2. 99;3. 295;4. 224;5. 108;6. 322;7. 111;8. 331;9. 223;10. S;11. TCC	1. 0.66048;2. 130;3. 388;4. 268;5. 139;6. 415;7. 142;8. 424;9. 316;10. D;11. GAC	1. 0.66426;2. 143;3. 427;4. 285;5. 152;6. 454;7. 155;8. 463;9. 355;10. P;11. CCC	1. 0.5973;2. 187;3. 559;4. 346;5. 202;6. 604;7. 207;8. 619;9. 469;10. T;11. ACC	1. 0.58324;2. 200;3. 598;4. 423;5. 216;6. 646;7. 221;8. 661;9. 508;10. Q;11. CAG
ERS451417_00453	1717.62.peg.457	NA	NA	NA	1	17	Cbelfantii_FRC0043,"Ccallunae_DSM20147","Ccamporealensis_DSM44610","Cdeserti_GIMN1010","Cdiphtheriae_NCTC11397","Cepidermidicanis_DSM45586","Cglutamicum_ATCC13032","Ckroppenstedtii_DSM44385","Ckutscheri_DSM20755","Cpseudotuberculosis_31","Cpseudotuberculosis_ATCC19410","Crouxii_FRC0190","Csilvaticum_KL0182","Ctestudinoris_DSM44614","Culcerans_NCTC12077","Culcerans_NCTC7910","Cuterequi_DSM45634"	0.180791	0.165461	2.16808	0.180791	0.165461	2.16808	2050	2	1. 0.48271;2. 76;3. 226;4. 89;5. 89;6. 265;7. 90;8. 268;9. 205;10. G;11. GGC	1. 0.46262;2. 170;3. 508;4. 185;5. 183;6. 547;7. 184;8. 550;9. 487;10. E;11. GAG
ERS451417_00064	1717.62.peg.60	NA	NA	NA	1	10	Cbelfantii_FRC0043,"Cdiphtheriae_NCTC11397","Cimitans_DSM44264","Crouxii_FRC0190","Csilvaticum_KL0182","Csimulans_PES1","Csingulare_IBSB52218","Culcerans_NCTC12077","Culcerans_NCTC7910","Cureicelerivorans_IMMIBRIV2301"	0.322927	0.265808	1.79662	0.322927	0.265808	1.79662	2	2	1. 0.62589;2. 131;3. 391;4. 149;5. 134;6. 400;7. 134;8. 400;9. 367;10. K;11. AAG	1. 0.59998;2. 177;3. 529;4. 198;5. 183;6. 547;7. 195;8. 583;9. 448;10. S;11. AGT
ERS451417_01158	1717.62.peg.1169	NA	NA	NA	1	39	Cargentoratense_DSM44202,"Catypicum_R2070","Caurimucosum_ATCC700975","Cbelfantii_FRC0043","Ccallunae_DSM20147","Ccamporealensis_DSM44610","Cdeserti_GIMN1010","Cdiphtheriae_NCTC11397","Cdoosanense_DSM45436","Cefficiens_YS314","Cepidermidicanis_DSM45586","Cfalsenii_DSM44353","Cglutamicum_ATCC13032","Cglycinophilum_AJ3170","Chalotolerans_YIM70093","Chumireducens_DSM45392","Cimitans_DSM44264","Cjeike…	0.191336	0.151462	1.74698	0.191336	0.151462	1.74698	2	2	1. 0.58626;2. 21;3. 61;4. 39;5. 39;6. 115;7. 78;8. 232;9. 10;10. A;11. GCT	1. 0.56686;2. 274;3. 820;4. 292;5. 292;6. 874;7. 334;8. 1000;9. 742;10. V;11. GTG
ERS451417_00122	1717.62.peg.120	NA	NA	NA	1	8	Cbelfantii_FRC0043,"Cdiphtheriae_NCTC11397","Cpseudotuberculosis_31","Cpseudotuberculosis_ATCC19410","Crouxii_FRC0190","Csilvaticum_KL0182","Culcerans_NCTC12077","Culcerans_NCTC7910"	0.203829	0.203829	3.86098	0.203829	0.203829	3.86098	2050	1	1. 0.45316;2. 70;3. 208;4. 137;5. 80;6. 238;7. 80;8. 238;9. 202;10. E;11. GAA
ERS451417_01784	1717.62.peg.1789	NA	NA	NA	1	26	Catypicum_R2070,"Caurimucosum_ATCC700975","Cbelfantii_FRC0043","Ccallunae_DSM20147","Ccamporealensis_DSM44610","Cdeserti_GIMN1010","Cdiphtheriae_NCTC11397","Cdoosanense_DSM45436","Cefficiens_YS314","Cglutamicum_ATCC13032","Chalotolerans_YIM70093","Chumireducens_DSM45392","Cimitans_DSM44264","Ckutscheri_DSM20755","Cmarinum_DSM44953","Cmaris_DSM45190","Cpseudotuberculosis_31","Cpseudotuberculosis_A…	0.121961	0.121961	1.88083	0.121961	0.121961	1.88083	3330	0
ERS451417_01047	1717.62.peg.1057	NA	NA	NA	1	22	Cbelfantii_FRC0043,"Ccallunae_DSM20147","Ccamporealensis_DSM44610","Cdeserti_GIMN1010","Cdiphtheriae_NCTC11397","Cefficiens_YS314","Cepidermidicanis_DSM45586","Chalotolerans_YIM70093","Chumireducens_DSM45392","Cimitans_DSM44264","Cmarinum_DSM44953","Cmaris_DSM45190","Cmustelae_DSM45274","Cpseudotuberculosis_31","Cpseudotuberculosis_ATCC19410","Crouxii_FRC0190","Csilvaticum_KL0182","Csingulare_IBS…	0.331779	0.331779	1.67116	0.331779	0.331779	1.67116	3330	0
ERS451417_02309	1717.62.peg.2336	NA	NA	NA	1	31	Catypicum_R2070,"Caurimucosum_ATCC700975","Cbelfantii_FRC0043","Ccallunae_DSM20147","Ccamporealensis_DSM44610","Cdeserti_GIMN1010","Cdiphtheriae_NCTC11397","Cdoosanense_DSM45436","Cefficiens_YS314","Cepidermidicanis_DSM45586","Cglutamicum_ATCC13032","Cglycinophilum_AJ3170","Chalotolerans_YIM70093","Chumireducens_DSM45392","Ckutscheri_DSM20755","Cmarinum_DSM44953","Cmaris_DSM45190","Cmustelae_DSM4…	0.927572	0.471882	1.65752	0.588636	0.471881	1.65752	2304	0
ERS451417_01623	1717.62.peg.1631	NA	NA	NA	1	38	Cargentoratense_DSM44202,"Catypicum_R2070","Caurimucosum_ATCC700975","Cbelfantii_FRC0043","Ccallunae_DSM20147","Ccamporealensis_DSM44610","Cdeserti_GIMN1010","Cdiphtheriae_NCTC11397","Cdoosanense_DSM45436","Cefficiens_YS314","Cepidermidicanis_DSM45586","Cfalsenii_DSM44353","Cglutamicum_ATCC13032","Cglycinophilum_AJ3170","Chalotolerans_YIM70093","Chumireducens_DSM45392","Cimitans_DSM44264","Cjeike…	0.114367	0.114367	1.63105	0.114367	0.114367	1.63105	2	2	1. 0.60635;2. 16;3. 46;4. 25;5. 25;6. 73;7. 25;8. 73;9. 43;10. I;11. ATC	1. 0.56797;2. 108;3. 322;4. 118;5. 118;6. 352;7. 119;8. 355;9. 301;10. M;11. ATG
ERS451417_01285	1717.62.peg.1293	NA	NA	NA	1	20	Cargentoratense_DSM44202,"Catypicum_R2070","Cbelfantii_FRC0043","Ccallunae_DSM20147","Cdeserti_GIMN1010","Cdiphtheriae_NCTC11397","Cglutamicum_ATCC13032","Chalotolerans_YIM70093","Chumireducens_DSM45392","Cimitans_DSM44264","Ckutscheri_DSM20755","Cmarinum_DSM44953","Cpseudotuberculosis_ATCC19410","CriegeliiPUDD83A45","Csilvaticum_KL0182","Ctestudinoris_DSM44614","Culcerans_NCTC12077","Culcerans_N…	0.273482	0.273482	1.66495	0.273482	0.273482	1.66495	2050	2	1. 0.4377;2. 34;3. 100;4. 38;5. 38;6. 112;7. 41;8. 121;9. 46;10. P;11. CCT	1. 0.57577;2. 83;3. 247;4. 87;5. 87;6. 259;7. 93;8. 277;9. 151;10. L;11. TTA
ERS451417_00189	1717.62.peg.185	NA	NA	NA	1	22	Catypicum_R2070,"Caurimucosum_ATCC700975","Cbelfantii_FRC0043","Ccamporealensis_DSM44610","Cdiphtheriae_NCTC11397","Cepidermidicanis_DSM45586","Cfalsenii_DSM44353","Ckroppenstedtii_DSM44385","Ckutscheri_DSM20755","Clactis_RW25","Cmustelae_DSM45274","Cpseudotuberculosis_31","Cpseudotuberculosis_ATCC19410","CriegeliiPUDD83A45","Crouxii_FRC0190","Csilvaticum_KL0182","Csimulans_PES1","Ctestudinoris_D…	0.390592	0.390592	2.2253	0.390592	0.390592	2.2253	2050	3	1. 0.56485;2. 71;3. 211;4. 71;5. 71;6. 211;7. 98;8. 292;9. 46;10. L;11. TTG	1. 0.53657;2. 105;3. 313;4. 105;5. 105;6. 313;7. 132;8. 394;9. 148;10. N;11. AAT	1. 0.49149;2. 300;3. 898;4. 309;5. 309;6. 925;7. 351;8. 1051;9. 634;10. V;11. GTT
ERS451417_00069	1717.62.peg.65	NA	NA	NA	1	23	Cargentoratense_DSM44202,"Cbelfantii_FRC0043","Ccallunae_DSM20147","Cdiphtheriae_NCTC11397","Cdoosanense_DSM45436","Cefficiens_YS314","Cfalsenii_DSM44353","Chalotolerans_YIM70093","Chumireducens_DSM45392","Ckroppenstedtii_DSM44385","Ckutscheri_DSM20755","Clactis_RW25","Cmarinum_DSM44953","Cmaris_DSM45190","Cmustelae_DSM45274","Cpseudotuberculosis_31","Cpseudotuberculosis_ATCC19410","Crouxii_FRC01…	0.330456	0.297824	1.67011	0.330456	0.297824	1.67011	3074	1	1. 0.72629;2. 88;3. 262;4. 126;5. 118;6. 352;7. 133;8. 397;9. 202;10. L;11. CTG
ERS451417_01039	1717.62.peg.1049	NA	NA	NA	1	8	Cbelfantii_FRC0043,"Cdiphtheriae_NCTC11397","Cpseudotuberculosis_31","Cpseudotuberculosis_ATCC19410","Crouxii_FRC0190","Csilvaticum_KL0182","Culcerans_NCTC12077","Culcerans_NCTC7910"	0.139914	0.1117	3.39588	0.139914	0.1117	3.39588	2	3	1. 0.45892;2. 26;3. 76;4. 29;5. 29;6. 85;7. 29;8. 85;9. 76;10. A;11. GCC	1. 0.51558;2. 143;3. 427;4. 146;5. 146;6. 436;7. 146;8. 436;9. 427;10. C;11. TGT	1. 0.52231;2. 318;3. 952;4. 322;5. 322;6. 964;7. 322;8. 964;9. 952;10. D;11. GAT
ERS451417_00959	1717.62.peg.966	NA	NA	NA	1	39	Cargentoratense_DSM44202,"Catypicum_R2070","Caurimucosum_ATCC700975","Cbelfantii_FRC0043","Ccallunae_DSM20147","Ccamporealensis_DSM44610","Cdeserti_GIMN1010","Cdiphtheriae_NCTC11397","Cdoosanense_DSM45436","Cefficiens_YS314","Cepidermidicanis_DSM45586","Cfalsenii_DSM44353","Cglutamicum_ATCC13032","Cglycinophilum_AJ3170","Chalotolerans_YIM70093","Chumireducens_DSM45392","Cimitans_DSM44264","Cjeike…	0.551442	0.319106	1.71969	0.551442	0.319106	1.71969	2	2	1. 0.71038;2. 96;3. 286;4. 96;5. 96;6. 286;7. 98;8. 292;9. 196;10. P;11. CCT	1. 0.72261;2. 121;3. 361;4. 121;5. 121;6. 361;7. 123;8. 367;9. 271;10. L;11. TTG
ERS451417_00293	1717.62.peg.294	NA	NA	NA	1	38	Cargentoratense_DSM44202,"Catypicum_R2070","Caurimucosum_ATCC700975","Cbelfantii_FRC0043","Ccallunae_DSM20147","Ccamporealensis_DSM44610","Cdeserti_GIMN1010","Cdiphtheriae_NCTC11397","Cdoosanense_DSM45436","Cefficiens_YS314","Cepidermidicanis_DSM45586","Cfalsenii_DSM44353","Cglutamicum_ATCC13032","Cglycinophilum_AJ3170","Chalotolerans_YIM70093","Chumireducens_DSM45392","Cimitans_DSM44264","Cjeike…	0.163054	0.163054	1.97969	0.163063	0.163063	1.9797	3330	0
ERS451417_00575	1717.62.peg.578	NA	NA	NA	1	39	Cargentoratense_DSM44202,"Catypicum_R2070","Caurimucosum_ATCC700975","Cbelfantii_FRC0043","Ccallunae_DSM20147","Ccamporealensis_DSM44610","Cdeserti_GIMN1010","Cdiphtheriae_NCTC11397","Cdoosanense_DSM45436","Cefficiens_YS314","Cepidermidicanis_DSM45586","Cfalsenii_DSM44353","Cglutamicum_ATCC13032","Cglycinophilum_AJ3170","Chalotolerans_YIM70093","Chumireducens_DSM45392","Cimitans_DSM44264","Cjeike…	0.126743	0.126743	2.27787	0.126743	0.126743	2.27788	258	0
ERS451417_00755	1717.62.peg.760	NA	NA	NA	1	39	Cargentoratense_DSM44202,"Catypicum_R2070","Caurimucosum_ATCC700975","Cbelfantii_FRC0043","Ccallunae_DSM20147","Ccamporealensis_DSM44610","Cdeserti_GIMN1010","Cdiphtheriae_NCTC11397","Cdoosanense_DSM45436","Cefficiens_YS314","Cepidermidicanis_DSM45586","Cfalsenii_DSM44353","Cglutamicum_ATCC13032","Cglycinophilum_AJ3170","Chalotolerans_YIM70093","Chumireducens_DSM45392","Cimitans_DSM44264","Cjeike…	0.476687	0.107822	2.25835	0.209278	0.105512	2.27288	258	0
ERS451417_01316	1717.62.peg.1324	NA	NA	NA	1	36	Catypicum_R2070,"Caurimucosum_ATCC700975","Cbelfantii_FRC0043","Ccallunae_DSM20147","Ccamporealensis_DSM44610","Cdeserti_GIMN1010","Cdiphtheriae_NCTC11397","Cdoosanense_DSM45436","Cefficiens_YS314","Cepidermidicanis_DSM45586","Cfalsenii_DSM44353","Cglutamicum_ATCC13032","Cglycinophilum_AJ3170","Chalotolerans_YIM70093","Chumireducens_DSM45392","Cimitans_DSM44264","Cjeikeium_K41","Ckroppenstedtii_D…	0.215411	0.215411	1.63636	0.215411	0.215411	1.63636	1026	1	1. 0.552;2. 131;3. 391;4. 137;5. 137;6. 409;7. 143;8. 427;9. 346;10. G;11. GGT
ERS451417_02353	1717.62.peg.2381	NA	NA	NA	1	12	Cbelfantii_FRC0043,"Ccamporealensis_DSM44610","Cdiphtheriae_NCTC11397","Chalotolerans_YIM70093","Chumireducens_DSM45392","Cmarinum_DSM44953","Cpseudotuberculosis_31","Cpseudotuberculosis_ATCC19410","Csilvaticum_KL0182","Culcerans_NCTC12077","Culcerans_NCTC7910","Cvitaeruminis_DSM20294"	0.236867	0.236867	2.52042	0.236867	0.236867	2.52042	3330	0
ERS451417_01287	1717.62.peg.1295	NA	NA	NA	1	34	Catypicum_R2070,"Caurimucosum_ATCC700975","Cbelfantii_FRC0043","Ccallunae_DSM20147","Ccamporealensis_DSM44610","Cdiphtheriae_NCTC11397","Cdoosanense_DSM45436","Cefficiens_YS314","Cepidermidicanis_DSM45586","Cfalsenii_DSM44353","Cglutamicum_ATCC13032","Cglycinophilum_AJ3170","Chalotolerans_YIM70093","Cimitans_DSM44264","Cjeikeium_K41","Ckroppenstedtii_DSM44385","Ckutscheri_DSM20755","Clactis_RW25"…	0.154748	0.154748	1.92338	0.154748	0.154748	1.92339	2	1	1. 0.53377;2. 355;3. 1063;4. 380;5. 380;6. 1138;7. 402;8. 1204;9. 1003;10. D;11. GAC
ERS451417_00593	1717.62.peg.597	NA	NA	NA	1	24	Cargentoratense_DSM44202,"Catypicum_R2070","Cbelfantii_FRC0043","Ccallunae_DSM20147","Cdeserti_GIMN1010","Cdiphtheriae_NCTC11397","Cefficiens_YS314","Cepidermidicanis_DSM45586","Cfalsenii_DSM44353","Cglutamicum_ATCC13032","Cglycinophilum_AJ3170","Ckroppenstedtii_DSM44385","Ckutscheri_DSM20755","Clactis_RW25","Cmustelae_DSM45274","Cpseudotuberculosis_31","Cpseudotuberculosis_ATCC19410","Crouxii_FR…	0.0390919	0.0390919	2.15437	0.0390919	0.0390919	2.15437	2050	2	1. 0.41063;2. 394;3. 1180;4. 406;5. 406;6. 1216;7. 446;8. 1336;9. 907;10. S;11. AGC	1. 0.47067;2. 531;3. 1591;4. 543;5. 543;6. 1627;7. 584;8. 1750;9. 1204;10. V;11. GTT
ERS451417_00911	1717.62.peg.918	NA	NA	NA	1	9	Cbelfantii_FRC0043,"Cdiphtheriae_NCTC11397","Ckutscheri_DSM20755","Cpseudotuberculosis_ATCC19410","Crouxii_FRC0190","Csilvaticum_KL0182","Culcerans_NCTC12077","Culcerans_NCTC7910","Cvitaeruminis_DSM20294"	0.268241	0.268241	2.20461	0.268241	0.268241	2.20462	2050	2	1. 0.56659;2. 210;3. 628;4. 240;5. 224;6. 670;7. 243;8. 727;9. 454;10. Q;11. CAG	1. 0.50997;2. 256;3. 766;4. 305;5. 289;6. 865;7. 308;8. 922;9. 571;10. D;11. GAT
ERS451417_00370	1717.62.peg.369	NA	NA	NA	1	39	Cargentoratense_DSM44202,"Catypicum_R2070","Caurimucosum_ATCC700975","Cbelfantii_FRC0043","Ccallunae_DSM20147","Ccamporealensis_DSM44610","Cdeserti_GIMN1010","Cdiphtheriae_NCTC11397","Cdoosanense_DSM45436","Cefficiens_YS314","Cepidermidicanis_DSM45586","Cfalsenii_DSM44353","Cglutamicum_ATCC13032","Cglycinophilum_AJ3170","Chalotolerans_YIM70093","Chumireducens_DSM45392","Cimitans_DSM44264","Cjeike…	0.103904	0.103904	2.02421	0.103904	0.103904	2.0242	258	0
ERS451417_00655	1717.62.peg.660	NA	NA	NA	1	39	Cargentoratense_DSM44202,"Catypicum_R2070","Caurimucosum_ATCC700975","Cbelfantii_FRC0043","Ccallunae_DSM20147","Ccamporealensis_DSM44610","Cdeserti_GIMN1010","Cdiphtheriae_NCTC11397","Cdoosanense_DSM45436","Cefficiens_YS314","Cepidermidicanis_DSM45586","Cfalsenii_DSM44353","Cglutamicum_ATCC13032","Cglycinophilum_AJ3170","Chalotolerans_YIM70093","Chumireducens_DSM45392","Cimitans_DSM44264","Cjeike…	0.130213	0.130213	1.8234	0.130213	0.130213	1.8234	258	0
ERS451417_01953	1717.62.peg.1953	NA	NA	NA	1	21	Cargentoratense_DSM44202,"Catypicum_R2070","Caurimucosum_ATCC700975","Cbelfantii_FRC0043","Ccallunae_DSM20147","Cdiphtheriae_NCTC11397","Cepidermidicanis_DSM45586","Cfalsenii_DSM44353","Cimitans_DSM44264","Cjeikeium_K41","Clactis_RW25","Cmarinum_DSM44953","Cpseudotuberculosis_31","Cpseudotuberculosis_ATCC19410","CriegeliiPUDD83A45","Csilvaticum_KL0182","Csimulans_PES1","Csingulare_IBSB52218","Cte…	0.167051	0.167051	2.15193	0.218468	0.218468	2.24633	258	0
ERS451417_00303	1717.62.peg.304	NA	NA	NA	1	22	Catypicum_R2070,"Caurimucosum_ATCC700975","Cbelfantii_FRC0043","Ccamporealensis_DSM44610","Cdiphtheriae_NCTC11397","Cepidermidicanis_DSM45586","Chumireducens_DSM45392","Cimitans_DSM44264","Cmarinum_DSM44953","Cmustelae_DSM45274","Cpseudotuberculosis_31","Cpseudotuberculosis_ATCC19410","CriegeliiPUDD83A45","Crouxii_FRC0190","Csilvaticum_KL0182","Csimulans_PES1","Csingulare_IBSB52218","Ctestudinori…	0.152646	0.134034	1.09536	0.152646	0.134034	1.09536	2	1	1. 0.5397;2. 19;3. 55;4. 22;5. 22;6. 64;7. 22;8. 64;9. 40;10. E;11. GAG
ERS451417_01256	1717.62.peg.1264	NA	NA	NA	1	38	Cargentoratense_DSM44202,"Catypicum_R2070","Caurimucosum_ATCC700975","Cbelfantii_FRC0043","Ccallunae_DSM20147","Ccamporealensis_DSM44610","Cdeserti_GIMN1010","Cdiphtheriae_NCTC11397","Cdoosanense_DSM45436","Cefficiens_YS314","Cepidermidicanis_DSM45586","Cfalsenii_DSM44353","Cglutamicum_ATCC13032","Cglycinophilum_AJ3170","Chalotolerans_YIM70093","Chumireducens_DSM45392","Cimitans_DSM44264","Cjeike…	0.243822	0.243822	1.73847	0.243822	0.243822	1.73847	258	0
ERS451417_01577	1717.62.peg.1586	NA	NA	NA	1	32	Cargentoratense_DSM44202,"Catypicum_R2070","Caurimucosum_ATCC700975","Cbelfantii_FRC0043","Ccamporealensis_DSM44610","Cdiphtheriae_NCTC11397","Cdoosanense_DSM45436","Cepidermidicanis_DSM45586","Cfalsenii_DSM44353","Cglycinophilum_AJ3170","Chalotolerans_YIM70093","Chumireducens_DSM45392","Cimitans_DSM44264","Cjeikeium_K41","Ckroppenstedtii_DSM44385","Ckutscheri_DSM20755","Cmarinum_DSM44953","Cmari…	0.0870695	0.0870695	1.51642	0.0870695	0.0870695	1.51642	3330	0
ERS451417_00104	1717.62.peg.102	NA	NA	NA	1	12	Cbelfantii_FRC0043,"Cdeserti_GIMN1010","Cdiphtheriae_NCTC11397","Cefficiens_YS314","Chalotolerans_YIM70093","Cpseudotuberculosis_31","Cpseudotuberculosis_ATCC19410","Crouxii_FRC0190","Csilvaticum_KL0182","Culcerans_NCTC12077","Culcerans_NCTC7910","Cvitaeruminis_DSM20294"	0.218845	0.218845	2.10918	0.218845	0.218845	2.10918	2	2	1. 0.51912;2. 29;3. 85;4. 75;5. 75;6. 223;7. 89;8. 265;9. 43;10. V;11. GTG	1. 0.65027;2. 172;3. 514;4. 220;5. 219;6. 655;7. 233;8. 697;9. 466;10. V;11. GTG
ERS451417_01998	1717.62.peg.2002	NA	NA	NA	1	7	Cbelfantii_FRC0043,"Cdiphtheriae_NCTC11397","Cpseudotuberculosis_31","Cpseudotuberculosis_ATCC19410","Csilvaticum_KL0182","Culcerans_NCTC12077","Culcerans_NCTC7910"	0.308772	0.308772	4.8435	0.308772	0.308772	4.84351	2	1	1. 0.58575;2. 100;3. 298;4. 100;5. 100;6. 298;7. 100;8. 298;9. 298;10. Q;11. CAA
ERS451417_01274	1717.62.peg.1282	NA	NA	NA	1	17	Cargentoratense_DSM44202,"Cbelfantii_FRC0043","Cdiphtheriae_NCTC11397","Cefficiens_YS314","Cepidermidicanis_DSM45586","Cglutamicum_ATCC13032","Ckroppenstedtii_DSM44385","Ckutscheri_DSM20755","Clactis_RW25","Cmustelae_DSM45274","Cpseudotuberculosis_31","Cpseudotuberculosis_ATCC19410","Crouxii_FRC0190","Csilvaticum_KL0182","Culcerans_NCTC12077","Culcerans_NCTC7910","Cvitaeruminis_DSM20294"	0.236819	0.236819	2.0857	0.236819	0.236819	2.0857	2306	0
ERS451417_02273	1717.62.peg.2302	NA	NA	NA	1	15	Caurimucosum_ATCC700975,"Ccamporealensis_DSM44610","Cdiphtheriae_NCTC11397","Ckutscheri_DSM20755","Cmustelae_DSM45274","Cpseudotuberculosis_31","Cpseudotuberculosis_ATCC19410","CriegeliiPUDD83A45","Csilvaticum_KL0182","Csimulans_PES1","Csingulare_IBSB52218","Culcerans_NCTC12077","Culcerans_NCTC7910","Cureicelerivorans_IMMIBRIV2301","Cvitaeruminis_DSM20294"	0.14479	0.14479	1.98714	0.14479	0.14479	1.98714	3330	0
ERS451417_00495	1717.62.peg.498	NA	NA	NA	1	39	Cargentoratense_DSM44202,"Catypicum_R2070","Caurimucosum_ATCC700975","Cbelfantii_FRC0043","Ccallunae_DSM20147","Ccamporealensis_DSM44610","Cdeserti_GIMN1010","Cdiphtheriae_NCTC11397","Cdoosanense_DSM45436","Cefficiens_YS314","Cepidermidicanis_DSM45586","Cfalsenii_DSM44353","Cglutamicum_ATCC13032","Cglycinophilum_AJ3170","Chalotolerans_YIM70093","Chumireducens_DSM45392","Cimitans_DSM44264","Cjeike…	0.147202	0.147202	2.07607	0.147202	0.147202	2.07607	258	0
ERS451417_00070	1717.62.peg.66	NA	NA	NA	1	10	Cbelfantii_FRC0043,"Cdiphtheriae_NCTC11397","Cepidermidicanis_DSM45586","Ckutscheri_DSM20755","Cpseudotuberculosis_31","Cpseudotuberculosis_ATCC19410","Crouxii_FRC0190","Csilvaticum_KL0182","Culcerans_NCTC12077","Culcerans_NCTC7910"	0.357451	0.357451	4.79208	0.357451	0.357451	4.79209	258	0
ERS451417_01795	1717.62.peg.1800	NA	NA	NA	1	38	Cargentoratense_DSM44202,"Catypicum_R2070","Caurimucosum_ATCC700975","Cbelfantii_FRC0043","Ccallunae_DSM20147","Ccamporealensis_DSM44610","Cdeserti_GIMN1010","Cdiphtheriae_NCTC11397","Cdoosanense_DSM45436","Cefficiens_YS314","Cepidermidicanis_DSM45586","Cfalsenii_DSM44353","Cglutamicum_ATCC13032","Cglycinophilum_AJ3170","Chalotolerans_YIM70093","Chumireducens_DSM45392","Cimitans_DSM44264","Cjeike…	0.134338	0.134338	1.9841	0.134338	0.134338	1.9841	2050	1	1. 0.53314;2. 65;3. 193;4. 74;5. 74;6. 220;7. 75;8. 223;9. 31;10. H;11. CAC
ERS451417_01548	1717.62.peg.1557	NA	NA	NA	1	38	Cargentoratense_DSM44202,"Catypicum_R2070","Caurimucosum_ATCC700975","Cbelfantii_FRC0043","Ccallunae_DSM20147","Ccamporealensis_DSM44610","Cdeserti_GIMN1010","Cdiphtheriae_NCTC11397","Cdoosanense_DSM45436","Cefficiens_YS314","Cepidermidicanis_DSM45586","Cfalsenii_DSM44353","Cglutamicum_ATCC13032","Cglycinophilum_AJ3170","Chalotolerans_YIM70093","Chumireducens_DSM45392","Cimitans_DSM44264","Cjeike…	0.137878	0.122727	1.75154	0.137878	0.122727	1.75154	1026	4	1. 0.62367;2. 105;3. 313;4. 105;5. 105;6. 313;7. 105;8. 313;9. 310;10. L;11. TTG	1. 0.62639;2. 299;3. 895;4. 301;5. 301;6. 901;7. 301;8. 901;9. 886;10. H;11. CAC	1. 0.63601;2. 396;3. 1186;4. 398;5. 398;6. 1192;7. 398;8. 1192;9. 1171;10. P;11. CCA	1. 0.5672;2. 429;3. 1285;4. 431;5. 431;6. 1291;7. 431;8. 1291;9. 1270;10. E;11. GAG
ERS451417_00335	1717.62.peg.337	NA	NA	NA	1	36	Cargentoratense_DSM44202,"Catypicum_R2070","Caurimucosum_ATCC700975","Cbelfantii_FRC0043","Ccallunae_DSM20147","Ccamporealensis_DSM44610","Cdeserti_GIMN1010","Cdiphtheriae_NCTC11397","Cdoosanense_DSM45436","Cefficiens_YS314","Cepidermidicanis_DSM45586","Cglutamicum_ATCC13032","Cglycinophilum_AJ3170","Chalotolerans_YIM70093","Chumireducens_DSM45392","Cimitans_DSM44264","Cjeikeium_K41","Ckroppenste…	0.190873	0.128401	2.31082	0.190873	0.128401	2.31082	3074	5	1. 0.58418;2. 101;3. 301;4. 118;5. 118;6. 352;7. 181;8. 541;9. 175;10. A;11. GCG	1. 0.60684;2. 107;3. 319;4. 124;5. 124;6. 370;7. 187;8. 559;9. 193;10. L;11. TTA	1. 0.60016;2. 118;3. 352;4. 135;5. 135;6. 403;7. 198;8. 592;9. 226;10. V;11. GTG	1. 0.63139;2. 140;3. 418;4. 157;5. 157;6. 469;7. 220;8. 658;9. 292;10. F;11. TTT	1. 0.60784;2. 142;3. 424;4. 159;5. 159;6. 475;7. 222;8. 664;9. 298;10. P;11. CCT
ERS451417_00457	1717.62.peg.461	NA	NA	NA	1	39	Cargentoratense_DSM44202,"Catypicum_R2070","Caurimucosum_ATCC700975","Cbelfantii_FRC0043","Ccallunae_DSM20147","Ccamporealensis_DSM44610","Cdeserti_GIMN1010","Cdiphtheriae_NCTC11397","Cdoosanense_DSM45436","Cefficiens_YS314","Cepidermidicanis_DSM45586","Cfalsenii_DSM44353","Cglutamicum_ATCC13032","Cglycinophilum_AJ3170","Chalotolerans_YIM70093","Chumireducens_DSM45392","Cimitans_DSM44264","Cjeike…	0.202454	0.202454	1.97889	0.202454	0.202454	1.97889	258	0
[truncated: 154 more rows]
