# Supplementary material for: Evidence of episodic positive selection in Corynebacterium diphtheriae complex of species and its implementations in identification of drug and vaccine targets
Source: PeerJ. 2022 Feb 16;10:e12662. doi: 10.7717/peerj.12662 (PMC8857904; doi:10.7717/peerj.12662)
Supplement: Supplemental Information 13 [file peerj-10-12662-s013.xlsx]

## Sheet: Cul2
Gene	Transcript	Bonferroni	FDR	P-Value	P-Value raw	Number of species included	Species included	HA foreground omega	HA background omega	HA kappa	H0 foreground omega	H0 background omega	H0 kappa	Correction code	Number of Sites under positive Selection	Site under positve Selection 1(1. Probability to be under positive selection;2. Position in amino acid sequence of anchor species;3. Position in nucleotide sequence of anchor species;4.Position in main protein alignment:fastp.clustalw.aln;5. Position in protein clustal subalignment: .aln;6. Position in to codon backtranslated clustal subalignment: Codon_aln.fasta; 7. Position in prank alignment (…	Site under positve Selection 2	Site under positve Selection 3	Site under positve Selection 4	Site under positve Selection 5	Site under positve Selection 6	Site under positve Selection 7	Site under positve Selection 8	Site under positve Selection 9	Site under positve Selection 10	Site under positve Selection 11	Site under positve Selection 12	Site under positve Selection 13	Site under positve Selection 14	Site under positve Selection 15	Site under positve Selection 16	Site under positve Selection 17	Site under positve Selection 18	Site under positve Selection 19	Site under positve Selection 20	Site under positve Selection 21
ERS451417_00985	1717.62.peg.996	0.010737	0.010737	0.001193	0.001193	38	Cargentoratense_DSM44202,"Catypicum_R2070","Caurimucosum_ATCC700975","Cbelfantii_FRC0043","Ccallunae_DSM20147","Ccamporealensis_DSM44610","Cdeserti_GIMN1010","Cdiphtheriae_NCTC11397","Cdoosanense_DSM45436","Cefficiens_YS314","Cepidermidicanis_DSM45586","Cfalsenii_DSM44353","Cglutamicum_ATCC13032","Cglycinophilum_AJ3170","Chalotolerans_YIM70093","Chumireducens_DSM45392","Cimitans_DSM44264","Cjeike…	5.85223	0.199021	1.65718	0.210822	0.198576	1.65841	0	1	1. 0.95302;2. 142;3. 424;4. 149;5. 149;6. 445;7. 201;8. 601;9. 376;10. K;11. AAA
ERS451417_01234	1717.62.peg.1242	0.064665	0.0323325	0.007185	0.007185	15	Cargentoratense_DSM44202,"Cbelfantii_FRC0043","Cdiphtheriae_NCTC11397","Cepidermidicanis_DSM45586","Ckroppenstedtii_DSM44385","Ckutscheri_DSM20755","Clactis_RW25","Cmustelae_DSM45274","Cpseudotuberculosis_31","Cpseudotuberculosis_ATCC19410","Crouxii_FRC0190","Csilvaticum_KL0182","Culcerans_NCTC12077","Culcerans_NCTC7910","Cvitaeruminis_DSM20294"	1.06098	0.160509	2.23041	0.345168	0.160771	2.23609	0	1	1. 0.9983;2. 206;3. 616;4. 215;5. 208;6. 622;7. 208;8. 622;9. 601;10. D;11. GAT
ERS451417_00216	1717.62.peg.213	1	1	0.4976	0.4976	23	Catypicum_R2070,"Cbelfantii_FRC0043","Ccallunae_DSM20147","Ccamporealensis_DSM44610","Cdeserti_GIMN1010","Cdiphtheriae_NCTC11397","Cdoosanense_DSM45436","Cglutamicum_ATCC13032","Chumireducens_DSM45392","Cimitans_DSM44264","Ckutscheri_DSM20755","Cmarinum_DSM44953","Cmustelae_DSM45274","Cpseudotuberculosis_31","Cpseudotuberculosis_ATCC19410","CriegeliiPUDD83A45","Crouxii_FRC0190","Csilvaticum_KL018…	80.2134	0.206824	1.33833	1	0.206815	1.33727	0	1	1. 0.95528;2. 14;3. 40;4. 40;5. 22;6. 64;7. 26;8. 76;9. 34;10. A;11. GCT
ERS451417_01500	1717.62.peg.1508	1	1	0.6068	0.6068	12	Cdiphtheriae_NCTC11397,"Cefficiens_YS314","Cglutamicum_ATCC13032","Chalotolerans_YIM70093","Chumireducens_DSM45392","Cpseudotuberculosis_31","Cpseudotuberculosis_ATCC19410","Csilvaticum_KL0182","Ctestudinoris_DSM44614","Culcerans_NCTC12077","Culcerans_NCTC7910","Cvitaeruminis_DSM20294"	0.897566	0.310874	1.80294	0.999431	0.312147	1.80333	0	2	1. 0.92759;2. 27;3. 79;4. 54;5. 39;6. 115;7. 60;8. 178;9. 22;10. A;11. GCA	1. 0.45251;2. 141;3. 421;4. 171;5. 156;6. 466;7. 175;8. 523;9. 361;10. Q;11. CAA
ERS451417_00735	1717.62.peg.738	1	1	0.8941	0.8941	9	Catypicum_R2070,"Cbelfantii_FRC0043","Cdiphtheriae_NCTC11397","Cpseudotuberculosis_31","Cpseudotuberculosis_ATCC19410","Crouxii_FRC0190","Csilvaticum_KL0182","Culcerans_NCTC12077","Culcerans_NCTC7910"	0.882546	0.200324	2.84188	0.992469	0.20043	2.8435	0	2	1. 0.93078;2. 10;3. 28;4. 29;5. 29;6. 85;7. 35;8. 103;9. 16;10. G;11. GGC	1. 0.92766;2. 78;3. 232;4. 103;5. 103;6. 307;7. 114;8. 340;9. 193;10. D;11. GAC
ERS451417_00632	1717.62.peg.636	1	1	1	1	9	Cbelfantii_FRC0043,"Cdiphtheriae_NCTC11397","Cpseudotuberculosis_31","Cpseudotuberculosis_ATCC19410","Crouxii_FRC0190","Csilvaticum_KL0182","Culcerans_NCTC12077","Culcerans_NCTC7910","Cvitaeruminis_DSM20294"	1	0.108437	2.80606	1	0.108437	2.80605	0	1	1. 0.93541;2. 10;3. 28;4. 97;5. 58;6. 172;7. 65;8. 193;9. 25;10. R;11. CGA
ERS451417_01991	1717.62.peg.1992	1	1	1	1	20	Catypicum_R2070,"Caurimucosum_ATCC700975","Cbelfantii_FRC0043","Cdiphtheriae_NCTC11397","Cfalsenii_DSM44353","Chumireducens_DSM45392","Ckroppenstedtii_DSM44385","Ckutscheri_DSM20755","Clactis_RW25","Cmustelae_DSM45274","Cpseudotuberculosis_31","Cpseudotuberculosis_ATCC19410","CriegeliiPUDD83A45","Csilvaticum_KL0182","Cterpenotabidum_Y11","Ctestudinoris_DSM44614","Culcerans_NCTC12077","Culcerans_N…	1	0.243602	1.82362	0.276594	0.243085	1.82154	0	1	1. 0.86695;2. 35;3. 103;4. 51;5. 51;6. 151;7. 71;8. 211;9. 79;10. G;11. GGA
ERS451417_02001	1717.62.peg.2005	1	1	1	1	7	Cbelfantii_FRC0043,"Cdiphtheriae_NCTC11397","Cpseudotuberculosis_31","Cpseudotuberculosis_ATCC19410","Csilvaticum_KL0182","Culcerans_NCTC12077","Culcerans_NCTC7910"	0.909869	0.231457	3.04427	0.909869	0.231457	3.04427	0	2	1. 0.90876;2. 193;3. 577;4. 194;5. 194;6. 580;7. 194;8. 580;9. 577;10. I;11. ATA	1. 0.86363;2. 203;3. 607;4. 204;5. 204;6. 610;7. 204;8. 610;9. 607;10. V;11. GTC
ERS451417_00893	1717.62.peg.899	1	1	1	1	23	Catypicum_R2070,"Caurimucosum_ATCC700975","Cbelfantii_FRC0043","Cdiphtheriae_NCTC11397","Cfalsenii_DSM44353","Cglycinophilum_AJ3170","Cimitans_DSM44264","Cjeikeium_K41","Ckroppenstedtii_DSM44385","Ckutscheri_DSM20755","Clactis_RW25","Cpseudotuberculosis_31","Cpseudotuberculosis_ATCC19410","CriegeliiPUDD83A45","Crouxii_FRC0190","Csilvaticum_KL0182","Csimulans_PES1","Csingulare_IBSB52218","Cterpeno…	1	0.183506	1.91354	1	0.183506	1.91355	0	1	1. 0.93054;2. 125;3. 373;4. 128;5. 128;6. 382;7. 149;8. 445;9. 316;10. S;11. TCC
ERS451417_01214	1717.62.peg.1222	NA	NA	NA	2.208e-07	26	Cargentoratense_DSM44202,"Caurimucosum_ATCC700975","Ccamporealensis_DSM44610","Cdiphtheriae_NCTC11397","Cdoosanense_DSM45436","Cepidermidicanis_DSM45586","Chalotolerans_YIM70093","Chumireducens_DSM45392","Cimitans_DSM44264","Cjeikeium_K41","Cmarinum_DSM44953","Cmaris_DSM45190","Cmustelae_DSM45274","Cpseudotuberculosis_31","Cpseudotuberculosis_ATCC19410","CriegeliiPUDD83A45","Crouxii_FRC0190","Csi…	0.226874	0.226874	1.67114	1	0.231035	1.68351	3074	2	1. 0.48765;2. 49;3. 145;4. 87;5. 55;6. 163;7. 171;8. 511;9. 28;10. W;11. TGG	1. 0.54796;2. 321;3. 961;4. 388;5. 346;6. 1036;7. 475;8. 1423;9. 727;10. A;11. GCC
ERS451417_00705	1717.62.peg.710	NA	NA	NA	0.009017	18	Catypicum_R2070,"Cbelfantii_FRC0043","Ccallunae_DSM20147","Cdeserti_GIMN1010","Cdiphtheriae_NCTC11397","Cdoosanense_DSM45436","Cefficiens_YS314","Cepidermidicanis_DSM45586","Cglutamicum_ATCC13032","Chalotolerans_YIM70093","Cmarinum_DSM44953","Cmaris_DSM45190","Cmustelae_DSM45274","Crouxii_FRC0190","Csingulare_IBSB52218","Ctestudinoris_DSM44614","Culcerans_NCTC12077","Cvitaeruminis_DSM20294"	14.5445	0.0935675	1.51951	0.216575	0.0885568	1.51222	7168	21	1. 0.96911;2. 15;3. 43;4. 55;5. 19;6. 55;7. 19;8. 55;9. 16;10. L;11. TTG	1. 0.43418;2. 16;3. 46;4. 56;5. 20;6. 58;7. 20;8. 58;9. 19;10. S;11. TCA	1. 0.44529;2. 22;3. 64;4. 62;5. 26;6. 76;7. 26;8. 76;9. 37;10. V;11. GTG	1. 0.42661;2. 26;3. 76;4. 66;5. 30;6. 88;7. 30;8. 88;9. 49;10. L;11. CTG	1. 0.4895;2. 40;3. 118;4. 80;5. 44;6. 130;7. 44;8. 130;9. 91;10. G;11. GGG	1. 0.98495;2. 41;3. 121;4. 81;5. 45;6. 133;7. 45;8. 133;9. 94;10. P;11. CCA	1. 0.92598;2. 44;3. 130;4. 84;5. 48;6. 142;7. 48;8. 142;9. 103;10. N;11. AAC	1. 0.96725;2. 49;3. 145;4. 89;5. 53;6. 157;7. 53;8. 157;9. 118;10. T;11. ACC	1. 0.96872;2. 53;3. 157;4. 93;5. 57;6. 169;7. 57;8. 169;9. 130;10. G;11. GGC	1. 0.99102;2. 54;3. 160;4. 94;5. 58;6. 172;7. 58;8. 172;9. 133;10. D;11. GAT	1. 0.50337;2. 56;3. 166;4. 96;5. 60;6. 178;7. 60;8. 178;9. 139;10. S;11. TCC	1. 0.89203;2. 60;3. 178;4. 101;5. 64;6. 190;7. 64;8. 190;9. 151;10. T;11. ACC	1. 0.55951;2. 70;3. 208;4. 112;5. 74;6. 220;7. 74;8. 220;9. 181;10. P;11. CCG	1. 0.9663;2. 75;3. 223;4. 117;5. 79;6. 235;7. 79;8. 235;9. 196;10. E;11. GAG	1. 0.93996;2. 78;3. 232;4. 123;5. 82;6. 244;7. 82;8. 244;9. 205;10. S;11. AGT	1. 0.63608;2. 85;3. 253;4. 133;5. 92;6. 274;7. 92;8. 274;9. 211;10. G;11. GGC	1. 0.70695;2. 88;3. 262;4. 136;5. 95;6. 283;7. 95;8. 283;9. 220;10. K;11. AAA	1. 0.99004;2. 93;3. 277;4. 141;5. 100;6. 298;7. 100;8. 298;9. 235;10. K;11. AAG	1. 0.44636;2. 110;3. 328;4. 158;5. 117;6. 349;7. 117;8. 349;9. 286;10. A;11. GCC	1. 0.95049;2. 118;3. 352;4. 166;5. 125;6. 373;7. 125;8. 373;9. 310;10. G;11. GGG	1. 0.82449;2. 147;3. 439;4. 195;5. 154;6. 460;7. 168;8. 502;9. 343;10. A;11. GCT
ERS451417_02044	1717.62.peg.2055	NA	NA	NA	0.01043	3	Cdiphtheriae_NCTC11397,"Cpseudotuberculosis_31","Culcerans_NCTC12077"	0.0720712	0.0720712	1.57863	0.04747	0.04747	1.51519	4482	0
ERS451417_00877	1717.62.peg.883	NA	NA	NA	0.01467	39	Cargentoratense_DSM44202,"Catypicum_R2070","Caurimucosum_ATCC700975","Cbelfantii_FRC0043","Ccallunae_DSM20147","Ccamporealensis_DSM44610","Cdeserti_GIMN1010","Cdiphtheriae_NCTC11397","Cdoosanense_DSM45436","Cefficiens_YS314","Cepidermidicanis_DSM45586","Cfalsenii_DSM44353","Cglutamicum_ATCC13032","Cglycinophilum_AJ3170","Chalotolerans_YIM70093","Chumireducens_DSM45392","Cimitans_DSM44264","Cjeike…	0.159929	0.159929	1.74737	1	0.158313	1.74698	3074	1	1. 0.47739;2. 342;3. 1024;4. 386;5. 386;6. 1156;7. 441;8. 1321;9. 778;10. F;11. TTC
ERS451417_01671	1717.62.peg.1678	NA	NA	NA	0.01472	16	Cbelfantii_FRC0043,"Ccamporealensis_DSM44610","Cdiphtheriae_NCTC11397","Cfalsenii_DSM44353","Chumireducens_DSM45392","Cjeikeium_K41","Ckutscheri_DSM20755","Clactis_RW25","Cpseudotuberculosis_31","Cpseudotuberculosis_ATCC19410","Csilvaticum_KL0182","Csimulans_PES1","Ctestudinoris_DSM44614","Culcerans_NCTC12077","Culcerans_NCTC7910","Cvitaeruminis_DSM20294"	0.407868	0.153004	2.3643	0.227817	0.153019	2.36665	2	2	1. 0.99472;2. 25;3. 73;4. 38;5. 38;6. 112;7. 38;8. 112;9. 64;10. L;11. CTC	1. 0.74051;2. 191;3. 571;4. 205;5. 205;6. 613;7. 208;8. 622;9. 499;10. G;11. GGC
ERS451417_01773	1717.62.peg.1775	NA	NA	NA	0.01512	23	Cargentoratense_DSM44202,"Cbelfantii_FRC0043","Ccallunae_DSM20147","Ccamporealensis_DSM44610","Cdeserti_GIMN1010","Cdiphtheriae_NCTC11397","Cefficiens_YS314","Cglutamicum_ATCC13032","Chalotolerans_YIM70093","Cimitans_DSM44264","Cjeikeium_K41","Ckutscheri_DSM20755","Clactis_RW25","Cmarinum_DSM44953","Cpseudotuberculosis_ATCC19410","Csilvaticum_KL0182","Csimulans_PES1","Ctestudinoris_DSM44614","Cul…	0.267054	0.169659	1.95363	1	0.170025	1.95818	2	2	1. 0.74507;2. 162;3. 484;4. 184;5. 173;6. 517;7. 184;8. 550;9. 457;10. S;11. TCC	1. 0.74719;2. 263;3. 787;4. 289;5. 274;6. 820;7. 285;8. 853;9. 760;10. D;11. GAC
ERS451417_01014	1717.62.peg.1025	NA	NA	NA	0.02388	38	Cargentoratense_DSM44202,"Catypicum_R2070","Caurimucosum_ATCC700975","Cbelfantii_FRC0043","Ccallunae_DSM20147","Ccamporealensis_DSM44610","Cdeserti_GIMN1010","Cdiphtheriae_NCTC11397","Cdoosanense_DSM45436","Cefficiens_YS314","Cepidermidicanis_DSM45586","Cfalsenii_DSM44353","Cglutamicum_ATCC13032","Cglycinophilum_AJ3170","Chalotolerans_YIM70093","Chumireducens_DSM45392","Cimitans_DSM44264","Cjeike…	0.784038	0.20628	1.80657	0.245502	0.206558	1.80456	2	2	1. 0.86213;2. 95;3. 283;4. 135;5. 135;6. 403;7. 151;8. 451;9. 1;10. A;11. GCA	1. 0.74389;2. 96;3. 286;4. 136;5. 136;6. 406;7. 152;8. 454;9. 4;10. N;11. AAT
ERS451417_01176	1717.62.peg.1185	NA	NA	NA	0.02888	8	Cbelfantii_FRC0043,"Cdiphtheriae_NCTC11397","Cpseudotuberculosis_31","Cpseudotuberculosis_ATCC19410","Crouxii_FRC0190","Csilvaticum_KL0182","Culcerans_NCTC12077","Culcerans_NCTC7910"	33.7561	0.7025	3.62491	0.682751	0.682751	3.58099	2048	3	1. 0.80619;2. 11;3. 31;4. 25;5. 18;6. 52;7. 16;8. 46;9. 1;10. S;11. AGC	1. 0.51754;2. 21;3. 61;4. 35;5. 28;6. 82;7. 26;8. 76;9. 31;10. E;11. GAA	1. 0.60324;2. 28;3. 82;4. 42;5. 35;6. 103;7. 33;8. 97;9. 52;10. N;11. AAC
ERS451417_02176	1717.62.peg.2202	NA	NA	NA	0.03882	4	Cdiphtheriae_NCTC11397,"Cpseudotuberculosis_31","Csilvaticum_KL0182","Culcerans_NCTC12077"	0.0500395	0.0500395	2.48249	0.0345	0.0345	2.45465	6402	0
ERS451417_02242	1717.62.peg.2268	NA	NA	NA	0.06702	4	Cdiphtheriae_NCTC11397,"Cepidermidicanis_DSM45586","Culcerans_NCTC12077","Culcerans_NCTC7910"	19.9997	0.152609	2.03565	1	0.166252	1.97205	2048	3	1. 0.40225;2. 54;3. 160;4. 58;5. 55;6. 163;7. 55;8. 163;9. 160;10. E;11. GAA	1. 0.44988;2. 55;3. 163;4. 59;5. 56;6. 166;7. 56;8. 166;9. 163;10. T;11. ACA	1. 0.50633;2. 73;3. 217;4. 77;5. 74;6. 220;7. 82;8. 244;9. 211;10. T;11. ACC
ERS451417_00470	1717.62.peg.474	NA	NA	NA	0.08146	8	Cbelfantii_FRC0043,"Cdiphtheriae_NCTC11397","Cpseudotuberculosis_31","Cpseudotuberculosis_ATCC19410","Crouxii_FRC0190","Csilvaticum_KL0182","Culcerans_NCTC12077","Culcerans_NCTC7910"	0.463465	0.15017	2.99607	0.238376	0.152292	2.99762	2	3	1. 0.60293;2. 10;3. 28;4. 16;5. 12;6. 34;7. 12;8. 34;9. 28;10. L;11. CTG	1. 0.45044;2. 125;3. 373;4. 136;5. 129;6. 385;7. 131;8. 391;9. 349;10. R;11. CGG	1. 0.83974;2. 233;3. 697;4. 246;5. 239;6. 715;7. 241;8. 721;9. 673;10. A;11. GCG
ERS451417_02285	1717.62.peg.2314	NA	NA	NA	0.1381	7	Cbelfantii_FRC0043,"Cdiphtheriae_NCTC11397","Cpseudotuberculosis_31","Cpseudotuberculosis_ATCC19410","Csilvaticum_KL0182","Culcerans_NCTC12077","Culcerans_NCTC7910"	0.344014	0.135466	3.06628	0.140414	0.140414	3.06452	2	3	1. 0.71425;2. 143;3. 427;4. 206;5. 173;6. 517;7. 173;8. 517;9. 376;10. I;11. ATC	1. 0.78147;2. 189;3. 565;4. 265;5. 219;6. 655;7. 219;8. 655;9. 514;10. L;11. CTG	1. 0.79009;2. 384;3. 1150;4. 513;5. 416;6. 1246;7. 419;8. 1255;9. 1069;10. D;11. GAC
ERS451417_01588	1717.62.peg.1597	NA	NA	NA	0.1738	36	Cargentoratense_DSM44202,"Caurimucosum_ATCC700975","Cbelfantii_FRC0043","Ccallunae_DSM20147","Ccamporealensis_DSM44610","Cdeserti_GIMN1010","Cdiphtheriae_NCTC11397","Cdoosanense_DSM45436","Cefficiens_YS314","Cepidermidicanis_DSM45586","Cfalsenii_DSM44353","Cglutamicum_ATCC13032","Cglycinophilum_AJ3170","Chalotolerans_YIM70093","Chumireducens_DSM45392","Cimitans_DSM44264","Cjeikeium_K41","Ckroppen…	0.223229	0.223229	1.61054	1	0.223248	1.61075	258	0
ERS451417_02333	1717.62.peg.2360	NA	NA	NA	0.1852	4	Cbelfantii_FRC0043,"Cdiphtheriae_NCTC11397","Ckutscheri_DSM20755","Culcerans_NCTC12077"	15.8157	0.143706	2.30273	0.182044	0.142746	2.30181	4096	2	1. 0.81983;2. 93;3. 277;4. 103;5. 98;6. 292;7. 98;8. 292;9. 247;10. Q;11. CAA	1. 0.67421;2. 133;3. 397;4. 143;5. 138;6. 412;7. 138;8. 412;9. 361;10. N;11. AAT
ERS451417_00928	1717.62.peg.935	NA	NA	NA	0.2121	20	Caurimucosum_ATCC700975,"Cbelfantii_FRC0043","Ccamporealensis_DSM44610","Cdiphtheriae_NCTC11397","Cdoosanense_DSM45436","Chalotolerans_YIM70093","Chumireducens_DSM45392","Cmarinum_DSM44953","Cmaris_DSM45190","Cpseudotuberculosis_31","Cpseudotuberculosis_ATCC19410","Crouxii_FRC0190","Csilvaticum_KL0182","Csimulans_PES1","Csingulare_IBSB52218","Ctestudinoris_DSM44614","Culcerans_NCTC12077","Culcera…	0.332878	0.197733	1.58188	0.262603	0.198206	1.58335	3074	2	1. 0.66997;2. 81;3. 241;4. 147;5. 89;6. 265;7. 113;8. 337;9. 94;10. V;11. GTG	1. 0.8779;2. 85;3. 253;4. 151;5. 93;6. 277;7. 117;8. 349;9. 106;10. N;11. AAC
ERS451417_00786	1717.62.peg.793	NA	NA	NA	0.2138	4	Cbelfantii_FRC0043,"Cdiphtheriae_NCTC11397","Crouxii_FRC0190","Culcerans_NCTC12077"	1.1251	0.182778	1.70401	0.402986	0.180355	1.60973	4352	0
ERS451417_00373	1717.62.peg.372	NA	NA	NA	0.2882	4	Cdiphtheriae_NCTC11397,"Cpseudotuberculosis_ATCC19410","Crouxii_FRC0190","Culcerans_NCTC12077"	0.735524	0.275604	3.73587	0.330115	0.279225	3.69532	4098	8	1. 0.50336;2. 13;3. 37;4. 34;5. 34;6. 100;7. 34;8. 100;9. 34;10. G;11. GGA	1. 0.50963;2. 222;3. 664;4. 246;5. 244;6. 730;7. 246;8. 736;9. 637;10. G;11. GGA	1. 0.42517;2. 308;3. 922;4. 335;5. 331;6. 991;7. 337;8. 1009;9. 871;10. S;11. TCG	1. 0.53093;2. 311;3. 931;4. 338;5. 334;6. 1000;7. 340;8. 1018;9. 880;10. S;11. TCG	1. 0.43598;2. 321;3. 961;4. 348;5. 344;6. 1030;7. 350;8. 1048;9. 910;10. S;11. AGC	1. 0.53238;2. 324;3. 970;4. 351;5. 347;6. 1039;7. 353;8. 1057;9. 919;10. S;11. TCT	1. 0.44254;2. 357;3. 1069;4. 385;5. 380;6. 1138;7. 386;8. 1156;9. 1018;10. A;11. GCC	1. 0.57199;2. 412;3. 1234;4. 440;5. 435;6. 1303;7. 441;8. 1321;9. 1183;10. S;11. TCA
ERS451417_02352	1717.62.peg.2380	NA	NA	NA	0.3169	5	Cbelfantii_FRC0043,"Cdiphtheriae_NCTC11397","Csilvaticum_KL0182","Culcerans_NCTC12077","Culcerans_NCTC7910"	0.292449	0.246322	2.43927	0.242253	0.242253	2.39411	2	5	1. 0.47487;2. 238;3. 712;4. 238;5. 238;6. 712;7. 238;8. 712;9. 592;10. A;11. GCC	1. 0.52288;2. 480;3. 1438;4. 495;5. 488;6. 1462;7. 503;8. 1507;9. 1222;10. L;11. TTG	1. 0.52312;2. 785;3. 2353;4. 817;5. 810;6. 2428;7. 831;8. 2491;9. 1957;10. P;11. CCA	1. 0.51237;2. 793;3. 2377;4. 825;5. 818;6. 2452;7. 839;8. 2515;9. 1981;10. K;11. AAA	1. 0.53788;2. 875;3. 2623;4. 908;5. 901;6. 2701;7. 935;8. 2803;9. 2110;10. R;11. AGG
ERS451417_00057	1717.62.peg.52	NA	NA	NA	0.3827	6	Caurimucosum_ATCC700975,"Cbelfantii_FRC0043","Cdiphtheriae_NCTC11397","Csingulare_IBSB52218","Culcerans_NCTC12077","Culcerans_NCTC7910"	998.83	0.306197	5.59686	1	0.30568	5.54863	260	0
ERS451417_00752	1717.62.peg.757	NA	NA	NA	0.4046	9	Cdeserti_GIMN1010,"Cdiphtheriae_NCTC11397","Ckutscheri_DSM20755","Cpseudotuberculosis_ATCC19410","Crouxii_FRC0190","Csilvaticum_KL0182","Culcerans_NCTC12077","Culcerans_NCTC7910","Cvitaeruminis_DSM20294"	0.161101	0.111184	2.29223	0.11273	0.11273	2.2863	2	2	1. 0.65794;2. 111;3. 331;4. 174;5. 115;6. 343;7. 115;8. 343;9. 280;10. T;11. ACG	1. 0.6864;2. 146;3. 436;4. 218;5. 150;6. 448;7. 150;8. 448;9. 316;10. V;11. GTC
ERS451417_01160	1717.62.peg.1171	NA	NA	NA	0.4295	37	Cargentoratense_DSM44202,"Caurimucosum_ATCC700975","Cbelfantii_FRC0043","Ccallunae_DSM20147","Ccamporealensis_DSM44610","Cdeserti_GIMN1010","Cdiphtheriae_NCTC11397","Cdoosanense_DSM45436","Cefficiens_YS314","Cepidermidicanis_DSM45586","Cfalsenii_DSM44353","Cglutamicum_ATCC13032","Cglycinophilum_AJ3170","Chalotolerans_YIM70093","Chumireducens_DSM45392","Cimitans_DSM44264","Cjeikeium_K41","Ckroppen…	0.235929	0.186342	1.64741	0.193613	0.186375	1.64766	3074	2	1. 0.83288;2. 67;3. 199;4. 94;5. 94;6. 280;7. 115;8. 343;9. 166;10. V;11. GTC	1. 0.59527;2. 114;3. 340;4. 149;5. 149;6. 445;7. 181;8. 541;9. 262;10. D;11. GAT
ERS451417_01323	1717.62.peg.1331	NA	NA	NA	0.4766	37	Cargentoratense_DSM44202,"Caurimucosum_ATCC700975","Cbelfantii_FRC0043","Ccallunae_DSM20147","Ccamporealensis_DSM44610","Cdeserti_GIMN1010","Cdiphtheriae_NCTC11397","Cdoosanense_DSM45436","Cefficiens_YS314","Cepidermidicanis_DSM45586","Cfalsenii_DSM44353","Cglutamicum_ATCC13032","Cglycinophilum_AJ3170","Chalotolerans_YIM70093","Chumireducens_DSM45392","Cimitans_DSM44264","Cjeikeium_K41","Ckroppen…	0.966803	0.28925	1.51104	0.420199	0.289274	1.511	3072	1	1. 0.8568;2. 130;3. 388;4. 160;5. 160;6. 478;7. 167;8. 499;9. 277;10. A;11. GCA
ERS451417_00520	1717.62.peg.524	NA	NA	NA	0.4771	7	Cbelfantii_FRC0043,"Cdiphtheriae_NCTC11397","Cpseudotuberculosis_31","Cpseudotuberculosis_ATCC19410","Csilvaticum_KL0182","Culcerans_NCTC12077","Culcerans_NCTC7910"	0.521203	0.269604	2.94272	0.367629	0.269534	2.93745	2	5	1. 0.48019;2. 121;3. 361;4. 138;5. 138;6. 412;7. 146;8. 436;9. 313;10. E;11. GAA	1. 0.74021;2. 188;3. 562;4. 205;5. 205;6. 613;7. 213;8. 637;9. 508;10. E;11. GAA	1. 0.73545;2. 654;3. 1960;4. 687;5. 686;6. 2056;7. 696;8. 2086;9. 1873;10. P;11. CCA	1. 0.74573;2. 853;3. 2557;4. 889;5. 885;6. 2653;7. 895;8. 2683;9. 2470;10. R;11. CGC	1. 0.47056;2. 942;3. 2824;4. 981;5. 974;6. 2920;7. 984;8. 2950;9. 2689;10. G;11. GGA
ERS451417_01504	1717.62.peg.1512	NA	NA	NA	0.4835	38	Cargentoratense_DSM44202,"Catypicum_R2070","Caurimucosum_ATCC700975","Cbelfantii_FRC0043","Ccallunae_DSM20147","Ccamporealensis_DSM44610","Cdeserti_GIMN1010","Cdiphtheriae_NCTC11397","Cdoosanense_DSM45436","Cefficiens_YS314","Cepidermidicanis_DSM45586","Cfalsenii_DSM44353","Cglutamicum_ATCC13032","Cglycinophilum_AJ3170","Chalotolerans_YIM70093","Chumireducens_DSM45392","Cimitans_DSM44264","Cjeike…	663.683	0.170162	1.76022	1	0.170162	1.7601	260	0
ERS451417_00250	1717.62.peg.245	NA	NA	NA	0.5233	8	Cbelfantii_FRC0043,"Cdiphtheriae_NCTC11397","Cpseudotuberculosis_31","Cpseudotuberculosis_ATCC19410","Crouxii_FRC0190","Csilvaticum_KL0182","Culcerans_NCTC12077","Culcerans_NCTC7910"	0.252044	0.160467	5.18312	0.165098	0.165098	5.21487	2050	2	1. 0.51433;2. 102;3. 304;4. 107;5. 106;6. 316;7. 106;8. 316;9. 166;10. A;11. GCG	1. 0.6571;2. 172;3. 514;4. 182;5. 176;6. 526;7. 176;8. 526;9. 376;10. A;11. GCC
ERS451417_01359	1717.62.peg.1367	NA	NA	NA	0.5321	7	Cbelfantii_FRC0043,"Cdiphtheriae_NCTC11397","Cpseudotuberculosis_31","Cpseudotuberculosis_ATCC19410","Csilvaticum_KL0182","Culcerans_NCTC12077","Culcerans_NCTC7910"	0.209058	0.181559	4.22342	0.180551	0.180551	4.18817	2	1	1. 0.66191;2. 63;3. 187;4. 83;5. 63;6. 187;7. 63;8. 187;9. 187;10. D;11. GAC
ERS451417_02007	1717.62.peg.2012	NA	NA	NA	0.5519	14	Cbelfantii_FRC0043,"Cdeserti_GIMN1010","Cdiphtheriae_NCTC11397","Cefficiens_YS314","Cglutamicum_ATCC13032","Cglycinophilum_AJ3170","Chalotolerans_YIM70093","Ckutscheri_DSM20755","Cpseudotuberculosis_31","Cpseudotuberculosis_ATCC19410","Csilvaticum_KL0182","Ctestudinoris_DSM44614","Culcerans_NCTC12077","Culcerans_NCTC7910"	999	0.03193	3.21635	1	0.03198	3.20807	3076	1	1. 0.50336;2. 53;3. 157;4. 53;5. 53;6. 157;7. 53;8. 157;9. 118;10. K;11. AAG
ERS451417_00549	1717.62.peg.553	NA	NA	NA	0.5568	12	Cargentoratense_DSM44202,"Cbelfantii_FRC0043","Cdiphtheriae_NCTC11397","Clactis_RW25","Cmustelae_DSM45274","Cpseudotuberculosis_ATCC19410","Crouxii_FRC0190","Csilvaticum_KL0182","Csimulans_PES1","Culcerans_NCTC12077","Culcerans_NCTC7910","Curealyticum_DSM7109"	0.217243	0.184528	2.23831	0.186329	0.186329	2.24183	2	1	1. 0.64764;2. 38;3. 112;4. 44;5. 44;6. 130;7. 46;8. 136;9. 100;10. I;11. ATT
ERS451417_00915	1717.62.peg.922	NA	NA	NA	0.6248	19	Catypicum_R2070,"Cbelfantii_FRC0043","Ccamporealensis_DSM44610","Cdiphtheriae_NCTC11397","Cepidermidicanis_DSM45586","Cfalsenii_DSM44353","Cglycinophilum_AJ3170","Cjeikeium_K41","Ckroppenstedtii_DSM44385","Clactis_RW25","Cpseudotuberculosis_31","Cpseudotuberculosis_ATCC19410","Crouxii_FRC0190","Csilvaticum_KL0182","Csimulans_PES1","Culcerans_NCTC12077","Culcerans_NCTC7910","Cuterequi_DSM45634","C…	0.161301	0.161301	1.77439	0.165055	0.165046	1.77661	2050	1	1. 0.50987;2. 213;3. 637;4. 223;5. 219;6. 655;7. 226;8. 676;9. 247;10. G;11. GGC
ERS451417_02265	1717.62.peg.2294	NA	NA	NA	0.662	36	Cargentoratense_DSM44202,"Catypicum_R2070","Caurimucosum_ATCC700975","Cbelfantii_FRC0043","Ccallunae_DSM20147","Ccamporealensis_DSM44610","Cdeserti_GIMN1010","Cdiphtheriae_NCTC11397","Cdoosanense_DSM45436","Cefficiens_YS314","Cepidermidicanis_DSM45586","Cfalsenii_DSM44353","Cglutamicum_ATCC13032","Cglycinophilum_AJ3170","Chalotolerans_YIM70093","Chumireducens_DSM45392","Cimitans_DSM44264","Cjeike…	0.214029	0.094825	1.24426	0.125615	0.0948825	1.24437	2	1	1. 0.74698;2. 73;3. 217;4. 74;5. 74;6. 220;7. 82;8. 244;9. 163;10. R;11. CGC
ERS451417_01990	1717.62.peg.1991	NA	NA	NA	0.6959	7	Cbelfantii_FRC0043,"Cdiphtheriae_NCTC11397","Cpseudotuberculosis_ATCC19410","Csilvaticum_KL0182","Culcerans_NCTC12077","Culcerans_NCTC7910","Cvitaeruminis_DSM20294"	0.393925	0.2371	3.11656	0.343546	0.237976	3.11783	2	4	1. 0.53093;2. 35;3. 103;4. 103;5. 72;6. 214;7. 72;8. 214;9. 61;10. S;11. AGC	1. 0.78786;2. 62;3. 184;4. 138;5. 102;6. 304;7. 102;8. 304;9. 130;10. D;11. GAC	1. 0.46218;2. 81;3. 241;4. 157;5. 121;6. 361;7. 121;8. 361;9. 187;10. R;11. CGT	1. 0.62854;2. 144;3. 430;4. 256;5. 184;6. 550;7. 184;8. 550;9. 370;10. R;11. CGA
ERS451417_01194	1717.62.peg.1203	NA	NA	NA	0.7254	30	Caurimucosum_ATCC700975,"Cbelfantii_FRC0043","Ccallunae_DSM20147","Ccamporealensis_DSM44610","Cdeserti_GIMN1010","Cdiphtheriae_NCTC11397","Cdoosanense_DSM45436","Cefficiens_YS314","Cepidermidicanis_DSM45586","Cglutamicum_ATCC13032","Chalotolerans_YIM70093","Chumireducens_DSM45392","Cimitans_DSM44264","Ckutscheri_DSM20755","Cmarinum_DSM44953","Cmaris_DSM45190","Cmustelae_DSM45274","Cpseudotubercul…	0.313189	0.178929	1.67687	0.265331	0.178958	1.67672	2	1	1. 0.76249;2. 94;3. 280;4. 102;5. 102;6. 304;7. 111;8. 331;9. 235;10. D;11. GAT
ERS451417_00970	1717.62.peg.978	NA	NA	NA	0.7331	11	Cbelfantii_FRC0043,"Cdiphtheriae_NCTC11397","Cepidermidicanis_DSM45586","Ckutscheri_DSM20755","Cpseudotuberculosis_31","Cpseudotuberculosis_ATCC19410","Crouxii_FRC0190","Csilvaticum_KL0182","Ctestudinoris_DSM44614","Culcerans_NCTC12077","Culcerans_NCTC7910"	0.168798	0.156812	3.067	0.156849	0.156849	3.06407	2	1	1. 0.6774;2. 213;3. 637;4. 260;5. 238;6. 712;7. 242;8. 724;9. 529;10. A;11. GCA
ERS451417_01463	1717.62.peg.1473	NA	NA	NA	0.8023	30	Cargentoratense_DSM44202,"Catypicum_R2070","Caurimucosum_ATCC700975","Cbelfantii_FRC0043","Ccallunae_DSM20147","Ccamporealensis_DSM44610","Cdeserti_GIMN1010","Cdiphtheriae_NCTC11397","Cdoosanense_DSM45436","Cefficiens_YS314","Cepidermidicanis_DSM45586","Cglutamicum_ATCC13032","Chalotolerans_YIM70093","Chumireducens_DSM45392","Cimitans_DSM44264","Ckutscheri_DSM20755","Cmarinum_DSM44953","Cmaris_DS…	0.0843922	0.05815	1.25283	0.0614231	0.05824	1.25293	3074	2	1. 0.43804;2. 178;3. 532;4. 212;5. 199;6. 595;7. 225;8. 673;9. 376;10. A;11. GCG	1. 0.63838;2. 219;3. 655;4. 272;5. 241;6. 721;7. 267;8. 799;9. 496;10. E;11. GAA
ERS451417_00923	1717.62.peg.930	NA	NA	NA	0.8139	5	Cbelfantii_FRC0043,"Cdiphtheriae_NCTC11397","Crouxii_FRC0190","Culcerans_NCTC12077","Culcerans_NCTC7910"	103.734	0.120323	2.20043	1	0.117233	2.18897	256	0
ERS451417_01230	1717.62.peg.1238	NA	NA	NA	0.8936	15	Cargentoratense_DSM44202,"Cbelfantii_FRC0043","Cdiphtheriae_NCTC11397","Cepidermidicanis_DSM45586","Ckroppenstedtii_DSM44385","Ckutscheri_DSM20755","Clactis_RW25","Cmustelae_DSM45274","Cpseudotuberculosis_31","Cpseudotuberculosis_ATCC19410","Crouxii_FRC0190","Csilvaticum_KL0182","Culcerans_NCTC12077","Culcerans_NCTC7910","Cvitaeruminis_DSM20294"	0.141043	0.138745	2.18581	0.138761	0.138761	2.18536	2	6	1. 0.5756;2. 50;3. 148;4. 108;5. 108;6. 322;7. 116;8. 346;9. 61;10. V;11. GTA	1. 0.43908;2. 230;3. 688;4. 312;5. 294;6. 880;7. 315;8. 943;9. 544;10. A;11. GCA	1. 0.61378;2. 440;3. 1318;4. 534;5. 507;6. 1519;7. 536;8. 1606;9. 1147;10. M;11. ATG	1. 0.61206;2. 454;3. 1360;4. 548;5. 521;6. 1561;7. 550;8. 1648;9. 1189;10. T;11. ACT	1. 0.60809;2. 939;3. 2815;4. 1047;5. 1017;6. 3049;7. 1083;8. 3247;9. 2518;10. V;11. GTT	1. 0.5816;2. 1182;3. 3544;4. 1301;5. 1267;6. 3799;7. 1355;8. 4063;9. 3205;10. N;11. AAC
ERS451417_00247	1717.62.peg.242	NA	NA	NA	0.9061	8	Caurimucosum_ATCC700975,"Cbelfantii_FRC0043","Cdiphtheriae_NCTC11397","Cdoosanense_DSM45436","Crouxii_FRC0190","Culcerans_NCTC12077","Culcerans_NCTC7910","Cuterequi_DSM45634"	0.592978	0.441783	2.68044	0.556798	0.442142	2.68095	2	1	1. 0.827;2. 11;3. 31;4. 23;5. 15;6. 43;7. 16;8. 46;9. 16;10. A;11. GCA
ERS451417_00158	1717.62.peg.156	NA	NA	NA	0.9213	12	Cdiphtheriae_NCTC11397,"Cmustelae_DSM45274","Cpseudotuberculosis_31","Cpseudotuberculosis_ATCC19410","Crouxii_FRC0190","Csilvaticum_KL0182","Csimulans_PES1","Csingulare_IBSB52218","Culcerans_NCTC12077","Culcerans_NCTC7910","Curealyticum_DSM7109","Cvitaeruminis_DSM20294"	0.297629	0.204545	2.27894	0.285158	0.204553	2.27853	3074	1	1. 0.7805;2. 182;3. 544;4. 200;5. 188;6. 562;7. 234;8. 700;9. 436;10. E;11. GAA
ERS451417_00861	1717.62.peg.866	NA	NA	NA	0.9417	31	Cargentoratense_DSM44202,"Catypicum_R2070","Caurimucosum_ATCC700975","Cbelfantii_FRC0043","Ccallunae_DSM20147","Ccamporealensis_DSM44610","Cdeserti_GIMN1010","Cdiphtheriae_NCTC11397","Cdoosanense_DSM45436","Cefficiens_YS314","Cepidermidicanis_DSM45586","Cfalsenii_DSM44353","Cglutamicum_ATCC13032","Cglycinophilum_AJ3170","Chumireducens_DSM45392","Cimitans_DSM44264","Ckroppenstedtii_DSM44385","Ckut…	0.107619	0.105454	1.88661	0.105454	0.105454	1.88655	2	2	1. 0.47761;2. 21;3. 61;4. 23;5. 23;6. 67;7. 23;8. 67;9. 58;10. L;11. CTT	1. 0.45878;2. 64;3. 190;4. 67;5. 66;6. 196;7. 66;8. 196;9. 187;10. V;11. GTT
ERS451417_01679	1717.62.peg.1686	NA	NA	NA	0.9532	19	Cargentoratense_DSM44202,"Caurimucosum_ATCC700975","Cbelfantii_FRC0043","Ccallunae_DSM20147","Cdeserti_GIMN1010","Cdiphtheriae_NCTC11397","Cdoosanense_DSM45436","Cglutamicum_ATCC13032","Chalotolerans_YIM70093","Ckutscheri_DSM20755","Clactis_RW25","Cmustelae_DSM45274","Csilvaticum_KL0182","Csimulans_PES1","Csingulare_IBSB52218","Cterpenotabidum_Y11","Culcerans_NCTC12077","Culcerans_NCTC7910","Cure…	0.506637	0.412191	1.95334	0.499748	0.412567	1.95409	2	1	1. 0.64317;2. 188;3. 562;4. 202;5. 202;6. 604;7. 214;8. 640;9. 448;10. E;11. GAA
ERS451417_00715	1717.62.peg.720	NA	NA	NA	0.9537	16	Cargentoratense_DSM44202,"Cbelfantii_FRC0043","Cdeserti_GIMN1010","Cdiphtheriae_NCTC11397","Cefficiens_YS314","Cepidermidicanis_DSM45586","Cglutamicum_ATCC13032","Ckroppenstedtii_DSM44385","Clactis_RW25","Cmustelae_DSM45274","Cpseudotuberculosis_31","Cpseudotuberculosis_ATCC19410","Crouxii_FRC0190","Culcerans_NCTC12077","Culcerans_NCTC7910","Cvitaeruminis_DSM20294"	0.164905	0.16308	2.11392	0.163115	0.163115	2.1137	2050	2	1. 0.50589;2. 301;3. 901;4. 321;5. 321;6. 961;7. 417;8. 1249;9. 721;10. I;11. ATT	1. 0.5211;2. 423;3. 1267;4. 443;5. 443;6. 1327;7. 539;8. 1615;9. 1051;10. T;11. ACG
ERS451417_00880	1717.62.peg.886	NA	NA	NA	0.9683	8	Cbelfantii_FRC0043,"Cdiphtheriae_NCTC11397","Cpseudotuberculosis_31","Cpseudotuberculosis_ATCC19410","Crouxii_FRC0190","Csilvaticum_KL0182","Culcerans_NCTC12077","Culcerans_NCTC7910"	0.127048	0.111845	2.30797	0.126136	0.111863	2.30796	2	1	1. 0.67752;2. 101;3. 301;4. 106;5. 104;6. 310;7. 104;8. 310;9. 283;10. D;11. GAT
ERS451417_00212	1717.62.peg.209	NA	NA	NA	0.9743	11	Cbelfantii_FRC0043,"Cdiphtheriae_NCTC11397","Ckroppenstedtii_DSM44385","Clactis_RW25","Cmustelae_DSM45274","Cpseudotuberculosis_31","Cpseudotuberculosis_ATCC19410","Crouxii_FRC0190","Csilvaticum_KL0182","Culcerans_NCTC12077","Culcerans_NCTC7910"	0.042811	0.0428012	2.3937	0.0428012	0.0428012	2.39382	2	2	1. 0.40026;2. 107;3. 319;4. 123;5. 123;6. 367;7. 135;8. 403;9. 250;10. L;11. CTG	1. 0.43941;2. 191;3. 571;4. 210;5. 210;6. 628;7. 222;8. 664;9. 481;10. A;11. GCT
ERS451417_00217	1717.62.peg.214	NA	NA	NA	0.9778	11	Cbelfantii_FRC0043,"Cdiphtheriae_NCTC11397","Ckutscheri_DSM20755","Cmustelae_DSM45274","Cpseudotuberculosis_31","Cpseudotuberculosis_ATCC19410","Crouxii_FRC0190","Csilvaticum_KL0182","Culcerans_NCTC12077","Culcerans_NCTC7910","Cvitaeruminis_DSM20294"	0.15021	0.14782	2.1268	0.148494	0.148494	2.12641	2	1	1. 0.61453;2. 15;3. 43;4. 29;5. 19;6. 55;7. 19;8. 55;9. 40;10. F;11. TTT
ERS451417_01169	1717.62.peg.1180	NA	NA	NA	0.9838	39	Cargentoratense_DSM44202,"Catypicum_R2070","Caurimucosum_ATCC700975","Cbelfantii_FRC0043","Ccallunae_DSM20147","Ccamporealensis_DSM44610","Cdeserti_GIMN1010","Cdiphtheriae_NCTC11397","Cdoosanense_DSM45436","Cefficiens_YS314","Cepidermidicanis_DSM45586","Cfalsenii_DSM44353","Cglutamicum_ATCC13032","Cglycinophilum_AJ3170","Chalotolerans_YIM70093","Chumireducens_DSM45392","Cimitans_DSM44264","Cjeike…	0.228313	0.183588	1.5195	0.229327	0.183561	1.5193	2	4	1. 0.60999;2. 23;3. 67;4. 72;5. 72;6. 214;7. 104;8. 310;9. 58;10. R;11. CGA	1. 0.53157;2. 80;3. 238;4. 130;5. 130;6. 388;7. 162;8. 484;9. 226;10. D;11. GAC	1. 0.5478;2. 90;3. 268;4. 140;5. 140;6. 418;7. 172;8. 514;9. 256;10. D;11. GAT	1. 0.59716;2. 359;3. 1075;4. 419;5. 419;6. 1255;7. 469;8. 1405;9. 1003;10. I;11. ATC
ERS451417_01301	1717.62.peg.1309	NA	NA	NA	0.9856	38	Cargentoratense_DSM44202,"Catypicum_R2070","Caurimucosum_ATCC700975","Cbelfantii_FRC0043","Ccallunae_DSM20147","Ccamporealensis_DSM44610","Cdeserti_GIMN1010","Cdiphtheriae_NCTC11397","Cdoosanense_DSM45436","Cefficiens_YS314","Cepidermidicanis_DSM45586","Cfalsenii_DSM44353","Cglutamicum_ATCC13032","Cglycinophilum_AJ3170","Chalotolerans_YIM70093","Chumireducens_DSM45392","Cimitans_DSM44264","Cjeike…	0.122543	0.122543	1.60393	0.122553	0.122543	1.60393	2	1	1. 0.62795;2. 94;3. 280;4. 115;5. 115;6. 343;7. 132;8. 394;9. 253;10. V;11. GTG
ERS451417_00311	1717.62.peg.312	NA	NA	NA	0.9876	39	Cargentoratense_DSM44202,"Catypicum_R2070","Caurimucosum_ATCC700975","Cbelfantii_FRC0043","Ccallunae_DSM20147","Ccamporealensis_DSM44610","Cdeserti_GIMN1010","Cdiphtheriae_NCTC11397","Cdoosanense_DSM45436","Cefficiens_YS314","Cepidermidicanis_DSM45586","Cfalsenii_DSM44353","Cglutamicum_ATCC13032","Cglycinophilum_AJ3170","Chalotolerans_YIM70093","Chumireducens_DSM45392","Cimitans_DSM44264","Cjeike…	0.218415	0.212654	1.93981	0.335384	0.212653	1.93982	258	0
ERS451417_02293	1717.62.peg.2322	NA	NA	NA	0.9892	30	Cargentoratense_DSM44202,"Catypicum_R2070","Caurimucosum_ATCC700975","Cbelfantii_FRC0043","Ccallunae_DSM20147","Ccamporealensis_DSM44610","Cdeserti_GIMN1010","Cdiphtheriae_NCTC11397","Cefficiens_YS314","Cepidermidicanis_DSM45586","Cfalsenii_DSM44353","Cglutamicum_ATCC13032","Chumireducens_DSM45392","Cimitans_DSM44264","Ckroppenstedtii_DSM44385","Ckutscheri_DSM20755","Clactis_RW25","Cmarinum_DSM44…	0.170099	0.17009	1.72518	0.994871	0.17009	1.72518	258	0
ERS451417_00579	1717.62.peg.582	NA	NA	NA	0.9907	33	Cargentoratense_DSM44202,"Catypicum_R2070","Caurimucosum_ATCC700975","Cbelfantii_FRC0043","Ccallunae_DSM20147","Ccamporealensis_DSM44610","Cdeserti_GIMN1010","Cdiphtheriae_NCTC11397","Cdoosanense_DSM45436","Cefficiens_YS314","Cepidermidicanis_DSM45586","Cglutamicum_ATCC13032","Cglycinophilum_AJ3170","Chalotolerans_YIM70093","Chumireducens_DSM45392","Cimitans_DSM44264","Ckroppenstedtii_DSM44385","…	0.158205	0.158205	2.07866	0.158196	0.158196	2.07805	258	0
ERS451417_02025	1717.62.peg.2030	NA	NA	NA	0.9909	29	Caurimucosum_ATCC700975,"Cbelfantii_FRC0043","Ccallunae_DSM20147","Ccamporealensis_DSM44610","Cdeserti_GIMN1010","Cdiphtheriae_NCTC11397","Cdoosanense_DSM45436","Cefficiens_YS314","Cepidermidicanis_DSM45586","Cfalsenii_DSM44353","Cglutamicum_ATCC13032","Chalotolerans_YIM70093","Chumireducens_DSM45392","Cjeikeium_K41","Clactis_RW25","Cmarinum_DSM44953","Cmaris_DSM45190","Cmustelae_DSM45274","Cpseu…	0.149376	0.149376	2.05969	0.149376	0.149376	2.0597	3074	5	1. 0.44155;2. 273;3. 817;4. 805;5. 333;6. 997;7. 507;8. 1519;9. 583;10. V;11. GTG	1. 0.45646;2. 304;3. 910;4. 843;5. 364;6. 1090;7. 538;8. 1612;9. 673;10. G;11. GGC	1. 0.49982;2. 337;3. 1009;4. 877;5. 397;6. 1189;7. 571;8. 1711;9. 727;10. V;11. GTT	1. 0.50846;2. 782;3. 2344;4. 1486;5. 881;6. 2641;7. 1150;8. 3448;9. 1756;10. V;11. GTT	1. 0.50962;2. 1157;3. 3469;4. 2016;5. 1310;6. 3928;7. 1719;8. 5155;9. 2569;10. N;11. AAC
ERS451417_01858	1717.62.peg.1860	NA	NA	NA	0.9913	38	Cargentoratense_DSM44202,"Catypicum_R2070","Caurimucosum_ATCC700975","Cbelfantii_FRC0043","Ccallunae_DSM20147","Ccamporealensis_DSM44610","Cdeserti_GIMN1010","Cdiphtheriae_NCTC11397","Cdoosanense_DSM45436","Cefficiens_YS314","Cepidermidicanis_DSM45586","Cfalsenii_DSM44353","Cglutamicum_ATCC13032","Cglycinophilum_AJ3170","Chalotolerans_YIM70093","Chumireducens_DSM45392","Cimitans_DSM44264","Cjeike…	0.172167	0.172167	1.88409	0.172177	0.172177	1.8841	1026	1	1. 0.54351;2. 111;3. 331;4. 152;5. 152;6. 454;7. 279;8. 835;9. 280;10. V;11. GTT
ERS451417_00370	1717.62.peg.369	NA	NA	NA	0.9916	39	Cargentoratense_DSM44202,"Catypicum_R2070","Caurimucosum_ATCC700975","Cbelfantii_FRC0043","Ccallunae_DSM20147","Ccamporealensis_DSM44610","Cdeserti_GIMN1010","Cdiphtheriae_NCTC11397","Cdoosanense_DSM45436","Cefficiens_YS314","Cepidermidicanis_DSM45586","Cfalsenii_DSM44353","Cglutamicum_ATCC13032","Cglycinophilum_AJ3170","Chalotolerans_YIM70093","Chumireducens_DSM45392","Cimitans_DSM44264","Cjeike…	0.103904	0.103904	2.02421	0.103904	0.103904	2.02422	258	0
ERS451417_00450	1717.62.peg.453	NA	NA	NA	0.993	15	Cbelfantii_FRC0043,"Ccallunae_DSM20147","Cdeserti_GIMN1010","Cdiphtheriae_NCTC11397","Cepidermidicanis_DSM45586","Cglutamicum_ATCC13032","Ckutscheri_DSM20755","Cmustelae_DSM45274","Cpseudotuberculosis_31","Cpseudotuberculosis_ATCC19410","Crouxii_FRC0190","Csilvaticum_KL0182","Ctestudinoris_DSM44614","Culcerans_NCTC12077","Culcerans_NCTC7910"	0.122296	0.122287	1.87591	0.142652	0.122287	1.87591	258	0
ERS451417_00497	1717.62.peg.501	NA	NA	NA	0.9939	39	Cargentoratense_DSM44202,"Catypicum_R2070","Caurimucosum_ATCC700975","Cbelfantii_FRC0043","Ccallunae_DSM20147","Ccamporealensis_DSM44610","Cdeserti_GIMN1010","Cdiphtheriae_NCTC11397","Cdoosanense_DSM45436","Cefficiens_YS314","Cepidermidicanis_DSM45586","Cfalsenii_DSM44353","Cglutamicum_ATCC13032","Cglycinophilum_AJ3170","Chalotolerans_YIM70093","Chumireducens_DSM45392","Cimitans_DSM44264","Cjeike…	0.19707	0.19707	1.72695	0.19707	0.19707	1.72695	258	0
ERS451417_01258	1717.62.peg.1266	NA	NA	NA	0.9942	18	Cargentoratense_DSM44202,"Cbelfantii_FRC0043","Ccallunae_DSM20147","Cdeserti_GIMN1010","Cdiphtheriae_NCTC11397","Cdoosanense_DSM45436","Cepidermidicanis_DSM45586","Cglutamicum_ATCC13032","Chalotolerans_YIM70093","Chumireducens_DSM45392","Ckutscheri_DSM20755","Cmarinum_DSM44953","Cpseudotuberculosis_ATCC19410","Crouxii_FRC0190","Ctestudinoris_DSM44614","Culcerans_NCTC12077","Culcerans_NCTC7910","C…	0.312479	0.31247	1.37125	0.341702	0.312498	1.37121	2306	0
ERS451417_00963	1717.62.peg.970	NA	NA	NA	0.9946	39	Cargentoratense_DSM44202,"Catypicum_R2070","Caurimucosum_ATCC700975","Cbelfantii_FRC0043","Ccallunae_DSM20147","Ccamporealensis_DSM44610","Cdeserti_GIMN1010","Cdiphtheriae_NCTC11397","Cdoosanense_DSM45436","Cefficiens_YS314","Cepidermidicanis_DSM45586","Cfalsenii_DSM44353","Cglutamicum_ATCC13032","Cglycinophilum_AJ3170","Chalotolerans_YIM70093","Chumireducens_DSM45392","Cimitans_DSM44264","Cjeike…	0.225316	0.225288	2.1397	0.35684	0.225287	2.1397	2306	0
ERS451417_00582	1717.62.peg.585	NA	NA	NA	0.9947	39	Cargentoratense_DSM44202,"Catypicum_R2070","Caurimucosum_ATCC700975","Cbelfantii_FRC0043","Ccallunae_DSM20147","Ccamporealensis_DSM44610","Cdeserti_GIMN1010","Cdiphtheriae_NCTC11397","Cdoosanense_DSM45436","Cefficiens_YS314","Cepidermidicanis_DSM45586","Cfalsenii_DSM44353","Cglutamicum_ATCC13032","Cglycinophilum_AJ3170","Chalotolerans_YIM70093","Chumireducens_DSM45392","Cimitans_DSM44264","Cjeike…	0.115185	0.115185	2.04014	0.115185	0.115185	2.04015	2	1	1. 0.60967;2. 162;3. 484;4. 183;5. 183;6. 547;7. 214;8. 640;9. 457;10. A;11. GCT
ERS451417_00392	1717.62.peg.392	NA	NA	NA	0.9947	39	Cargentoratense_DSM44202,"Catypicum_R2070","Caurimucosum_ATCC700975","Cbelfantii_FRC0043","Ccallunae_DSM20147","Ccamporealensis_DSM44610","Cdeserti_GIMN1010","Cdiphtheriae_NCTC11397","Cdoosanense_DSM45436","Cefficiens_YS314","Cepidermidicanis_DSM45586","Cfalsenii_DSM44353","Cglutamicum_ATCC13032","Cglycinophilum_AJ3170","Chalotolerans_YIM70093","Chumireducens_DSM45392","Cimitans_DSM44264","Cjeike…	0.180765	0.180765	1.70134	0.180765	0.180765	1.70134	258	0
ERS451417_01586	1717.62.peg.1595	NA	NA	NA	0.9952	37	Cargentoratense_DSM44202,"Catypicum_R2070","Caurimucosum_ATCC700975","Cbelfantii_FRC0043","Ccallunae_DSM20147","Ccamporealensis_DSM44610","Cdeserti_GIMN1010","Cdiphtheriae_NCTC11397","Cdoosanense_DSM45436","Cefficiens_YS314","Cepidermidicanis_DSM45586","Cfalsenii_DSM44353","Cglutamicum_ATCC13032","Cglycinophilum_AJ3170","Chalotolerans_YIM70093","Chumireducens_DSM45392","Cimitans_DSM44264","Cjeike…	0.193958	0.193958	1.68258	0.193958	0.193958	1.68255	258	0
ERS451417_02233	1717.62.peg.2258	NA	NA	NA	0.9953	38	Cargentoratense_DSM44202,"Catypicum_R2070","Caurimucosum_ATCC700975","Cbelfantii_FRC0043","Ccallunae_DSM20147","Ccamporealensis_DSM44610","Cdeserti_GIMN1010","Cdiphtheriae_NCTC11397","Cdoosanense_DSM45436","Cefficiens_YS314","Cepidermidicanis_DSM45586","Cfalsenii_DSM44353","Cglutamicum_ATCC13032","Cglycinophilum_AJ3170","Chalotolerans_YIM70093","Chumireducens_DSM45392","Cimitans_DSM44264","Cjeike…	0.157401	0.157401	1.6488	0.157401	0.157401	1.6488	1282	0
ERS451417_00136	1717.62.peg.135	NA	NA	NA	0.9955	12	Cbelfantii_FRC0043,"Cdiphtheriae_NCTC11397","Chumireducens_DSM45392","Cmaris_DSM45190","Cmustelae_DSM45274","Cpseudotuberculosis_31","Cpseudotuberculosis_ATCC19410","Crouxii_FRC0190","Culcerans_NCTC12077","Culcerans_NCTC7910","Cuterequi_DSM45634","Cvitaeruminis_DSM20294"	0.12105	0.12105	2.12567	0.12105	0.12105	2.12567	2306	0
ERS451417_02356	1717.62.peg.2384	NA	NA	NA	0.9955	9	Cbelfantii_FRC0043,"Cdiphtheriae_NCTC11397","Ckutscheri_DSM20755","Cpseudotuberculosis_31","Cpseudotuberculosis_ATCC19410","Csilvaticum_KL0182","Culcerans_NCTC12077","Culcerans_NCTC7910","Cvitaeruminis_DSM20294"	0.0853589	0.0853589	2.86553	0.0853589	0.0853589	2.86555	2	2	1. 0.47664;2. 22;3. 64;4. 52;5. 29;6. 85;7. 29;8. 85;9. 16;10. L;11. CTG	1. 0.48959;2. 597;3. 1789;4. 722;5. 632;6. 1894;7. 638;8. 1912;9. 1630;10. L;11. CTG
ERS451417_00870	1717.62.peg.875	NA	NA	NA	0.9956	32	Cargentoratense_DSM44202,"Catypicum_R2070","Caurimucosum_ATCC700975","Cbelfantii_FRC0043","Ccallunae_DSM20147","Ccamporealensis_DSM44610","Cdeserti_GIMN1010","Cdiphtheriae_NCTC11397","Cdoosanense_DSM45436","Cefficiens_YS314","Cepidermidicanis_DSM45586","Cglutamicum_ATCC13032","Chalotolerans_YIM70093","Chumireducens_DSM45392","Cimitans_DSM44264","Ckutscheri_DSM20755","Cmarinum_DSM44953","Cmaris_DS…	0.098594	0.098594	1.82729	0.0986036	0.0986036	1.82729	2306	0
ERS451417_00221	1717.62.peg.218	NA	NA	NA	0.9963	10	Cbelfantii_FRC0043,"Cdiphtheriae_NCTC11397","Ckutscheri_DSM20755","Cpseudotuberculosis_31","Cpseudotuberculosis_ATCC19410","Crouxii_FRC0190","Csilvaticum_KL0182","Culcerans_NCTC12077","Culcerans_NCTC7910","Cvitaeruminis_DSM20294"	0.0842599	0.0842599	2.41012	0.0842599	0.0842599	2.41012	2050	1	1. 0.54511;2. 327;3. 979;4. 400;5. 349;6. 1045;7. 354;8. 1060;9. 841;10. G;11. GGA
ERS451417_00460	1717.62.peg.464	NA	NA	NA	0.9964	39	Cargentoratense_DSM44202,"Catypicum_R2070","Caurimucosum_ATCC700975","Cbelfantii_FRC0043","Ccallunae_DSM20147","Ccamporealensis_DSM44610","Cdeserti_GIMN1010","Cdiphtheriae_NCTC11397","Cdoosanense_DSM45436","Cefficiens_YS314","Cepidermidicanis_DSM45586","Cfalsenii_DSM44353","Cglutamicum_ATCC13032","Cglycinophilum_AJ3170","Chalotolerans_YIM70093","Chumireducens_DSM45392","Cimitans_DSM44264","Cjeike…	0.34267	0.0963654	1.78677	0.194538	0.0963654	1.78677	1282	0
ERS451417_00381	1717.62.peg.381	NA	NA	NA	0.9966	9	Cbelfantii_FRC0043,"Cdiphtheriae_NCTC11397","Cglycinophilum_AJ3170","Cpseudotuberculosis_31","Cpseudotuberculosis_ATCC19410","Crouxii_FRC0190","Csilvaticum_KL0182","Culcerans_NCTC12077","Culcerans_NCTC7910"	0.216858	0.216858	3.57314	0.216858	0.216858	3.57315	1026	2	1. 0.5095;2. 213;3. 637;4. 294;5. 276;6. 826;7. 353;8. 1057;9. 478;10. S;11. TCT	1. 0.63879;2. 263;3. 787;4. 356;5. 334;6. 1000;7. 416;8. 1246;9. 610;10. A;11. GCG
ERS451417_00401	1717.62.peg.401	NA	NA	NA	0.9966	38	Cargentoratense_DSM44202,"Catypicum_R2070","Caurimucosum_ATCC700975","Cbelfantii_FRC0043","Ccallunae_DSM20147","Ccamporealensis_DSM44610","Cdeserti_GIMN1010","Cdiphtheriae_NCTC11397","Cdoosanense_DSM45436","Cefficiens_YS314","Cepidermidicanis_DSM45586","Cfalsenii_DSM44353","Cglutamicum_ATCC13032","Cglycinophilum_AJ3170","Chalotolerans_YIM70093","Chumireducens_DSM45392","Cimitans_DSM44264","Cjeike…	0.423659	0.109608	1.91682	0.20087	0.109608	1.91682	2306	0
ERS451417_00402	1717.62.peg.402	NA	NA	NA	0.9966	39	Cargentoratense_DSM44202,"Catypicum_R2070","Caurimucosum_ATCC700975","Cbelfantii_FRC0043","Ccallunae_DSM20147","Ccamporealensis_DSM44610","Cdeserti_GIMN1010","Cdiphtheriae_NCTC11397","Cdoosanense_DSM45436","Cefficiens_YS314","Cepidermidicanis_DSM45586","Cfalsenii_DSM44353","Cglutamicum_ATCC13032","Cglycinophilum_AJ3170","Chalotolerans_YIM70093","Chumireducens_DSM45392","Cimitans_DSM44264","Cjeike…	0.343123	0.110053	2.35319	0.229088	0.110053	2.35317	258	0
ERS451417_00804	1717.62.peg.811	NA	NA	NA	0.997	39	Cargentoratense_DSM44202,"Catypicum_R2070","Caurimucosum_ATCC700975","Cbelfantii_FRC0043","Ccallunae_DSM20147","Ccamporealensis_DSM44610","Cdeserti_GIMN1010","Cdiphtheriae_NCTC11397","Cdoosanense_DSM45436","Cefficiens_YS314","Cepidermidicanis_DSM45586","Cfalsenii_DSM44353","Cglutamicum_ATCC13032","Cglycinophilum_AJ3170","Chalotolerans_YIM70093","Chumireducens_DSM45392","Cimitans_DSM44264","Cjeike…	0.204195	0.204195	1.78089	0.204195	0.204195	1.78089	3330	0
ERS451417_01650	1717.62.peg.1657	NA	NA	NA	0.997	37	Cargentoratense_DSM44202,"Catypicum_R2070","Caurimucosum_ATCC700975","Cbelfantii_FRC0043","Ccallunae_DSM20147","Ccamporealensis_DSM44610","Cdeserti_GIMN1010","Cdiphtheriae_NCTC11397","Cdoosanense_DSM45436","Cefficiens_YS314","Cepidermidicanis_DSM45586","Cfalsenii_DSM44353","Cglutamicum_ATCC13032","Cglycinophilum_AJ3170","Chalotolerans_YIM70093","Chumireducens_DSM45392","Cimitans_DSM44264","Cjeike…	0.230333	0.230333	1.67999	0.230333	0.230333	1.67999	3330	0
ERS451417_01822	1717.62.peg.1827	NA	NA	NA	0.997	38	Cargentoratense_DSM44202,"Catypicum_R2070","Caurimucosum_ATCC700975","Cbelfantii_FRC0043","Ccallunae_DSM20147","Ccamporealensis_DSM44610","Cdeserti_GIMN1010","Cdiphtheriae_NCTC11397","Cdoosanense_DSM45436","Cefficiens_YS314","Cepidermidicanis_DSM45586","Cfalsenii_DSM44353","Cglutamicum_ATCC13032","Cglycinophilum_AJ3170","Chalotolerans_YIM70093","Chumireducens_DSM45392","Cimitans_DSM44264","Cjeike…	0.0910733	0.0910733	1.87589	0.0910831	0.0910831	1.87589	258	0
ERS451417_02386	1717.62.peg.2418	NA	NA	NA	0.997	38	Cargentoratense_DSM44202,"Catypicum_R2070","Caurimucosum_ATCC700975","Cbelfantii_FRC0043","Ccallunae_DSM20147","Ccamporealensis_DSM44610","Cdeserti_GIMN1010","Cdiphtheriae_NCTC11397","Cdoosanense_DSM45436","Cefficiens_YS314","Cepidermidicanis_DSM45586","Cfalsenii_DSM44353","Cglutamicum_ATCC13032","Cglycinophilum_AJ3170","Chalotolerans_YIM70093","Chumireducens_DSM45392","Cimitans_DSM44264","Cjeike…	0.188993	0.188993	1.58683	0.188993	0.188993	1.58683	1282	0
ERS451417_00365	1717.62.peg.364	NA	NA	NA	0.997	22	Catypicum_R2070,"Caurimucosum_ATCC700975","Cbelfantii_FRC0043","Ccamporealensis_DSM44610","Cdiphtheriae_NCTC11397","Cepidermidicanis_DSM45586","Cimitans_DSM44264","Cjeikeium_K41","Ckutscheri_DSM20755","Clactis_RW25","Cmustelae_DSM45274","Cpseudotuberculosis_31","Cpseudotuberculosis_ATCC19410","CriegeliiPUDD83A45","Crouxii_FRC0190","Csilvaticum_KL0182","Csimulans_PES1","Csingulare_IBSB52218","Ctes…	0.499359	0.171583	2.00928	0.270557	0.171573	2.00928	1282	0
ERS451417_00655	1717.62.peg.660	NA	NA	NA	0.997	39	Cargentoratense_DSM44202,"Catypicum_R2070","Caurimucosum_ATCC700975","Cbelfantii_FRC0043","Ccallunae_DSM20147","Ccamporealensis_DSM44610","Cdeserti_GIMN1010","Cdiphtheriae_NCTC11397","Cdoosanense_DSM45436","Cefficiens_YS314","Cepidermidicanis_DSM45586","Cfalsenii_DSM44353","Cglutamicum_ATCC13032","Cglycinophilum_AJ3170","Chalotolerans_YIM70093","Chumireducens_DSM45392","Cimitans_DSM44264","Cjeike…	0.130213	0.130213	1.8234	0.130213	0.130213	1.8234	258	0
ERS451417_00983	1717.62.peg.994	NA	NA	NA	0.997	39	Cargentoratense_DSM44202,"Catypicum_R2070","Caurimucosum_ATCC700975","Cbelfantii_FRC0043","Ccallunae_DSM20147","Ccamporealensis_DSM44610","Cdeserti_GIMN1010","Cdiphtheriae_NCTC11397","Cdoosanense_DSM45436","Cefficiens_YS314","Cepidermidicanis_DSM45586","Cfalsenii_DSM44353","Cglutamicum_ATCC13032","Cglycinophilum_AJ3170","Chalotolerans_YIM70093","Chumireducens_DSM45392","Cimitans_DSM44264","Cjeike…	0.156352	0.156352	1.84753	0.156352	0.156352	1.84752	3330	0
ERS451417_01350	1717.62.peg.1358	NA	NA	NA	0.9972	38	Cargentoratense_DSM44202,"Catypicum_R2070","Caurimucosum_ATCC700975","Cbelfantii_FRC0043","Ccallunae_DSM20147","Ccamporealensis_DSM44610","Cdeserti_GIMN1010","Cdiphtheriae_NCTC11397","Cdoosanense_DSM45436","Cefficiens_YS314","Cepidermidicanis_DSM45586","Cfalsenii_DSM44353","Cglutamicum_ATCC13032","Cglycinophilum_AJ3170","Chalotolerans_YIM70093","Chumireducens_DSM45392","Cimitans_DSM44264","Cjeike…	0.170811	0.170811	1.59839	0.170811	0.170811	1.59839	2	1	1. 0.45856;2. 553;3. 1657;4. 585;5. 585;6. 1753;7. 593;8. 1777;9. 1462;10. V;11. GTT
ERS451417_00758	1717.62.peg.763	NA	NA	NA	0.9972	39	Cargentoratense_DSM44202,"Catypicum_R2070","Caurimucosum_ATCC700975","Cbelfantii_FRC0043","Ccallunae_DSM20147","Ccamporealensis_DSM44610","Cdeserti_GIMN1010","Cdiphtheriae_NCTC11397","Cdoosanense_DSM45436","Cefficiens_YS314","Cepidermidicanis_DSM45586","Cfalsenii_DSM44353","Cglutamicum_ATCC13032","Cglycinophilum_AJ3170","Chalotolerans_YIM70093","Chumireducens_DSM45392","Cimitans_DSM44264","Cjeike…	0.356478	0.117585	2.72259	0.211781	0.117585	2.72259	2306	0
ERS451417_01520	1717.62.peg.1529	NA	NA	NA	0.9972	15	Cargentoratense_DSM44202,"Cbelfantii_FRC0043","Cdiphtheriae_NCTC11397","Cefficiens_YS314","Cepidermidicanis_DSM45586","Ckroppenstedtii_DSM44385","Ckutscheri_DSM20755","Clactis_RW25","Cmustelae_DSM45274","Cpseudotuberculosis_31","Cpseudotuberculosis_ATCC19410","Csilvaticum_KL0182","Culcerans_NCTC12077","Culcerans_NCTC7910","Cvitaeruminis_DSM20294"	0.211458	0.211458	2.23113	0.211458	0.211458	2.23113	3330	0
ERS451417_00086	1717.62.peg.83	NA	NA	NA	0.9972	26	Cbelfantii_FRC0043,"Ccallunae_DSM20147","Ccamporealensis_DSM44610","Cdeserti_GIMN1010","Cdiphtheriae_NCTC11397","Cefficiens_YS314","Cepidermidicanis_DSM45586","Cfalsenii_DSM44353","Cglutamicum_ATCC13032","Cglycinophilum_AJ3170","Chalotolerans_YIM70093","Chumireducens_DSM45392","Cjeikeium_K41","Ckroppenstedtii_DSM44385","Clactis_RW25","Cmarinum_DSM44953","Cmaris_DSM45190","Cpseudotuberculosis_31",…	0.143338	0.143338	1.55042	0.143338	0.143338	1.55042	258	0
ERS451417_01574	1717.62.peg.1583	NA	NA	NA	0.9972	29	Cargentoratense_DSM44202,"Caurimucosum_ATCC700975","Cbelfantii_FRC0043","Ccallunae_DSM20147","Ccamporealensis_DSM44610","Cdeserti_GIMN1010","Cdiphtheriae_NCTC11397","Cdoosanense_DSM45436","Cglutamicum_ATCC13032","Chumireducens_DSM45392","Cimitans_DSM44264","Cjeikeium_K41","Ckutscheri_DSM20755","Clactis_RW25","Cmarinum_DSM44953","Cmaris_DSM45190","Cmustelae_DSM45274","Cpseudotuberculosis_31","Cpse…	0.233613	0.233613	1.78341	0.233613	0.233613	1.78341	2	1	1. 0.57658;2. 801;3. 2401;4. 860;5. 807;6. 2419;7. 829;8. 2485;9. 2281;10. K;11. AAG
ERS451417_02315	1717.62.peg.2342	NA	NA	NA	0.9972	38	Cargentoratense_DSM44202,"Catypicum_R2070","Caurimucosum_ATCC700975","Cbelfantii_FRC0043","Ccallunae_DSM20147","Ccamporealensis_DSM44610","Cdeserti_GIMN1010","Cdiphtheriae_NCTC11397","Cdoosanense_DSM45436","Cefficiens_YS314","Cepidermidicanis_DSM45586","Cfalsenii_DSM44353","Cglutamicum_ATCC13032","Cglycinophilum_AJ3170","Chalotolerans_YIM70093","Chumireducens_DSM45392","Cimitans_DSM44264","Cjeike…	0.595791	0.260942	1.86711	0.274313	0.260942	1.86711	258	0
ERS451417_01655	1717.62.peg.1662	NA	NA	NA	0.9975	38	Cargentoratense_DSM44202,"Catypicum_R2070","Caurimucosum_ATCC700975","Cbelfantii_FRC0043","Ccallunae_DSM20147","Ccamporealensis_DSM44610","Cdeserti_GIMN1010","Cdiphtheriae_NCTC11397","Cdoosanense_DSM45436","Cefficiens_YS314","Cepidermidicanis_DSM45586","Cfalsenii_DSM44353","Cglutamicum_ATCC13032","Cglycinophilum_AJ3170","Chalotolerans_YIM70093","Chumireducens_DSM45392","Cimitans_DSM44264","Cjeike…	0.141687	0.141687	1.71532	0.141687	0.141687	1.71532	258	0
ERS451417_00097	1717.62.peg.95	NA	NA	NA	0.9975	31	Catypicum_R2070,"Caurimucosum_ATCC700975","Cbelfantii_FRC0043","Ccallunae_DSM20147","Ccamporealensis_DSM44610","Cdeserti_GIMN1010","Cdiphtheriae_NCTC11397","Cdoosanense_DSM45436","Cefficiens_YS314","Cepidermidicanis_DSM45586","Cglutamicum_ATCC13032","Chalotolerans_YIM70093","Chumireducens_DSM45392","Cimitans_DSM44264","Ckutscheri_DSM20755","Cmarinum_DSM44953","Cmaris_DSM45190","Cmustelae_DSM45274…	0.143541	0.143541	1.40657	0.143541	0.143541	1.40658	2050	1	1. 0.5119;2. 472;3. 1414;4. 535;5. 523;6. 1567;7. 550;8. 1648;9. 1078;10. E;11. GAG
ERS451417_01782	1717.62.peg.1787	NA	NA	NA	0.9975	38	Cargentoratense_DSM44202,"Catypicum_R2070","Caurimucosum_ATCC700975","Cbelfantii_FRC0043","Ccallunae_DSM20147","Ccamporealensis_DSM44610","Cdeserti_GIMN1010","Cdiphtheriae_NCTC11397","Cdoosanense_DSM45436","Cefficiens_YS314","Cepidermidicanis_DSM45586","Cfalsenii_DSM44353","Cglutamicum_ATCC13032","Cglycinophilum_AJ3170","Chalotolerans_YIM70093","Chumireducens_DSM45392","Cimitans_DSM44264","Cjeike…	0.675063	0.231991	1.39496	0.36534	0.231991	1.39496	258	0
ERS451417_00032	1717.62.peg.29	NA	NA	NA	0.9975	12	Cbelfantii_FRC0043,"Ccallunae_DSM20147","Cdeserti_GIMN1010","Cdiphtheriae_NCTC11397","Cefficiens_YS314","Cglutamicum_ATCC13032","Cpseudotuberculosis_31","Crouxii_FRC0190","Csilvaticum_KL0182","Culcerans_NCTC12077","Culcerans_NCTC7910","Cvitaeruminis_DSM20294"	0.0774465	0.0774465	1.84383	0.0774465	0.0774465	1.84381	1282	0
ERS451417_01599	1717.62.peg.1608	NA	NA	NA	0.9975	27	Catypicum_R2070,"Cbelfantii_FRC0043","Ccallunae_DSM20147","Ccamporealensis_DSM44610","Cdeserti_GIMN1010","Cdiphtheriae_NCTC11397","Cdoosanense_DSM45436","Cefficiens_YS314","Cepidermidicanis_DSM45586","Cglutamicum_ATCC13032","Chalotolerans_YIM70093","Chumireducens_DSM45392","Cimitans_DSM44264","Ckutscheri_DSM20755","Cmarinum_DSM44953","Cpseudotuberculosis_31","Cpseudotuberculosis_ATCC19410","Crieg…	0.808185	0.396805	1.80413	0.537041	0.396805	1.80413	3330	0
ERS451417_01045	1717.62.peg.1055	NA	NA	NA	0.9975	39	Cargentoratense_DSM44202,"Catypicum_R2070","Caurimucosum_ATCC700975","Cbelfantii_FRC0043","Ccallunae_DSM20147","Ccamporealensis_DSM44610","Cdeserti_GIMN1010","Cdiphtheriae_NCTC11397","Cdoosanense_DSM45436","Cefficiens_YS314","Cepidermidicanis_DSM45586","Cfalsenii_DSM44353","Cglutamicum_ATCC13032","Cglycinophilum_AJ3170","Chalotolerans_YIM70093","Chumireducens_DSM45392","Cimitans_DSM44264","Cjeike…	0.24258	0.24258	1.54517	0.242589	0.242589	1.54517	258	0
1717.62.peg.244	1717.62.peg.244	NA	NA	NA	0.9977	39	Cargentoratense_DSM44202,"Catypicum_R2070","Caurimucosum_ATCC700975","Cbelfantii_FRC0043","Ccallunae_DSM20147","Ccamporealensis_DSM44610","Cdeserti_GIMN1010","Cdiphtheriae_NCTC11397","Cdoosanense_DSM45436","Cefficiens_YS314","Cepidermidicanis_DSM45586","Cfalsenii_DSM44353","Cglutamicum_ATCC13032","Cglycinophilum_AJ3170","Chalotolerans_YIM70093","Chumireducens_DSM45392","Cimitans_DSM44264","Cjeike…	0.362914	0.15599	1.47383	0.278311	0.155999	1.47383	258	0
ERS451417_02313	1717.62.peg.2340	NA	NA	NA	0.9977	38	Cargentoratense_DSM44202,"Catypicum_R2070","Caurimucosum_ATCC700975","Cbelfantii_FRC0043","Ccallunae_DSM20147","Ccamporealensis_DSM44610","Cdeserti_GIMN1010","Cdiphtheriae_NCTC11397","Cdoosanense_DSM45436","Cefficiens_YS314","Cepidermidicanis_DSM45586","Cfalsenii_DSM44353","Cglutamicum_ATCC13032","Cglycinophilum_AJ3170","Chalotolerans_YIM70093","Chumireducens_DSM45392","Cimitans_DSM44264","Cjeike…	0.263034	0.263034	1.64845	0.263034	0.263034	1.64845	258	0
ERS451417_00391	1717.62.peg.391	NA	NA	NA	0.9977	39	Cargentoratense_DSM44202,"Catypicum_R2070","Caurimucosum_ATCC700975","Cbelfantii_FRC0043","Ccallunae_DSM20147","Ccamporealensis_DSM44610","Cdeserti_GIMN1010","Cdiphtheriae_NCTC11397","Cdoosanense_DSM45436","Cefficiens_YS314","Cepidermidicanis_DSM45586","Cfalsenii_DSM44353","Cglutamicum_ATCC13032","Cglycinophilum_AJ3170","Chalotolerans_YIM70093","Chumireducens_DSM45392","Cimitans_DSM44264","Cjeike…	0.0971543	0.0971543	1.7025	0.0971543	0.0971543	1.7025	258	0
ERS451417_00826	1717.62.peg.830	NA	NA	NA	0.9977	14	Cbelfantii_FRC0043,"Ccallunae_DSM20147","Cdeserti_GIMN1010","Cdiphtheriae_NCTC11397","Cefficiens_YS314","Cglutamicum_ATCC13032","Ckutscheri_DSM20755","Cmustelae_DSM45274","Cpseudotuberculosis_31","Cpseudotuberculosis_ATCC19410","Crouxii_FRC0190","Csilvaticum_KL0182","Culcerans_NCTC12077","Culcerans_NCTC7910"	0.160255	0.160245	2.14047	0.162577	0.160255	2.14049	3330	0
ERS451417_01320	1717.62.peg.1328	NA	NA	NA	0.9977	37	Cargentoratense_DSM44202,"Catypicum_R2070","Caurimucosum_ATCC700975","Cbelfantii_FRC0043","Ccallunae_DSM20147","Ccamporealensis_DSM44610","Cdeserti_GIMN1010","Cdiphtheriae_NCTC11397","Cdoosanense_DSM45436","Cefficiens_YS314","Cepidermidicanis_DSM45586","Cfalsenii_DSM44353","Cglutamicum_ATCC13032","Cglycinophilum_AJ3170","Chalotolerans_YIM70093","Chumireducens_DSM45392","Cimitans_DSM44264","Cjeike…	0.474774	0.262248	1.57685	0.37373	0.262248	1.57685	3330	0
ERS451417_02405	1717.62.peg.2437	NA	NA	NA	0.9977	33	Cargentoratense_DSM44202,"Catypicum_R2070","Caurimucosum_ATCC700975","Cbelfantii_FRC0043","Ccallunae_DSM20147","Ccamporealensis_DSM44610","Cdeserti_GIMN1010","Cdiphtheriae_NCTC11397","Cdoosanense_DSM45436","Cefficiens_YS314","Cepidermidicanis_DSM45586","Cfalsenii_DSM44353","Cglutamicum_ATCC13032","Cimitans_DSM44264","Cjeikeium_K41","Ckroppenstedtii_DSM44385","Ckutscheri_DSM20755","Clactis_RW25","…	0.562423	0.249312	2.12097	0.372794	0.249322	2.12097	258	0
ERS451417_01683	1717.62.peg.1690	NA	NA	NA	0.998	31	Caurimucosum_ATCC700975,"Cbelfantii_FRC0043","Ccallunae_DSM20147","Cdeserti_GIMN1010","Cdiphtheriae_NCTC11397","Cdoosanense_DSM45436","Cefficiens_YS314","Cepidermidicanis_DSM45586","Cfalsenii_DSM44353","Cglycinophilum_AJ3170","Chalotolerans_YIM70093","Cimitans_DSM44264","Cjeikeium_K41","Ckroppenstedtii_DSM44385","Ckutscheri_DSM20755","Clactis_RW25","Cmarinum_DSM44953","Cmaris_DSM45190","Cmustelae…	0.592559	0.265515	1.23806	0.383907	0.265515	1.23806	3330	0
ERS451417_02064	1717.62.peg.2076	NA	NA	NA	0.998	7	Cbelfantii_FRC0043,"Cdiphtheriae_NCTC11397","Cpseudotuberculosis_31","Cpseudotuberculosis_ATCC19410","Csilvaticum_KL0182","Culcerans_NCTC12077","Culcerans_NCTC7910"	0.0753623	0.0753623	3.25062	0.0753623	0.0753623	3.25068	258	0
ERS451417_02362	1717.62.peg.2391	NA	NA	NA	0.998	11	Caurimucosum_ATCC700975,"Cbelfantii_FRC0043","Cdiphtheriae_NCTC11397","Cpseudotuberculosis_31","Cpseudotuberculosis_ATCC19410","Csilvaticum_KL0182","Csimulans_PES1","Csingulare_IBSB52218","Culcerans_NCTC12077","Culcerans_NCTC7910","Cuterequi_DSM45634"	0.229966	0.229966	2.73132	0.235	0.229975	2.73132	258	0
ERS451417_01501	1717.62.peg.1509	NA	NA	NA	0.998	38	Cargentoratense_DSM44202,"Catypicum_R2070","Caurimucosum_ATCC700975","Cbelfantii_FRC0043","Ccallunae_DSM20147","Ccamporealensis_DSM44610","Cdeserti_GIMN1010","Cdiphtheriae_NCTC11397","Cdoosanense_DSM45436","Cefficiens_YS314","Cepidermidicanis_DSM45586","Cfalsenii_DSM44353","Cglutamicum_ATCC13032","Cglycinophilum_AJ3170","Chalotolerans_YIM70093","Chumireducens_DSM45392","Cimitans_DSM44264","Cjeike…	0.20028	0.0768264	1.36872	0.150171	0.0768264	1.36872	1282	0
ERS451417_00675	1717.62.peg.682	NA	NA	NA	0.998	37	Cargentoratense_DSM44202,"Catypicum_R2070","Caurimucosum_ATCC700975","Cbelfantii_FRC0043","Ccallunae_DSM20147","Ccamporealensis_DSM44610","Cdeserti_GIMN1010","Cdiphtheriae_NCTC11397","Cdoosanense_DSM45436","Cefficiens_YS314","Cepidermidicanis_DSM45586","Cfalsenii_DSM44353","Cglutamicum_ATCC13032","Cglycinophilum_AJ3170","Chalotolerans_YIM70093","Chumireducens_DSM45392","Cimitans_DSM44264","Cjeike…	0.185894	0.185894	1.66501	0.185894	0.185894	1.66502	3330	0
ERS451417_00482	1717.62.peg.485	NA	NA	NA	0.998	39	Cargentoratense_DSM44202,"Catypicum_R2070","Caurimucosum_ATCC700975","Cbelfantii_FRC0043","Ccallunae_DSM20147","Ccamporealensis_DSM44610","Cdeserti_GIMN1010","Cdiphtheriae_NCTC11397","Cdoosanense_DSM45436","Cefficiens_YS314","Cepidermidicanis_DSM45586","Cfalsenii_DSM44353","Cglutamicum_ATCC13032","Cglycinophilum_AJ3170","Chalotolerans_YIM70093","Chumireducens_DSM45392","Cimitans_DSM44264","Cjeike…	0.661948	0.200877	2.1232	0.33373	0.200867	2.12315	2306	0
ERS451417_00404	1717.62.peg.404	NA	NA	NA	0.998	39	Cargentoratense_DSM44202,"Catypicum_R2070","Caurimucosum_ATCC700975","Cbelfantii_FRC0043","Ccallunae_DSM20147","Ccamporealensis_DSM44610","Cdeserti_GIMN1010","Cdiphtheriae_NCTC11397","Cdoosanense_DSM45436","Cefficiens_YS314","Cepidermidicanis_DSM45586","Cfalsenii_DSM44353","Cglutamicum_ATCC13032","Cglycinophilum_AJ3170","Chalotolerans_YIM70093","Chumireducens_DSM45392","Cimitans_DSM44264","Cjeike…	0.681892	0.254509	2.34406	0.378466	0.254509	2.34406	258	0
ERS451417_01417	1717.62.peg.1423	NA	NA	NA	0.9984	38	Cargentoratense_DSM44202,"Catypicum_R2070","Caurimucosum_ATCC700975","Cbelfantii_FRC0043","Ccallunae_DSM20147","Ccamporealensis_DSM44610","Cdeserti_GIMN1010","Cdiphtheriae_NCTC11397","Cdoosanense_DSM45436","Cefficiens_YS314","Cepidermidicanis_DSM45586","Cfalsenii_DSM44353","Cglutamicum_ATCC13032","Cglycinophilum_AJ3170","Chalotolerans_YIM70093","Chumireducens_DSM45392","Cimitans_DSM44264","Cjeike…	0.15288	0.15288	1.55687	0.15288	0.15288	1.55687	1282	0
ERS451417_00048	1717.62.peg.44	NA	NA	NA	0.9984	35	Cargentoratense_DSM44202,"Catypicum_R2070","Caurimucosum_ATCC700975","Cbelfantii_FRC0043","Ccamporealensis_DSM44610","Cdeserti_GIMN1010","Cdiphtheriae_NCTC11397","Cdoosanense_DSM45436","Cefficiens_YS314","Cfalsenii_DSM44353","Cglycinophilum_AJ3170","Chalotolerans_YIM70093","Chumireducens_DSM45392","Cimitans_DSM44264","Cjeikeium_K41","Ckroppenstedtii_DSM44385","Clactis_RW25","Cmarinum_DSM44953","C…	0.345106	0.114495	1.9175	0.221918	0.114495	1.9175	3330	0
ERS451417_00986	1717.62.peg.997	NA	NA	NA	0.9984	39	Cargentoratense_DSM44202,"Catypicum_R2070","Caurimucosum_ATCC700975","Cbelfantii_FRC0043","Ccallunae_DSM20147","Ccamporealensis_DSM44610","Cdeserti_GIMN1010","Cdiphtheriae_NCTC11397","Cdoosanense_DSM45436","Cefficiens_YS314","Cepidermidicanis_DSM45586","Cfalsenii_DSM44353","Cglutamicum_ATCC13032","Cglycinophilum_AJ3170","Chalotolerans_YIM70093","Chumireducens_DSM45392","Cimitans_DSM44264","Cjeike…	0.182682	0.182682	1.64048	0.182682	0.182682	1.64048	1282	0
ERS451417_01744	1717.62.peg.1747	NA	NA	NA	0.9984	7	Cbelfantii_FRC0043,"Cdiphtheriae_NCTC11397","Cpseudotuberculosis_31","Cpseudotuberculosis_ATCC19410","Csilvaticum_KL0182","Culcerans_NCTC12077","Culcerans_NCTC7910"	0.245068	0.245068	3.57708	0.245068	0.245068	3.57707	258	0
ERS451417_00414	1717.62.peg.414	NA	NA	NA	0.9984	11	Catypicum_R2070,"Cbelfantii_FRC0043","Cdiphtheriae_NCTC11397","Cepidermidicanis_DSM45586","Ckutscheri_DSM20755","Cpseudotuberculosis_31","Cpseudotuberculosis_ATCC19410","Crouxii_FRC0190","Csilvaticum_KL0182","Culcerans_NCTC12077","Culcerans_NCTC7910"	0.120403	0.120403	2.3408	0.120394	0.120394	2.34077	258	0
ERS451417_01329	1717.62.peg.1337	NA	NA	NA	0.9984	38	Cargentoratense_DSM44202,"Catypicum_R2070","Caurimucosum_ATCC700975","Cbelfantii_FRC0043","Ccallunae_DSM20147","Ccamporealensis_DSM44610","Cdeserti_GIMN1010","Cdiphtheriae_NCTC11397","Cdoosanense_DSM45436","Cefficiens_YS314","Cepidermidicanis_DSM45586","Cfalsenii_DSM44353","Cglutamicum_ATCC13032","Cglycinophilum_AJ3170","Chalotolerans_YIM70093","Chumireducens_DSM45392","Cimitans_DSM44264","Cjeike…	0.31853	0.0896303	1.93736	0.184554	0.0896308	1.93737	258	0
ERS451417_01539	1717.62.peg.1548	NA	NA	NA	0.9984	38	Cargentoratense_DSM44202,"Catypicum_R2070","Caurimucosum_ATCC700975","Cbelfantii_FRC0043","Ccallunae_DSM20147","Ccamporealensis_DSM44610","Cdeserti_GIMN1010","Cdiphtheriae_NCTC11397","Cdoosanense_DSM45436","Cefficiens_YS314","Cepidermidicanis_DSM45586","Cfalsenii_DSM44353","Cglutamicum_ATCC13032","Cglycinophilum_AJ3170","Chalotolerans_YIM70093","Chumireducens_DSM45392","Cimitans_DSM44264","Cjeike…	0.0418777	0.0418777	1.38683	0.0418777	0.0418777	1.38684	258	0
ERS451417_00063	1717.62.peg.59	NA	NA	NA	0.9984	12	Cbelfantii_FRC0043,"Cdiphtheriae_NCTC11397","Cefficiens_YS314","Cimitans_DSM44264","Crouxii_FRC0190","Csimulans_PES1","Csingulare_IBSB52218","Ctestudinoris_DSM44614","Culcerans_NCTC12077","Culcerans_NCTC7910","Cureicelerivorans_IMMIBRIV2301","Cuterequi_DSM45634"	0.195802	0.195793	2.62067	0.197768	0.195793	2.62067	3330	0
ERS451417_02151	1717.62.peg.2173	NA	NA	NA	0.9984	8	Cbelfantii_FRC0043,"Cdiphtheriae_NCTC11397","Clactis_RW25","Cpseudotuberculosis_31","Cpseudotuberculosis_ATCC19410","Csilvaticum_KL0182","Culcerans_NCTC12077","Culcerans_NCTC7910"	0.0991991	0.0991991	2.52373	0.0991991	0.0991991	2.52373	2	1	1. 0.48078;2. 370;3. 1108;4. 437;5. 386;6. 1156;7. 406;8. 1216;9. 919;10. E;11. GAG
ERS451417_02066	1717.62.peg.2078	NA	NA	NA	0.9984	38	Cargentoratense_DSM44202,"Catypicum_R2070","Caurimucosum_ATCC700975","Cbelfantii_FRC0043","Ccallunae_DSM20147","Ccamporealensis_DSM44610","Cdeserti_GIMN1010","Cdiphtheriae_NCTC11397","Cdoosanense_DSM45436","Cefficiens_YS314","Cepidermidicanis_DSM45586","Cfalsenii_DSM44353","Cglutamicum_ATCC13032","Cglycinophilum_AJ3170","Chalotolerans_YIM70093","Chumireducens_DSM45392","Cimitans_DSM44264","Cjeike…	0.0917871	0.0917871	2.21556	0.0917871	0.0917871	2.21558	258	0
ERS451417_01874	1717.62.peg.1876	NA	NA	NA	0.9984	25	Cargentoratense_DSM44202,"Catypicum_R2070","Cbelfantii_FRC0043","Ccallunae_DSM20147","Cdeserti_GIMN1010","Cdiphtheriae_NCTC11397","Cefficiens_YS314","Cglutamicum_ATCC13032","Cglycinophilum_AJ3170","Chalotolerans_YIM70093","Chumireducens_DSM45392","Ckroppenstedtii_DSM44385","Clactis_RW25","Cmarinum_DSM44953","Cmaris_DSM45190","Cmustelae_DSM45274","Cpseudotuberculosis_31","Cpseudotuberculosis_ATCC1…	0.312956	0.312956	1.30555	0.312956	0.312956	1.30555	3330	0
ERS451417_01164	1717.62.peg.1175	NA	NA	NA	0.9984	37	Cargentoratense_DSM44202,"Catypicum_R2070","Caurimucosum_ATCC700975","Cbelfantii_FRC0043","Ccallunae_DSM20147","Ccamporealensis_DSM44610","Cdeserti_GIMN1010","Cdiphtheriae_NCTC11397","Cdoosanense_DSM45436","Cefficiens_YS314","Cfalsenii_DSM44353","Cglutamicum_ATCC13032","Cglycinophilum_AJ3170","Chalotolerans_YIM70093","Chumireducens_DSM45392","Cimitans_DSM44264","Cjeikeium_K41","Ckroppenstedtii_DS…	0.171397	0.171397	1.61331	0.171397	0.171397	1.6133	3330	0
ERS451417_02124	1717.62.peg.2139	NA	NA	NA	0.9984	7	Cbelfantii_FRC0043,"Cdiphtheriae_NCTC11397","Cpseudotuberculosis_31","Cpseudotuberculosis_ATCC19410","Csilvaticum_KL0182","Culcerans_NCTC12077","Culcerans_NCTC7910"	0.0836116	0.0836116	3.12085	0.0836116	0.0836116	3.12086	258	0
ERS451417_00393	1717.62.peg.393	NA	NA	NA	0.9984	39	Cargentoratense_DSM44202,"Catypicum_R2070","Caurimucosum_ATCC700975","Cbelfantii_FRC0043","Ccallunae_DSM20147","Ccamporealensis_DSM44610","Cdeserti_GIMN1010","Cdiphtheriae_NCTC11397","Cdoosanense_DSM45436","Cefficiens_YS314","Cepidermidicanis_DSM45586","Cfalsenii_DSM44353","Cglutamicum_ATCC13032","Cglycinophilum_AJ3170","Chalotolerans_YIM70093","Chumireducens_DSM45392","Cimitans_DSM44264","Cjeike…	0.145821	0.145821	1.8174	0.145821	0.145821	1.81742	258	0
ERS451417_00818	1717.62.peg.824	NA	NA	NA	0.9984	39	Cargentoratense_DSM44202,"Catypicum_R2070","Caurimucosum_ATCC700975","Cbelfantii_FRC0043","Ccallunae_DSM20147","Ccamporealensis_DSM44610","Cdeserti_GIMN1010","Cdiphtheriae_NCTC11397","Cdoosanense_DSM45436","Cefficiens_YS314","Cepidermidicanis_DSM45586","Cfalsenii_DSM44353","Cglutamicum_ATCC13032","Cglycinophilum_AJ3170","Chalotolerans_YIM70093","Chumireducens_DSM45392","Cimitans_DSM44264","Cjeike…	0.20858	0.20858	1.88025	0.20858	0.20858	1.88025	258	0
ERS451417_01930	1717.62.peg.1927	NA	NA	NA	0.9984	7	Cbelfantii_FRC0043,"Cdiphtheriae_NCTC11397","Cpseudotuberculosis_31","Cpseudotuberculosis_ATCC19410","Csilvaticum_KL0182","Culcerans_NCTC12077","Culcerans_NCTC7910"	0.439706	0.439696	7.72715	0.5601	0.439697	7.72714	258	0
ERS451417_02143	1717.62.peg.2165	NA	NA	NA	0.9984	38	Cargentoratense_DSM44202,"Catypicum_R2070","Caurimucosum_ATCC700975","Cbelfantii_FRC0043","Ccallunae_DSM20147","Ccamporealensis_DSM44610","Cdeserti_GIMN1010","Cdiphtheriae_NCTC11397","Cdoosanense_DSM45436","Cefficiens_YS314","Cepidermidicanis_DSM45586","Cfalsenii_DSM44353","Cglutamicum_ATCC13032","Cglycinophilum_AJ3170","Chalotolerans_YIM70093","Chumireducens_DSM45392","Cimitans_DSM44264","Cjeike…	0.115098	0.115098	1.55941	0.115098	0.115098	1.55941	3074	1	1. 0.66638;2. 295;3. 883;4. 343;5. 343;6. 1027;7. 435;8. 1303;9. 655;10. T;11. ACG
ERS451417_00529	1717.62.peg.532	NA	NA	NA	0.9984	7	Cbelfantii_FRC0043,"Cdiphtheriae_NCTC11397","Cpseudotuberculosis_ATCC19410","Crouxii_FRC0190","Csilvaticum_KL0182","Culcerans_NCTC12077","Culcerans_NCTC7910"	0.289844	0.289844	3.25353	0.289843	0.289834	3.25353	2050	1	1. 0.61984;2. 370;3. 1108;4. 593;5. 384;6. 1150;7. 399;8. 1195;9. 850;10. D;11. GAC
ERS451417_01961	1717.62.peg.1961	NA	NA	NA	0.9989	6	Cbelfantii_FRC0043,"Cdiphtheriae_NCTC11397","Cpseudotuberculosis_31","Cpseudotuberculosis_ATCC19410","Culcerans_NCTC12077","Culcerans_NCTC7910"	0.158645	0.158645	2.17122	0.158645	0.158645	2.17123	258	0
ERS451417_00568	1717.62.peg.571	NA	NA	NA	0.9989	38	Cargentoratense_DSM44202,"Catypicum_R2070","Caurimucosum_ATCC700975","Cbelfantii_FRC0043","Ccallunae_DSM20147","Ccamporealensis_DSM44610","Cdeserti_GIMN1010","Cdiphtheriae_NCTC11397","Cdoosanense_DSM45436","Cefficiens_YS314","Cepidermidicanis_DSM45586","Cfalsenii_DSM44353","Cglutamicum_ATCC13032","Cglycinophilum_AJ3170","Chalotolerans_YIM70093","Chumireducens_DSM45392","Cimitans_DSM44264","Cjeike…	0.233069	0.233069	1.59774	0.23306	0.23306	1.59774	3074	1	1. 0.431;2. 227;3. 679;4. 231;5. 231;6. 691;7. 253;8. 757;9. 493;10. I;11. ATC
ERS451417_00590	1717.62.peg.593	NA	NA	NA	0.9989	14	Cbelfantii_FRC0043,"Ccallunae_DSM20147","Cdeserti_GIMN1010","Cdiphtheriae_NCTC11397","Cefficiens_YS314","Cglutamicum_ATCC13032","Chalotolerans_YIM70093","Cmustelae_DSM45274","Cpseudotuberculosis_ATCC19410","Crouxii_FRC0190","Csilvaticum_KL0182","Culcerans_NCTC12077","Culcerans_NCTC7910","Cvitaeruminis_DSM20294"	0.0727111	0.0727111	2.20081	0.0727111	0.0727111	2.20081	258	0
ERS451417_01587	1717.62.peg.1596	NA	NA	NA	0.9989	36	Cargentoratense_DSM44202,"Caurimucosum_ATCC700975","Cbelfantii_FRC0043","Ccallunae_DSM20147","Ccamporealensis_DSM44610","Cdeserti_GIMN1010","Cdiphtheriae_NCTC11397","Cdoosanense_DSM45436","Cefficiens_YS314","Cepidermidicanis_DSM45586","Cfalsenii_DSM44353","Cglutamicum_ATCC13032","Cglycinophilum_AJ3170","Chalotolerans_YIM70093","Chumireducens_DSM45392","Cimitans_DSM44264","Cjeikeium_K41","Ckroppen…	0.254316	0.254316	1.61823	0.254316	0.254316	1.61823	258	0
ERS451417_01700	1717.62.peg.1706	NA	NA	NA	0.9989	38	Cargentoratense_DSM44202,"Catypicum_R2070","Caurimucosum_ATCC700975","Cbelfantii_FRC0043","Ccallunae_DSM20147","Ccamporealensis_DSM44610","Cdeserti_GIMN1010","Cdiphtheriae_NCTC11397","Cdoosanense_DSM45436","Cefficiens_YS314","Cepidermidicanis_DSM45586","Cfalsenii_DSM44353","Cglutamicum_ATCC13032","Cglycinophilum_AJ3170","Chalotolerans_YIM70093","Chumireducens_DSM45392","Cimitans_DSM44264","Cjeike…	0.124964	0.124964	1.71433	0.124964	0.124964	1.71433	258	0
ERS451417_00313	1717.62.peg.314	NA	NA	NA	0.9989	38	Catypicum_R2070,"Caurimucosum_ATCC700975","Cbelfantii_FRC0043","Ccallunae_DSM20147","Ccamporealensis_DSM44610","Cdeserti_GIMN1010","Cdiphtheriae_NCTC11397","Cdoosanense_DSM45436","Cefficiens_YS314","Cepidermidicanis_DSM45586","Cfalsenii_DSM44353","Cglutamicum_ATCC13032","Cglycinophilum_AJ3170","Chalotolerans_YIM70093","Chumireducens_DSM45392","Cimitans_DSM44264","Cjeikeium_K41","Ckroppenstedtii_D…	0.126792	0.126792	2.10058	0.126792	0.126792	2.10058	258	0
ERS451417_01589	1717.62.peg.1598	NA	NA	NA	0.9989	4	Cdiphtheriae_NCTC11397,"Csilvaticum_KL0182","Culcerans_NCTC12077","Culcerans_NCTC7910"	0.11413	0.11413	1.63845	0.11414	0.11414	1.63845	258	0
ERS451417_02238	1717.62.peg.2263	NA	NA	NA	0.9989	38	Cargentoratense_DSM44202,"Catypicum_R2070","Caurimucosum_ATCC700975","Cbelfantii_FRC0043","Ccallunae_DSM20147","Ccamporealensis_DSM44610","Cdeserti_GIMN1010","Cdiphtheriae_NCTC11397","Cdoosanense_DSM45436","Cefficiens_YS314","Cepidermidicanis_DSM45586","Cfalsenii_DSM44353","Cglutamicum_ATCC13032","Cglycinophilum_AJ3170","Chalotolerans_YIM70093","Chumireducens_DSM45392","Cimitans_DSM44264","Cjeike…	0.105175	0.105175	1.609	0.105175	0.105175	1.609	258	0
ERS451417_02262	1717.62.peg.2291	NA	NA	NA	0.9989	38	Cargentoratense_DSM44202,"Catypicum_R2070","Caurimucosum_ATCC700975","Cbelfantii_FRC0043","Ccallunae_DSM20147","Ccamporealensis_DSM44610","Cdeserti_GIMN1010","Cdiphtheriae_NCTC11397","Cdoosanense_DSM45436","Cefficiens_YS314","Cepidermidicanis_DSM45586","Cfalsenii_DSM44353","Cglutamicum_ATCC13032","Cglycinophilum_AJ3170","Chalotolerans_YIM70093","Chumireducens_DSM45392","Cimitans_DSM44264","Cjeike…	0.160432	0.160432	1.71769	0.160432	0.160432	1.71769	258	0
ERS451417_01273	1717.62.peg.1281	NA	NA	NA	0.9989	17	Cargentoratense_DSM44202,"Cbelfantii_FRC0043","Cdiphtheriae_NCTC11397","Cefficiens_YS314","Cepidermidicanis_DSM45586","Cglutamicum_ATCC13032","Ckroppenstedtii_DSM44385","Ckutscheri_DSM20755","Clactis_RW25","Cmustelae_DSM45274","Cpseudotuberculosis_31","Cpseudotuberculosis_ATCC19410","Crouxii_FRC0190","Csilvaticum_KL0182","Culcerans_NCTC12077","Culcerans_NCTC7910","Cvitaeruminis_DSM20294"	0.0973196	0.0973196	2.21867	0.0973098	0.0973098	2.21866	258	0
ERS451417_00483	1717.62.peg.486	NA	NA	NA	0.9989	39	Cargentoratense_DSM44202,"Catypicum_R2070","Caurimucosum_ATCC700975","Cbelfantii_FRC0043","Ccallunae_DSM20147","Ccamporealensis_DSM44610","Cdeserti_GIMN1010","Cdiphtheriae_NCTC11397","Cdoosanense_DSM45436","Cefficiens_YS314","Cepidermidicanis_DSM45586","Cfalsenii_DSM44353","Cglutamicum_ATCC13032","Cglycinophilum_AJ3170","Chalotolerans_YIM70093","Chumireducens_DSM45392","Cimitans_DSM44264","Cjeike…	0.357777	0.0948543	1.99015	0.188031	0.094844	1.99015	258	0
ERS451417_01997	1717.62.peg.2001	NA	NA	NA	0.9989	7	Cbelfantii_FRC0043,"Cdiphtheriae_NCTC11397","Cpseudotuberculosis_31","Cpseudotuberculosis_ATCC19410","Csilvaticum_KL0182","Culcerans_NCTC12077","Culcerans_NCTC7910"	0.268801	0.268801	5.85057	0.268792	0.268792	5.85063	2	3	1. 0.43461;2. 89;3. 265;4. 89;5. 89;6. 265;7. 89;8. 265;9. 55;10. C;11. TGC	1. 0.45874;2. 94;3. 280;4. 94;5. 94;6. 280;7. 94;8. 280;9. 70;10. T;11. ACG	1. 0.40091;2. 99;3. 295;4. 99;5. 99;6. 295;7. 99;8. 295;9. 85;10. P;11. CCA
ERS451417_00863	1717.62.peg.868	NA	NA	NA	0.9989	33	Cargentoratense_DSM44202,"Catypicum_R2070","Caurimucosum_ATCC700975","Cbelfantii_FRC0043","Ccallunae_DSM20147","Ccamporealensis_DSM44610","Cdeserti_GIMN1010","Cdiphtheriae_NCTC11397","Cdoosanense_DSM45436","Cefficiens_YS314","Cepidermidicanis_DSM45586","Cfalsenii_DSM44353","Cglutamicum_ATCC13032","Cglycinophilum_AJ3170","Chumireducens_DSM45392","Cimitans_DSM44264","Ckroppenstedtii_DSM44385","Ckut…	0.155654	0.155654	2.16708	0.155654	0.155654	2.16708	3330	0
ERS451417_01654	1717.62.peg.1661	NA	NA	NA	0.9989	38	Cargentoratense_DSM44202,"Catypicum_R2070","Caurimucosum_ATCC700975","Cbelfantii_FRC0043","Ccallunae_DSM20147","Ccamporealensis_DSM44610","Cdeserti_GIMN1010","Cdiphtheriae_NCTC11397","Cdoosanense_DSM45436","Cefficiens_YS314","Cepidermidicanis_DSM45586","Cfalsenii_DSM44353","Cglutamicum_ATCC13032","Cglycinophilum_AJ3170","Chalotolerans_YIM70093","Chumireducens_DSM45392","Cimitans_DSM44264","Cjeike…	0.137604	0.137604	1.73597	0.137604	0.137604	1.73597	2	2	1. 0.57997;2. 241;3. 721;4. 253;5. 253;6. 757;7. 254;8. 760;9. 613;10. D;11. GAC	1. 0.57486;2. 445;3. 1333;4. 457;5. 457;6. 1369;7. 458;8. 1372;9. 1225;10. K;11. AAG
ERS451417_02057	1717.62.peg.2069	NA	NA	NA	0.9989	38	Cargentoratense_DSM44202,"Catypicum_R2070","Caurimucosum_ATCC700975","Cbelfantii_FRC0043","Ccallunae_DSM20147","Ccamporealensis_DSM44610","Cdeserti_GIMN1010","Cdiphtheriae_NCTC11397","Cdoosanense_DSM45436","Cefficiens_YS314","Cepidermidicanis_DSM45586","Cfalsenii_DSM44353","Cglutamicum_ATCC13032","Cglycinophilum_AJ3170","Chalotolerans_YIM70093","Chumireducens_DSM45392","Cimitans_DSM44264","Cjeike…	0.192135	0.192135	1.73832	0.192135	0.192135	1.73832	258	0
ERS451417_01928	1717.62.peg.1925	NA	NA	NA	0.9989	38	Cargentoratense_DSM44202,"Catypicum_R2070","Caurimucosum_ATCC700975","Cbelfantii_FRC0043","Ccallunae_DSM20147","Ccamporealensis_DSM44610","Cdeserti_GIMN1010","Cdiphtheriae_NCTC11397","Cdoosanense_DSM45436","Cefficiens_YS314","Cepidermidicanis_DSM45586","Cfalsenii_DSM44353","Cglutamicum_ATCC13032","Cglycinophilum_AJ3170","Chalotolerans_YIM70093","Chumireducens_DSM45392","Cimitans_DSM44264","Cjeike…	0.106171	0.106171	1.67338	0.106171	0.106171	1.67337	1282	0
ERS451417_00371	1717.62.peg.370	NA	NA	NA	0.9989	39	Cargentoratense_DSM44202,"Catypicum_R2070","Caurimucosum_ATCC700975","Cbelfantii_FRC0043","Ccallunae_DSM20147","Ccamporealensis_DSM44610","Cdeserti_GIMN1010","Cdiphtheriae_NCTC11397","Cdoosanense_DSM45436","Cefficiens_YS314","Cepidermidicanis_DSM45586","Cfalsenii_DSM44353","Cglutamicum_ATCC13032","Cglycinophilum_AJ3170","Chalotolerans_YIM70093","Chumireducens_DSM45392","Cimitans_DSM44264","Cjeike…	0.106818	0.106818	1.86334	0.106818	0.106818	1.86334	2306	0
ERS451417_01851	1717.62.peg.1853	NA	NA	NA	0.9989	38	Cargentoratense_DSM44202,"Catypicum_R2070","Caurimucosum_ATCC700975","Cbelfantii_FRC0043","Ccallunae_DSM20147","Ccamporealensis_DSM44610","Cdeserti_GIMN1010","Cdiphtheriae_NCTC11397","Cdoosanense_DSM45436","Cefficiens_YS314","Cepidermidicanis_DSM45586","Cfalsenii_DSM44353","Cglutamicum_ATCC13032","Cglycinophilum_AJ3170","Chalotolerans_YIM70093","Chumireducens_DSM45392","Cimitans_DSM44264","Cjeike…	0.16089	0.16089	1.77806	0.16089	0.16089	1.77805	258	0
ERS451417_00135	1717.62.peg.134	NA	NA	NA	0.9989	14	Caurimucosum_ATCC700975,"Cbelfantii_FRC0043","Ccamporealensis_DSM44610","Cdiphtheriae_NCTC11397","Chumireducens_DSM45392","Cmaris_DSM45190","Cmustelae_DSM45274","Cpseudotuberculosis_31","Crouxii_FRC0190","Csilvaticum_KL0182","Csingulare_IBSB52218","Culcerans_NCTC12077","Culcerans_NCTC7910","Cuterequi_DSM45634"	0.0578661	0.0578661	1.78325	0.0578661	0.0578661	1.78325	2306	0
ERS451417_00746	1717.62.peg.749	NA	NA	NA	0.9989	39	Cargentoratense_DSM44202,"Catypicum_R2070","Caurimucosum_ATCC700975","Cbelfantii_FRC0043","Ccallunae_DSM20147","Ccamporealensis_DSM44610","Cdeserti_GIMN1010","Cdiphtheriae_NCTC11397","Cdoosanense_DSM45436","Cefficiens_YS314","Cepidermidicanis_DSM45586","Cfalsenii_DSM44353","Cglutamicum_ATCC13032","Cglycinophilum_AJ3170","Chalotolerans_YIM70093","Chumireducens_DSM45392","Cimitans_DSM44264","Cjeike…	0.335397	0.199743	1.67278	0.335387	0.199743	1.67276	2	2	1. 0.78466;2. 60;3. 178;4. 76;5. 76;6. 226;7. 102;8. 304;9. 73;10. G;11. GGC	1. 0.76917;2. 61;3. 181;4. 77;5. 77;6. 229;7. 103;8. 307;9. 76;10. F;11. TTC
ERS451417_00999	1717.62.peg.1010	NA	NA	NA	0.9989	39	Cargentoratense_DSM44202,"Catypicum_R2070","Caurimucosum_ATCC700975","Cbelfantii_FRC0043","Ccallunae_DSM20147","Ccamporealensis_DSM44610","Cdeserti_GIMN1010","Cdiphtheriae_NCTC11397","Cdoosanense_DSM45436","Cefficiens_YS314","Cepidermidicanis_DSM45586","Cfalsenii_DSM44353","Cglutamicum_ATCC13032","Cglycinophilum_AJ3170","Chalotolerans_YIM70093","Chumireducens_DSM45392","Cimitans_DSM44264","Cjeike…	0.0819722	0.0819722	1.65584	0.0819722	0.0819722	1.65585	2	1	1. 0.54274;2. 459;3. 1375;4. 496;5. 496;6. 1486;7. 516;8. 1546;9. 1336;10. D;11. GAT
ERS451417_00600	1717.62.peg.604	NA	NA	NA	0.9989	39	Cargentoratense_DSM44202,"Catypicum_R2070","Caurimucosum_ATCC700975","Cbelfantii_FRC0043","Ccallunae_DSM20147","Ccamporealensis_DSM44610","Cdeserti_GIMN1010","Cdiphtheriae_NCTC11397","Cdoosanense_DSM45436","Cefficiens_YS314","Cepidermidicanis_DSM45586","Cfalsenii_DSM44353","Cglutamicum_ATCC13032","Cglycinophilum_AJ3170","Chalotolerans_YIM70093","Chumireducens_DSM45392","Cimitans_DSM44264","Cjeike…	0.103186	0.103186	1.96501	0.103186	0.103186	1.965	3330	0
ERS451417_00241	1717.62.peg.236	NA	NA	NA	0.9989	7	Cbelfantii_FRC0043,"Cdiphtheriae_NCTC11397","Cpseudotuberculosis_31","Cpseudotuberculosis_ATCC19410","Crouxii_FRC0190","Culcerans_NCTC12077","Culcerans_NCTC7910"	0.270506	0.270506	3.30139	0.270506	0.270506	3.30139	2	1	1. 0.46422;2. 211;3. 631;4. 305;5. 211;6. 631;7. 212;8. 634;9. 607;10. V;11. GTG
ERS451417_00199	1717.62.peg.196	NA	NA	NA	0.9989	39	Cargentoratense_DSM44202,"Catypicum_R2070","Caurimucosum_ATCC700975","Cbelfantii_FRC0043","Ccallunae_DSM20147","Ccamporealensis_DSM44610","Cdeserti_GIMN1010","Cdiphtheriae_NCTC11397","Cdoosanense_DSM45436","Cefficiens_YS314","Cepidermidicanis_DSM45586","Cfalsenii_DSM44353","Cglutamicum_ATCC13032","Cglycinophilum_AJ3170","Chalotolerans_YIM70093","Chumireducens_DSM45392","Cimitans_DSM44264","Cjeike…	0.118854	0.118854	2.06442	0.118854	0.118854	2.06442	258	0
ERS451417_01530	1717.62.peg.1539	NA	NA	NA	0.9989	38	Cargentoratense_DSM44202,"Catypicum_R2070","Caurimucosum_ATCC700975","Cbelfantii_FRC0043","Ccallunae_DSM20147","Ccamporealensis_DSM44610","Cdeserti_GIMN1010","Cdiphtheriae_NCTC11397","Cdoosanense_DSM45436","Cefficiens_YS314","Cepidermidicanis_DSM45586","Cfalsenii_DSM44353","Cglutamicum_ATCC13032","Cglycinophilum_AJ3170","Chalotolerans_YIM70093","Chumireducens_DSM45392","Cimitans_DSM44264","Cjeike…	0.140861	0.140861	1.58418	0.140861	0.140861	1.58416	258	0
ERS451417_00894	1717.62.peg.900	NA	NA	NA	0.9989	36	Cargentoratense_DSM44202,"Catypicum_R2070","Caurimucosum_ATCC700975","Cbelfantii_FRC0043","Ccallunae_DSM20147","Ccamporealensis_DSM44610","Cdeserti_GIMN1010","Cdiphtheriae_NCTC11397","Cdoosanense_DSM45436","Cefficiens_YS314","Cepidermidicanis_DSM45586","Cfalsenii_DSM44353","Cglutamicum_ATCC13032","Chalotolerans_YIM70093","Chumireducens_DSM45392","Cimitans_DSM44264","Cjeikeium_K41","Ckroppenstedti…	0.119738	0.119738	1.8978	0.119738	0.119738	1.8978	258	0
ERS451417_00451	1717.62.peg.455	NA	NA	NA	0.9989	10	Cbelfantii_FRC0043,"Ccamporealensis_DSM44610","Cdiphtheriae_NCTC11397","Cepidermidicanis_DSM45586","Cpseudotuberculosis_31","Crouxii_FRC0190","Csilvaticum_KL0182","Ctestudinoris_DSM44614","Culcerans_NCTC12077","Culcerans_NCTC7910"	0.162941	0.162941	3.24013	0.162941	0.162941	3.24013	258	0
ERS451417_00842	1717.62.peg.847	NA	NA	NA	0.9989	39	Cargentoratense_DSM44202,"Catypicum_R2070","Caurimucosum_ATCC700975","Cbelfantii_FRC0043","Ccallunae_DSM20147","Ccamporealensis_DSM44610","Cdeserti_GIMN1010","Cdiphtheriae_NCTC11397","Cdoosanense_DSM45436","Cefficiens_YS314","Cepidermidicanis_DSM45586","Cfalsenii_DSM44353","Cglutamicum_ATCC13032","Cglycinophilum_AJ3170","Chalotolerans_YIM70093","Chumireducens_DSM45392","Cimitans_DSM44264","Cjeike…	0.105136	0.105136	1.80759	0.105136	0.105136	1.80759	2	1	1. 0.63021;2. 388;3. 1162;4. 391;5. 391;6. 1171;7. 391;8. 1171;9. 1147;10. Q;11. CAG
ERS451417_01202	1717.62.peg.1210	NA	NA	NA	0.9989	39	Cargentoratense_DSM44202,"Catypicum_R2070","Caurimucosum_ATCC700975","Cbelfantii_FRC0043","Ccallunae_DSM20147","Ccamporealensis_DSM44610","Cdeserti_GIMN1010","Cdiphtheriae_NCTC11397","Cdoosanense_DSM45436","Cefficiens_YS314","Cepidermidicanis_DSM45586","Cfalsenii_DSM44353","Cglutamicum_ATCC13032","Cglycinophilum_AJ3170","Chalotolerans_YIM70093","Chumireducens_DSM45392","Cimitans_DSM44264","Cjeike…	0.149859	0.149859	1.5879	0.149859	0.149859	1.5879	3074	2	1. 0.45241;2. 580;3. 1738;4. 665;5. 665;6. 1993;7. 721;8. 2161;9. 1273;10. A;11. GCG	1. 0.48402;2. 595;3. 1783;4. 680;5. 680;6. 2038;7. 736;8. 2206;9. 1318;10. S;11. TCT
ERS451417_00563	1717.62.peg.566	NA	NA	NA	0.9989	39	Cargentoratense_DSM44202,"Catypicum_R2070","Caurimucosum_ATCC700975","Cbelfantii_FRC0043","Ccallunae_DSM20147","Ccamporealensis_DSM44610","Cdeserti_GIMN1010","Cdiphtheriae_NCTC11397","Cdoosanense_DSM45436","Cefficiens_YS314","Cepidermidicanis_DSM45586","Cfalsenii_DSM44353","Cglutamicum_ATCC13032","Cglycinophilum_AJ3170","Chalotolerans_YIM70093","Chumireducens_DSM45392","Cimitans_DSM44264","Cjeike…	0.152976	0.152976	1.67294	0.152976	0.152976	1.67293	2	1	1. 0.57657;2. 624;3. 1870;4. 638;5. 638;6. 1912;7. 646;8. 1936;9. 1660;10. V;11. GTA
ERS451417_00794	1717.62.peg.800	NA	NA	NA	0.9989	36	Cargentoratense_DSM44202,"Caurimucosum_ATCC700975","Cbelfantii_FRC0043","Ccallunae_DSM20147","Ccamporealensis_DSM44610","Cdeserti_GIMN1010","Cdiphtheriae_NCTC11397","Cdoosanense_DSM45436","Cefficiens_YS314","Cepidermidicanis_DSM45586","Cfalsenii_DSM44353","Cglutamicum_ATCC13032","Cglycinophilum_AJ3170","Chalotolerans_YIM70093","Chumireducens_DSM45392","Cimitans_DSM44264","Cjeikeium_K41","Ckutsche…	0.152989	0.152989	1.99376	0.152989	0.152989	1.99375	258	0
ERS451417_00722	1717.62.peg.727	NA	NA	NA	0.9989	19	Caurimucosum_ATCC700975,"Cbelfantii_FRC0043","Ccamporealensis_DSM44610","Cdiphtheriae_NCTC11397","Cfalsenii_DSM44353","Cglycinophilum_AJ3170","Ckroppenstedtii_DSM44385","Ckutscheri_DSM20755","Cmustelae_DSM45274","Cpseudotuberculosis_31","Cpseudotuberculosis_ATCC19410","Crouxii_FRC0190","Csilvaticum_KL0182","Csimulans_PES1","Csingulare_IBSB52218","Cterpenotabidum_Y11","Culcerans_NCTC12077","Culcer…	0.0813354	0.0813354	1.99226	0.0813354	0.0813354	1.99226	2	1	1. 0.40331;2. 97;3. 289;4. 123;5. 123;6. 367;7. 174;8. 520;9. 265;10. M;11. ATG
ERS451417_00974	1717.62.peg.984	NA	NA	NA	0.9989	36	Cargentoratense_DSM44202,"Catypicum_R2070","Caurimucosum_ATCC700975","Cbelfantii_FRC0043","Ccallunae_DSM20147","Ccamporealensis_DSM44610","Cdeserti_GIMN1010","Cdiphtheriae_NCTC11397","Cdoosanense_DSM45436","Cefficiens_YS314","Cepidermidicanis_DSM45586","Cfalsenii_DSM44353","Cglutamicum_ATCC13032","Chalotolerans_YIM70093","Chumireducens_DSM45392","Cimitans_DSM44264","Cjeikeium_K41","Ckroppenstedti…	0.185652	0.185652	1.60751	0.185652	0.185652	1.60751	2306	0
ERS451417_01780	1717.62.peg.1784	NA	NA	NA	0.9989	38	Cargentoratense_DSM44202,"Catypicum_R2070","Caurimucosum_ATCC700975","Cbelfantii_FRC0043","Ccallunae_DSM20147","Ccamporealensis_DSM44610","Cdeserti_GIMN1010","Cdiphtheriae_NCTC11397","Cdoosanense_DSM45436","Cefficiens_YS314","Cepidermidicanis_DSM45586","Cfalsenii_DSM44353","Cglutamicum_ATCC13032","Cglycinophilum_AJ3170","Chalotolerans_YIM70093","Chumireducens_DSM45392","Cimitans_DSM44264","Cjeike…	0.078564	0.078564	1.9956	0.078564	0.078564	1.9956	258	0
ERS451417_00174	1717.62.peg.172	NA	NA	NA	0.9989	7	Cdiphtheriae_NCTC11397,"Ckutscheri_DSM20755","Cpseudotuberculosis_31","Cpseudotuberculosis_ATCC19410","Csilvaticum_KL0182","Culcerans_NCTC12077","Culcerans_NCTC7910"	0.163705	0.163705	2.89685	0.163705	0.163705	2.89685	2	1	1. 0.52022;2. 73;3. 217;4. 82;5. 82;6. 244;7. 86;8. 256;9. 196;10. A;11. GCG
ERS451417_00215	1717.62.peg.212	NA	NA	NA	0.9989	11	Cbelfantii_FRC0043,"Ccallunae_DSM20147","Cdiphtheriae_NCTC11397","Ckutscheri_DSM20755","Cmustelae_DSM45274","Cpseudotuberculosis_ATCC19410","Crouxii_FRC0190","Csilvaticum_KL0182","Culcerans_NCTC12077","Culcerans_NCTC7910","Cvitaeruminis_DSM20294"	0.119562	0.0761721	2.36404	0.126436	0.0761721	2.36404	258	0
ERS451417_00038	1717.62.peg.34	NA	NA	NA	0.9989	31	Cargentoratense_DSM44202,"Caurimucosum_ATCC700975","Cbelfantii_FRC0043","Ccallunae_DSM20147","Cdeserti_GIMN1010","Cdiphtheriae_NCTC11397","Cefficiens_YS314","Cepidermidicanis_DSM45586","Cfalsenii_DSM44353","Cglutamicum_ATCC13032","Cglycinophilum_AJ3170","Chalotolerans_YIM70093","Chumireducens_DSM45392","Cimitans_DSM44264","Cjeikeium_K41","Ckroppenstedtii_DSM44385","Clactis_RW25","Cmarinum_DSM4495…	0.189561	0.189561	2.21132	0.189561	0.189561	2.21132	1026	1	1. 0.55784;2. 32;3. 94;4. 65;5. 65;6. 193;7. 91;8. 271;9. 82;10. A;11. GCC
ERS451417_02395	1717.62.peg.2427	NA	NA	NA	0.9989	5	Cbelfantii_FRC0043,"Cdiphtheriae_NCTC11397","Cpseudotuberculosis_ATCC19410","Csilvaticum_KL0182","Culcerans_NCTC12077"	0.0968254	0.0968254	2.99482	0.0968254	0.0968254	2.99491	4354	0
ERS451417_00367	1717.62.peg.366	NA	NA	NA	0.9989	8	Cbelfantii_FRC0043,"Cdiphtheriae_NCTC11397","Cpseudotuberculosis_31","Cpseudotuberculosis_ATCC19410","Crouxii_FRC0190","Csilvaticum_KL0182","Culcerans_NCTC12077","Culcerans_NCTC7910"	0.0927462	0.0927462	2.28011	0.0927462	0.0927462	2.2801	2	1	1. 0.42523;2. 133;3. 397;4. 157;5. 142;6. 424;7. 151;8. 451;9. 334;10. V;11. GTT
ERS451417_01802	1717.62.peg.1808	NA	NA	NA	0.9989	38	Cargentoratense_DSM44202,"Catypicum_R2070","Caurimucosum_ATCC700975","Cbelfantii_FRC0043","Ccallunae_DSM20147","Ccamporealensis_DSM44610","Cdeserti_GIMN1010","Cdiphtheriae_NCTC11397","Cdoosanense_DSM45436","Cefficiens_YS314","Cepidermidicanis_DSM45586","Cfalsenii_DSM44353","Cglutamicum_ATCC13032","Cglycinophilum_AJ3170","Chalotolerans_YIM70093","Chumireducens_DSM45392","Cimitans_DSM44264","Cjeike…	0.135252	0.135252	1.807	0.135252	0.135252	1.807	258	0
ERS451417_00526	1717.62.peg.529	NA	NA	NA	1	39	Cargentoratense_DSM44202,"Catypicum_R2070","Caurimucosum_ATCC700975","Cbelfantii_FRC0043","Ccallunae_DSM20147","Ccamporealensis_DSM44610","Cdeserti_GIMN1010","Cdiphtheriae_NCTC11397","Cdoosanense_DSM45436","Cefficiens_YS314","Cepidermidicanis_DSM45586","Cfalsenii_DSM44353","Cglutamicum_ATCC13032","Cglycinophilum_AJ3170","Chalotolerans_YIM70093","Chumireducens_DSM45392","Cimitans_DSM44264","Cjeike…	0.126173	0.126173	2.41433	0.126173	0.126173	2.41435	258	0
ERS451417_00073	1717.62.peg.70	NA	NA	NA	1	16	Caurimucosum_ATCC700975,"Cbelfantii_FRC0043","Cdiphtheriae_NCTC11397","Cepidermidicanis_DSM45586","Cjeikeium_K41","Ckutscheri_DSM20755","Clactis_RW25","Cmustelae_DSM45274","Cpseudotuberculosis_31","Cpseudotuberculosis_ATCC19410","CriegeliiPUDD83A45","Crouxii_FRC0190","Csilvaticum_KL0182","Culcerans_NCTC12077","Culcerans_NCTC7910","Cvitaeruminis_DSM20294"	0.282344	0.282344	3.33246	0.282344	0.282344	3.33246	2306	0
ERS451417_00777	1717.62.peg.784	NA	NA	NA	1	39	Cargentoratense_DSM44202,"Catypicum_R2070","Caurimucosum_ATCC700975","Cbelfantii_FRC0043","Ccallunae_DSM20147","Ccamporealensis_DSM44610","Cdeserti_GIMN1010","Cdiphtheriae_NCTC11397","Cdoosanense_DSM45436","Cefficiens_YS314","Cepidermidicanis_DSM45586","Cfalsenii_DSM44353","Cglutamicum_ATCC13032","Cglycinophilum_AJ3170","Chalotolerans_YIM70093","Chumireducens_DSM45392","Cimitans_DSM44264","Cjeike…	0.157254	0.157254	1.9009	0.157254	0.157254	1.9009	258	0
ERS451417_00040	1717.62.peg.36	NA	NA	NA	1	14	Caurimucosum_ATCC700975,"Cbelfantii_FRC0043","Cdiphtheriae_NCTC11397","Cepidermidicanis_DSM45586","Cfalsenii_DSM44353","Cjeikeium_K41","CriegeliiPUDD83A45","Crouxii_FRC0190","Csimulans_PES1","Csingulare_IBSB52218","Culcerans_NCTC12077","Culcerans_NCTC7910","Cureicelerivorans_IMMIBRIV2301","Cvitaeruminis_DSM20294"	0.391479	0.2497	2.30869	0.391479	0.2497	2.30869	3074	4	1. 0.50097;2. 150;3. 448;4. 399;5. 180;6. 538;7. 207;8. 619;9. 319;10. Q;11. CAA	1. 0.70977;2. 159;3. 475;4. 408;5. 189;6. 565;7. 216;8. 646;9. 346;10. A;11. GCA	1. 0.73803;2. 161;3. 481;4. 410;5. 191;6. 571;7. 218;8. 652;9. 352;10. Q;11. CAA	1. 0.71328;2. 167;3. 499;4. 416;5. 197;6. 589;7. 224;8. 670;9. 370;10. L;11. CTG
ERS451417_00099	1717.62.peg.97	NA	NA	NA	1	28	Cargentoratense_DSM44202,"Caurimucosum_ATCC700975","Cbelfantii_FRC0043","Ccallunae_DSM20147","Ccamporealensis_DSM44610","Cdeserti_GIMN1010","Cdiphtheriae_NCTC11397","Cdoosanense_DSM45436","Cefficiens_YS314","Cepidermidicanis_DSM45586","Cglutamicum_ATCC13032","Chalotolerans_YIM70093","Chumireducens_DSM45392","Cimitans_DSM44264","Cmarinum_DSM44953","Cmaris_DSM45190","Cpseudotuberculosis_31","Cpseud…	0.172147	0.172147	1.63296	0.172147	0.172147	1.63296	3074	1	1. 0.62894;2. 69;3. 205;4. 97;5. 87;6. 259;7. 147;8. 439;9. 142;10. I;11. ATT
ERS451417_00412	1717.62.peg.412	NA	NA	NA	1	13	Catypicum_R2070,"Cbelfantii_FRC0043","Ccamporealensis_DSM44610","Cdiphtheriae_NCTC11397","Cepidermidicanis_DSM45586","Ckutscheri_DSM20755","Cpseudotuberculosis_31","Cpseudotuberculosis_ATCC19410","Crouxii_FRC0190","Csilvaticum_KL0182","Csimulans_PES1","Culcerans_NCTC12077","Culcerans_NCTC7910"	0.18072	0.18072	2.50644	0.18072	0.18072	2.50644	2306	0
ERS451417_00740	1717.62.peg.743	NA	NA	NA	1	34	Cargentoratense_DSM44202,"Catypicum_R2070","Caurimucosum_ATCC700975","Cbelfantii_FRC0043","Ccamporealensis_DSM44610","Cdeserti_GIMN1010","Cdiphtheriae_NCTC11397","Cdoosanense_DSM45436","Cefficiens_YS314","Cepidermidicanis_DSM45586","Cfalsenii_DSM44353","Cglutamicum_ATCC13032","Cglycinophilum_AJ3170","Chalotolerans_YIM70093","Chumireducens_DSM45392","Cimitans_DSM44264","Cjeikeium_K41","Clactis_RW2…	0.362849	0.362849	1.75061	0.362849	0.362849	1.75061	3330	0
ERS451417_01317	1717.62.peg.1325	NA	NA	NA	1	36	Catypicum_R2070,"Caurimucosum_ATCC700975","Cbelfantii_FRC0043","Ccallunae_DSM20147","Ccamporealensis_DSM44610","Cdeserti_GIMN1010","Cdiphtheriae_NCTC11397","Cdoosanense_DSM45436","Cefficiens_YS314","Cepidermidicanis_DSM45586","Cfalsenii_DSM44353","Cglutamicum_ATCC13032","Cglycinophilum_AJ3170","Chalotolerans_YIM70093","Chumireducens_DSM45392","Cimitans_DSM44264","Cjeikeium_K41","Ckroppenstedtii_D…	0.233101	0.233101	1.85645	0.233101	0.233101	1.85645	1282	0
ERS451417_00620	1717.62.peg.624	NA	NA	NA	1	32	Cargentoratense_DSM44202,"Catypicum_R2070","Cbelfantii_FRC0043","Ccallunae_DSM20147","Ccamporealensis_DSM44610","Cdeserti_GIMN1010","Cdiphtheriae_NCTC11397","Cdoosanense_DSM45436","Cepidermidicanis_DSM45586","Cfalsenii_DSM44353","Cglutamicum_ATCC13032","Chalotolerans_YIM70093","Chumireducens_DSM45392","Cimitans_DSM44264","Cjeikeium_K41","Ckroppenstedtii_DSM44385","Ckutscheri_DSM20755","Clactis_RW…	0.231089	0.231089	1.87466	0.231089	0.231089	1.87466	3330	0
ERS451417_02322	1717.62.peg.2349	NA	NA	NA	1	11	Cbelfantii_FRC0043,"Cdiphtheriae_NCTC11397","Cepidermidicanis_DSM45586","Ckutscheri_DSM20755","Cmustelae_DSM45274","Cpseudotuberculosis_31","Cpseudotuberculosis_ATCC19410","Csilvaticum_KL0182","Culcerans_NCTC12077","Culcerans_NCTC7910","Cvitaeruminis_DSM20294"	0.280114	0.280114	2.30782	0.280114	0.280114	2.30782	2050	1	1. 0.50604;2. 87;3. 259;4. 126;5. 89;6. 265;7. 97;8. 289;9. 46;10. S;11. AGT
ERS451417_01867	1717.62.peg.1869	NA	NA	NA	1	38	Cargentoratense_DSM44202,"Catypicum_R2070","Caurimucosum_ATCC700975","Cbelfantii_FRC0043","Ccallunae_DSM20147","Ccamporealensis_DSM44610","Cdeserti_GIMN1010","Cdiphtheriae_NCTC11397","Cdoosanense_DSM45436","Cefficiens_YS314","Cepidermidicanis_DSM45586","Cfalsenii_DSM44353","Cglutamicum_ATCC13032","Cglycinophilum_AJ3170","Chalotolerans_YIM70093","Chumireducens_DSM45392","Cimitans_DSM44264","Cjeike…	0.145548	0.145548	1.67188	0.145548	0.145548	1.67189	258	0
ERS451417_00251	1717.62.peg.246	NA	NA	NA	1	8	Cbelfantii_FRC0043,"Cdiphtheriae_NCTC11397","Cpseudotuberculosis_31","Cpseudotuberculosis_ATCC19410","Crouxii_FRC0190","Csilvaticum_KL0182","Culcerans_NCTC12077","Culcerans_NCTC7910"	0.400193	0.240765	3.79361	0.400193	0.240765	3.79361	2	2	1. 0.79732;2. 79;3. 235;4. 93;5. 79;6. 235;7. 79;8. 235;9. 235;10. P;11. CCG	1. 0.78154;2. 131;3. 391;4. 145;5. 131;6. 391;7. 131;8. 391;9. 391;10. R;11. CGG
ERS451417_02071	1717.62.peg.2083	NA	NA	NA	1	17	Cargentoratense_DSM44202,"Catypicum_R2070","Cbelfantii_FRC0043","Ccamporealensis_DSM44610","Cdeserti_GIMN1010","Cdiphtheriae_NCTC11397","Cefficiens_YS314","Cepidermidicanis_DSM45586","Cjeikeium_K41","Ckutscheri_DSM20755","Cmustelae_DSM45274","Cpseudotuberculosis_31","Cpseudotuberculosis_ATCC19410","Csilvaticum_KL0182","Culcerans_NCTC12077","Culcerans_NCTC7910","Cvitaeruminis_DSM20294"	0.158556	0.158556	1.66834	0.158556	0.158556	1.66834	258	0
ERS451417_00859	1717.62.peg.864	NA	NA	NA	1	20	Cbelfantii_FRC0043,"Ccallunae_DSM20147","Cdeserti_GIMN1010","Cdiphtheriae_NCTC11397","Cdoosanense_DSM45436","Cefficiens_YS314","Cepidermidicanis_DSM45586","Chalotolerans_YIM70093","Chumireducens_DSM45392","Cimitans_DSM44264","Cmarinum_DSM44953","Cmaris_DSM45190","Cpseudotuberculosis_31","Cpseudotuberculosis_ATCC19410","Crouxii_FRC0190","Csilvaticum_KL0182","Ctestudinoris_DSM44614","Culcerans_NCTC…	0.344712	0.344712	1.49622	0.344712	0.344712	1.49623	258	0
ERS451417_01649	1717.62.peg.1656	NA	NA	NA	1	37	Cargentoratense_DSM44202,"Catypicum_R2070","Caurimucosum_ATCC700975","Cbelfantii_FRC0043","Ccallunae_DSM20147","Ccamporealensis_DSM44610","Cdeserti_GIMN1010","Cdiphtheriae_NCTC11397","Cdoosanense_DSM45436","Cefficiens_YS314","Cepidermidicanis_DSM45586","Cfalsenii_DSM44353","Cglutamicum_ATCC13032","Cglycinophilum_AJ3170","Chalotolerans_YIM70093","Chumireducens_DSM45392","Cimitans_DSM44264","Cjeike…	0.191621	0.191621	1.76432	0.191621	0.191621	1.76432	258	0
ERS451417_02259	1717.62.peg.2288	NA	NA	NA	1	14	Caurimucosum_ATCC700975,"Cbelfantii_FRC0043","Ccamporealensis_DSM44610","Cdiphtheriae_NCTC11397","Ckroppenstedtii_DSM44385","Clactis_RW25","Cmustelae_DSM45274","Cpseudotuberculosis_31","Cpseudotuberculosis_ATCC19410","Csilvaticum_KL0182","Csimulans_PES1","Csingulare_IBSB52218","Culcerans_NCTC12077","Culcerans_NCTC7910"	0.151046	0.151046	2.51315	0.151046	0.151046	2.51315	258	0
ERS451417_00672	1717.62.peg.679	NA	NA	NA	1	15	Cargentoratense_DSM44202,"Cbelfantii_FRC0043","Cdiphtheriae_NCTC11397","Cefficiens_YS314","Cepidermidicanis_DSM45586","Ckutscheri_DSM20755","Clactis_RW25","Cmustelae_DSM45274","Cpseudotuberculosis_31","Cpseudotuberculosis_ATCC19410","Crouxii_FRC0190","Csilvaticum_KL0182","Culcerans_NCTC12077","Culcerans_NCTC7910","Cvitaeruminis_DSM20294"	0.21193	0.21193	2.17225	0.21193	0.21193	2.17225	258	0
ERS451417_01826	1717.62.peg.1831	NA	NA	NA	1	14	Cbelfantii_FRC0043,"Ccallunae_DSM20147","Cdeserti_GIMN1010","Cdiphtheriae_NCTC11397","Cdoosanense_DSM45436","Cglutamicum_ATCC13032","Clactis_RW25","Cpseudotuberculosis_31","Cpseudotuberculosis_ATCC19410","Csilvaticum_KL0182","Csimulans_PES1","Culcerans_NCTC12077","Culcerans_NCTC7910","Cuterequi_DSM45634"	0.133958	0.133958	1.59434	0.133958	0.133958	1.59434	3330	0
ERS451417_00173	1717.62.peg.171	NA	NA	NA	1	23	Catypicum_R2070,"Caurimucosum_ATCC700975","Cbelfantii_FRC0043","Ccallunae_DSM20147","Cdeserti_GIMN1010","Cdiphtheriae_NCTC11397","Cdoosanense_DSM45436","Cefficiens_YS314","Cepidermidicanis_DSM45586","Cfalsenii_DSM44353","Cglutamicum_ATCC13032","Chalotolerans_YIM70093","Ckroppenstedtii_DSM44385","Ckutscheri_DSM20755","Cmarinum_DSM44953","Cmaris_DSM45190","Cpseudotuberculosis_31","Cpseudotuberculos…	0.337636	0.327285	1.54866	0.337636	0.327285	1.54866	3330	0
ERS451417_01348	1717.62.peg.1356	NA	NA	NA	1	38	Cargentoratense_DSM44202,"Catypicum_R2070","Caurimucosum_ATCC700975","Cbelfantii_FRC0043","Ccallunae_DSM20147","Ccamporealensis_DSM44610","Cdeserti_GIMN1010","Cdiphtheriae_NCTC11397","Cdoosanense_DSM45436","Cefficiens_YS314","Cepidermidicanis_DSM45586","Cfalsenii_DSM44353","Cglutamicum_ATCC13032","Cglycinophilum_AJ3170","Chalotolerans_YIM70093","Chumireducens_DSM45392","Cimitans_DSM44264","Cjeike…	0.179135	0.179135	1.49489	0.179135	0.179135	1.49489	3330	0
ERS451417_01217	1717.62.peg.1225	NA	NA	NA	1	28	Catypicum_R2070,"Caurimucosum_ATCC700975","Cbelfantii_FRC0043","Ccallunae_DSM20147","Ccamporealensis_DSM44610","Cdeserti_GIMN1010","Cdiphtheriae_NCTC11397","Cdoosanense_DSM45436","Cefficiens_YS314","Cepidermidicanis_DSM45586","Cglutamicum_ATCC13032","Chalotolerans_YIM70093","Chumireducens_DSM45392","Ckutscheri_DSM20755","Cmarinum_DSM44953","Cmaris_DSM45190","Cmustelae_DSM45274","Cpseudotuberculos…	0.258655	0.258655	1.66087	0.258655	0.258655	1.66087	2306	0
ERS451417_01232	1717.62.peg.1240	NA	NA	NA	1	15	Cargentoratense_DSM44202,"Cbelfantii_FRC0043","Cdiphtheriae_NCTC11397","Cepidermidicanis_DSM45586","Ckroppenstedtii_DSM44385","Ckutscheri_DSM20755","Clactis_RW25","Cmustelae_DSM45274","Cpseudotuberculosis_31","Cpseudotuberculosis_ATCC19410","Crouxii_FRC0190","Csilvaticum_KL0182","Culcerans_NCTC12077","Culcerans_NCTC7910","Cvitaeruminis_DSM20294"	0.226714	0.226714	2.17415	0.226714	0.226714	2.17415	258	0
ERS451417_01635	1717.62.peg.1642	NA	NA	NA	1	22	Cargentoratense_DSM44202,"Cbelfantii_FRC0043","Ccallunae_DSM20147","Cdeserti_GIMN1010","Cdiphtheriae_NCTC11397","Cefficiens_YS314","Cepidermidicanis_DSM45586","Cfalsenii_DSM44353","Cglutamicum_ATCC13032","Cglycinophilum_AJ3170","Cjeikeium_K41","Ckroppenstedtii_DSM44385","Clactis_RW25","Cmustelae_DSM45274","Cpseudotuberculosis_31","Cpseudotuberculosis_ATCC19410","Csilvaticum_KL0182","Cterpenotabid…	0.227055	0.151411	1.92156	0.227055	0.151411	1.92156	3074	2	1. 0.68837;2. 270;3. 808;4. 314;5. 297;6. 889;7. 394;8. 1180;9. 604;10. I;11. ATT	1. 0.68264;2. 272;3. 814;4. 316;5. 299;6. 895;7. 396;8. 1186;9. 610;10. K;11. AAA
ERS451417_01623	1717.62.peg.1631	NA	NA	NA	1	38	Cargentoratense_DSM44202,"Catypicum_R2070","Caurimucosum_ATCC700975","Cbelfantii_FRC0043","Ccallunae_DSM20147","Ccamporealensis_DSM44610","Cdeserti_GIMN1010","Cdiphtheriae_NCTC11397","Cdoosanense_DSM45436","Cefficiens_YS314","Cepidermidicanis_DSM45586","Cfalsenii_DSM44353","Cglutamicum_ATCC13032","Cglycinophilum_AJ3170","Chalotolerans_YIM70093","Chumireducens_DSM45392","Cimitans_DSM44264","Cjeike…	0.114367	0.114367	1.63105	0.114367	0.114367	1.63105	258	0
ERS451417_02273	1717.62.peg.2302	NA	NA	NA	1	15	Caurimucosum_ATCC700975,"Ccamporealensis_DSM44610","Cdiphtheriae_NCTC11397","Ckutscheri_DSM20755","Cmustelae_DSM45274","Cpseudotuberculosis_31","Cpseudotuberculosis_ATCC19410","CriegeliiPUDD83A45","Csilvaticum_KL0182","Csimulans_PES1","Csingulare_IBSB52218","Culcerans_NCTC12077","Culcerans_NCTC7910","Cureicelerivorans_IMMIBRIV2301","Cvitaeruminis_DSM20294"	0.14479	0.14479	1.98714	0.14479	0.14479	1.98714	3330	0
ERS451417_01441	1717.62.peg.1448	NA	NA	NA	1	28	Cargentoratense_DSM44202,"Caurimucosum_ATCC700975","Cbelfantii_FRC0043","Cdiphtheriae_NCTC11397","Cepidermidicanis_DSM45586","Cglycinophilum_AJ3170","Chalotolerans_YIM70093","Chumireducens_DSM45392","Cimitans_DSM44264","Ckroppenstedtii_DSM44385","Ckutscheri_DSM20755","Clactis_RW25","Cmarinum_DSM44953","Cmaris_DSM45190","Cmustelae_DSM45274","Cpseudotuberculosis_31","Cpseudotuberculosis_ATCC19410",…	0.213237	0.213237	1.58226	0.0974106	0.0974106	1.2998	2	1	1. 0.55322;2. 49;3. 145;4. 49;5. 49;6. 145;7. 49;8. 145;9. 142;10. E;11. GAG
ERS451417_01872	1717.62.peg.1874	NA	NA	NA	1	38	Cargentoratense_DSM44202,"Catypicum_R2070","Caurimucosum_ATCC700975","Cbelfantii_FRC0043","Ccallunae_DSM20147","Ccamporealensis_DSM44610","Cdeserti_GIMN1010","Cdiphtheriae_NCTC11397","Cdoosanense_DSM45436","Cefficiens_YS314","Cepidermidicanis_DSM45586","Cfalsenii_DSM44353","Cglutamicum_ATCC13032","Cglycinophilum_AJ3170","Chalotolerans_YIM70093","Chumireducens_DSM45392","Cimitans_DSM44264","Cjeike…	0.0844821	0.0844821	7.37219	0.0844821	0.0844821	7.37218	258	0
ERS451417_00284	1717.62.peg.285	NA	NA	NA	1	39	Cargentoratense_DSM44202,"Catypicum_R2070","Caurimucosum_ATCC700975","Cbelfantii_FRC0043","Ccallunae_DSM20147","Ccamporealensis_DSM44610","Cdeserti_GIMN1010","Cdiphtheriae_NCTC11397","Cdoosanense_DSM45436","Cefficiens_YS314","Cepidermidicanis_DSM45586","Cfalsenii_DSM44353","Cglutamicum_ATCC13032","Cglycinophilum_AJ3170","Chalotolerans_YIM70093","Chumireducens_DSM45392","Cimitans_DSM44264","Cjeike…	0.209542	0.209542	1.85161	0.209542	0.209542	1.85161	258	0
ERS451417_00834	1717.62.peg.838	NA	NA	NA	1	10	Cbelfantii_FRC0043,"Ccallunae_DSM20147","Cdiphtheriae_NCTC11397","Cefficiens_YS314","Ckutscheri_DSM20755","Cpseudotuberculosis_ATCC19410","Crouxii_FRC0190","Csilvaticum_KL0182","Culcerans_NCTC12077","Cvitaeruminis_DSM20294"	0.113412	0.113412	2.21973	0.202794	0.114682	2.27503	6146	3	1. 0.45379;2. 15;3. 43;4. 18;5. 17;6. 49;7. 18;8. 52;9. 31;10. R;11. CGC	1. 0.50394;2. 111;3. 331;4. 129;5. 123;6. 367;7. 131;8. 391;9. 223;10. G;11. GGG	1. 0.43137;2. 113;3. 337;4. 131;5. 125;6. 373;7. 133;8. 397;9. 229;10. K;11. AAG
ERS451417_00449	1717.62.peg.452	NA	NA	NA	1	17	Cbelfantii_FRC0043,"Ccallunae_DSM20147","Ccamporealensis_DSM44610","Cdeserti_GIMN1010","Cdiphtheriae_NCTC11397","Cepidermidicanis_DSM45586","Cglutamicum_ATCC13032","Ckutscheri_DSM20755","Cmustelae_DSM45274","Cpseudotuberculosis_31","Cpseudotuberculosis_ATCC19410","Crouxii_FRC0190","Csilvaticum_KL0182","Ctestudinoris_DSM44614","Culcerans_NCTC12077","Culcerans_NCTC7910","Cuterequi_DSM45634"	0.075994	0.075994	2.07354	0.075994	0.075994	2.07354	258	0
ERS451417_00559	1717.62.peg.563	NA	NA	NA	1	22	Cargentoratense_DSM44202,"Caurimucosum_ATCC700975","Cbelfantii_FRC0043","Cdeserti_GIMN1010","Cdiphtheriae_NCTC11397","Cglutamicum_ATCC13032","Cglycinophilum_AJ3170","Cimitans_DSM44264","Cjeikeium_K41","Ckutscheri_DSM20755","Cmustelae_DSM45274","Cpseudotuberculosis_31","Cpseudotuberculosis_ATCC19410","CriegeliiPUDD83A45","Crouxii_FRC0190","Csilvaticum_KL0182","Csimulans_PES1","Csingulare_IBSB52218…	0.154424	0.154424	2.73359	0.154424	0.154424	2.73359	3074	1	1. 0.54534;2. 286;3. 856;4. 403;5. 359;6. 1075;7. 400;8. 1198;9. 634;10. I;11. ATT
ERS451417_02222	1717.62.peg.2247	NA	NA	NA	1	36	Cargentoratense_DSM44202,"Catypicum_R2070","Caurimucosum_ATCC700975","Cbelfantii_FRC0043","Ccallunae_DSM20147","Ccamporealensis_DSM44610","Cdeserti_GIMN1010","Cdiphtheriae_NCTC11397","Cdoosanense_DSM45436","Cefficiens_YS314","Cepidermidicanis_DSM45586","Cfalsenii_DSM44353","Cglutamicum_ATCC13032","Cglycinophilum_AJ3170","Chalotolerans_YIM70093","Chumireducens_DSM45392","Cimitans_DSM44264","Cjeike…	0.0879819	0.0879819	1.82631	0.0879819	0.0879819	1.82631	258	0
ERS451417_00295	1717.62.peg.296	NA	NA	NA	1	39	Cargentoratense_DSM44202,"Catypicum_R2070","Caurimucosum_ATCC700975","Cbelfantii_FRC0043","Ccallunae_DSM20147","Ccamporealensis_DSM44610","Cdeserti_GIMN1010","Cdiphtheriae_NCTC11397","Cdoosanense_DSM45436","Cefficiens_YS314","Cepidermidicanis_DSM45586","Cfalsenii_DSM44353","Cglutamicum_ATCC13032","Cglycinophilum_AJ3170","Chalotolerans_YIM70093","Chumireducens_DSM45392","Cimitans_DSM44264","Cjeike…	0.152657	0.152657	1.6924	0.152657	0.152657	1.6924	258	0
ERS451417_00291	1717.62.peg.292	NA	NA	NA	1	39	Cargentoratense_DSM44202,"Catypicum_R2070","Caurimucosum_ATCC700975","Cbelfantii_FRC0043","Ccallunae_DSM20147","Ccamporealensis_DSM44610","Cdeserti_GIMN1010","Cdiphtheriae_NCTC11397","Cdoosanense_DSM45436","Cefficiens_YS314","Cepidermidicanis_DSM45586","Cfalsenii_DSM44353","Cglutamicum_ATCC13032","Cglycinophilum_AJ3170","Chalotolerans_YIM70093","Chumireducens_DSM45392","Cimitans_DSM44264","Cjeike…	0.0989458	0.0989458	1.76154	0.0989458	0.0989458	1.76154	258	0
ERS451417_02031	1717.62.peg.2036	NA	NA	NA	1	19	Caurimucosum_ATCC700975,"Cbelfantii_FRC0043","Ccamporealensis_DSM44610","Cdiphtheriae_NCTC11397","Cdoosanense_DSM45436","Chalotolerans_YIM70093","Chumireducens_DSM45392","Cimitans_DSM44264","Cmarinum_DSM44953","Cpseudotuberculosis_31","Cpseudotuberculosis_ATCC19410","CriegeliiPUDD83A45","Csilvaticum_KL0182","Csimulans_PES1","Csingulare_IBSB52218","Ctestudinoris_DSM44614","Culcerans_NCTC12077","Cu…	0.22989	0.22989	1.92706	0.22989	0.22989	1.92706	3330	0
ERS451417_01892	1717.62.peg.1891	NA	NA	NA	1	17	Cargentoratense_DSM44202,"Cbelfantii_FRC0043","Ccallunae_DSM20147","Cdiphtheriae_NCTC11397","Cefficiens_YS314","Cepidermidicanis_DSM45586","Cglutamicum_ATCC13032","Ckroppenstedtii_DSM44385","Ckutscheri_DSM20755","Clactis_RW25","Cmustelae_DSM45274","Cpseudotuberculosis_31","Cpseudotuberculosis_ATCC19410","Csilvaticum_KL0182","Culcerans_NCTC12077","Culcerans_NCTC7910","Cvitaeruminis_DSM20294"	0.157843	0.157843	2.41809	0.157833	0.157833	2.41809	2	1	1. 0.54861;2. 142;3. 424;4. 148;5. 148;6. 442;7. 150;8. 448;9. 370;10. A;11. GCT
ERS451417_01333	1717.62.peg.1341	NA	NA	NA	1	38	Cargentoratense_DSM44202,"Catypicum_R2070","Caurimucosum_ATCC700975","Cbelfantii_FRC0043","Ccallunae_DSM20147","Ccamporealensis_DSM44610","Cdeserti_GIMN1010","Cdiphtheriae_NCTC11397","Cdoosanense_DSM45436","Cefficiens_YS314","Cepidermidicanis_DSM45586","Cfalsenii_DSM44353","Cglutamicum_ATCC13032","Cglycinophilum_AJ3170","Chalotolerans_YIM70093","Chumireducens_DSM45392","Cimitans_DSM44264","Cjeike…	0.132767	0.132767	1.79503	0.132767	0.132767	1.79503	1026	1	1. 0.69199;2. 377;3. 1129;4. 429;5. 429;6. 1285;7. 567;8. 1699;9. 910;10. K;11. AAA
ERS451417_00519	1717.62.peg.523	NA	NA	NA	1	8	Cbelfantii_FRC0043,"Cdiphtheriae_NCTC11397","Clactis_RW25","Cpseudotuberculosis_31","Cpseudotuberculosis_ATCC19410","Csilvaticum_KL0182","Culcerans_NCTC12077","Culcerans_NCTC7910"	0.1541	0.1541	3.4647	0.1541	0.1541	3.4647	258	0
ERS451417_01253	1717.62.peg.1261	NA	NA	NA	1	31	Catypicum_R2070,"Caurimucosum_ATCC700975","Cbelfantii_FRC0043","Ccamporealensis_DSM44610","Cdiphtheriae_NCTC11397","Cdoosanense_DSM45436","Cepidermidicanis_DSM45586","Cfalsenii_DSM44353","Chalotolerans_YIM70093","Chumireducens_DSM45392","Cimitans_DSM44264","Cjeikeium_K41","Ckroppenstedtii_DSM44385","Ckutscheri_DSM20755","Cmarinum_DSM44953","Cmaris_DSM45190","Cmustelae_DSM45274","Cpseudotuberculos…	0.205432	0.205432	1.65521	0.205432	0.205432	1.65521	258	0
ERS451417_01939	1717.62.peg.1936	NA	NA	NA	1	38	Cargentoratense_DSM44202,"Catypicum_R2070","Caurimucosum_ATCC700975","Cbelfantii_FRC0043","Ccallunae_DSM20147","Ccamporealensis_DSM44610","Cdeserti_GIMN1010","Cdiphtheriae_NCTC11397","Cdoosanense_DSM45436","Cefficiens_YS314","Cepidermidicanis_DSM45586","Cfalsenii_DSM44353","Cglutamicum_ATCC13032","Cglycinophilum_AJ3170","Chalotolerans_YIM70093","Chumireducens_DSM45392","Cimitans_DSM44264","Cjeike…	0.118956	0.118956	1.9646	0.118956	0.118956	1.9646	258	0
ERS451417_00713	1717.62.peg.718	NA	NA	NA	1	39	Cargentoratense_DSM44202,"Catypicum_R2070","Caurimucosum_ATCC700975","Cbelfantii_FRC0043","Ccallunae_DSM20147","Ccamporealensis_DSM44610","Cdeserti_GIMN1010","Cdiphtheriae_NCTC11397","Cdoosanense_DSM45436","Cefficiens_YS314","Cepidermidicanis_DSM45586","Cfalsenii_DSM44353","Cglutamicum_ATCC13032","Cglycinophilum_AJ3170","Chalotolerans_YIM70093","Chumireducens_DSM45392","Cimitans_DSM44264","Cjeike…	0.11197	0.11197	1.88591	0.11197	0.11197	1.88591	258	0
ERS451417_01292	1717.62.peg.1300	NA	NA	NA	1	38	Cargentoratense_DSM44202,"Catypicum_R2070","Caurimucosum_ATCC700975","Cbelfantii_FRC0043","Ccallunae_DSM20147","Ccamporealensis_DSM44610","Cdeserti_GIMN1010","Cdiphtheriae_NCTC11397","Cdoosanense_DSM45436","Cefficiens_YS314","Cepidermidicanis_DSM45586","Cfalsenii_DSM44353","Cglutamicum_ATCC13032","Cglycinophilum_AJ3170","Chalotolerans_YIM70093","Chumireducens_DSM45392","Cimitans_DSM44264","Cjeike…	0.178979	0.178979	1.67138	0.178979	0.178979	1.67138	2050	1	1. 0.53847;2. 222;3. 664;4. 244;5. 244;6. 730;7. 260;8. 778;9. 445;10. V;11. GTC
ERS451417_00140	1717.62.peg.139	NA	NA	NA	1	39	Cargentoratense_DSM44202,"Catypicum_R2070","Caurimucosum_ATCC700975","Cbelfantii_FRC0043","Ccallunae_DSM20147","Ccamporealensis_DSM44610","Cdeserti_GIMN1010","Cdiphtheriae_NCTC11397","Cdoosanense_DSM45436","Cefficiens_YS314","Cepidermidicanis_DSM45586","Cfalsenii_DSM44353","Cglutamicum_ATCC13032","Cglycinophilum_AJ3170","Chalotolerans_YIM70093","Chumireducens_DSM45392","Cimitans_DSM44264","Cjeike…	0.0568239	0.0568239	2.22648	0.0568239	0.0568239	2.22648	1282	0
ERS451417_00961	1717.62.peg.968	NA	NA	NA	1	39	Cargentoratense_DSM44202,"Catypicum_R2070","Caurimucosum_ATCC700975","Cbelfantii_FRC0043","Ccallunae_DSM20147","Ccamporealensis_DSM44610","Cdeserti_GIMN1010","Cdiphtheriae_NCTC11397","Cdoosanense_DSM45436","Cefficiens_YS314","Cepidermidicanis_DSM45586","Cfalsenii_DSM44353","Cglutamicum_ATCC13032","Cglycinophilum_AJ3170","Chalotolerans_YIM70093","Chumireducens_DSM45392","Cimitans_DSM44264","Cjeike…	0.153876	0.153876	1.47423	0.153876	0.153876	1.47423	258	0
ERS451417_00387	1717.62.peg.387	NA	NA	NA	1	11	Cbelfantii_FRC0043,"Cdiphtheriae_NCTC11397","Cepidermidicanis_DSM45586","Cmarinum_DSM44953","Cpseudotuberculosis_31","Cpseudotuberculosis_ATCC19410","Crouxii_FRC0190","Csilvaticum_KL0182","Ctestudinoris_DSM44614","Culcerans_NCTC12077","Culcerans_NCTC7910"	0.490206	0.287138	1.75695	0.491575	0.287201	1.75209	1026	3	1. 0.81003;2. 10;3. 28;4. 85;5. 53;6. 157;7. 60;8. 178;9. 4;10. E;11. GAG	1. 0.83517;2. 24;3. 70;4. 123;5. 67;6. 199;7. 74;8. 220;9. 46;10. L;11. TTG	1. 0.81239;2. 74;3. 220;4. 173;5. 117;6. 349;7. 124;8. 370;9. 196;10. L;11. TTG
ERS451417_00510	1717.62.peg.514	NA	NA	NA	1	39	Cargentoratense_DSM44202,"Catypicum_R2070","Caurimucosum_ATCC700975","Cbelfantii_FRC0043","Ccallunae_DSM20147","Ccamporealensis_DSM44610","Cdeserti_GIMN1010","Cdiphtheriae_NCTC11397","Cdoosanense_DSM45436","Cefficiens_YS314","Cepidermidicanis_DSM45586","Cfalsenii_DSM44353","Cglutamicum_ATCC13032","Cglycinophilum_AJ3170","Chalotolerans_YIM70093","Chumireducens_DSM45392","Cimitans_DSM44264","Cjeike…	0.158306	0.158306	1.85962	0.158306	0.158306	1.85962	2306	0
ERS451417_00965	1717.62.peg.972	NA	NA	NA	1	39	Cargentoratense_DSM44202,"Catypicum_R2070","Caurimucosum_ATCC700975","Cbelfantii_FRC0043","Ccallunae_DSM20147","Ccamporealensis_DSM44610","Cdeserti_GIMN1010","Cdiphtheriae_NCTC11397","Cdoosanense_DSM45436","Cefficiens_YS314","Cepidermidicanis_DSM45586","Cfalsenii_DSM44353","Cglutamicum_ATCC13032","Cglycinophilum_AJ3170","Chalotolerans_YIM70093","Chumireducens_DSM45392","Cimitans_DSM44264","Cjeike…	0.122718	0.122718	1.70761	0.122718	0.122718	1.70762	3330	0
ERS451417_00389	1717.62.peg.389	NA	NA	NA	1	6	Cbelfantii_FRC0043,"Cdiphtheriae_NCTC11397","Cpseudotuberculosis_31","Cpseudotuberculosis_ATCC19410","Crouxii_FRC0190","Culcerans_NCTC12077"	0.123525	0.117006	4.2385	0.117244	0.117007	4.23856	4354	0
ERS451417_01376	1717.62.peg.1385	NA	NA	NA	1	38	Cargentoratense_DSM44202,"Catypicum_R2070","Caurimucosum_ATCC700975","Cbelfantii_FRC0043","Ccallunae_DSM20147","Ccamporealensis_DSM44610","Cdeserti_GIMN1010","Cdiphtheriae_NCTC11397","Cdoosanense_DSM45436","Cefficiens_YS314","Cepidermidicanis_DSM45586","Cfalsenii_DSM44353","Cglutamicum_ATCC13032","Cglycinophilum_AJ3170","Chalotolerans_YIM70093","Chumireducens_DSM45392","Cimitans_DSM44264","Cjeike…	0.179437	0.179437	1.57768	0.179437	0.179437	1.57768	258	0
ERS451417_00836	1717.62.peg.841	NA	NA	NA	1	39	Cargentoratense_DSM44202,"Catypicum_R2070","Caurimucosum_ATCC700975","Cbelfantii_FRC0043","Ccallunae_DSM20147","Ccamporealensis_DSM44610","Cdeserti_GIMN1010","Cdiphtheriae_NCTC11397","Cdoosanense_DSM45436","Cefficiens_YS314","Cepidermidicanis_DSM45586","Cfalsenii_DSM44353","Cglutamicum_ATCC13032","Cglycinophilum_AJ3170","Chalotolerans_YIM70093","Chumireducens_DSM45392","Cimitans_DSM44264","Cjeike…	0.0926537	0.0926537	1.8691	0.0926537	0.0926537	1.8691	258	0
ERS451417_01464	1717.62.peg.1474	NA	NA	NA	1	9	Cbelfantii_FRC0043,"Cdiphtheriae_NCTC11397","Ckutscheri_DSM20755","Cmustelae_DSM45274","Cpseudotuberculosis_31","Cpseudotuberculosis_ATCC19410","Csilvaticum_KL0182","Culcerans_NCTC12077","Culcerans_NCTC7910"	0.109613	0.109613	2.08928	0.109613	0.109613	2.08928	258	0
ERS451417_00803	1717.62.peg.810	NA	NA	NA	1	39	Cargentoratense_DSM44202,"Catypicum_R2070","Caurimucosum_ATCC700975","Cbelfantii_FRC0043","Ccallunae_DSM20147","Ccamporealensis_DSM44610","Cdeserti_GIMN1010","Cdiphtheriae_NCTC11397","Cdoosanense_DSM45436","Cefficiens_YS314","Cepidermidicanis_DSM45586","Cfalsenii_DSM44353","Cglutamicum_ATCC13032","Cglycinophilum_AJ3170","Chalotolerans_YIM70093","Chumireducens_DSM45392","Cimitans_DSM44264","Cjeike…	0.0776435	0.0776435	2.08108	0.0776435	0.0776435	2.08109	258	0
ERS451417_01249	1717.62.peg.1257	NA	NA	NA	1	39	Cargentoratense_DSM44202,"Catypicum_R2070","Caurimucosum_ATCC700975","Cbelfantii_FRC0043","Ccallunae_DSM20147","Ccamporealensis_DSM44610","Cdeserti_GIMN1010","Cdiphtheriae_NCTC11397","Cdoosanense_DSM45436","Cefficiens_YS314","Cepidermidicanis_DSM45586","Cfalsenii_DSM44353","Cglutamicum_ATCC13032","Cglycinophilum_AJ3170","Chalotolerans_YIM70093","Chumireducens_DSM45392","Cimitans_DSM44264","Cjeike…	0.13802	0.13802	1.78102	0.13802	0.13802	1.78103	258	0
ERS451417_01259	1717.62.peg.1267	NA	NA	NA	1	18	Cargentoratense_DSM44202,"Cbelfantii_FRC0043","Ccallunae_DSM20147","Cdiphtheriae_NCTC11397","Cefficiens_YS314","Cepidermidicanis_DSM45586","Cglutamicum_ATCC13032","Ckroppenstedtii_DSM44385","Ckutscheri_DSM20755","Clactis_RW25","Cmustelae_DSM45274","Cpseudotuberculosis_31","Cpseudotuberculosis_ATCC19410","Crouxii_FRC0190","Csilvaticum_KL0182","Culcerans_NCTC12077","Culcerans_NCTC7910","Cvitaerumin…	0.145887	0.145887	1.99145	0.145887	0.145887	1.99145	2	2	1. 0.5238;2. 641;3. 1921;4. 692;5. 668;6. 2002;7. 722;8. 2164;9. 1753;10. D;11. GAT	1. 0.54123;2. 921;3. 2761;4. 987;5. 963;6. 2887;7. 1051;8. 3151;9. 2494;10. D;11. GAC
ERS451417_00789	1717.62.peg.796	NA	NA	NA	1	20	Catypicum_R2070,"Cbelfantii_FRC0043","Ccallunae_DSM20147","Cdeserti_GIMN1010","Cdiphtheriae_NCTC11397","Cdoosanense_DSM45436","Cefficiens_YS314","Cglutamicum_ATCC13032","Chalotolerans_YIM70093","Chumireducens_DSM45392","Ckutscheri_DSM20755","Cmarinum_DSM44953","Cmaris_DSM45190","Cmustelae_DSM45274","Crouxii_FRC0190","Csilvaticum_KL0182","Ctestudinoris_DSM44614","Culcerans_NCTC12077","Culcerans_NC…	0.326365	0.326365	1.50193	0.326365	0.326365	1.50193	2306	0
ERS451417_00754	1717.62.peg.759	NA	NA	NA	1	39	Cargentoratense_DSM44202,"Catypicum_R2070","Caurimucosum_ATCC700975","Cbelfantii_FRC0043","Ccallunae_DSM20147","Ccamporealensis_DSM44610","Cdeserti_GIMN1010","Cdiphtheriae_NCTC11397","Cdoosanense_DSM45436","Cefficiens_YS314","Cepidermidicanis_DSM45586","Cfalsenii_DSM44353","Cglutamicum_ATCC13032","Cglycinophilum_AJ3170","Chalotolerans_YIM70093","Chumireducens_DSM45392","Cimitans_DSM44264","Cjeike…	0.131443	0.131443	2.08624	0.131443	0.131443	2.08622	258	0
ERS451417_00578	1717.62.peg.581	NA	NA	NA	1	34	Cargentoratense_DSM44202,"Catypicum_R2070","Caurimucosum_ATCC700975","Cbelfantii_FRC0043","Ccallunae_DSM20147","Ccamporealensis_DSM44610","Cdeserti_GIMN1010","Cdiphtheriae_NCTC11397","Cdoosanense_DSM45436","Cefficiens_YS314","Cepidermidicanis_DSM45586","Cglutamicum_ATCC13032","Chalotolerans_YIM70093","Chumireducens_DSM45392","Cimitans_DSM44264","Ckroppenstedtii_DSM44385","Ckutscheri_DSM20755","Cl…	0.161898	0.161898	1.98684	0.161908	0.161908	1.98684	258	0
ERS451417_01785	1717.62.peg.1790	NA	NA	NA	1	34	Catypicum_R2070,"Caurimucosum_ATCC700975","Cbelfantii_FRC0043","Ccallunae_DSM20147","Cdeserti_GIMN1010","Cdiphtheriae_NCTC11397","Cdoosanense_DSM45436","Cefficiens_YS314","Cepidermidicanis_DSM45586","Cfalsenii_DSM44353","Cglutamicum_ATCC13032","Cglycinophilum_AJ3170","Chalotolerans_YIM70093","Chumireducens_DSM45392","Cimitans_DSM44264","Cjeikeium_K41","Ckutscheri_DSM20755","Clactis_RW25","Cmarinu…	0.126944	0.126944	1.52337	0.126944	0.126944	1.52337	2306	0
ERS451417_01531	1717.62.peg.1540	NA	NA	NA	1	38	Cargentoratense_DSM44202,"Catypicum_R2070","Caurimucosum_ATCC700975","Cbelfantii_FRC0043","Ccallunae_DSM20147","Ccamporealensis_DSM44610","Cdeserti_GIMN1010","Cdiphtheriae_NCTC11397","Cdoosanense_DSM45436","Cefficiens_YS314","Cepidermidicanis_DSM45586","Cfalsenii_DSM44353","Cglutamicum_ATCC13032","Cglycinophilum_AJ3170","Chalotolerans_YIM70093","Chumireducens_DSM45392","Cimitans_DSM44264","Cjeike…	0.119429	0.119429	1.88061	0.119429	0.119429	1.8806	258	0
ERS451417_01814	1717.62.peg.1819	NA	NA	NA	1	38	Cargentoratense_DSM44202,"Catypicum_R2070","Caurimucosum_ATCC700975","Cbelfantii_FRC0043","Ccallunae_DSM20147","Ccamporealensis_DSM44610","Cdeserti_GIMN1010","Cdiphtheriae_NCTC11397","Cdoosanense_DSM45436","Cefficiens_YS314","Cepidermidicanis_DSM45586","Cfalsenii_DSM44353","Cglutamicum_ATCC13032","Cglycinophilum_AJ3170","Chalotolerans_YIM70093","Chumireducens_DSM45392","Cimitans_DSM44264","Cjeike…	0.198328	0.141744	1.90471	0.198328	0.141744	1.90471	2	1	1. 0.74269;2. 121;3. 361;4. 141;5. 141;6. 421;7. 156;8. 466;9. 319;10. V;11. GTC
ERS451417_00829	1717.62.peg.833	NA	NA	NA	1	39	Cargentoratense_DSM44202,"Catypicum_R2070","Caurimucosum_ATCC700975","Cbelfantii_FRC0043","Ccallunae_DSM20147","Ccamporealensis_DSM44610","Cdeserti_GIMN1010","Cdiphtheriae_NCTC11397","Cdoosanense_DSM45436","Cefficiens_YS314","Cepidermidicanis_DSM45586","Cfalsenii_DSM44353","Cglutamicum_ATCC13032","Cglycinophilum_AJ3170","Chalotolerans_YIM70093","Chumireducens_DSM45392","Cimitans_DSM44264","Cjeike…	0.0871977	0.0871977	1.58477	0.0871977	0.0871977	1.58477	258	0
ERS451417_01494	1717.62.peg.1502	NA	NA	NA	1	30	Catypicum_R2070,"Caurimucosum_ATCC700975","Cbelfantii_FRC0043","Ccallunae_DSM20147","Ccamporealensis_DSM44610","Cdeserti_GIMN1010","Cdiphtheriae_NCTC11397","Cdoosanense_DSM45436","Cefficiens_YS314","Cglutamicum_ATCC13032","Chalotolerans_YIM70093","Chumireducens_DSM45392","Cimitans_DSM44264","Ckutscheri_DSM20755","Clactis_RW25","Cmarinum_DSM44953","Cmaris_DSM45190","Cmustelae_DSM45274","Cpseudotub…	0.14467	0.14467	1.73426	0.14467	0.14467	1.73426	2050	1	1. 0.59782;2. 233;3. 697;4. 246;5. 237;6. 709;7. 242;8. 724;9. 529;10. T;11. ACA
ERS451417_00907	1717.62.peg.913	NA	NA	NA	1	20	Cargentoratense_DSM44202,"Cbelfantii_FRC0043","Ccallunae_DSM20147","Cdeserti_GIMN1010","Cdiphtheriae_NCTC11397","Cefficiens_YS314","Cepidermidicanis_DSM45586","Cglutamicum_ATCC13032","Chalotolerans_YIM70093","Chumireducens_DSM45392","Cmarinum_DSM44953","Cmaris_DSM45190","Cpseudotuberculosis_31","Cpseudotuberculosis_ATCC19410","Crouxii_FRC0190","Csilvaticum_KL0182","Ctestudinoris_DSM44614","Culcer…	0.204194	0.204194	1.93498	0.204194	0.204194	1.93498	3330	0
ERS451417_00396	1717.62.peg.396	NA	NA	NA	1	39	Cargentoratense_DSM44202,"Catypicum_R2070","Caurimucosum_ATCC700975","Cbelfantii_FRC0043","Ccallunae_DSM20147","Ccamporealensis_DSM44610","Cdeserti_GIMN1010","Cdiphtheriae_NCTC11397","Cdoosanense_DSM45436","Cefficiens_YS314","Cepidermidicanis_DSM45586","Cfalsenii_DSM44353","Cglutamicum_ATCC13032","Cglycinophilum_AJ3170","Chalotolerans_YIM70093","Chumireducens_DSM45392","Cimitans_DSM44264","Cjeike…	0.175528	0.175528	1.80801	0.175528	0.175528	1.80801	258	0
ERS451417_02390	1717.62.peg.2422	NA	NA	NA	1	30	Catypicum_R2070,"Caurimucosum_ATCC700975","Cbelfantii_FRC0043","Ccallunae_DSM20147","Ccamporealensis_DSM44610","Cdeserti_GIMN1010","Cdiphtheriae_NCTC11397","Cdoosanense_DSM45436","Cefficiens_YS314","Cglutamicum_ATCC13032","Chalotolerans_YIM70093","Chumireducens_DSM45392","Ckroppenstedtii_DSM44385","Ckutscheri_DSM20755","Clactis_RW25","Cmarinum_DSM44953","Cmaris_DSM45190","Cmustelae_DSM45274","Cps…	0.159844	0.120924	1.65355	0.159844	0.120924	1.65355	2	2	1. 0.72146;2. 85;3. 253;4. 127;5. 92;6. 274;7. 102;8. 304;9. 250;10. Q;11. CAG	1. 0.74271;2. 188;3. 562;4. 254;5. 203;6. 607;7. 217;8. 649;9. 478;10. Y;11. TAT
ERS451417_00471	1717.62.peg.475	NA	NA	NA	1	15	Caurimucosum_ATCC700975,"Cbelfantii_FRC0043","Ccallunae_DSM20147","Cdiphtheriae_NCTC11397","Cglutamicum_ATCC13032","Cimitans_DSM44264","Ckutscheri_DSM20755","Clactis_RW25","Cpseudotuberculosis_31","CriegeliiPUDD83A45","Crouxii_FRC0190","Csilvaticum_KL0182","Culcerans_NCTC12077","Culcerans_NCTC7910","Cvitaeruminis_DSM20294"	0.237135	0.237135	2.41778	0.237135	0.237135	2.41777	258	0
ERS451417_01351	1717.62.peg.1359	NA	NA	NA	1	38	Cargentoratense_DSM44202,"Catypicum_R2070","Caurimucosum_ATCC700975","Cbelfantii_FRC0043","Ccallunae_DSM20147","Ccamporealensis_DSM44610","Cdeserti_GIMN1010","Cdiphtheriae_NCTC11397","Cdoosanense_DSM45436","Cefficiens_YS314","Cepidermidicanis_DSM45586","Cfalsenii_DSM44353","Cglutamicum_ATCC13032","Cglycinophilum_AJ3170","Chalotolerans_YIM70093","Chumireducens_DSM45392","Cimitans_DSM44264","Cjeike…	0.29762	0.139863	1.55527	0.297668	0.139854	1.55527	1026	1	1. 0.88535;2. 368;3. 1102;4. 399;5. 399;6. 1195;7. 587;8. 1759;9. 904;10. A;11. GCA
ERS451417_00475	1717.62.peg.478	NA	NA	NA	1	39	Cargentoratense_DSM44202,"Catypicum_R2070","Caurimucosum_ATCC700975","Cbelfantii_FRC0043","Ccallunae_DSM20147","Ccamporealensis_DSM44610","Cdeserti_GIMN1010","Cdiphtheriae_NCTC11397","Cdoosanense_DSM45436","Cefficiens_YS314","Cepidermidicanis_DSM45586","Cfalsenii_DSM44353","Cglutamicum_ATCC13032","Cglycinophilum_AJ3170","Chalotolerans_YIM70093","Chumireducens_DSM45392","Cimitans_DSM44264","Cjeike…	0.183932	0.183932	1.88134	0.183932	0.183932	1.88134	2306	0
ERS451417_00900	1717.62.peg.906	NA	NA	NA	1	39	Cargentoratense_DSM44202,"Catypicum_R2070","Caurimucosum_ATCC700975","Cbelfantii_FRC0043","Ccallunae_DSM20147","Ccamporealensis_DSM44610","Cdeserti_GIMN1010","Cdiphtheriae_NCTC11397","Cdoosanense_DSM45436","Cefficiens_YS314","Cepidermidicanis_DSM45586","Cfalsenii_DSM44353","Cglutamicum_ATCC13032","Cglycinophilum_AJ3170","Chalotolerans_YIM70093","Chumireducens_DSM45392","Cimitans_DSM44264","Cjeike…	0.163477	0.144583	1.71268	0.163477	0.144583	1.71268	2050	2	1. 0.65576;2. 42;3. 124;4. 67;5. 67;6. 199;7. 95;8. 283;9. 10;10. V;11. GTC	1. 0.57864;2. 276;3. 826;4. 303;5. 303;6. 907;7. 331;8. 991;9. 688;10. A;11. GCC
ERS451417_00256	1717.62.peg.251	NA	NA	NA	1	39	Cargentoratense_DSM44202,"Catypicum_R2070","Caurimucosum_ATCC700975","Cbelfantii_FRC0043","Ccallunae_DSM20147","Ccamporealensis_DSM44610","Cdeserti_GIMN1010","Cdiphtheriae_NCTC11397","Cdoosanense_DSM45436","Cefficiens_YS314","Cepidermidicanis_DSM45586","Cfalsenii_DSM44353","Cglutamicum_ATCC13032","Cglycinophilum_AJ3170","Chalotolerans_YIM70093","Chumireducens_DSM45392","Cimitans_DSM44264","Cjeike…	0.132014	0.132014	1.77325	0.132014	0.132014	1.77325	258	0
ERS451417_00349	1717.62.peg.352	NA	NA	NA	1	13	Cbelfantii_FRC0043,"Cdiphtheriae_NCTC11397","Cepidermidicanis_DSM45586","Ckroppenstedtii_DSM44385","Clactis_RW25","Cpseudotuberculosis_31","Cpseudotuberculosis_ATCC19410","Crouxii_FRC0190","Csilvaticum_KL0182","Csimulans_PES1","Ctestudinoris_DSM44614","Culcerans_NCTC12077","Culcerans_NCTC7910"	0.111449	0.111449	1.89179	0.111449	0.111449	1.89179	258	0
ERS451417_00129	1717.62.peg.127	NA	NA	NA	1	39	Cargentoratense_DSM44202,"Catypicum_R2070","Caurimucosum_ATCC700975","Cbelfantii_FRC0043","Ccallunae_DSM20147","Ccamporealensis_DSM44610","Cdeserti_GIMN1010","Cdiphtheriae_NCTC11397","Cdoosanense_DSM45436","Cefficiens_YS314","Cepidermidicanis_DSM45586","Cfalsenii_DSM44353","Cglutamicum_ATCC13032","Cglycinophilum_AJ3170","Chalotolerans_YIM70093","Chumireducens_DSM45392","Cimitans_DSM44264","Cjeike…	0.0977509	0.0977509	1.95401	0.0977509	0.0977509	1.95402	258	0
ERS451417_00980	1717.62.peg.990	NA	NA	NA	1	35	Cargentoratense_DSM44202,"Catypicum_R2070","Caurimucosum_ATCC700975","Cbelfantii_FRC0043","Ccallunae_DSM20147","Ccamporealensis_DSM44610","Cdeserti_GIMN1010","Cdiphtheriae_NCTC11397","Cdoosanense_DSM45436","Cefficiens_YS314","Cepidermidicanis_DSM45586","Cfalsenii_DSM44353","Cglutamicum_ATCC13032","Cglycinophilum_AJ3170","Chalotolerans_YIM70093","Chumireducens_DSM45392","Cjeikeium_K41","Ckroppenst…	0.156758	0.156758	1.63846	0.156758	0.156758	1.63847	2306	0
ERS451417_00452	1717.62.peg.456	NA	NA	NA	1	10	Cbelfantii_FRC0043,"Cdiphtheriae_NCTC11397","Cepidermidicanis_DSM45586","Cmustelae_DSM45274","Cpseudotuberculosis_31","Cpseudotuberculosis_ATCC19410","Crouxii_FRC0190","Csilvaticum_KL0182","Culcerans_NCTC12077","Culcerans_NCTC7910"	0.207826	0.207826	2.28942	0.207816	0.207816	2.28941	258	0
ERS451417_01039	1717.62.peg.1049	NA	NA	NA	1	8	Cbelfantii_FRC0043,"Cdiphtheriae_NCTC11397","Cpseudotuberculosis_31","Cpseudotuberculosis_ATCC19410","Crouxii_FRC0190","Csilvaticum_KL0182","Culcerans_NCTC12077","Culcerans_NCTC7910"	0.112107	0.112107	3.34995	0.142473	0.110772	3.30679	2	2	1. 0.61434;2. 4;3. 10;4. 7;5. 7;6. 19;7. 7;8. 19;9. 10;10. T;11. ACA	1. 0.54716;2. 126;3. 376;4. 129;5. 129;6. 385;7. 129;8. 385;9. 376;10. H;11. CAC
ERS451417_00236	1717.62.peg.232	NA	NA	NA	1	33	Catypicum_R2070,"Caurimucosum_ATCC700975","Cbelfantii_FRC0043","Ccamporealensis_DSM44610","Cdeserti_GIMN1010","Cdiphtheriae_NCTC11397","Cdoosanense_DSM45436","Cefficiens_YS314","Cepidermidicanis_DSM45586","Cglutamicum_ATCC13032","Cglycinophilum_AJ3170","Chalotolerans_YIM70093","Chumireducens_DSM45392","Cimitans_DSM44264","Ckroppenstedtii_DSM44385","Ckutscheri_DSM20755","Cmarinum_DSM44953","Cmaris…	0.233221	0.233221	1.83787	0.233221	0.233221	1.83787	2306	0
ERS451417_02149	1717.62.peg.2171	NA	NA	NA	1	7	Cbelfantii_FRC0043,"Cdiphtheriae_NCTC11397","Clactis_RW25","Cpseudotuberculosis_ATCC19410","Csilvaticum_KL0182","Culcerans_NCTC12077","Culcerans_NCTC7910"	0.0764101	0.0764101	2.66259	0.0764101	0.0764101	2.66258	2306	0
ERS451417_00634	1717.62.peg.638	NA	NA	NA	1	39	Cargentoratense_DSM44202,"Catypicum_R2070","Caurimucosum_ATCC700975","Cbelfantii_FRC0043","Ccallunae_DSM20147","Ccamporealensis_DSM44610","Cdeserti_GIMN1010","Cdiphtheriae_NCTC11397","Cdoosanense_DSM45436","Cefficiens_YS314","Cepidermidicanis_DSM45586","Cfalsenii_DSM44353","Cglutamicum_ATCC13032","Cglycinophilum_AJ3170","Chalotolerans_YIM70093","Chumireducens_DSM45392","Cimitans_DSM44264","Cjeike…	0.120161	0.120161	1.67322	0.120161	0.120161	1.67322	258	0
ERS451417_01498	1717.62.peg.1506	NA	NA	NA	1	34	Cargentoratense_DSM44202,"Catypicum_R2070","Caurimucosum_ATCC700975","Cbelfantii_FRC0043","Ccallunae_DSM20147","Ccamporealensis_DSM44610","Cdeserti_GIMN1010","Cdiphtheriae_NCTC11397","Cdoosanense_DSM45436","Cefficiens_YS314","Cepidermidicanis_DSM45586","Cglutamicum_ATCC13032","Cglycinophilum_AJ3170","Chalotolerans_YIM70093","Chumireducens_DSM45392","Cimitans_DSM44264","Cjeikeium_K41","Ckutscheri_…	0.202022	0.202022	1.74695	0.202022	0.202022	1.74695	1282	0
ERS451417_00302	1717.62.peg.303	NA	NA	NA	1	22	Catypicum_R2070,"Caurimucosum_ATCC700975","Cbelfantii_FRC0043","Ccamporealensis_DSM44610","Cdiphtheriae_NCTC11397","Cepidermidicanis_DSM45586","Chumireducens_DSM45392","Cimitans_DSM44264","Cmarinum_DSM44953","Cmustelae_DSM45274","Cpseudotuberculosis_31","Cpseudotuberculosis_ATCC19410","CriegeliiPUDD83A45","Crouxii_FRC0190","Csilvaticum_KL0182","Csimulans_PES1","Csingulare_IBSB52218","Ctestudinori…	0.105787	0.105787	2.07503	0.105787	0.105787	2.07503	2	2	1. 0.56548;2. 223;3. 667;4. 227;5. 227;6. 679;7. 242;8. 724;9. 613;10. P;11. CCA	1. 0.58302;2. 257;3. 769;4. 261;5. 261;6. 781;7. 276;8. 826;9. 712;10. H;11. CAC
ERS451417_00635	1717.62.peg.639	NA	NA	NA	1	7	Cbelfantii_FRC0043,"Cdiphtheriae_NCTC11397","Cpseudotuberculosis_31","Cpseudotuberculosis_ATCC19410","Crouxii_FRC0190","Culcerans_NCTC12077","Culcerans_NCTC7910"	0.187813	0.187813	2.83538	0.187813	0.187813	2.83538	2	1	1. 0.53799;2. 54;3. 160;4. 63;5. 63;6. 187;7. 63;8. 187;9. 160;10. S;11. TCA
ERS451417_01495	1717.62.peg.1503	NA	NA	NA	1	37	Cargentoratense_DSM44202,"Catypicum_R2070","Caurimucosum_ATCC700975","Cbelfantii_FRC0043","Ccallunae_DSM20147","Ccamporealensis_DSM44610","Cdeserti_GIMN1010","Cdiphtheriae_NCTC11397","Cdoosanense_DSM45436","Cefficiens_YS314","Cepidermidicanis_DSM45586","Cfalsenii_DSM44353","Cglutamicum_ATCC13032","Cglycinophilum_AJ3170","Chalotolerans_YIM70093","Chumireducens_DSM45392","Cimitans_DSM44264","Cjeike…	0.507936	0.250885	1.62855	0.507936	0.250885	1.62855	3074	1	1. 0.86769;2. 150;3. 448;4. 161;5. 161;6. 481;7. 175;8. 523;9. 298;10. G;11. GGA
ERS451417_01459	1717.62.peg.1469	NA	NA	NA	1	30	Caurimucosum_ATCC700975,"Ccallunae_DSM20147","Ccamporealensis_DSM44610","Cdeserti_GIMN1010","Cdiphtheriae_NCTC11397","Cdoosanense_DSM45436","Cefficiens_YS314","Cepidermidicanis_DSM45586","Cfalsenii_DSM44353","Cglutamicum_ATCC13032","Cglycinophilum_AJ3170","Chalotolerans_YIM70093","Chumireducens_DSM45392","Cimitans_DSM44264","Ckroppenstedtii_DSM44385","Ckutscheri_DSM20755","Clactis_RW25","Cmarinum…	0.319258	0.173164	1.78401	0.27766	0.173213	1.78422	2	2	1. 0.73268;2. 287;3. 859;4. 310;5. 288;6. 862;7. 288;8. 862;9. 847;10. I;11. ATC	1. 0.73418;2. 289;3. 865;4. 312;5. 290;6. 868;7. 290;8. 868;9. 853;10. R;11. CGT
ERS451417_02145	1717.62.peg.2167	NA	NA	NA	1	38	Cargentoratense_DSM44202,"Catypicum_R2070","Caurimucosum_ATCC700975","Cbelfantii_FRC0043","Ccallunae_DSM20147","Ccamporealensis_DSM44610","Cdeserti_GIMN1010","Cdiphtheriae_NCTC11397","Cdoosanense_DSM45436","Cefficiens_YS314","Cepidermidicanis_DSM45586","Cfalsenii_DSM44353","Cglutamicum_ATCC13032","Cglycinophilum_AJ3170","Chalotolerans_YIM70093","Chumireducens_DSM45392","Cimitans_DSM44264","Cjeike…	0.114196	0.114196	1.69436	0.114196	0.114196	1.69436	258	0
ERS451417_01373	1717.62.peg.1382	NA	NA	NA	1	38	Cargentoratense_DSM44202,"Catypicum_R2070","Caurimucosum_ATCC700975","Cbelfantii_FRC0043","Ccallunae_DSM20147","Ccamporealensis_DSM44610","Cdeserti_GIMN1010","Cdiphtheriae_NCTC11397","Cdoosanense_DSM45436","Cefficiens_YS314","Cepidermidicanis_DSM45586","Cfalsenii_DSM44353","Cglutamicum_ATCC13032","Cglycinophilum_AJ3170","Chalotolerans_YIM70093","Chumireducens_DSM45392","Cimitans_DSM44264","Cjeike…	0.116124	0.116124	1.95549	0.116124	0.116124	1.9555	1282	0
ERS451417_00576	1717.62.peg.579	NA	NA	NA	1	8	Cbelfantii_FRC0043,"Cdiphtheriae_NCTC11397","Cpseudotuberculosis_31","Cpseudotuberculosis_ATCC19410","Crouxii_FRC0190","Csilvaticum_KL0182","Culcerans_NCTC12077","Culcerans_NCTC7910"	0.0597445	0.0597445	2.95763	0.0597445	0.0597445	2.95761	2306	0
ERS451417_00807	1717.62.peg.814	NA	NA	NA	1	23	Catypicum_R2070,"Caurimucosum_ATCC700975","Cbelfantii_FRC0043","Ccallunae_DSM20147","Ccamporealensis_DSM44610","Cdeserti_GIMN1010","Cdiphtheriae_NCTC11397","Cdoosanense_DSM45436","Cefficiens_YS314","Cepidermidicanis_DSM45586","Cglutamicum_ATCC13032","Chalotolerans_YIM70093","Chumireducens_DSM45392","Cmarinum_DSM44953","Cmaris_DSM45190","Cpseudotuberculosis_ATCC19410","Crouxii_FRC0190","Csilvaticu…	0.526641	0.371885	1.92497	0.52664	0.371884	1.92497	2050	1	1. 0.64954;2. 105;3. 313;4. 133;5. 132;6. 394;7. 139;8. 415;9. 235;10. A;11. GCA
ERS451417_00946	1717.62.peg.953	NA	NA	NA	1	39	Cargentoratense_DSM44202,"Catypicum_R2070","Caurimucosum_ATCC700975","Cbelfantii_FRC0043","Ccallunae_DSM20147","Ccamporealensis_DSM44610","Cdeserti_GIMN1010","Cdiphtheriae_NCTC11397","Cdoosanense_DSM45436","Cefficiens_YS314","Cepidermidicanis_DSM45586","Cfalsenii_DSM44353","Cglutamicum_ATCC13032","Cglycinophilum_AJ3170","Chalotolerans_YIM70093","Chumireducens_DSM45392","Cimitans_DSM44264","Cjeike…	0.148584	0.148584	1.83161	0.148584	0.148584	1.8316	258	0
ERS451417_00671	1717.62.peg.678	NA	NA	NA	1	16	Cargentoratense_DSM44202,"Cbelfantii_FRC0043","Cdiphtheriae_NCTC11397","Cefficiens_YS314","Cepidermidicanis_DSM45586","Ckroppenstedtii_DSM44385","Ckutscheri_DSM20755","Clactis_RW25","Cmustelae_DSM45274","Cpseudotuberculosis_31","Cpseudotuberculosis_ATCC19410","Crouxii_FRC0190","Csilvaticum_KL0182","Culcerans_NCTC12077","Culcerans_NCTC7910","Cvitaeruminis_DSM20294"	0.0908722	0.0908722	2.74175	0.0908722	0.0908722	2.74175	258	0
ERS451417_01781	1717.62.peg.1786	NA	NA	NA	1	11	Cbelfantii_FRC0043,"Cdiphtheriae_NCTC11397","Chalotolerans_YIM70093","Ckutscheri_DSM20755","Cmustelae_DSM45274","Cpseudotuberculosis_31","Cpseudotuberculosis_ATCC19410","Csilvaticum_KL0182","Culcerans_NCTC12077","Culcerans_NCTC7910","Cvitaeruminis_DSM20294"	0.142964	0.142964	2.14768	0.142974	0.142974	2.14768	3330	0
ERS451417_02002	1717.62.peg.2006	NA	NA	NA	1	6	Cbelfantii_FRC0043,"Cdiphtheriae_NCTC11397","Cpseudotuberculosis_ATCC19410","Csilvaticum_KL0182","Culcerans_NCTC12077","Culcerans_NCTC7910"	0.446478	0.113031	4.70591	0.194707	0.113031	4.7059	258	0
ERS451417_01295	1717.62.peg.1303	NA	NA	NA	1	38	Cargentoratense_DSM44202,"Catypicum_R2070","Caurimucosum_ATCC700975","Cbelfantii_FRC0043","Ccallunae_DSM20147","Ccamporealensis_DSM44610","Cdeserti_GIMN1010","Cdiphtheriae_NCTC11397","Cdoosanense_DSM45436","Cefficiens_YS314","Cepidermidicanis_DSM45586","Cfalsenii_DSM44353","Cglutamicum_ATCC13032","Cglycinophilum_AJ3170","Chalotolerans_YIM70093","Chumireducens_DSM45392","Cimitans_DSM44264","Cjeike…	0.076441	0.076441	1.62466	0.076441	0.076441	1.62466	258	0
ERS451417_01866	1717.62.peg.1868	NA	NA	NA	1	31	Cargentoratense_DSM44202,"Caurimucosum_ATCC700975","Cbelfantii_FRC0043","Ccallunae_DSM20147","Ccamporealensis_DSM44610","Cdeserti_GIMN1010","Cdiphtheriae_NCTC11397","Cdoosanense_DSM45436","Cefficiens_YS314","Cepidermidicanis_DSM45586","Cfalsenii_DSM44353","Cglutamicum_ATCC13032","Cglycinophilum_AJ3170","Chalotolerans_YIM70093","Chumireducens_DSM45392","Cjeikeium_K41","Ckroppenstedtii_DSM44385","C…	0.177294	0.177294	1.47205	0.177294	0.177294	1.47205	258	0
ERS451417_01256	1717.62.peg.1264	NA	NA	NA	1	38	Cargentoratense_DSM44202,"Catypicum_R2070","Caurimucosum_ATCC700975","Cbelfantii_FRC0043","Ccallunae_DSM20147","Ccamporealensis_DSM44610","Cdeserti_GIMN1010","Cdiphtheriae_NCTC11397","Cdoosanense_DSM45436","Cefficiens_YS314","Cepidermidicanis_DSM45586","Cfalsenii_DSM44353","Cglutamicum_ATCC13032","Cglycinophilum_AJ3170","Chalotolerans_YIM70093","Chumireducens_DSM45392","Cimitans_DSM44264","Cjeike…	0.243822	0.243822	1.73847	0.243812	0.243812	1.73846	258	0
ERS451417_01633	1717.62.peg.1640	NA	NA	NA	1	10	Cbelfantii_FRC0043,"Cdiphtheriae_NCTC11397","Cefficiens_YS314","Cmustelae_DSM45274","Cpseudotuberculosis_31","Cpseudotuberculosis_ATCC19410","Csilvaticum_KL0182","Culcerans_NCTC12077","Culcerans_NCTC7910","Cvitaeruminis_DSM20294"	0.365239	0.365239	3.75829	0.365239	0.365239	3.75829	258	0
ERS451417_00771	1717.62.peg.776	NA	NA	NA	1	38	Cargentoratense_DSM44202,"Catypicum_R2070","Caurimucosum_ATCC700975","Cbelfantii_FRC0043","Ccallunae_DSM20147","Ccamporealensis_DSM44610","Cdeserti_GIMN1010","Cdiphtheriae_NCTC11397","Cdoosanense_DSM45436","Cefficiens_YS314","Cepidermidicanis_DSM45586","Cfalsenii_DSM44353","Cglutamicum_ATCC13032","Cglycinophilum_AJ3170","Chalotolerans_YIM70093","Chumireducens_DSM45392","Cimitans_DSM44264","Cjeike…	0.232615	0.1332	2.30475	0.232615	0.1332	2.30475	2050	1	1. 0.77625;2. 72;3. 214;4. 82;5. 82;6. 244;7. 86;8. 256;9. 142;10. M;11. ATG
ERS451417_01186	1717.62.peg.1195	NA	NA	NA	1	10	Cbelfantii_FRC0043,"Cdiphtheriae_NCTC11397","Cmustelae_DSM45274","Cpseudotuberculosis_31","Cpseudotuberculosis_ATCC19410","Crouxii_FRC0190","Csilvaticum_KL0182","Culcerans_NCTC12077","Culcerans_NCTC7910","Cvitaeruminis_DSM20294"	0.123748	0.123748	3.98983	0.123748	0.123748	3.98983	258	0
ERS451417_02140	1717.62.peg.2160	NA	NA	NA	1	32	Caurimucosum_ATCC700975,"Cbelfantii_FRC0043","Ccallunae_DSM20147","Cdeserti_GIMN1010","Cdiphtheriae_NCTC11397","Cdoosanense_DSM45436","Cefficiens_YS314","Cepidermidicanis_DSM45586","Cfalsenii_DSM44353","Cglutamicum_ATCC13032","Cglycinophilum_AJ3170","Chalotolerans_YIM70093","Chumireducens_DSM45392","Cimitans_DSM44264","Cjeikeium_K41","Ckutscheri_DSM20755","Clactis_RW25","Cmarinum_DSM44953","Cmari…	0.112259	0.112259	1.66174	0.112259	0.112259	1.66174	2306	0
ERS451417_01585	1717.62.peg.1594	NA	NA	NA	1	6	Cdiphtheriae_NCTC11397,"Cpseudotuberculosis_31","Cpseudotuberculosis_ATCC19410","Culcerans_NCTC12077","Culcerans_NCTC7910","Cvitaeruminis_DSM20294"	0.0701	0.0701	3.13463	0.0701	0.0701	3.13463	2306	0
ERS451417_01334	1717.62.peg.1342	NA	NA	NA	1	38	Cargentoratense_DSM44202,"Catypicum_R2070","Caurimucosum_ATCC700975","Cbelfantii_FRC0043","Ccallunae_DSM20147","Ccamporealensis_DSM44610","Cdeserti_GIMN1010","Cdiphtheriae_NCTC11397","Cdoosanense_DSM45436","Cefficiens_YS314","Cepidermidicanis_DSM45586","Cfalsenii_DSM44353","Cglutamicum_ATCC13032","Cglycinophilum_AJ3170","Chalotolerans_YIM70093","Chumireducens_DSM45392","Cimitans_DSM44264","Cjeike…	0.149509	0.149509	1.5765	0.149509	0.149509	1.57651	258	0
ERS451417_02343	1717.62.peg.2371	NA	NA	NA	1	7	Cbelfantii_FRC0043,"Ccamporealensis_DSM44610","Cdiphtheriae_NCTC11397","Csingulare_IBSB52218","Culcerans_NCTC12077","Culcerans_NCTC7910","Curealyticum_DSM7109"	0.296178	0.250683	2.09068	0.296178	0.250683	2.09068	2	2	1. 0.66368;2. 79;3. 235;4. 83;5. 83;6. 247;7. 83;8. 247;9. 172;10. G;11. GGG	1. 0.69534;2. 201;3. 601;4. 208;5. 205;6. 613;7. 205;8. 613;9. 532;10. P;11. CCC
ERS451417_01948	1717.62.peg.1948	NA	NA	NA	1	38	Cargentoratense_DSM44202,"Catypicum_R2070","Caurimucosum_ATCC700975","Cbelfantii_FRC0043","Ccallunae_DSM20147","Ccamporealensis_DSM44610","Cdeserti_GIMN1010","Cdiphtheriae_NCTC11397","Cdoosanense_DSM45436","Cefficiens_YS314","Cepidermidicanis_DSM45586","Cfalsenii_DSM44353","Cglutamicum_ATCC13032","Cglycinophilum_AJ3170","Chalotolerans_YIM70093","Chumireducens_DSM45392","Cimitans_DSM44264","Cjeike…	0.149578	0.149578	1.57414	0.149578	0.149578	1.57413	3074	2	1. 0.51234;2. 258;3. 772;4. 289;5. 289;6. 865;7. 399;8. 1195;9. 658;10. A;11. GCG	1. 0.456;2. 554;3. 1660;4. 645;5. 645;6. 1933;7. 830;8. 2488;9. 1261;10. L;11. TTG
ERS451417_01507	1717.62.peg.1515	NA	NA	NA	1	38	Cargentoratense_DSM44202,"Catypicum_R2070","Caurimucosum_ATCC700975","Cbelfantii_FRC0043","Ccallunae_DSM20147","Ccamporealensis_DSM44610","Cdeserti_GIMN1010","Cdiphtheriae_NCTC11397","Cdoosanense_DSM45436","Cefficiens_YS314","Cepidermidicanis_DSM45586","Cfalsenii_DSM44353","Cglutamicum_ATCC13032","Cglycinophilum_AJ3170","Chalotolerans_YIM70093","Chumireducens_DSM45392","Cimitans_DSM44264","Cjeike…	0.145787	0.145778	1.71932	0.145787	0.145787	1.71933	2306	0
ERS451417_02327	1717.62.peg.2354	NA	NA	NA	1	16	Catypicum_R2070,"Cbelfantii_FRC0043","Cdeserti_GIMN1010","Cdiphtheriae_NCTC11397","Cdoosanense_DSM45436","Cefficiens_YS314","Cglutamicum_ATCC13032","Cglycinophilum_AJ3170","Chalotolerans_YIM70093","Ckutscheri_DSM20755","Cmaris_DSM45190","Cpseudotuberculosis_31","Cpseudotuberculosis_ATCC19410","Cterpenotabidum_Y11","Culcerans_NCTC12077","Culcerans_NCTC7910"	0.167006	0.167006	1.51593	0.167006	0.167006	1.51594	258	0
ERS451417_00998	1717.62.peg.1009	NA	NA	NA	1	39	Cargentoratense_DSM44202,"Catypicum_R2070","Caurimucosum_ATCC700975","Cbelfantii_FRC0043","Ccallunae_DSM20147","Ccamporealensis_DSM44610","Cdeserti_GIMN1010","Cdiphtheriae_NCTC11397","Cdoosanense_DSM45436","Cefficiens_YS314","Cepidermidicanis_DSM45586","Cfalsenii_DSM44353","Cglutamicum_ATCC13032","Cglycinophilum_AJ3170","Chalotolerans_YIM70093","Chumireducens_DSM45392","Cimitans_DSM44264","Cjeike…	0.114196	0.114196	1.79324	0.114205	0.114205	1.79324	258	0
ERS451417_02022	1717.62.peg.2027	NA	NA	NA	1	38	Cargentoratense_DSM44202,"Catypicum_R2070","Caurimucosum_ATCC700975","Cbelfantii_FRC0043","Ccallunae_DSM20147","Ccamporealensis_DSM44610","Cdeserti_GIMN1010","Cdiphtheriae_NCTC11397","Cdoosanense_DSM45436","Cefficiens_YS314","Cepidermidicanis_DSM45586","Cfalsenii_DSM44353","Cglutamicum_ATCC13032","Cglycinophilum_AJ3170","Chalotolerans_YIM70093","Chumireducens_DSM45392","Cimitans_DSM44264","Cjeike…	0.136098	0.136098	1.88219	0.136098	0.136098	1.8822	258	0
ERS451417_01720	1717.62.peg.1723	NA	NA	NA	1	20	Caurimucosum_ATCC700975,"Cbelfantii_FRC0043","Ccallunae_DSM20147","Cdeserti_GIMN1010","Cdiphtheriae_NCTC11397","Cdoosanense_DSM45436","Cefficiens_YS314","Cepidermidicanis_DSM45586","Cglutamicum_ATCC13032","Chalotolerans_YIM70093","Chumireducens_DSM45392","Cmarinum_DSM44953","Cpseudotuberculosis_31","Cpseudotuberculosis_ATCC19410","Csilvaticum_KL0182","Csingulare_IBSB52218","Ctestudinoris_DSM44614…	0.247717	0.247717	1.57881	0.247717	0.247717	1.57881	3330	0
ERS451417_00637	1717.62.peg.641	NA	NA	NA	1	38	Catypicum_R2070,"Caurimucosum_ATCC700975","Cbelfantii_FRC0043","Ccallunae_DSM20147","Ccamporealensis_DSM44610","Cdeserti_GIMN1010","Cdiphtheriae_NCTC11397","Cdoosanense_DSM45436","Cefficiens_YS314","Cepidermidicanis_DSM45586","Cfalsenii_DSM44353","Cglutamicum_ATCC13032","Cglycinophilum_AJ3170","Chalotolerans_YIM70093","Chumireducens_DSM45392","Cimitans_DSM44264","Cjeikeium_K41","Ckroppenstedtii_D…	0.141102	0.141102	1.30285	0.141102	0.141102	1.30285	2306	0
ERS451417_00238	1717.62.peg.234	NA	NA	NA	1	37	Cargentoratense_DSM44202,"Catypicum_R2070","Caurimucosum_ATCC700975","Cbelfantii_FRC0043","Ccallunae_DSM20147","Ccamporealensis_DSM44610","Cdeserti_GIMN1010","Cdiphtheriae_NCTC11397","Cdoosanense_DSM45436","Cepidermidicanis_DSM45586","Cfalsenii_DSM44353","Cglutamicum_ATCC13032","Cglycinophilum_AJ3170","Chalotolerans_YIM70093","Chumireducens_DSM45392","Cimitans_DSM44264","Cjeikeium_K41","Ckroppens…	0.14966	0.14966	1.49498	0.14966	0.14966	1.49498	3330	0
ERS451417_00889	1717.62.peg.895	NA	NA	NA	1	6	Cbelfantii_FRC0043,"Cdiphtheriae_NCTC11397","Cpseudotuberculosis_ATCC19410","Crouxii_FRC0190","Csilvaticum_KL0182","Culcerans_NCTC12077"	0.218661	0.218661	2.90726	0.21867	0.21867	2.90726	4354	0
ERS451417_01460	1717.62.peg.1470	NA	NA	NA	1	29	Caurimucosum_ATCC700975,"Cbelfantii_FRC0043","Ccallunae_DSM20147","Ccamporealensis_DSM44610","Cdeserti_GIMN1010","Cdiphtheriae_NCTC11397","Cdoosanense_DSM45436","Cefficiens_YS314","Cepidermidicanis_DSM45586","Cfalsenii_DSM44353","Chalotolerans_YIM70093","Chumireducens_DSM45392","Cimitans_DSM44264","Ckroppenstedtii_DSM44385","Ckutscheri_DSM20755","Clactis_RW25","Cmarinum_DSM44953","Cmaris_DSM45190…	0.229868	0.223363	1.49752	0.229868	0.223363	1.49752	3074	2	1. 0.42925;2. 27;3. 79;4. 37;5. 37;6. 109;7. 38;8. 112;9. 67;10. A;11. GCT	1. 0.48732;2. 88;3. 262;4. 99;5. 99;6. 295;7. 100;8. 298;9. 241;10. A;11. GCT
ERS451417_00194	1717.62.peg.191	NA	NA	NA	1	19	Catypicum_R2070,"Cbelfantii_FRC0043","Ccamporealensis_DSM44610","Cdiphtheriae_NCTC11397","Cfalsenii_DSM44353","Ckroppenstedtii_DSM44385","Ckutscheri_DSM20755","Clactis_RW25","Cpseudotuberculosis_31","Cpseudotuberculosis_ATCC19410","CriegeliiPUDD83A45","Crouxii_FRC0190","Csilvaticum_KL0182","Csimulans_PES1","Ctestudinoris_DSM44614","Culcerans_NCTC12077","Culcerans_NCTC7910","Cuterequi_DSM45634","C…	0.178517	0.178517	1.98012	0.178517	0.178517	1.98012	2	1	1. 0.65842;2. 193;3. 577;4. 205;5. 205;6. 613;7. 234;8. 700;9. 538;10. E;11. GAA
ERS451417_01043	1717.62.peg.1053	NA	NA	NA	1	39	Cargentoratense_DSM44202,"Catypicum_R2070","Caurimucosum_ATCC700975","Cbelfantii_FRC0043","Ccallunae_DSM20147","Ccamporealensis_DSM44610","Cdeserti_GIMN1010","Cdiphtheriae_NCTC11397","Cdoosanense_DSM45436","Cefficiens_YS314","Cepidermidicanis_DSM45586","Cfalsenii_DSM44353","Cglutamicum_ATCC13032","Cglycinophilum_AJ3170","Chalotolerans_YIM70093","Chumireducens_DSM45392","Cimitans_DSM44264","Cjeike…	0.147755	0.147755	1.47934	0.147755	0.147755	1.47934	258	0
ERS451417_00558	1717.62.peg.562	NA	NA	NA	1	22	Cargentoratense_DSM44202,"Caurimucosum_ATCC700975","Cbelfantii_FRC0043","Cdeserti_GIMN1010","Cdiphtheriae_NCTC11397","Cglutamicum_ATCC13032","Cglycinophilum_AJ3170","Cimitans_DSM44264","Cjeikeium_K41","Ckutscheri_DSM20755","Cmustelae_DSM45274","Cpseudotuberculosis_31","Cpseudotuberculosis_ATCC19410","CriegeliiPUDD83A45","Crouxii_FRC0190","Csilvaticum_KL0182","Csimulans_PES1","Csingulare_IBSB52218…	0.0796612	0.0796612	1.7328	0.0796612	0.0796612	1.7328	3074	1	1. 0.46567;2. 219;3. 655;4. 251;5. 247;6. 739;7. 339;8. 1015;9. 451;10. A;11. GCG
ERS451417_01416	1717.62.peg.1422	NA	NA	NA	1	35	Cargentoratense_DSM44202,"Catypicum_R2070","Caurimucosum_ATCC700975","Cbelfantii_FRC0043","Ccallunae_DSM20147","Ccamporealensis_DSM44610","Cdeserti_GIMN1010","Cdiphtheriae_NCTC11397","Cdoosanense_DSM45436","Cefficiens_YS314","Cepidermidicanis_DSM45586","Cfalsenii_DSM44353","Cglutamicum_ATCC13032","Cglycinophilum_AJ3170","Chalotolerans_YIM70093","Cimitans_DSM44264","Cjeikeium_K41","Ckroppenstedtii…	0.104812	0.104812	1.45948	0.104812	0.104812	1.45948	1282	0
ERS451417_01751	1717.62.peg.1754	NA	NA	NA	1	8	Cbelfantii_FRC0043,"Cdiphtheriae_NCTC11397","Ckutscheri_DSM20755","Cpseudotuberculosis_ATCC19410","Csilvaticum_KL0182","Culcerans_NCTC12077","Culcerans_NCTC7910","Cvitaeruminis_DSM20294"	0.05082	0.05082	1.9842	0.0610306	0.0610306	2.0077	258	0
ERS451417_00779	1717.62.peg.786	NA	NA	NA	1	34	Cargentoratense_DSM44202,"Catypicum_R2070","Caurimucosum_ATCC700975","Cbelfantii_FRC0043","Ccallunae_DSM20147","Ccamporealensis_DSM44610","Cdeserti_GIMN1010","Cdiphtheriae_NCTC11397","Cdoosanense_DSM45436","Cefficiens_YS314","Cepidermidicanis_DSM45586","Cfalsenii_DSM44353","Cglutamicum_ATCC13032","Chalotolerans_YIM70093","Chumireducens_DSM45392","Cimitans_DSM44264","Cjeikeium_K41","Ckutscheri_DSM…	0.410258	0.410258	1.5524	0.410258	0.410258	1.5524	3330	0
ERS451417_00179	1717.62.peg.175	NA	NA	NA	1	39	Cargentoratense_DSM44202,"Catypicum_R2070","Caurimucosum_ATCC700975","Cbelfantii_FRC0043","Ccallunae_DSM20147","Ccamporealensis_DSM44610","Cdeserti_GIMN1010","Cdiphtheriae_NCTC11397","Cdoosanense_DSM45436","Cefficiens_YS314","Cepidermidicanis_DSM45586","Cfalsenii_DSM44353","Cglutamicum_ATCC13032","Cglycinophilum_AJ3170","Chalotolerans_YIM70093","Chumireducens_DSM45392","Cimitans_DSM44264","Cjeike…	0.230152	0.230152	1.61501	0.230152	0.230152	1.61502	258	0
ERS451417_00474	1717.62.peg.477	NA	NA	NA	1	39	Cargentoratense_DSM44202,"Catypicum_R2070","Caurimucosum_ATCC700975","Cbelfantii_FRC0043","Ccallunae_DSM20147","Ccamporealensis_DSM44610","Cdeserti_GIMN1010","Cdiphtheriae_NCTC11397","Cdoosanense_DSM45436","Cefficiens_YS314","Cepidermidicanis_DSM45586","Cfalsenii_DSM44353","Cglutamicum_ATCC13032","Cglycinophilum_AJ3170","Chalotolerans_YIM70093","Chumireducens_DSM45392","Cimitans_DSM44264","Cjeike…	0.111791	0.111791	1.89618	0.111791	0.111791	1.89618	258	0
ERS451417_01954	1717.62.peg.1954	NA	NA	NA	1	26	Cargentoratense_DSM44202,"Catypicum_R2070","Caurimucosum_ATCC700975","Cbelfantii_FRC0043","Ccallunae_DSM20147","Cdiphtheriae_NCTC11397","Cepidermidicanis_DSM45586","Cfalsenii_DSM44353","Cglycinophilum_AJ3170","Cimitans_DSM44264","Cjeikeium_K41","Ckroppenstedtii_DSM44385","Clactis_RW25","Cmarinum_DSM44953","Cpseudotuberculosis_31","Cpseudotuberculosis_ATCC19410","CriegeliiPUDD83A45","Csilvaticum_K…	0.282402	0.282402	1.65257	0.282402	0.282402	1.65257	3330	0
ERS451417_00309	1717.62.peg.310	NA	NA	NA	1	27	Cargentoratense_DSM44202,"Catypicum_R2070","Cbelfantii_FRC0043","Ccallunae_DSM20147","Cdeserti_GIMN1010","Cdiphtheriae_NCTC11397","Cdoosanense_DSM45436","Cefficiens_YS314","Cfalsenii_DSM44353","Cglutamicum_ATCC13032","Cglycinophilum_AJ3170","Chumireducens_DSM45392","Cjeikeium_K41","Ckutscheri_DSM20755","Clactis_RW25","Cmarinum_DSM44953","Cmaris_DSM45190","Cmustelae_DSM45274","Cpseudotuberculosis_…	0.134592	0.134592	1.87366	0.134592	0.134592	1.87366	258	0
ERS451417_01739	1717.62.peg.1743	NA	NA	NA	1	31	Cargentoratense_DSM44202,"Catypicum_R2070","Caurimucosum_ATCC700975","Cbelfantii_FRC0043","Ccallunae_DSM20147","Ccamporealensis_DSM44610","Cdeserti_GIMN1010","Cdiphtheriae_NCTC11397","Cdoosanense_DSM45436","Cefficiens_YS314","Cepidermidicanis_DSM45586","Cglutamicum_ATCC13032","Chalotolerans_YIM70093","Chumireducens_DSM45392","Cimitans_DSM44264","Ckutscheri_DSM20755","Cmarinum_DSM44953","Cmaris_DS…	0.202356	0.202356	2.09829	0.202356	0.202356	2.09829	2306	0
ERS451417_01829	1717.62.peg.1833	NA	NA	NA	1	25	Catypicum_R2070,"Caurimucosum_ATCC700975","Cbelfantii_FRC0043","Ccallunae_DSM20147","Ccamporealensis_DSM44610","Cdeserti_GIMN1010","Cdiphtheriae_NCTC11397","Cdoosanense_DSM45436","Cefficiens_YS314","Cglutamicum_ATCC13032","Cglycinophilum_AJ3170","Chalotolerans_YIM70093","Chumireducens_DSM45392","Cimitans_DSM44264","Cmaris_DSM45190","Cpseudotuberculosis_31","Cpseudotuberculosis_ATCC19410","Csilvat…	0.245449	0.245449	1.87104	0.245449	0.245449	1.87104	3330	0
ERS451417_02287	1717.62.peg.2316	NA	NA	NA	1	26	Catypicum_R2070,"Caurimucosum_ATCC700975","Cbelfantii_FRC0043","Ccallunae_DSM20147","Ccamporealensis_DSM44610","Cdeserti_GIMN1010","Cdiphtheriae_NCTC11397","Cdoosanense_DSM45436","Cefficiens_YS314","Cepidermidicanis_DSM45586","Cglutamicum_ATCC13032","Chalotolerans_YIM70093","Chumireducens_DSM45392","Ckutscheri_DSM20755","Cmarinum_DSM44953","Cmaris_DSM45190","Cpseudotuberculosis_31","Cpseudotuberc…	0.0469233	0.0469233	1.80952	0.0469233	0.0469233	1.80952	258	0
ERS451417_01548	1717.62.peg.1557	NA	NA	NA	1	38	Cargentoratense_DSM44202,"Catypicum_R2070","Caurimucosum_ATCC700975","Cbelfantii_FRC0043","Ccallunae_DSM20147","Ccamporealensis_DSM44610","Cdeserti_GIMN1010","Cdiphtheriae_NCTC11397","Cdoosanense_DSM45436","Cefficiens_YS314","Cepidermidicanis_DSM45586","Cfalsenii_DSM44353","Cglutamicum_ATCC13032","Cglycinophilum_AJ3170","Chalotolerans_YIM70093","Chumireducens_DSM45392","Cimitans_DSM44264","Cjeike…	0.122713	0.122713	1.75103	0.122713	0.122713	1.75101	1282	0
ERS451417_00252	1717.62.peg.247	NA	NA	NA	1	10	Cargentoratense_DSM44202,"Cbelfantii_FRC0043","Cdiphtheriae_NCTC11397","Ckutscheri_DSM20755","Cmustelae_DSM45274","Cpseudotuberculosis_ATCC19410","Crouxii_FRC0190","Csilvaticum_KL0182","Culcerans_NCTC12077","Culcerans_NCTC7910"	0.0915182	0.0915182	2.29055	0.0915182	0.0915182	2.29056	3330	0
ERS451417_00548	1717.62.peg.552	NA	NA	NA	1	13	Cargentoratense_DSM44202,"Cbelfantii_FRC0043","Cdiphtheriae_NCTC11397","Ckutscheri_DSM20755","Clactis_RW25","Cmustelae_DSM45274","Cpseudotuberculosis_31","Cpseudotuberculosis_ATCC19410","Crouxii_FRC0190","Csilvaticum_KL0182","Culcerans_NCTC12077","Culcerans_NCTC7910","Curealyticum_DSM7109"	0.0993446	0.0993446	2.39993	0.0993446	0.0993446	2.39994	258	0
ERS451417_01425	1717.62.peg.1431	NA	NA	NA	1	37	Cargentoratense_DSM44202,"Catypicum_R2070","Caurimucosum_ATCC700975","Cbelfantii_FRC0043","Ccallunae_DSM20147","Ccamporealensis_DSM44610","Cdeserti_GIMN1010","Cdiphtheriae_NCTC11397","Cdoosanense_DSM45436","Cefficiens_YS314","Cepidermidicanis_DSM45586","Cfalsenii_DSM44353","Cglutamicum_ATCC13032","Cglycinophilum_AJ3170","Chalotolerans_YIM70093","Chumireducens_DSM45392","Cimitans_DSM44264","Cjeike…	0.185407	0.185407	1.41522	0.185407	0.185407	1.41522	258	0
ERS451417_00661	1717.62.peg.665	NA	NA	NA	1	36	Catypicum_R2070,"Caurimucosum_ATCC700975","Cbelfantii_FRC0043","Ccallunae_DSM20147","Ccamporealensis_DSM44610","Cdeserti_GIMN1010","Cdiphtheriae_NCTC11397","Cdoosanense_DSM45436","Cefficiens_YS314","Cepidermidicanis_DSM45586","Cfalsenii_DSM44353","Cglutamicum_ATCC13032","Chalotolerans_YIM70093","Chumireducens_DSM45392","Cimitans_DSM44264","Cjeikeium_K41","Ckroppenstedtii_DSM44385","Ckutscheri_DSM…	0.248735	0.248735	1.556	0.248735	0.248735	1.556	3330	0
ERS451417_01513	1717.62.peg.1521	NA	NA	NA	1	14	Cargentoratense_DSM44202,"Cbelfantii_FRC0043","Cdiphtheriae_NCTC11397","Cepidermidicanis_DSM45586","Ckroppenstedtii_DSM44385","Ckutscheri_DSM20755","Clactis_RW25","Cmustelae_DSM45274","Cpseudotuberculosis_31","Cpseudotuberculosis_ATCC19410","Csilvaticum_KL0182","Culcerans_NCTC12077","Culcerans_NCTC7910","Cvitaeruminis_DSM20294"	0.152982	0.152982	2.21958	0.152982	0.152982	2.21958	3330	0
ERS451417_00304	1717.62.peg.305	NA	NA	NA	1	22	Catypicum_R2070,"Caurimucosum_ATCC700975","Cbelfantii_FRC0043","Ccamporealensis_DSM44610","Cdiphtheriae_NCTC11397","Cepidermidicanis_DSM45586","Chumireducens_DSM45392","Cimitans_DSM44264","Cmarinum_DSM44953","Cmustelae_DSM45274","Cpseudotuberculosis_31","Cpseudotuberculosis_ATCC19410","CriegeliiPUDD83A45","Crouxii_FRC0190","Csilvaticum_KL0182","Csimulans_PES1","Csingulare_IBSB52218","Ctestudinori…	0.115778	0.115778	1.98664	0.115778	0.115778	1.98664	258	0
ERS451417_00067	1717.62.peg.63	NA	NA	NA	1	15	Cbelfantii_FRC0043,"Cdiphtheriae_NCTC11397","Cdoosanense_DSM45436","Cefficiens_YS314","Chalotolerans_YIM70093","Chumireducens_DSM45392","Cmarinum_DSM44953","Cpseudotuberculosis_31","Cpseudotuberculosis_ATCC19410","Crouxii_FRC0190","Csilvaticum_KL0182","Ctestudinoris_DSM44614","Culcerans_NCTC12077","Culcerans_NCTC7910","Cvitaeruminis_DSM20294"	0.110791	0.110791	1.94887	0.110791	0.110791	1.94887	2050	1	1. 0.66605;2. 57;3. 169;4. 93;5. 57;6. 169;7. 65;8. 193;9. 94;10. R;11. CGC
ERS451417_00768	1717.62.peg.773	NA	NA	NA	1	39	Cargentoratense_DSM44202,"Catypicum_R2070","Caurimucosum_ATCC700975","Cbelfantii_FRC0043","Ccallunae_DSM20147","Ccamporealensis_DSM44610","Cdeserti_GIMN1010","Cdiphtheriae_NCTC11397","Cdoosanense_DSM45436","Cefficiens_YS314","Cepidermidicanis_DSM45586","Cfalsenii_DSM44353","Cglutamicum_ATCC13032","Cglycinophilum_AJ3170","Chalotolerans_YIM70093","Chumireducens_DSM45392","Cimitans_DSM44264","Cjeike…	0.0685201	0.0685201	2.05437	0.0685201	0.0685201	2.05437	1282	0
ERS451417_00306	1717.62.peg.307	NA	NA	NA	1	36	Cargentoratense_DSM44202,"Catypicum_R2070","Caurimucosum_ATCC700975","Cbelfantii_FRC0043","Ccallunae_DSM20147","Ccamporealensis_DSM44610","Cdeserti_GIMN1010","Cdiphtheriae_NCTC11397","Cdoosanense_DSM45436","Cefficiens_YS314","Cepidermidicanis_DSM45586","Cfalsenii_DSM44353","Cglutamicum_ATCC13032","Cglycinophilum_AJ3170","Chalotolerans_YIM70093","Chumireducens_DSM45392","Cimitans_DSM44264","Cjeike…	0.160273	0.160273	1.3453	0.160273	0.160273	1.3453	2306	0
ERS451417_01492	1717.62.peg.1500	NA	NA	NA	1	38	Cargentoratense_DSM44202,"Catypicum_R2070","Caurimucosum_ATCC700975","Cbelfantii_FRC0043","Ccallunae_DSM20147","Ccamporealensis_DSM44610","Cdeserti_GIMN1010","Cdiphtheriae_NCTC11397","Cdoosanense_DSM45436","Cefficiens_YS314","Cepidermidicanis_DSM45586","Cfalsenii_DSM44353","Cglutamicum_ATCC13032","Cglycinophilum_AJ3170","Chalotolerans_YIM70093","Chumireducens_DSM45392","Cimitans_DSM44264","Cjeike…	0.140901	0.140882	1.81301	0.140892	0.140892	1.81301	2	1	1. 0.52077;2. 180;3. 538;4. 288;5. 288;6. 862;7. 391;8. 1171;9. 472;10. D;11. GAT
ERS451417_02284	1717.62.peg.2313	NA	NA	NA	1	16	Catypicum_R2070,"Caurimucosum_ATCC700975","Cbelfantii_FRC0043","Cdiphtheriae_NCTC11397","Ckutscheri_DSM20755","Clactis_RW25","Cpseudotuberculosis_31","Cpseudotuberculosis_ATCC19410","CriegeliiPUDD83A45","Csilvaticum_KL0182","Csimulans_PES1","Csingulare_IBSB52218","Culcerans_NCTC12077","Culcerans_NCTC7910","Curealyticum_DSM7109","Cuterequi_DSM45634"	0.171699	0.171699	2.62148	0.171699	0.171699	2.62148	3330	0
ERS451417_00336	1717.62.peg.338	NA	NA	NA	1	39	Cargentoratense_DSM44202,"Catypicum_R2070","Caurimucosum_ATCC700975","Cbelfantii_FRC0043","Ccallunae_DSM20147","Ccamporealensis_DSM44610","Cdeserti_GIMN1010","Cdiphtheriae_NCTC11397","Cdoosanense_DSM45436","Cefficiens_YS314","Cepidermidicanis_DSM45586","Cfalsenii_DSM44353","Cglutamicum_ATCC13032","Cglycinophilum_AJ3170","Chalotolerans_YIM70093","Chumireducens_DSM45392","Cimitans_DSM44264","Cjeike…	0.141156	0.141156	1.57295	0.141156	0.141156	1.57295	1282	0
ERS451417_00360	1717.62.peg.359	NA	NA	NA	1	39	Cargentoratense_DSM44202,"Catypicum_R2070","Caurimucosum_ATCC700975","Cbelfantii_FRC0043","Ccallunae_DSM20147","Ccamporealensis_DSM44610","Cdeserti_GIMN1010","Cdiphtheriae_NCTC11397","Cdoosanense_DSM45436","Cefficiens_YS314","Cepidermidicanis_DSM45586","Cfalsenii_DSM44353","Cglutamicum_ATCC13032","Cglycinophilum_AJ3170","Chalotolerans_YIM70093","Chumireducens_DSM45392","Cimitans_DSM44264","Cjeike…	0.257651	0.257651	1.65203	0.257651	0.257651	1.65203	258	0
ERS451417_00881	1717.62.peg.887	NA	NA	NA	1	17	Caurimucosum_ATCC700975,"Cbelfantii_FRC0043","Ccamporealensis_DSM44610","Cdiphtheriae_NCTC11397","Cepidermidicanis_DSM45586","Cjeikeium_K41","Ckutscheri_DSM20755","Clactis_RW25","Cpseudotuberculosis_31","Cpseudotuberculosis_ATCC19410","Crouxii_FRC0190","Csilvaticum_KL0182","Csimulans_PES1","Csingulare_IBSB52218","Culcerans_NCTC12077","Culcerans_NCTC7910","Cuterequi_DSM45634"	0.146211	0.146211	2.66257	0.146211	0.146211	2.66258	258	0
ERS451417_00326	1717.62.peg.328	NA	NA	NA	1	39	Cargentoratense_DSM44202,"Catypicum_R2070","Caurimucosum_ATCC700975","Cbelfantii_FRC0043","Ccallunae_DSM20147","Ccamporealensis_DSM44610","Cdeserti_GIMN1010","Cdiphtheriae_NCTC11397","Cdoosanense_DSM45436","Cefficiens_YS314","Cepidermidicanis_DSM45586","Cfalsenii_DSM44353","Cglutamicum_ATCC13032","Cglycinophilum_AJ3170","Chalotolerans_YIM70093","Chumireducens_DSM45392","Cimitans_DSM44264","Cjeike…	0.207113	0.207113	1.67464	0.207113	0.207113	1.67464	1282	0
ERS451417_00673	1717.62.peg.680	NA	NA	NA	1	16	Cargentoratense_DSM44202,"Cbelfantii_FRC0043","Cdiphtheriae_NCTC11397","Cefficiens_YS314","Cepidermidicanis_DSM45586","Ckroppenstedtii_DSM44385","Ckutscheri_DSM20755","Clactis_RW25","Cmustelae_DSM45274","Cpseudotuberculosis_31","Cpseudotuberculosis_ATCC19410","Crouxii_FRC0190","Csilvaticum_KL0182","Culcerans_NCTC12077","Culcerans_NCTC7910","Cvitaeruminis_DSM20294"	0.199114	0.199114	1.88923	0.199114	0.199114	1.88923	258	0
ERS451417_02139	1717.62.peg.2159	NA	NA	NA	1	21	Cbelfantii_FRC0043,"Ccallunae_DSM20147","Cdeserti_GIMN1010","Cdiphtheriae_NCTC11397","Cdoosanense_DSM45436","Cefficiens_YS314","Cglutamicum_ATCC13032","Chumireducens_DSM45392","Ckutscheri_DSM20755","Clactis_RW25","Cmarinum_DSM44953","Cmustelae_DSM45274","Cpseudotuberculosis_31","Cpseudotuberculosis_ATCC19410","Csilvaticum_KL0182","Cterpenotabidum_Y11","Ctestudinoris_DSM44614","Culcerans_NCTC12077…	0.13179	0.13179	2.15774	0.13179	0.13179	2.15774	258	0
ERS451417_00962	1717.62.peg.969	NA	NA	NA	1	39	Cargentoratense_DSM44202,"Catypicum_R2070","Caurimucosum_ATCC700975","Cbelfantii_FRC0043","Ccallunae_DSM20147","Ccamporealensis_DSM44610","Cdeserti_GIMN1010","Cdiphtheriae_NCTC11397","Cdoosanense_DSM45436","Cefficiens_YS314","Cepidermidicanis_DSM45586","Cfalsenii_DSM44353","Cglutamicum_ATCC13032","Cglycinophilum_AJ3170","Chalotolerans_YIM70093","Chumireducens_DSM45392","Cimitans_DSM44264","Cjeike…	0.0783787	0.0783787	2.05642	0.0783787	0.0783787	2.05642	258	0
ERS451417_00868	1717.62.peg.873	NA	NA	NA	1	8	Cbelfantii_FRC0043,"Cdiphtheriae_NCTC11397","Cpseudotuberculosis_31","Cpseudotuberculosis_ATCC19410","Crouxii_FRC0190","Csilvaticum_KL0182","Culcerans_NCTC12077","Culcerans_NCTC7910"	0.332374	0.122984	3.02923	0.339357	0.123119	3.03196	2	1	1. 0.84824;2. 162;3. 484;4. 210;5. 162;6. 484;7. 162;8. 484;9. 364;10. Q;11. CAA
ERS451417_01883	1717.62.peg.1884	NA	NA	NA	1	35	Cargentoratense_DSM44202,"Catypicum_R2070","Caurimucosum_ATCC700975","Cbelfantii_FRC0043","Ccallunae_DSM20147","Ccamporealensis_DSM44610","Cdeserti_GIMN1010","Cdiphtheriae_NCTC11397","Cdoosanense_DSM45436","Cefficiens_YS314","Cepidermidicanis_DSM45586","Cfalsenii_DSM44353","Cglutamicum_ATCC13032","Chalotolerans_YIM70093","Chumireducens_DSM45392","Cimitans_DSM44264","Cjeikeium_K41","Ckroppenstedti…	0.162672	0.151221	1.87773	0.162672	0.151221	1.87773	2	2	1. 0.55502;2. 12;3. 34;4. 39;5. 39;6. 115;7. 39;8. 115;9. 25;10. P;11. CCC	1. 0.57176;2. 541;3. 1621;4. 582;5. 582;6. 1744;7. 602;8. 1804;9. 1462;10. V;11. GTT
ERS451417_01226	1717.62.peg.1234	NA	NA	NA	1	39	Cargentoratense_DSM44202,"Catypicum_R2070","Caurimucosum_ATCC700975","Cbelfantii_FRC0043","Ccallunae_DSM20147","Ccamporealensis_DSM44610","Cdeserti_GIMN1010","Cdiphtheriae_NCTC11397","Cdoosanense_DSM45436","Cefficiens_YS314","Cepidermidicanis_DSM45586","Cfalsenii_DSM44353","Cglutamicum_ATCC13032","Cglycinophilum_AJ3170","Chalotolerans_YIM70093","Chumireducens_DSM45392","Cimitans_DSM44264","Cjeike…	0.152826	0.152826	2.06803	0.152826	0.152826	2.06803	2306	0
ERS451417_00541	1717.62.peg.545	NA	NA	NA	1	9	Cbelfantii_FRC0043,"Cdiphtheriae_NCTC11397","Cglycinophilum_AJ3170","Cpseudotuberculosis_31","Cpseudotuberculosis_ATCC19410","Crouxii_FRC0190","Csilvaticum_KL0182","Culcerans_NCTC12077","Culcerans_NCTC7910"	0.0742911	0.0742911	2.51627	0.0742911	0.0742911	2.51627	2	2	1. 0.53497;2. 151;3. 451;4. 155;5. 155;6. 463;7. 165;8. 493;9. 346;10. A;11. GCC	1. 0.53705;2. 174;3. 520;4. 178;5. 178;6. 532;7. 188;8. 562;9. 415;10. K;11. AAG
ERS451417_00446	1717.62.peg.449	NA	NA	NA	1	19	Caurimucosum_ATCC700975,"Cbelfantii_FRC0043","Ccallunae_DSM20147","Ccamporealensis_DSM44610","Cdeserti_GIMN1010","Cdiphtheriae_NCTC11397","Cepidermidicanis_DSM45586","Cglutamicum_ATCC13032","Ckroppenstedtii_DSM44385","Ckutscheri_DSM20755","Cmustelae_DSM45274","Cpseudotuberculosis_31","Cpseudotuberculosis_ATCC19410","Crouxii_FRC0190","Csilvaticum_KL0182","Ctestudinoris_DSM44614","Culcerans_NCTC120…	0.237266	0.237266	2.05422	0.237266	0.237266	2.05422	2306	0
ERS451417_01404	1717.62.peg.1417	NA	NA	NA	1	38	Cargentoratense_DSM44202,"Catypicum_R2070","Caurimucosum_ATCC700975","Cbelfantii_FRC0043","Ccallunae_DSM20147","Ccamporealensis_DSM44610","Cdeserti_GIMN1010","Cdiphtheriae_NCTC11397","Cdoosanense_DSM45436","Cefficiens_YS314","Cepidermidicanis_DSM45586","Cfalsenii_DSM44353","Cglutamicum_ATCC13032","Cglycinophilum_AJ3170","Chalotolerans_YIM70093","Chumireducens_DSM45392","Cimitans_DSM44264","Cjeike…	0.145051	0.145051	1.59968	0.145051	0.145051	1.59968	258	0
ERS451417_02138	1717.62.peg.2158	NA	NA	NA	1	6	Cbelfantii_FRC0043,"Cdiphtheriae_NCTC11397","Cpseudotuberculosis_31","Cpseudotuberculosis_ATCC19410","Culcerans_NCTC12077","Culcerans_NCTC7910"	0.232495	0.232495	2.62806	0.29606	0.231675	2.62498	2	1	1. 0.41031;2. 305;3. 913;4. 567;5. 306;6. 916;7. 308;8. 922;9. 895;10. L;11. CTT
ERS451417_00403	1717.62.peg.403	NA	NA	NA	1	38	Cargentoratense_DSM44202,"Catypicum_R2070","Caurimucosum_ATCC700975","Cbelfantii_FRC0043","Ccallunae_DSM20147","Ccamporealensis_DSM44610","Cdeserti_GIMN1010","Cdiphtheriae_NCTC11397","Cdoosanense_DSM45436","Cefficiens_YS314","Cepidermidicanis_DSM45586","Cfalsenii_DSM44353","Cglutamicum_ATCC13032","Cglycinophilum_AJ3170","Chalotolerans_YIM70093","Chumireducens_DSM45392","Cimitans_DSM44264","Cjeike…	0.0943873	0.0943873	1.92006	0.0943873	0.0943873	1.92006	258	0
ERS451417_00395	1717.62.peg.395	NA	NA	NA	1	39	Cargentoratense_DSM44202,"Catypicum_R2070","Caurimucosum_ATCC700975","Cbelfantii_FRC0043","Ccallunae_DSM20147","Ccamporealensis_DSM44610","Cdeserti_GIMN1010","Cdiphtheriae_NCTC11397","Cdoosanense_DSM45436","Cefficiens_YS314","Cepidermidicanis_DSM45586","Cfalsenii_DSM44353","Cglutamicum_ATCC13032","Cglycinophilum_AJ3170","Chalotolerans_YIM70093","Chumireducens_DSM45392","Cimitans_DSM44264","Cjeike…	0.130448	0.0172466	2.55815	0.0686528	0.0172466	2.55815	258	0
ERS451417_00882	1717.62.peg.888	NA	NA	NA	1	36	Cargentoratense_DSM44202,"Catypicum_R2070","Caurimucosum_ATCC700975","Cbelfantii_FRC0043","Ccallunae_DSM20147","Ccamporealensis_DSM44610","Cdeserti_GIMN1010","Cdiphtheriae_NCTC11397","Cdoosanense_DSM45436","Cefficiens_YS314","Cfalsenii_DSM44353","Cglutamicum_ATCC13032","Cglycinophilum_AJ3170","Chalotolerans_YIM70093","Chumireducens_DSM45392","Cimitans_DSM44264","Cjeikeium_K41","Ckroppenstedtii_DS…	0.147577	0.147577	2.08102	0.147577	0.147577	2.08102	3330	0
ERS451417_00028	1717.62.peg.25	NA	NA	NA	1	8	Cbelfantii_FRC0043,"Cdiphtheriae_NCTC11397","Cpseudotuberculosis_31","Cpseudotuberculosis_ATCC19410","Crouxii_FRC0190","Csilvaticum_KL0182","Culcerans_NCTC12077","Culcerans_NCTC7910"	0.148638	0.148638	3.37214	0.148638	0.148638	3.37214	258	0
ERS451417_00294	1717.62.peg.295	NA	NA	NA	1	39	Cargentoratense_DSM44202,"Catypicum_R2070","Caurimucosum_ATCC700975","Cbelfantii_FRC0043","Ccallunae_DSM20147","Ccamporealensis_DSM44610","Cdeserti_GIMN1010","Cdiphtheriae_NCTC11397","Cdoosanense_DSM45436","Cefficiens_YS314","Cepidermidicanis_DSM45586","Cfalsenii_DSM44353","Cglutamicum_ATCC13032","Cglycinophilum_AJ3170","Chalotolerans_YIM70093","Chumireducens_DSM45392","Cimitans_DSM44264","Cjeike…	0.13933	0.13933	1.67232	0.13933	0.13933	1.67232	258	0
ERS451417_01442	1717.62.peg.1449	NA	NA	NA	1	28	Cargentoratense_DSM44202,"Caurimucosum_ATCC700975","Cbelfantii_FRC0043","Cdiphtheriae_NCTC11397","Cepidermidicanis_DSM45586","Cglycinophilum_AJ3170","Chalotolerans_YIM70093","Chumireducens_DSM45392","Cimitans_DSM44264","Ckroppenstedtii_DSM44385","Ckutscheri_DSM20755","Clactis_RW25","Cmarinum_DSM44953","Cmaris_DSM45190","Cmustelae_DSM45274","Cpseudotuberculosis_31","Cpseudotuberculosis_ATCC19410",…	0.109336	0.109336	1.9402	0.109336	0.109336	1.9402	258	0
ERS451417_01638	1717.62.peg.1645	NA	NA	NA	1	26	Cargentoratense_DSM44202,"Catypicum_R2070","Caurimucosum_ATCC700975","Cbelfantii_FRC0043","Ccallunae_DSM20147","Ccamporealensis_DSM44610","Cdeserti_GIMN1010","Cdiphtheriae_NCTC11397","Cdoosanense_DSM45436","Cefficiens_YS314","Cepidermidicanis_DSM45586","Cglutamicum_ATCC13032","Chalotolerans_YIM70093","Cimitans_DSM44264","Ckutscheri_DSM20755","Cmustelae_DSM45274","Cpseudotuberculosis_31","Cpseudot…	0.128738	0.128738	1.67595	0.128738	0.128738	1.67594	3330	0
ERS451417_00328	1717.62.peg.330	NA	NA	NA	1	23	Cbelfantii_FRC0043,"Ccallunae_DSM20147","Cdeserti_GIMN1010","Cdiphtheriae_NCTC11397","Cdoosanense_DSM45436","Cefficiens_YS314","Cepidermidicanis_DSM45586","Cglutamicum_ATCC13032","Chalotolerans_YIM70093","Chumireducens_DSM45392","Cimitans_DSM44264","Ckutscheri_DSM20755","Cmarinum_DSM44953","Cmustelae_DSM45274","Cpseudotuberculosis_31","Cpseudotuberculosis_ATCC19410","Crouxii_FRC0190","Csilvaticum…	0.194566	0.194566	1.58283	0.194566	0.194566	1.58283	3330	0
ERS451417_01544	1717.62.peg.1553	NA	NA	NA	1	16	Cbelfantii_FRC0043,"Ccallunae_DSM20147","Cdeserti_GIMN1010","Cdiphtheriae_NCTC11397","Cefficiens_YS314","Cglutamicum_ATCC13032","Chalotolerans_YIM70093","Chumireducens_DSM45392","Cmarinum_DSM44953","Cpseudotuberculosis_31","Cpseudotuberculosis_ATCC19410","Csilvaticum_KL0182","Ctestudinoris_DSM44614","Culcerans_NCTC12077","Culcerans_NCTC7910","Cvitaeruminis_DSM20294"	0.338699	0.338699	1.70214	0.338699	0.338699	1.70214	258	0
ERS451417_00729	1717.62.peg.732	NA	NA	NA	1	15	Cargentoratense_DSM44202,"Cbelfantii_FRC0043","Cdiphtheriae_NCTC11397","Cepidermidicanis_DSM45586","Ckroppenstedtii_DSM44385","Ckutscheri_DSM20755","Clactis_RW25","Cmustelae_DSM45274","Cpseudotuberculosis_31","Cpseudotuberculosis_ATCC19410","Crouxii_FRC0190","Csilvaticum_KL0182","Culcerans_NCTC12077","Culcerans_NCTC7910","Cvitaeruminis_DSM20294"	0.363841	0.1617	2.46491	0.363841	0.1617	2.46491	3074	2	1. 0.8048;2. 213;3. 637;4. 261;5. 261;6. 781;7. 268;8. 802;9. 490;10. V;11. GTG	1. 0.7938;2. 236;3. 706;4. 284;5. 284;6. 850;7. 291;8. 871;9. 559;10. E;11. GAG
ERS451417_00029	1717.62.peg.26	NA	NA	NA	1	39	Cargentoratense_DSM44202,"Catypicum_R2070","Caurimucosum_ATCC700975","Cbelfantii_FRC0043","Ccallunae_DSM20147","Ccamporealensis_DSM44610","Cdeserti_GIMN1010","Cdiphtheriae_NCTC11397","Cdoosanense_DSM45436","Cefficiens_YS314","Cepidermidicanis_DSM45586","Cfalsenii_DSM44353","Cglutamicum_ATCC13032","Cglycinophilum_AJ3170","Chalotolerans_YIM70093","Chumireducens_DSM45392","Cimitans_DSM44264","Cjeike…	0.234253	0.234253	2.05298	0.234253	0.234253	2.05298	258	0
ERS451417_02012	1717.62.peg.2017	NA	NA	NA	1	25	Cargentoratense_DSM44202,"Caurimucosum_ATCC700975","Cbelfantii_FRC0043","Ccallunae_DSM20147","Ccamporealensis_DSM44610","Cdeserti_GIMN1010","Cdiphtheriae_NCTC11397","Cefficiens_YS314","Cepidermidicanis_DSM45586","Cglutamicum_ATCC13032","Chalotolerans_YIM70093","Chumireducens_DSM45392","Cimitans_DSM44264","Cmarinum_DSM44953","Cmaris_DSM45190","Cmustelae_DSM45274","Cpseudotuberculosis_ATCC19410","C…	0.113764	0.113764	1.71521	0.113764	0.113764	1.71521	6146	2	1. 0.50653;2. 31;3. 91;4. 44;5. 39;6. 115;7. 40;8. 118;9. 37;10. M;11. ATG	1. 0.48513;2. 100;3. 298;4. 115;5. 110;6. 328;7. 111;8. 331;9. 238;10. G;11. GGC
ERS451417_01235	1717.62.peg.1243	NA	NA	NA	1	15	Cargentoratense_DSM44202,"Cbelfantii_FRC0043","Cdiphtheriae_NCTC11397","Cepidermidicanis_DSM45586","Ckroppenstedtii_DSM44385","Ckutscheri_DSM20755","Clactis_RW25","Cmustelae_DSM45274","Cpseudotuberculosis_31","Cpseudotuberculosis_ATCC19410","Crouxii_FRC0190","Csilvaticum_KL0182","Culcerans_NCTC12077","Culcerans_NCTC7910","Cvitaeruminis_DSM20294"	0.145788	0.145788	2.60643	0.145788	0.145788	2.60643	2306	0
ERS451417_01697	1717.62.peg.1704	NA	NA	NA	1	15	Cargentoratense_DSM44202,"Cbelfantii_FRC0043","Cdiphtheriae_NCTC11397","Cefficiens_YS314","Cepidermidicanis_DSM45586","Ckroppenstedtii_DSM44385","Ckutscheri_DSM20755","Clactis_RW25","Cmustelae_DSM45274","Cpseudotuberculosis_31","Cpseudotuberculosis_ATCC19410","Csilvaticum_KL0182","Culcerans_NCTC12077","Culcerans_NCTC7910","Cvitaeruminis_DSM20294"	0.456908	0.327483	2.16948	0.456908	0.327483	2.16948	3074	2	1. 0.77653;2. 103;3. 307;4. 140;5. 140;6. 418;7. 168;8. 502;9. 184;10. I;11. ATA	1. 0.79606;2. 241;3. 721;4. 284;5. 284;6. 850;7. 315;8. 943;9. 511;10. A;11. GCA
ERS451417_01803	1717.62.peg.1809	NA	NA	NA	1	38	Cargentoratense_DSM44202,"Catypicum_R2070","Caurimucosum_ATCC700975","Cbelfantii_FRC0043","Ccallunae_DSM20147","Ccamporealensis_DSM44610","Cdeserti_GIMN1010","Cdiphtheriae_NCTC11397","Cdoosanense_DSM45436","Cefficiens_YS314","Cepidermidicanis_DSM45586","Cfalsenii_DSM44353","Cglutamicum_ATCC13032","Cglycinophilum_AJ3170","Chalotolerans_YIM70093","Chumireducens_DSM45392","Cimitans_DSM44264","Cjeike…	0.178795	0.178795	1.80236	0.178795	0.178795	1.80236	258	0
ERS451417_02398	1717.62.peg.2430	NA	NA	NA	1	38	Cargentoratense_DSM44202,"Catypicum_R2070","Caurimucosum_ATCC700975","Cbelfantii_FRC0043","Ccallunae_DSM20147","Ccamporealensis_DSM44610","Cdeserti_GIMN1010","Cdiphtheriae_NCTC11397","Cdoosanense_DSM45436","Cefficiens_YS314","Cepidermidicanis_DSM45586","Cfalsenii_DSM44353","Cglutamicum_ATCC13032","Cglycinophilum_AJ3170","Chalotolerans_YIM70093","Chumireducens_DSM45392","Cimitans_DSM44264","Cjeike…	0.202853	0.202853	1.62287	0.202853	0.202853	1.62287	258	0
ERS451417_01971	1717.62.peg.1971	NA	NA	NA	1	15	Caurimucosum_ATCC700975,"Cbelfantii_FRC0043","Ccamporealensis_DSM44610","Cdiphtheriae_NCTC11397","Ckutscheri_DSM20755","Cmustelae_DSM45274","Cpseudotuberculosis_31","Cpseudotuberculosis_ATCC19410","Csilvaticum_KL0182","Csimulans_PES1","Csingulare_IBSB52218","Ctestudinoris_DSM44614","Culcerans_NCTC12077","Culcerans_NCTC7910","Cvitaeruminis_DSM20294"	0.208628	0.208628	1.84893	0.208628	0.208628	1.84893	2	2	1. 0.59402;2. 73;3. 217;4. 103;5. 73;6. 217;7. 76;8. 226;9. 187;10. Q;11. CAG	1. 0.64538;2. 190;3. 568;4. 271;5. 195;6. 583;7. 198;8. 592;9. 508;10. R;11. CGT
ERS451417_00505	1717.62.peg.509	NA	NA	NA	1	8	Cbelfantii_FRC0043,"Cdiphtheriae_NCTC11397","Cpseudotuberculosis_31","Cpseudotuberculosis_ATCC19410","Crouxii_FRC0190","Csilvaticum_KL0182","Culcerans_NCTC12077","Culcerans_NCTC7910"	0.0709624	0.0709624	3.73243	0.0709624	0.0709624	3.73244	258	0
ERS451417_00399	1717.62.peg.399	NA	NA	NA	1	39	Cargentoratense_DSM44202,"Catypicum_R2070","Caurimucosum_ATCC700975","Cbelfantii_FRC0043","Ccallunae_DSM20147","Ccamporealensis_DSM44610","Cdeserti_GIMN1010","Cdiphtheriae_NCTC11397","Cdoosanense_DSM45436","Cefficiens_YS314","Cepidermidicanis_DSM45586","Cfalsenii_DSM44353","Cglutamicum_ATCC13032","Cglycinophilum_AJ3170","Chalotolerans_YIM70093","Chumireducens_DSM45392","Cimitans_DSM44264","Cjeike…	0.151	0.151	1.85769	0.151	0.151	1.8577	258	0
ERS451417_02396	1717.62.peg.2428	NA	NA	NA	1	38	Cargentoratense_DSM44202,"Catypicum_R2070","Caurimucosum_ATCC700975","Cbelfantii_FRC0043","Ccallunae_DSM20147","Ccamporealensis_DSM44610","Cdeserti_GIMN1010","Cdiphtheriae_NCTC11397","Cdoosanense_DSM45436","Cefficiens_YS314","Cepidermidicanis_DSM45586","Cfalsenii_DSM44353","Cglutamicum_ATCC13032","Cglycinophilum_AJ3170","Chalotolerans_YIM70093","Chumireducens_DSM45392","Cimitans_DSM44264","Cjeike…	0.212721	0.181107	1.81611	0.212721	0.181107	1.81612	1026	1	1. 0.71899;2. 255;3. 763;4. 314;5. 314;6. 940;7. 415;8. 1243;9. 637;10. V;11. GTC
ERS451417_00509	1717.62.peg.513	NA	NA	NA	1	39	Cargentoratense_DSM44202,"Catypicum_R2070","Caurimucosum_ATCC700975","Cbelfantii_FRC0043","Ccallunae_DSM20147","Ccamporealensis_DSM44610","Cdeserti_GIMN1010","Cdiphtheriae_NCTC11397","Cdoosanense_DSM45436","Cefficiens_YS314","Cepidermidicanis_DSM45586","Cfalsenii_DSM44353","Cglutamicum_ATCC13032","Cglycinophilum_AJ3170","Chalotolerans_YIM70093","Chumireducens_DSM45392","Cimitans_DSM44264","Cjeike…	0.101682	0.101682	2.45381	0.101692	0.101692	2.4538	258	0
ERS451417_00131	1717.62.peg.130	NA	NA	NA	1	8	Cbelfantii_FRC0043,"Cdiphtheriae_NCTC11397","Cpseudotuberculosis_31","Cpseudotuberculosis_ATCC19410","Crouxii_FRC0190","Csilvaticum_KL0182","Culcerans_NCTC12077","Culcerans_NCTC7910"	0.334453	0.334453	5.26145	0.334453	0.334453	5.26146	258	0
ERS451417_01357	1717.62.peg.1365	NA	NA	NA	1	17	Catypicum_R2070,"Cbelfantii_FRC0043","Cdiphtheriae_NCTC11397","Cdoosanense_DSM45436","Cepidermidicanis_DSM45586","Cglutamicum_ATCC13032","Chalotolerans_YIM70093","Chumireducens_DSM45392","Cimitans_DSM44264","Cmustelae_DSM45274","Cpseudotuberculosis_31","Cpseudotuberculosis_ATCC19410","Csilvaticum_KL0182","Ctestudinoris_DSM44614","Culcerans_NCTC12077","Culcerans_NCTC7910","Cvitaeruminis_DSM20294"	0.280606	0.280606	1.83178	0.280606	0.280606	1.83177	3330	0
ERS451417_02277	1717.62.peg.2306	NA	NA	NA	1	36	Cargentoratense_DSM44202,"Catypicum_R2070","Caurimucosum_ATCC700975","Cbelfantii_FRC0043","Ccallunae_DSM20147","Ccamporealensis_DSM44610","Cdeserti_GIMN1010","Cdiphtheriae_NCTC11397","Cdoosanense_DSM45436","Cefficiens_YS314","Cepidermidicanis_DSM45586","Cfalsenii_DSM44353","Cglutamicum_ATCC13032","Cglycinophilum_AJ3170","Chalotolerans_YIM70093","Chumireducens_DSM45392","Cimitans_DSM44264","Cjeike…	0.112626	0.112626	1.89282	0.112626	0.112626	1.89282	258	0
ERS451417_00139	1717.62.peg.138	NA	NA	NA	1	9	Cbelfantii_FRC0043,"Cdiphtheriae_NCTC11397","Cpseudotuberculosis_31","Cpseudotuberculosis_ATCC19410","Crouxii_FRC0190","Csilvaticum_KL0182","Culcerans_NCTC12077","Culcerans_NCTC7910","Cvitaeruminis_DSM20294"	0.0891542	0.0891542	2.61074	0.0891542	0.0891542	2.61074	2306	0
ERS451417_00195	1717.62.peg.192	NA	NA	NA	1	32	Cargentoratense_DSM44202,"Catypicum_R2070","Caurimucosum_ATCC700975","Cbelfantii_FRC0043","Ccallunae_DSM20147","Ccamporealensis_DSM44610","Cdeserti_GIMN1010","Cdiphtheriae_NCTC11397","Cefficiens_YS314","Cepidermidicanis_DSM45586","Cfalsenii_DSM44353","Cglutamicum_ATCC13032","Cglycinophilum_AJ3170","Chumireducens_DSM45392","Cjeikeium_K41","Ckutscheri_DSM20755","Clactis_RW25","Cmarinum_DSM44953","C…	0.36942	0.288612	1.73281	0.36942	0.288612	1.73281	3074	1	1. 0.75489;2. 134;3. 400;4. 163;5. 163;6. 487;7. 182;8. 544;9. 304;10. D;11. GAC
ERS451417_02326	1717.62.peg.2353	NA	NA	NA	1	7	Cbelfantii_FRC0043,"Cdiphtheriae_NCTC11397","Cpseudotuberculosis_31","Cpseudotuberculosis_ATCC19410","Csilvaticum_KL0182","Culcerans_NCTC12077","Culcerans_NCTC7910"	0.0409915	0.0409915	3.25439	0.0409915	0.0409915	3.25439	258	0
ERS451417_01747	1717.62.peg.1750	NA	NA	NA	1	28	Catypicum_R2070,"Caurimucosum_ATCC700975","Cbelfantii_FRC0043","Ccallunae_DSM20147","Ccamporealensis_DSM44610","Cdeserti_GIMN1010","Cdiphtheriae_NCTC11397","Cdoosanense_DSM45436","Cefficiens_YS314","Cepidermidicanis_DSM45586","Cglutamicum_ATCC13032","Chalotolerans_YIM70093","Chumireducens_DSM45392","Cimitans_DSM44264","Ckutscheri_DSM20755","Cmarinum_DSM44953","Cmaris_DSM45190","Cmustelae_DSM45274…	0.281759	0.281759	1.81549	0.281759	0.281759	1.81549	3330	0
ERS451417_00817	1717.62.peg.823	NA	NA	NA	1	35	Cargentoratense_DSM44202,"Catypicum_R2070","Caurimucosum_ATCC700975","Cbelfantii_FRC0043","Ccallunae_DSM20147","Ccamporealensis_DSM44610","Cdeserti_GIMN1010","Cdiphtheriae_NCTC11397","Cdoosanense_DSM45436","Cefficiens_YS314","Cepidermidicanis_DSM45586","Cglutamicum_ATCC13032","Chalotolerans_YIM70093","Chumireducens_DSM45392","Cimitans_DSM44264","Ckroppenstedtii_DSM44385","Ckutscheri_DSM20755","Cl…	0.198947	0.198947	1.55076	0.198947	0.198947	1.55076	3330	0
ERS451417_00755	1717.62.peg.760	NA	NA	NA	1	39	Cargentoratense_DSM44202,"Catypicum_R2070","Caurimucosum_ATCC700975","Cbelfantii_FRC0043","Ccallunae_DSM20147","Ccamporealensis_DSM44610","Cdeserti_GIMN1010","Cdiphtheriae_NCTC11397","Cdoosanense_DSM45436","Cefficiens_YS314","Cepidermidicanis_DSM45586","Cfalsenii_DSM44353","Cglutamicum_ATCC13032","Cglycinophilum_AJ3170","Chalotolerans_YIM70093","Chumireducens_DSM45392","Cimitans_DSM44264","Cjeike…	0.341064	0.105512	2.27288	0.227867	0.105512	2.27288	258	0
ERS451417_01651	1717.62.peg.1658	NA	NA	NA	1	37	Cargentoratense_DSM44202,"Catypicum_R2070","Caurimucosum_ATCC700975","Cbelfantii_FRC0043","Ccallunae_DSM20147","Ccamporealensis_DSM44610","Cdeserti_GIMN1010","Cdiphtheriae_NCTC11397","Cdoosanense_DSM45436","Cepidermidicanis_DSM45586","Cfalsenii_DSM44353","Cglutamicum_ATCC13032","Cglycinophilum_AJ3170","Chalotolerans_YIM70093","Chumireducens_DSM45392","Cimitans_DSM44264","Cjeikeium_K41","Ckroppens…	0.178025	0.178025	1.56731	0.178025	0.178025	1.56731	2306	0
ERS451417_00593	1717.62.peg.597	NA	NA	NA	1	24	Cargentoratense_DSM44202,"Catypicum_R2070","Cbelfantii_FRC0043","Ccallunae_DSM20147","Cdeserti_GIMN1010","Cdiphtheriae_NCTC11397","Cefficiens_YS314","Cepidermidicanis_DSM45586","Cfalsenii_DSM44353","Cglutamicum_ATCC13032","Cglycinophilum_AJ3170","Ckroppenstedtii_DSM44385","Ckutscheri_DSM20755","Clactis_RW25","Cmustelae_DSM45274","Cpseudotuberculosis_31","Cpseudotuberculosis_ATCC19410","Crouxii_FR…	0.0390919	0.0390919	2.15436	0.0390919	0.0390919	2.15437	2306	0
ERS451417_00372	1717.62.peg.371	NA	NA	NA	1	5	Cdiphtheriae_NCTC11397,"Cpseudotuberculosis_ATCC19410","Crouxii_FRC0190","Csilvaticum_KL0182","Culcerans_NCTC12077"	0.600109	0.177381	2.4718	0.178235	0.177385	2.4718	4354	0
ERS451417_01450	1717.62.peg.1457	NA	NA	NA	1	33	Cargentoratense_DSM44202,"Catypicum_R2070","Caurimucosum_ATCC700975","Cbelfantii_FRC0043","Ccallunae_DSM20147","Ccamporealensis_DSM44610","Cdeserti_GIMN1010","Cdiphtheriae_NCTC11397","Cdoosanense_DSM45436","Cefficiens_YS314","Cepidermidicanis_DSM45586","Cglutamicum_ATCC13032","Cglycinophilum_AJ3170","Chalotolerans_YIM70093","Chumireducens_DSM45392","Cimitans_DSM44264","Ckroppenstedtii_DSM44385","…	0.184589	0.184589	2.02331	0.184589	0.184589	2.02331	258	0
ERS451417_02128	1717.62.peg.2146	NA	NA	NA	1	38	Cargentoratense_DSM44202,"Catypicum_R2070","Caurimucosum_ATCC700975","Cbelfantii_FRC0043","Ccallunae_DSM20147","Ccamporealensis_DSM44610","Cdeserti_GIMN1010","Cdiphtheriae_NCTC11397","Cdoosanense_DSM45436","Cefficiens_YS314","Cepidermidicanis_DSM45586","Cfalsenii_DSM44353","Cglutamicum_ATCC13032","Cglycinophilum_AJ3170","Chalotolerans_YIM70093","Chumireducens_DSM45392","Cimitans_DSM44264","Cjeike…	0.119845	0.119826	1.88452	0.119836	0.119836	1.88452	258	0
ERS451417_00545	1717.62.peg.549	NA	NA	NA	1	8	Ccallunae_DSM20147,"Cdiphtheriae_NCTC11397","Cepidermidicanis_DSM45586","Chumireducens_DSM45392","Cmarinum_DSM44953","Csilvaticum_KL0182","Culcerans_NCTC12077","Culcerans_NCTC7910"	0.184612	0.184612	2.20737	0.184612	0.184612	2.20737	3074	1	1. 0.56113;2. 36;3. 106;4. 42;5. 37;6. 109;7. 41;8. 121;9. 49;10. F;11. TTT
ERS451417_01701	1717.62.peg.1707	NA	NA	NA	1	8	Cbelfantii_FRC0043,"Cdiphtheriae_NCTC11397","Clactis_RW25","Cmustelae_DSM45274","Cpseudotuberculosis_ATCC19410","Csilvaticum_KL0182","Culcerans_NCTC12077","Culcerans_NCTC7910"	0.0738805	0.0738805	1.73752	0.0738805	0.0738805	1.73753	3330	0
ERS451417_01056	1717.62.peg.1067	NA	NA	NA	1	38	Cargentoratense_DSM44202,"Catypicum_R2070","Caurimucosum_ATCC700975","Cbelfantii_FRC0043","Ccallunae_DSM20147","Ccamporealensis_DSM44610","Cdeserti_GIMN1010","Cdiphtheriae_NCTC11397","Cdoosanense_DSM45436","Cefficiens_YS314","Cepidermidicanis_DSM45586","Cfalsenii_DSM44353","Cglutamicum_ATCC13032","Cglycinophilum_AJ3170","Chalotolerans_YIM70093","Chumireducens_DSM45392","Cimitans_DSM44264","Cjeike…	0.121326	0.121326	1.79194	0.121336	0.121336	1.79194	1026	1	1. 0.70717;2. 47;3. 139;4. 67;5. 67;6. 199;7. 148;8. 442;9. 103;10. R;11. CGC
ERS451417_01975	1717.62.peg.1975	NA	NA	NA	1	35	Cargentoratense_DSM44202,"Catypicum_R2070","Caurimucosum_ATCC700975","Cbelfantii_FRC0043","Ccallunae_DSM20147","Ccamporealensis_DSM44610","Cdeserti_GIMN1010","Cdiphtheriae_NCTC11397","Cdoosanense_DSM45436","Cefficiens_YS314","Cepidermidicanis_DSM45586","Cfalsenii_DSM44353","Cglutamicum_ATCC13032","Cglycinophilum_AJ3170","Chalotolerans_YIM70093","Chumireducens_DSM45392","Cimitans_DSM44264","Cjeike…	0.108713	0.108713	1.72148	0.108713	0.108713	1.72148	3330	0
ERS451417_02030	1717.62.peg.2035	NA	NA	NA	1	38	Cargentoratense_DSM44202,"Catypicum_R2070","Caurimucosum_ATCC700975","Cbelfantii_FRC0043","Ccallunae_DSM20147","Ccamporealensis_DSM44610","Cdeserti_GIMN1010","Cdiphtheriae_NCTC11397","Cdoosanense_DSM45436","Cefficiens_YS314","Cepidermidicanis_DSM45586","Cfalsenii_DSM44353","Cglutamicum_ATCC13032","Cglycinophilum_AJ3170","Chalotolerans_YIM70093","Chumireducens_DSM45392","Cimitans_DSM44264","Cjeike…	0.0738367	0.0738367	1.60277	0.0738367	0.0738367	1.60277	258	0
ERS451417_02123	1717.62.peg.2138	NA	NA	NA	1	38	Cargentoratense_DSM44202,"Catypicum_R2070","Caurimucosum_ATCC700975","Cbelfantii_FRC0043","Ccallunae_DSM20147","Ccamporealensis_DSM44610","Cdeserti_GIMN1010","Cdiphtheriae_NCTC11397","Cdoosanense_DSM45436","Cefficiens_YS314","Cepidermidicanis_DSM45586","Cfalsenii_DSM44353","Cglutamicum_ATCC13032","Cglycinophilum_AJ3170","Chalotolerans_YIM70093","Chumireducens_DSM45392","Cimitans_DSM44264","Cjeike…	0.196326	0.0604587	2.12272	0.182309	0.0604587	2.12272	258	0
ERS451417_01573	1717.62.peg.1582	NA	NA	NA	1	38	Cargentoratense_DSM44202,"Catypicum_R2070","Caurimucosum_ATCC700975","Cbelfantii_FRC0043","Ccallunae_DSM20147","Ccamporealensis_DSM44610","Cdeserti_GIMN1010","Cdiphtheriae_NCTC11397","Cdoosanense_DSM45436","Cefficiens_YS314","Cepidermidicanis_DSM45586","Cfalsenii_DSM44353","Cglutamicum_ATCC13032","Cglycinophilum_AJ3170","Chalotolerans_YIM70093","Chumireducens_DSM45392","Cimitans_DSM44264","Cjeike…	0.23656	0.23656	1.58785	0.23656	0.23656	1.58785	3074	1	1. 0.46572;2. 69;3. 205;4. 81;5. 81;6. 241;7. 182;8. 544;9. 94;10. T;11. ACT
ERS451417_01652	1717.62.peg.1659	NA	NA	NA	1	38	Cargentoratense_DSM44202,"Catypicum_R2070","Caurimucosum_ATCC700975","Cbelfantii_FRC0043","Ccallunae_DSM20147","Ccamporealensis_DSM44610","Cdeserti_GIMN1010","Cdiphtheriae_NCTC11397","Cdoosanense_DSM45436","Cefficiens_YS314","Cepidermidicanis_DSM45586","Cfalsenii_DSM44353","Cglutamicum_ATCC13032","Cglycinophilum_AJ3170","Chalotolerans_YIM70093","Chumireducens_DSM45392","Cimitans_DSM44264","Cjeike…	0.246117	0.246117	1.50966	0.15812	0.15812	1.48612	258	0
ERS451417_01772	1717.62.peg.1774	NA	NA	NA	1	20	Catypicum_R2070,"Cbelfantii_FRC0043","Ccallunae_DSM20147","Ccamporealensis_DSM44610","Cdeserti_GIMN1010","Cdiphtheriae_NCTC11397","Cefficiens_YS314","Cfalsenii_DSM44353","Cglutamicum_ATCC13032","Chalotolerans_YIM70093","Cimitans_DSM44264","Cjeikeium_K41","Cmarinum_DSM44953","Cpseudotuberculosis_31","Cpseudotuberculosis_ATCC19410","Csimulans_PES1","Culcerans_NCTC12077","Culcerans_NCTC7910","Cureal…	0.191154	0.191154	2.02933	0.191154	0.191154	2.02933	3330	0
ERS451417_02320	1717.62.peg.2347	NA	NA	NA	1	28	Cargentoratense_DSM44202,"Catypicum_R2070","Cbelfantii_FRC0043","Ccallunae_DSM20147","Cdeserti_GIMN1010","Cdiphtheriae_NCTC11397","Cdoosanense_DSM45436","Cefficiens_YS314","Cepidermidicanis_DSM45586","Cglutamicum_ATCC13032","Chalotolerans_YIM70093","Chumireducens_DSM45392","Cimitans_DSM44264","Cjeikeium_K41","Ckutscheri_DSM20755","Cmarinum_DSM44953","Cmaris_DSM45190","Cmustelae_DSM45274","Cpseudo…	0.159619	0.159544	1.64561	0.159544	0.159544	1.64561	1282	0
ERS451417_01398	1717.62.peg.1411	NA	NA	NA	1	11	Cargentoratense_DSM44202,"Cbelfantii_FRC0043","Cdiphtheriae_NCTC11397","Cepidermidicanis_DSM45586","Cimitans_DSM44264","Cpseudotuberculosis_31","Cpseudotuberculosis_ATCC19410","Csilvaticum_KL0182","Culcerans_NCTC12077","Culcerans_NCTC7910","Cureicelerivorans_IMMIBRIV2301"	0.319345	0.319345	2.08182	0.319345	0.319345	2.08183	3074	1	1. 0.55642;2. 26;3. 76;4. 334;5. 52;6. 154;7. 54;8. 160;9. 52;10. A;11. GCG
ERS451417_00891	1717.62.peg.897	NA	NA	NA	1	38	Cargentoratense_DSM44202,"Catypicum_R2070","Caurimucosum_ATCC700975","Cbelfantii_FRC0043","Ccallunae_DSM20147","Ccamporealensis_DSM44610","Cdeserti_GIMN1010","Cdiphtheriae_NCTC11397","Cdoosanense_DSM45436","Cefficiens_YS314","Cepidermidicanis_DSM45586","Cfalsenii_DSM44353","Cglutamicum_ATCC13032","Cglycinophilum_AJ3170","Chalotolerans_YIM70093","Chumireducens_DSM45392","Cimitans_DSM44264","Cjeike…	0.217167	0.217167	1.97147	0.217167	0.217167	1.97147	2306	0
ERS451417_00457	1717.62.peg.461	NA	NA	NA	1	39	Cargentoratense_DSM44202,"Catypicum_R2070","Caurimucosum_ATCC700975","Cbelfantii_FRC0043","Ccallunae_DSM20147","Ccamporealensis_DSM44610","Cdeserti_GIMN1010","Cdiphtheriae_NCTC11397","Cdoosanense_DSM45436","Cefficiens_YS314","Cepidermidicanis_DSM45586","Cfalsenii_DSM44353","Cglutamicum_ATCC13032","Cglycinophilum_AJ3170","Chalotolerans_YIM70093","Chumireducens_DSM45392","Cimitans_DSM44264","Cjeike…	0.202454	0.202454	1.97889	0.202454	0.202454	1.97889	258	0
ERS451417_01684	1717.62.peg.1691	NA	NA	NA	1	9	Cbelfantii_FRC0043,"Cdiphtheriae_NCTC11397","Ckutscheri_DSM20755","Cpseudotuberculosis_31","Cpseudotuberculosis_ATCC19410","Csilvaticum_KL0182","Culcerans_NCTC12077","Culcerans_NCTC7910","Cvitaeruminis_DSM20294"	0.295024	0.2161	2.83239	0.295024	0.2161	2.83239	2	1	1. 0.75847;2. 379;3. 1135;4. 462;5. 401;6. 1201;7. 431;8. 1291;9. 958;10. H;11. CAT
ERS451417_01668	1717.62.peg.1675	NA	NA	NA	1	38	Cargentoratense_DSM44202,"Catypicum_R2070","Caurimucosum_ATCC700975","Cbelfantii_FRC0043","Ccallunae_DSM20147","Ccamporealensis_DSM44610","Cdeserti_GIMN1010","Cdiphtheriae_NCTC11397","Cdoosanense_DSM45436","Cefficiens_YS314","Cepidermidicanis_DSM45586","Cfalsenii_DSM44353","Cglutamicum_ATCC13032","Cglycinophilum_AJ3170","Chalotolerans_YIM70093","Chumireducens_DSM45392","Cimitans_DSM44264","Cjeike…	0.140312	0.140312	1.70384	0.140312	0.140312	1.70383	258	0
ERS451417_00128	1717.62.peg.126	NA	NA	NA	1	39	Cargentoratense_DSM44202,"Catypicum_R2070","Caurimucosum_ATCC700975","Cbelfantii_FRC0043","Ccallunae_DSM20147","Ccamporealensis_DSM44610","Cdeserti_GIMN1010","Cdiphtheriae_NCTC11397","Cdoosanense_DSM45436","Cefficiens_YS314","Cepidermidicanis_DSM45586","Cfalsenii_DSM44353","Cglutamicum_ATCC13032","Cglycinophilum_AJ3170","Chalotolerans_YIM70093","Chumireducens_DSM45392","Cimitans_DSM44264","Cjeike…	0.162895	0.162895	1.78273	0.162895	0.162895	1.78273	258	0
ERS451417_02043	1717.62.peg.2053	NA	NA	NA	1	38	Cargentoratense_DSM44202,"Catypicum_R2070","Caurimucosum_ATCC700975","Cbelfantii_FRC0043","Ccallunae_DSM20147","Ccamporealensis_DSM44610","Cdeserti_GIMN1010","Cdiphtheriae_NCTC11397","Cdoosanense_DSM45436","Cefficiens_YS314","Cepidermidicanis_DSM45586","Cfalsenii_DSM44353","Cglutamicum_ATCC13032","Cglycinophilum_AJ3170","Chalotolerans_YIM70093","Chumireducens_DSM45392","Cimitans_DSM44264","Cjeike…	0.244542	0.244542	1.73841	0.244542	0.244542	1.7384	3074	1	1. 0.63001;2. 233;3. 697;4. 279;5. 279;6. 835;7. 365;8. 1093;9. 496;10. T;11. ACC
ERS451417_01052	1717.62.peg.1062	NA	NA	NA	1	27	Cargentoratense_DSM44202,"Catypicum_R2070","Cbelfantii_FRC0043","Ccallunae_DSM20147","Cdeserti_GIMN1010","Cdiphtheriae_NCTC11397","Cefficiens_YS314","Cepidermidicanis_DSM45586","Cfalsenii_DSM44353","Cglutamicum_ATCC13032","Cglycinophilum_AJ3170","Chalotolerans_YIM70093","Chumireducens_DSM45392","Cjeikeium_K41","Cmarinum_DSM44953","Cmaris_DSM45190","Cmustelae_DSM45274","Cpseudotuberculosis_31","Cp…	0.340771	0.340771	1.66811	0.340781	0.340781	1.66812	258	0
ERS451417_02309	1717.62.peg.2336	NA	NA	NA	1	31	Catypicum_R2070,"Caurimucosum_ATCC700975","Cbelfantii_FRC0043","Ccallunae_DSM20147","Ccamporealensis_DSM44610","Cdeserti_GIMN1010","Cdiphtheriae_NCTC11397","Cdoosanense_DSM45436","Cefficiens_YS314","Cepidermidicanis_DSM45586","Cglutamicum_ATCC13032","Cglycinophilum_AJ3170","Chalotolerans_YIM70093","Chumireducens_DSM45392","Ckutscheri_DSM20755","Cmarinum_DSM44953","Cmaris_DSM45190","Cmustelae_DSM4…	0.471882	0.471882	1.65752	0.471882	0.471882	1.65752	2306	0
ERS451417_02023	1717.62.peg.2028	NA	NA	NA	1	33	Caurimucosum_ATCC700975,"Cbelfantii_FRC0043","Ccallunae_DSM20147","Ccamporealensis_DSM44610","Cdeserti_GIMN1010","Cdiphtheriae_NCTC11397","Cdoosanense_DSM45436","Cefficiens_YS314","Cepidermidicanis_DSM45586","Cglutamicum_ATCC13032","Cglycinophilum_AJ3170","Chalotolerans_YIM70093","Chumireducens_DSM45392","Cimitans_DSM44264","Cjeikeium_K41","Ckroppenstedtii_DSM44385","Ckutscheri_DSM20755","Clactis…	0.475629	0.328832	1.75878	0.475629	0.328832	1.75878	3074	1	1. 0.81172;2. 37;3. 109;4. 46;5. 40;6. 118;7. 43;8. 127;9. 73;10. N;11. AAT
ERS451417_01379	1717.62.peg.1388	NA	NA	NA	1	7	Cbelfantii_FRC0043,"Cdiphtheriae_NCTC11397","Cpseudotuberculosis_31","Cpseudotuberculosis_ATCC19410","Csilvaticum_KL0182","Culcerans_NCTC12077","Culcerans_NCTC7910"	0.171713	0.171713	3.17177	0.171713	0.171713	3.17176	2	1	1. 0.48952;2. 257;3. 769;4. 394;5. 274;6. 820;7. 280;8. 838;9. 688;10. E;11. GAG
ERS451417_00469	1717.62.peg.473	NA	NA	NA	1	12	Cbelfantii_FRC0043,"Cdiphtheriae_NCTC11397","Ckutscheri_DSM20755","Cmustelae_DSM45274","Cpseudotuberculosis_31","Cpseudotuberculosis_ATCC19410","Crouxii_FRC0190","Csilvaticum_KL0182","Culcerans_NCTC12077","Culcerans_NCTC7910","Cuterequi_DSM45634","Cvitaeruminis_DSM20294"	0.0688948	0.0688948	2.55341	0.0688948	0.0688948	2.55342	258	0
ERS451417_00638	1717.62.peg.642	NA	NA	NA	1	17	Cargentoratense_DSM44202,"Cbelfantii_FRC0043","Cdiphtheriae_NCTC11397","Cepidermidicanis_DSM45586","Chalotolerans_YIM70093","Chumireducens_DSM45392","Clactis_RW25","Cmarinum_DSM44953","Cmustelae_DSM45274","Cpseudotuberculosis_31","Cpseudotuberculosis_ATCC19410","Crouxii_FRC0190","Csilvaticum_KL0182","Ctestudinoris_DSM44614","Culcerans_NCTC12077","Culcerans_NCTC7910","Cvitaeruminis_DSM20294"	0.181644	0.181644	1.98935	0.181644	0.181644	1.98935	2306	0
ERS451417_02051	1717.62.peg.2062	NA	NA	NA	1	37	Cargentoratense_DSM44202,"Catypicum_R2070","Caurimucosum_ATCC700975","Cbelfantii_FRC0043","Ccallunae_DSM20147","Ccamporealensis_DSM44610","Cdeserti_GIMN1010","Cdiphtheriae_NCTC11397","Cdoosanense_DSM45436","Cefficiens_YS314","Cepidermidicanis_DSM45586","Cfalsenii_DSM44353","Cglutamicum_ATCC13032","Cglycinophilum_AJ3170","Chalotolerans_YIM70093","Chumireducens_DSM45392","Cimitans_DSM44264","Cjeike…	0.158649	0.158649	1.72794	0.15864	0.15864	1.72794	1282	0
ERS451417_01953	1717.62.peg.1953	NA	NA	NA	1	21	Cargentoratense_DSM44202,"Catypicum_R2070","Caurimucosum_ATCC700975","Cbelfantii_FRC0043","Ccallunae_DSM20147","Cdiphtheriae_NCTC11397","Cepidermidicanis_DSM45586","Cfalsenii_DSM44353","Cimitans_DSM44264","Cjeikeium_K41","Clactis_RW25","Cmarinum_DSM44953","Cpseudotuberculosis_31","Cpseudotuberculosis_ATCC19410","CriegeliiPUDD83A45","Csilvaticum_KL0182","Csimulans_PES1","Csingulare_IBSB52218","Cte…	0.218468	0.218468	2.24633	0.218468	0.218468	2.24633	4354	0
ERS451417_00263	1717.62.peg.257	NA	NA	NA	1	32	Cargentoratense_DSM44202,"Catypicum_R2070","Cbelfantii_FRC0043","Ccallunae_DSM20147","Ccamporealensis_DSM44610","Cdeserti_GIMN1010","Cdiphtheriae_NCTC11397","Cdoosanense_DSM45436","Cefficiens_YS314","Cepidermidicanis_DSM45586","Cfalsenii_DSM44353","Cglutamicum_ATCC13032","Cglycinophilum_AJ3170","Chalotolerans_YIM70093","Chumireducens_DSM45392","Cimitans_DSM44264","Cjeikeium_K41","Cmarinum_DSM4495…	0.233373	0.233373	1.88734	0.233373	0.233373	1.88734	1282	0
ERS451417_00680	1717.62.peg.687	NA	NA	NA	1	39	Cargentoratense_DSM44202,"Catypicum_R2070","Caurimucosum_ATCC700975","Cbelfantii_FRC0043","Ccallunae_DSM20147","Ccamporealensis_DSM44610","Cdeserti_GIMN1010","Cdiphtheriae_NCTC11397","Cdoosanense_DSM45436","Cefficiens_YS314","Cepidermidicanis_DSM45586","Cfalsenii_DSM44353","Cglutamicum_ATCC13032","Cglycinophilum_AJ3170","Chalotolerans_YIM70093","Chumireducens_DSM45392","Cimitans_DSM44264","Cjeike…	0.0596073	0.0596073	1.62964	0.0596073	0.0596073	1.62964	2306	0
ERS451417_00188	1717.62.peg.184	NA	NA	NA	1	39	Cargentoratense_DSM44202,"Catypicum_R2070","Caurimucosum_ATCC700975","Cbelfantii_FRC0043","Ccallunae_DSM20147","Ccamporealensis_DSM44610","Cdeserti_GIMN1010","Cdiphtheriae_NCTC11397","Cdoosanense_DSM45436","Cefficiens_YS314","Cepidermidicanis_DSM45586","Cfalsenii_DSM44353","Cglutamicum_ATCC13032","Cglycinophilum_AJ3170","Chalotolerans_YIM70093","Chumireducens_DSM45392","Cimitans_DSM44264","Cjeike…	0.147253	0.147253	1.86435	0.147253	0.147253	1.86435	258	0
ERS451417_00447	1717.62.peg.450	NA	NA	NA	1	17	Cbelfantii_FRC0043,"Ccallunae_DSM20147","Ccamporealensis_DSM44610","Cdeserti_GIMN1010","Cdiphtheriae_NCTC11397","Cepidermidicanis_DSM45586","Cglutamicum_ATCC13032","Ckutscheri_DSM20755","Cmustelae_DSM45274","Cpseudotuberculosis_31","Cpseudotuberculosis_ATCC19410","Crouxii_FRC0190","Csilvaticum_KL0182","Ctestudinoris_DSM44614","Culcerans_NCTC12077","Culcerans_NCTC7910","Cuterequi_DSM45634"	0.104135	0.104135	2.18487	0.104135	0.104135	2.18488	258	0
ERS451417_01286	1717.62.peg.1294	NA	NA	NA	1	33	Catypicum_R2070,"Caurimucosum_ATCC700975","Cbelfantii_FRC0043","Ccallunae_DSM20147","Ccamporealensis_DSM44610","Cdiphtheriae_NCTC11397","Cdoosanense_DSM45436","Cefficiens_YS314","Cepidermidicanis_DSM45586","Cfalsenii_DSM44353","Cglutamicum_ATCC13032","Cglycinophilum_AJ3170","Chalotolerans_YIM70093","Cimitans_DSM44264","Cjeikeium_K41","Ckutscheri_DSM20755","Clactis_RW25","Cmarinum_DSM44953","Cmari…	0.250609	0.250609	1.8486	0.250609	0.250609	1.8486	258	0
ERS451417_02305	1717.62.peg.2332	NA	NA	NA	1	34	Catypicum_R2070,"Caurimucosum_ATCC700975","Cbelfantii_FRC0043","Ccallunae_DSM20147","Ccamporealensis_DSM44610","Cdeserti_GIMN1010","Cdiphtheriae_NCTC11397","Cdoosanense_DSM45436","Cefficiens_YS314","Cepidermidicanis_DSM45586","Cfalsenii_DSM44353","Cglutamicum_ATCC13032","Cglycinophilum_AJ3170","Chalotolerans_YIM70093","Chumireducens_DSM45392","Cimitans_DSM44264","Cjeikeium_K41","Ckutscheri_DSM207…	0.316728	0.279392	1.98695	0.316728	0.279392	1.98695	2050	1	1. 0.67125;2. 97;3. 289;4. 106;5. 100;6. 298;7. 111;8. 331;9. 211;10. A;11. GCC
ERS451417_01307	1717.62.peg.1315	NA	NA	NA	1	37	Cargentoratense_DSM44202,"Catypicum_R2070","Caurimucosum_ATCC700975","Cbelfantii_FRC0043","Ccallunae_DSM20147","Ccamporealensis_DSM44610","Cdeserti_GIMN1010","Cdiphtheriae_NCTC11397","Cdoosanense_DSM45436","Cefficiens_YS314","Cepidermidicanis_DSM45586","Cfalsenii_DSM44353","Cglutamicum_ATCC13032","Cglycinophilum_AJ3170","Chalotolerans_YIM70093","Chumireducens_DSM45392","Cimitans_DSM44264","Cjeike…	0.0654351	0.0654351	2.07648	0.0654351	0.0654351	2.07648	258	0
ERS451417_00481	1717.62.peg.484	NA	NA	NA	1	39	Cargentoratense_DSM44202,"Catypicum_R2070","Caurimucosum_ATCC700975","Cbelfantii_FRC0043","Ccallunae_DSM20147","Ccamporealensis_DSM44610","Cdeserti_GIMN1010","Cdiphtheriae_NCTC11397","Cdoosanense_DSM45436","Cefficiens_YS314","Cepidermidicanis_DSM45586","Cfalsenii_DSM44353","Cglutamicum_ATCC13032","Cglycinophilum_AJ3170","Chalotolerans_YIM70093","Chumireducens_DSM45392","Cimitans_DSM44264","Cjeike…	0.0879588	0.0879588	2.01102	0.0879588	0.0879588	2.01101	258	0
ERS451417_02236	1717.62.peg.2261	NA	NA	NA	1	17	Caurimucosum_ATCC700975,"Cbelfantii_FRC0043","Ccamporealensis_DSM44610","Cdiphtheriae_NCTC11397","Cfalsenii_DSM44353","Cglycinophilum_AJ3170","Chalotolerans_YIM70093","Cjeikeium_K41","Ckroppenstedtii_DSM44385","Clactis_RW25","Cpseudotuberculosis_31","Csilvaticum_KL0182","Csimulans_PES1","Cterpenotabidum_Y11","Culcerans_NCTC12077","Culcerans_NCTC7910","Curealyticum_DSM7109"	0.142503	0.142503	2.13082	0.142503	0.142503	2.13082	1282	0
ERS451417_00778	1717.62.peg.785	NA	NA	NA	1	39	Cargentoratense_DSM44202,"Catypicum_R2070","Caurimucosum_ATCC700975","Cbelfantii_FRC0043","Ccallunae_DSM20147","Ccamporealensis_DSM44610","Cdeserti_GIMN1010","Cdiphtheriae_NCTC11397","Cdoosanense_DSM45436","Cefficiens_YS314","Cepidermidicanis_DSM45586","Cfalsenii_DSM44353","Cglutamicum_ATCC13032","Cglycinophilum_AJ3170","Chalotolerans_YIM70093","Chumireducens_DSM45392","Cimitans_DSM44264","Cjeike…	0.19139	0.19139	1.82949	0.19139	0.19139	1.82949	3074	1	1. 0.51839;2. 220;3. 658;4. 265;5. 265;6. 793;7. 298;8. 892;9. 469;10. S;11. TCA
ERS451417_01933	1717.62.peg.1930	NA	NA	NA	1	8	Cbelfantii_FRC0043,"Cdiphtheriae_NCTC11397","Cpseudotuberculosis_31","Cpseudotuberculosis_ATCC19410","Csilvaticum_KL0182","Culcerans_NCTC12077","Culcerans_NCTC7910","Cvitaeruminis_DSM20294"	0.0595349	0.0595349	2.21248	0.0595349	0.0595349	2.21248	258	0
ERS451417_02152	1717.62.peg.2175	NA	NA	NA	1	16	Caurimucosum_ATCC700975,"Cbelfantii_FRC0043","Ccamporealensis_DSM44610","Cdiphtheriae_NCTC11397","Cfalsenii_DSM44353","Cjeikeium_K41","Ckutscheri_DSM20755","Clactis_RW25","Cmustelae_DSM45274","Cpseudotuberculosis_31","Cpseudotuberculosis_ATCC19410","Csilvaticum_KL0182","Csingulare_IBSB52218","Culcerans_NCTC12077","Culcerans_NCTC7910","Curealyticum_DSM7109"	0.134049	0.134049	2.23823	0.134049	0.134049	2.23823	258	0
ERS451417_02334	1717.62.peg.2361	NA	NA	NA	1	4	Cbelfantii_FRC0043,"Cdiphtheriae_NCTC11397","Ckutscheri_DSM20755","Culcerans_NCTC12077"	0.0623989	0.0623989	2.4057	0.0623989	0.0623989	2.40569	4354	0
ERS451417_00924	1717.62.peg.931	NA	NA	NA	1	23	Catypicum_R2070,"Cbelfantii_FRC0043","Ccallunae_DSM20147","Ccamporealensis_DSM44610","Cdeserti_GIMN1010","Cdiphtheriae_NCTC11397","Cdoosanense_DSM45436","Cefficiens_YS314","Cglutamicum_ATCC13032","Chalotolerans_YIM70093","Chumireducens_DSM45392","Ckutscheri_DSM20755","Clactis_RW25","Cmarinum_DSM44953","Cmustelae_DSM45274","Cpseudotuberculosis_31","Crouxii_FRC0190","Csilvaticum_KL0182","Csimulans_…	0.20747	0.20371	1.97642	0.220014	0.203592	1.97652	2050	1	1. 0.51131;2. 108;3. 322;4. 126;5. 112;6. 334;7. 112;8. 334;9. 289;10. M;11. ATG
ERS451417_01955	1717.62.peg.1955	NA	NA	NA	1	38	Cargentoratense_DSM44202,"Catypicum_R2070","Caurimucosum_ATCC700975","Cbelfantii_FRC0043","Ccallunae_DSM20147","Ccamporealensis_DSM44610","Cdeserti_GIMN1010","Cdiphtheriae_NCTC11397","Cdoosanense_DSM45436","Cefficiens_YS314","Cepidermidicanis_DSM45586","Cfalsenii_DSM44353","Cglutamicum_ATCC13032","Cglycinophilum_AJ3170","Chalotolerans_YIM70093","Chumireducens_DSM45392","Cimitans_DSM44264","Cjeike…	0.246878	0.246878	1.79551	0.246878	0.246878	1.79551	2306	0
ERS451417_00400	1717.62.peg.400	NA	NA	NA	1	39	Cargentoratense_DSM44202,"Catypicum_R2070","Caurimucosum_ATCC700975","Cbelfantii_FRC0043","Ccallunae_DSM20147","Ccamporealensis_DSM44610","Cdeserti_GIMN1010","Cdiphtheriae_NCTC11397","Cdoosanense_DSM45436","Cefficiens_YS314","Cepidermidicanis_DSM45586","Cfalsenii_DSM44353","Cglutamicum_ATCC13032","Cglycinophilum_AJ3170","Chalotolerans_YIM70093","Chumireducens_DSM45392","Cimitans_DSM44264","Cjeike…	0.0674612	0.0674612	2.85346	0.0674612	0.0674612	2.85346	258	0
ERS451417_00208	1717.62.peg.205	NA	NA	NA	1	37	Cargentoratense_DSM44202,"Catypicum_R2070","Caurimucosum_ATCC700975","Cbelfantii_FRC0043","Ccallunae_DSM20147","Ccamporealensis_DSM44610","Cdeserti_GIMN1010","Cdiphtheriae_NCTC11397","Cdoosanense_DSM45436","Cefficiens_YS314","Cepidermidicanis_DSM45586","Cfalsenii_DSM44353","Cglutamicum_ATCC13032","Cglycinophilum_AJ3170","Chalotolerans_YIM70093","Chumireducens_DSM45392","Cimitans_DSM44264","Cjeike…	0.145366	0.145366	1.72383	0.145366	0.145366	1.72383	1282	0
ERS451417_00310	1717.62.peg.311	NA	NA	NA	1	39	Cargentoratense_DSM44202,"Catypicum_R2070","Caurimucosum_ATCC700975","Cbelfantii_FRC0043","Ccallunae_DSM20147","Ccamporealensis_DSM44610","Cdeserti_GIMN1010","Cdiphtheriae_NCTC11397","Cdoosanense_DSM45436","Cefficiens_YS314","Cepidermidicanis_DSM45586","Cfalsenii_DSM44353","Cglutamicum_ATCC13032","Cglycinophilum_AJ3170","Chalotolerans_YIM70093","Chumireducens_DSM45392","Cimitans_DSM44264","Cjeike…	0.167804	0.167804	1.95441	0.167804	0.167804	1.95441	1026	1	1. 0.40703;2. 59;3. 175;4. 84;5. 84;6. 250;7. 107;8. 319;9. 145;10. V;11. GTT
ERS451417_02316	1717.62.peg.2343	NA	NA	NA	1	17	Cbelfantii_FRC0043,"Ccallunae_DSM20147","Cdeserti_GIMN1010","Cdiphtheriae_NCTC11397","Cefficiens_YS314","Cfalsenii_DSM44353","Cglutamicum_ATCC13032","Cjeikeium_K41","Ckroppenstedtii_DSM44385","Ckutscheri_DSM20755","Cmustelae_DSM45274","Cpseudotuberculosis_31","Cpseudotuberculosis_ATCC19410","Csilvaticum_KL0182","Culcerans_NCTC12077","Culcerans_NCTC7910","Cvitaeruminis_DSM20294"	0.173551	0.173551	2.23746	0.173551	0.173551	2.23746	2306	0
ERS451417_00708	1717.62.peg.713	NA	NA	NA	1	39	Cargentoratense_DSM44202,"Catypicum_R2070","Caurimucosum_ATCC700975","Cbelfantii_FRC0043","Ccallunae_DSM20147","Ccamporealensis_DSM44610","Cdeserti_GIMN1010","Cdiphtheriae_NCTC11397","Cdoosanense_DSM45436","Cefficiens_YS314","Cepidermidicanis_DSM45586","Cfalsenii_DSM44353","Cglutamicum_ATCC13032","Cglycinophilum_AJ3170","Chalotolerans_YIM70093","Chumireducens_DSM45392","Cimitans_DSM44264","Cjeike…	0.16098	0.16098	1.88953	0.16098	0.16098	1.88953	258	0
ERS451417_00094	1717.62.peg.92	NA	NA	NA	1	11	Cbelfantii_FRC0043,"Cdiphtheriae_NCTC11397","Ckutscheri_DSM20755","Cmustelae_DSM45274","Cpseudotuberculosis_31","Cpseudotuberculosis_ATCC19410","Crouxii_FRC0190","Csilvaticum_KL0182","Culcerans_NCTC12077","Culcerans_NCTC7910","Cvitaeruminis_DSM20294"	0.135887	0.135887	2.86227	0.135887	0.135887	2.86227	2050	1	1. 0.62836;2. 185;3. 553;4. 202;5. 200;6. 598;7. 200;8. 598;9. 457;10. I;11. ATC
ERS451417_02148	1717.62.peg.2170	NA	NA	NA	1	8	Cbelfantii_FRC0043,"Cdiphtheriae_NCTC11397","Clactis_RW25","Cpseudotuberculosis_31","Cpseudotuberculosis_ATCC19410","Csilvaticum_KL0182","Culcerans_NCTC12077","Culcerans_NCTC7910"	0.10901	0.10901	2.4176	0.10901	0.10901	2.4176	3330	0
ERS451417_01808	1717.62.peg.1814	NA	NA	NA	1	38	Cargentoratense_DSM44202,"Catypicum_R2070","Caurimucosum_ATCC700975","Cbelfantii_FRC0043","Ccallunae_DSM20147","Ccamporealensis_DSM44610","Cdeserti_GIMN1010","Cdiphtheriae_NCTC11397","Cdoosanense_DSM45436","Cefficiens_YS314","Cepidermidicanis_DSM45586","Cfalsenii_DSM44353","Cglutamicum_ATCC13032","Cglycinophilum_AJ3170","Chalotolerans_YIM70093","Chumireducens_DSM45392","Cimitans_DSM44264","Cjeike…	0.0414766	0.0414766	1.52518	0.0414766	0.0414766	1.52518	3330	0
ERS451417_01833	1717.62.peg.1836	NA	NA	NA	1	8	Cbelfantii_FRC0043,"Cdiphtheriae_NCTC11397","Ckutscheri_DSM20755","Cpseudotuberculosis_31","Cpseudotuberculosis_ATCC19410","Csilvaticum_KL0182","Culcerans_NCTC12077","Culcerans_NCTC7910"	0.162395	0.10943	2.38428	0.162395	0.10943	2.38429	2	2	1. 0.63043;2. 85;3. 253;4. 104;5. 104;6. 310;7. 104;8. 310;9. 253;10. S;11. AGT	1. 0.65399;2. 243;3. 727;4. 265;5. 265;6. 793;7. 265;8. 793;9. 724;10. L;11. CTC
ERS451417_00860	1717.62.peg.865	NA	NA	NA	1	27	Cargentoratense_DSM44202,"Catypicum_R2070","Caurimucosum_ATCC700975","Cbelfantii_FRC0043","Ccallunae_DSM20147","Ccamporealensis_DSM44610","Cdeserti_GIMN1010","Cdiphtheriae_NCTC11397","Cdoosanense_DSM45436","Cefficiens_YS314","Cfalsenii_DSM44353","Cglutamicum_ATCC13032","Chumireducens_DSM45392","Cimitans_DSM44264","Ckroppenstedtii_DSM44385","Ckutscheri_DSM20755","Cmarinum_DSM44953","Cmustelae_DSM4…	0.153922	0.153922	1.49225	0.153922	0.153922	1.49225	258	0
ERS451417_00122	1717.62.peg.120	NA	NA	NA	1	8	Cbelfantii_FRC0043,"Cdiphtheriae_NCTC11397","Cpseudotuberculosis_31","Cpseudotuberculosis_ATCC19410","Crouxii_FRC0190","Csilvaticum_KL0182","Culcerans_NCTC12077","Culcerans_NCTC7910"	0.203829	0.203829	3.86098	0.203829	0.203829	3.86098	2306	0
ERS451417_01196	1717.62.peg.1205	NA	NA	NA	1	12	Caurimucosum_ATCC700975,"Ccamporealensis_DSM44610","Cdiphtheriae_NCTC11397","Cepidermidicanis_DSM45586","Cpseudotuberculosis_31","Cpseudotuberculosis_ATCC19410","Crouxii_FRC0190","Csilvaticum_KL0182","Csimulans_PES1","Csingulare_IBSB52218","Culcerans_NCTC12077","Culcerans_NCTC7910"	0.156202	0.114312	2.86733	0.156202	0.114312	2.86733	2	1	1. 0.75511;2. 188;3. 562;4. 188;5. 188;6. 562;7. 188;8. 562;9. 559;10. A;11. GCG
ERS451417_00069	1717.62.peg.65	NA	NA	NA	1	23	Cargentoratense_DSM44202,"Cbelfantii_FRC0043","Ccallunae_DSM20147","Cdiphtheriae_NCTC11397","Cdoosanense_DSM45436","Cefficiens_YS314","Cfalsenii_DSM44353","Chalotolerans_YIM70093","Chumireducens_DSM45392","Ckroppenstedtii_DSM44385","Ckutscheri_DSM20755","Clactis_RW25","Cmarinum_DSM44953","Cmaris_DSM45190","Cmustelae_DSM45274","Cpseudotuberculosis_31","Cpseudotuberculosis_ATCC19410","Crouxii_FRC01…	0.297792	0.297792	1.66965	0.297792	0.297792	1.66965	3074	1	1. 0.68903;2. 99;3. 295;4. 137;5. 129;6. 385;7. 144;8. 430;9. 235;10. A;11. GCT
ERS451417_01786	1717.62.peg.1791	NA	NA	NA	1	6	Cbelfantii_FRC0043,"Cdiphtheriae_NCTC11397","Cpseudotuberculosis_ATCC19410","Csilvaticum_KL0182","Culcerans_NCTC12077","Culcerans_NCTC7910"	0.218817	0.218817	2.79462	0.218817	0.218817	2.79462	2	1	1. 0.42075;2. 337;3. 1009;4. 505;5. 348;6. 1042;7. 349;8. 1045;9. 988;10. V;11. GTG
ERS451417_00385	1717.62.peg.385	NA	NA	NA	1	7	Cbelfantii_FRC0043,"Cdiphtheriae_NCTC11397","Cpseudotuberculosis_ATCC19410","Crouxii_FRC0190","Csilvaticum_KL0182","Culcerans_NCTC12077","Culcerans_NCTC7910"	0.310519	0.310519	3.27018	0.310519	0.310519	3.27017	258	0
ERS451417_02019	1717.62.peg.2024	NA	NA	NA	1	38	Cargentoratense_DSM44202,"Catypicum_R2070","Caurimucosum_ATCC700975","Cbelfantii_FRC0043","Ccallunae_DSM20147","Ccamporealensis_DSM44610","Cdeserti_GIMN1010","Cdiphtheriae_NCTC11397","Cdoosanense_DSM45436","Cefficiens_YS314","Cepidermidicanis_DSM45586","Cfalsenii_DSM44353","Cglutamicum_ATCC13032","Cglycinophilum_AJ3170","Chalotolerans_YIM70093","Chumireducens_DSM45392","Cimitans_DSM44264","Cjeike…	0.153118	0.153118	1.88193	0.153118	0.153118	1.88193	258	0
ERS451417_01327	1717.62.peg.1335	NA	NA	NA	1	38	Cargentoratense_DSM44202,"Catypicum_R2070","Caurimucosum_ATCC700975","Cbelfantii_FRC0043","Ccallunae_DSM20147","Ccamporealensis_DSM44610","Cdeserti_GIMN1010","Cdiphtheriae_NCTC11397","Cdoosanense_DSM45436","Cefficiens_YS314","Cepidermidicanis_DSM45586","Cfalsenii_DSM44353","Cglutamicum_ATCC13032","Cglycinophilum_AJ3170","Chalotolerans_YIM70093","Chumireducens_DSM45392","Cimitans_DSM44264","Cjeike…	0.449279	0.155308	2.18533	0.270718	0.155308	2.18533	1282	0
ERS451417_01641	1717.62.peg.1648	NA	NA	NA	1	38	Cargentoratense_DSM44202,"Catypicum_R2070","Caurimucosum_ATCC700975","Cbelfantii_FRC0043","Ccallunae_DSM20147","Ccamporealensis_DSM44610","Cdeserti_GIMN1010","Cdiphtheriae_NCTC11397","Cdoosanense_DSM45436","Cefficiens_YS314","Cepidermidicanis_DSM45586","Cfalsenii_DSM44353","Cglutamicum_ATCC13032","Cglycinophilum_AJ3170","Chalotolerans_YIM70093","Chumireducens_DSM45392","Cimitans_DSM44264","Cjeike…	0.233482	0.233482	1.85114	0.233482	0.233482	1.85114	1282	0
ERS451417_01788	1717.62.peg.1793	NA	NA	NA	1	31	Cargentoratense_DSM44202,"Catypicum_R2070","Caurimucosum_ATCC700975","Cbelfantii_FRC0043","Ccallunae_DSM20147","Ccamporealensis_DSM44610","Cdeserti_GIMN1010","Cdiphtheriae_NCTC11397","Cdoosanense_DSM45436","Cefficiens_YS314","Cepidermidicanis_DSM45586","Cglutamicum_ATCC13032","Chalotolerans_YIM70093","Chumireducens_DSM45392","Cimitans_DSM44264","Ckutscheri_DSM20755","Cmarinum_DSM44953","Cmaris_DS…	0.223442	0.151096	1.74854	0.223443	0.151097	1.74854	1026	3	1. 0.73397;2. 18;3. 52;4. 24;5. 20;6. 58;7. 20;8. 58;9. 43;10. A;11. GCA	1. 0.57615;2. 134;3. 400;4. 229;5. 143;6. 427;7. 152;8. 454;9. 355;10. E;11. GAA	1. 0.72676;2. 186;3. 556;4. 282;5. 196;6. 586;7. 205;8. 613;9. 496;10. K;11. AAA
ERS451417_01678	1717.62.peg.1685	NA	NA	NA	1	6	Cbelfantii_FRC0043,"Cdiphtheriae_NCTC11397","Cpseudotuberculosis_31","Cpseudotuberculosis_ATCC19410","Culcerans_NCTC12077","Culcerans_NCTC7910"	0.101869	0.101869	2.03007	0.101869	0.101869	2.03007	2306	0
ERS451417_02177	1717.62.peg.2203	NA	NA	NA	1	6	Cdiphtheriae_NCTC11397,"Cpseudotuberculosis_31","Cpseudotuberculosis_ATCC19410","Csilvaticum_KL0182","Culcerans_NCTC12077","Culcerans_NCTC7910"	0.16481	0.16481	2.86899	0.16481	0.16481	2.86899	258	0
ERS451417_00975	1717.62.peg.985	NA	NA	NA	1	36	Cargentoratense_DSM44202,"Catypicum_R2070","Caurimucosum_ATCC700975","Cbelfantii_FRC0043","Ccallunae_DSM20147","Ccamporealensis_DSM44610","Cdeserti_GIMN1010","Cdiphtheriae_NCTC11397","Cdoosanense_DSM45436","Cefficiens_YS314","Cepidermidicanis_DSM45586","Cfalsenii_DSM44353","Cglutamicum_ATCC13032","Chalotolerans_YIM70093","Chumireducens_DSM45392","Cimitans_DSM44264","Cjeikeium_K41","Ckroppenstedti…	0.20581	0.20581	1.70547	0.20581	0.20581	1.70547	2050	2	1. 0.50248;2. 311;3. 931;4. 331;5. 331;6. 991;7. 401;8. 1201;9. 595;10. E;11. GAA	1. 0.50229;2. 413;3. 1237;4. 433;5. 433;6. 1297;7. 503;8. 1507;9. 901;10. V;11. GTC
ERS451417_00575	1717.62.peg.578	NA	NA	NA	1	39	Cargentoratense_DSM44202,"Catypicum_R2070","Caurimucosum_ATCC700975","Cbelfantii_FRC0043","Ccallunae_DSM20147","Ccamporealensis_DSM44610","Cdeserti_GIMN1010","Cdiphtheriae_NCTC11397","Cdoosanense_DSM45436","Cefficiens_YS314","Cepidermidicanis_DSM45586","Cfalsenii_DSM44353","Cglutamicum_ATCC13032","Cglycinophilum_AJ3170","Chalotolerans_YIM70093","Chumireducens_DSM45392","Cimitans_DSM44264","Cjeike…	0.126743	0.126743	2.27788	0.126743	0.126743	2.27788	258	0
ERS451417_00517	1717.62.peg.521	NA	NA	NA	1	9	Cbelfantii_FRC0043,"Cdiphtheriae_NCTC11397","Cjeikeium_K41","Clactis_RW25","Cpseudotuberculosis_31","Cpseudotuberculosis_ATCC19410","Csilvaticum_KL0182","Culcerans_NCTC12077","Culcerans_NCTC7910"	0.13226	0.13226	2.59036	0.13226	0.13226	2.59036	258	0
ERS451417_01601	1717.62.peg.1610	NA	NA	NA	1	32	Cargentoratense_DSM44202,"Catypicum_R2070","Caurimucosum_ATCC700975","Cbelfantii_FRC0043","Ccallunae_DSM20147","Ccamporealensis_DSM44610","Cdeserti_GIMN1010","Cdiphtheriae_NCTC11397","Cdoosanense_DSM45436","Cefficiens_YS314","Cepidermidicanis_DSM45586","Cglutamicum_ATCC13032","Chalotolerans_YIM70093","Chumireducens_DSM45392","Cimitans_DSM44264","Ckutscheri_DSM20755","Clactis_RW25","Cmarinum_DSM44…	0.174403	0.174403	1.91759	0.174403	0.174403	1.91759	258	0
ERS451417_01891	1717.62.peg.1890	NA	NA	NA	1	38	Cargentoratense_DSM44202,"Catypicum_R2070","Caurimucosum_ATCC700975","Cbelfantii_FRC0043","Ccallunae_DSM20147","Ccamporealensis_DSM44610","Cdeserti_GIMN1010","Cdiphtheriae_NCTC11397","Cdoosanense_DSM45436","Cefficiens_YS314","Cepidermidicanis_DSM45586","Cfalsenii_DSM44353","Cglutamicum_ATCC13032","Cglycinophilum_AJ3170","Chalotolerans_YIM70093","Chumireducens_DSM45392","Cimitans_DSM44264","Cjeike…	0.164415	0.164415	2.04441	0.164415	0.164415	2.04441	258	0
ERS451417_01965	1717.62.peg.1965	NA	NA	NA	1	10	Cbelfantii_FRC0043,"Cdiphtheriae_NCTC11397","Ckutscheri_DSM20755","Cmustelae_DSM45274","Cpseudotuberculosis_31","Cpseudotuberculosis_ATCC19410","Csilvaticum_KL0182","Culcerans_NCTC12077","Culcerans_NCTC7910","Cvitaeruminis_DSM20294"	0.072002	0.072002	2.30748	0.072002	0.072002	2.30749	258	0
ERS451417_00812	1717.62.peg.818	NA	NA	NA	1	39	Cargentoratense_DSM44202,"Catypicum_R2070","Caurimucosum_ATCC700975","Cbelfantii_FRC0043","Ccallunae_DSM20147","Ccamporealensis_DSM44610","Cdeserti_GIMN1010","Cdiphtheriae_NCTC11397","Cdoosanense_DSM45436","Cefficiens_YS314","Cepidermidicanis_DSM45586","Cfalsenii_DSM44353","Cglutamicum_ATCC13032","Cglycinophilum_AJ3170","Chalotolerans_YIM70093","Chumireducens_DSM45392","Cimitans_DSM44264","Cjeike…	0.0902305	0.0902305	1.79278	0.0902305	0.0902305	1.79278	3330	0
ERS451417_01643	1717.62.peg.1650	NA	NA	NA	1	38	Cargentoratense_DSM44202,"Catypicum_R2070","Caurimucosum_ATCC700975","Cbelfantii_FRC0043","Ccallunae_DSM20147","Ccamporealensis_DSM44610","Cdeserti_GIMN1010","Cdiphtheriae_NCTC11397","Cdoosanense_DSM45436","Cefficiens_YS314","Cepidermidicanis_DSM45586","Cfalsenii_DSM44353","Cglutamicum_ATCC13032","Cglycinophilum_AJ3170","Chalotolerans_YIM70093","Chumireducens_DSM45392","Cimitans_DSM44264","Cjeike…	0.263018	0.263018	1.5811	0.263018	0.263018	1.5811	1282	0
ERS451417_00887	1717.62.peg.893	NA	NA	NA	1	30	Catypicum_R2070,"Caurimucosum_ATCC700975","Cbelfantii_FRC0043","Ccallunae_DSM20147","Ccamporealensis_DSM44610","Cdeserti_GIMN1010","Cdiphtheriae_NCTC11397","Cdoosanense_DSM45436","Cefficiens_YS314","Cglutamicum_ATCC13032","Chalotolerans_YIM70093","Chumireducens_DSM45392","Cimitans_DSM44264","Ckroppenstedtii_DSM44385","Ckutscheri_DSM20755","Clactis_RW25","Cmarinum_DSM44953","Cmaris_DSM45190","Cmus…	0.236319	0.188734	1.99556	0.236319	0.188734	1.99556	2	2	1. 0.55766;2. 179;3. 535;4. 209;5. 209;6. 625;7. 281;8. 841;9. 490;10. D;11. GAC	1. 0.65608;2. 278;3. 832;4. 313;5. 313;6. 937;7. 385;8. 1153;9. 763;10. L;11. CTG
ERS451417_01797	1717.62.peg.1802	NA	NA	NA	1	38	Cargentoratense_DSM44202,"Catypicum_R2070","Caurimucosum_ATCC700975","Cbelfantii_FRC0043","Ccallunae_DSM20147","Ccamporealensis_DSM44610","Cdeserti_GIMN1010","Cdiphtheriae_NCTC11397","Cdoosanense_DSM45436","Cefficiens_YS314","Cepidermidicanis_DSM45586","Cfalsenii_DSM44353","Cglutamicum_ATCC13032","Cglycinophilum_AJ3170","Chalotolerans_YIM70093","Chumireducens_DSM45392","Cimitans_DSM44264","Cjeike…	0.702624	0.247827	1.6835	0.373334	0.247827	1.68349	258	0
ERS451417_01201	1717.62.peg.1209	NA	NA	NA	1	26	Caurimucosum_ATCC700975,"Cbelfantii_FRC0043","Ccallunae_DSM20147","Ccamporealensis_DSM44610","Cdeserti_GIMN1010","Cdiphtheriae_NCTC11397","Cefficiens_YS314","Cepidermidicanis_DSM45586","Cglutamicum_ATCC13032","Chalotolerans_YIM70093","Chumireducens_DSM45392","Cimitans_DSM44264","Cmarinum_DSM44953","Cmaris_DSM45190","Cmustelae_DSM45274","Cpseudotuberculosis_31","Cpseudotuberculosis_ATCC19410","Cri…	0.13699	0.13699	1.70632	0.13699	0.13699	1.70632	3330	0
ERS451417_01681	1717.62.peg.1688	NA	NA	NA	1	38	Cargentoratense_DSM44202,"Catypicum_R2070","Caurimucosum_ATCC700975","Cbelfantii_FRC0043","Ccallunae_DSM20147","Ccamporealensis_DSM44610","Cdeserti_GIMN1010","Cdiphtheriae_NCTC11397","Cdoosanense_DSM45436","Cefficiens_YS314","Cepidermidicanis_DSM45586","Cfalsenii_DSM44353","Cglutamicum_ATCC13032","Cglycinophilum_AJ3170","Chalotolerans_YIM70093","Chumireducens_DSM45392","Cimitans_DSM44264","Cjeike…	0.120062	0.120062	1.57266	0.120062	0.120062	1.57266	3330	0
ERS451417_01521	1717.62.peg.1530	NA	NA	NA	1	38	Cargentoratense_DSM44202,"Catypicum_R2070","Caurimucosum_ATCC700975","Cbelfantii_FRC0043","Ccallunae_DSM20147","Ccamporealensis_DSM44610","Cdeserti_GIMN1010","Cdiphtheriae_NCTC11397","Cdoosanense_DSM45436","Cefficiens_YS314","Cepidermidicanis_DSM45586","Cfalsenii_DSM44353","Cglutamicum_ATCC13032","Cglycinophilum_AJ3170","Chalotolerans_YIM70093","Chumireducens_DSM45392","Cimitans_DSM44264","Cjeike…	0.109999	0.102751	1.55567	0.109999	0.102741	1.55566	2	1	1. 0.67825;2. 32;3. 94;4. 65;5. 65;6. 193;7. 66;8. 196;9. 70;10. D;11. GAT
ERS451417_00398	1717.62.peg.398	NA	NA	NA	1	39	Cargentoratense_DSM44202,"Catypicum_R2070","Caurimucosum_ATCC700975","Cbelfantii_FRC0043","Ccallunae_DSM20147","Ccamporealensis_DSM44610","Cdeserti_GIMN1010","Cdiphtheriae_NCTC11397","Cdoosanense_DSM45436","Cefficiens_YS314","Cepidermidicanis_DSM45586","Cfalsenii_DSM44353","Cglutamicum_ATCC13032","Cglycinophilum_AJ3170","Chalotolerans_YIM70093","Chumireducens_DSM45392","Cimitans_DSM44264","Cjeike…	0.131678	0.131678	1.67139	0.131678	0.131678	1.67139	258	0
ERS451417_00528	1717.62.peg.531	NA	NA	NA	1	9	Cbelfantii_FRC0043,"Cdiphtheriae_NCTC11397","Ckutscheri_DSM20755","Cpseudotuberculosis_31","Cpseudotuberculosis_ATCC19410","Crouxii_FRC0190","Culcerans_NCTC12077","Culcerans_NCTC7910","Cvitaeruminis_DSM20294"	0.153704	0.153704	2.81503	0.153704	0.153704	2.815	2050	1	1. 0.55233;2. 58;3. 172;4. 106;5. 62;6. 184;7. 62;8. 184;9. 166;10. D;11. GAT
ERS451417_00640	1717.62.peg.644	NA	NA	NA	1	39	Cargentoratense_DSM44202,"Catypicum_R2070","Caurimucosum_ATCC700975","Cbelfantii_FRC0043","Ccallunae_DSM20147","Ccamporealensis_DSM44610","Cdeserti_GIMN1010","Cdiphtheriae_NCTC11397","Cdoosanense_DSM45436","Cefficiens_YS314","Cepidermidicanis_DSM45586","Cfalsenii_DSM44353","Cglutamicum_ATCC13032","Cglycinophilum_AJ3170","Chalotolerans_YIM70093","Chumireducens_DSM45392","Cimitans_DSM44264","Cjeike…	0.131749	0.131749	1.74495	0.131749	0.131749	1.74495	3074	1	1. 0.63404;2. 71;3. 211;4. 88;5. 88;6. 262;7. 128;8. 382;9. 61;10. T;11. ACA
ERS451417_02353	1717.62.peg.2381	NA	NA	NA	1	12	Cbelfantii_FRC0043,"Ccamporealensis_DSM44610","Cdiphtheriae_NCTC11397","Chalotolerans_YIM70093","Chumireducens_DSM45392","Cmarinum_DSM44953","Cpseudotuberculosis_31","Cpseudotuberculosis_ATCC19410","Csilvaticum_KL0182","Culcerans_NCTC12077","Culcerans_NCTC7910","Cvitaeruminis_DSM20294"	0.236867	0.236867	2.52042	0.236867	0.236867	2.52042	3074	1	1. 0.4786;2. 126;3. 376;4. 180;5. 142;6. 424;7. 212;8. 634;9. 118;10. I;11. ATC
ERS451417_00757	1717.62.peg.762	NA	NA	NA	1	39	Cargentoratense_DSM44202,"Catypicum_R2070","Caurimucosum_ATCC700975","Cbelfantii_FRC0043","Ccallunae_DSM20147","Ccamporealensis_DSM44610","Cdeserti_GIMN1010","Cdiphtheriae_NCTC11397","Cdoosanense_DSM45436","Cefficiens_YS314","Cepidermidicanis_DSM45586","Cfalsenii_DSM44353","Cglutamicum_ATCC13032","Cglycinophilum_AJ3170","Chalotolerans_YIM70093","Chumireducens_DSM45392","Cimitans_DSM44264","Cjeike…	0.156843	0.156843	2.3282	0.156833	0.156833	2.32821	258	0
ERS451417_00335	1717.62.peg.337	NA	NA	NA	1	36	Cargentoratense_DSM44202,"Catypicum_R2070","Caurimucosum_ATCC700975","Cbelfantii_FRC0043","Ccallunae_DSM20147","Ccamporealensis_DSM44610","Cdeserti_GIMN1010","Cdiphtheriae_NCTC11397","Cdoosanense_DSM45436","Cefficiens_YS314","Cepidermidicanis_DSM45586","Cglutamicum_ATCC13032","Cglycinophilum_AJ3170","Chalotolerans_YIM70093","Chumireducens_DSM45392","Cimitans_DSM44264","Cjeikeium_K41","Ckroppenste…	0.128455	0.128455	2.30679	0.128455	0.128455	2.30679	3330	0
ERS451417_01310	1717.62.peg.1318	NA	NA	NA	1	38	Cargentoratense_DSM44202,"Catypicum_R2070","Caurimucosum_ATCC700975","Cbelfantii_FRC0043","Ccallunae_DSM20147","Ccamporealensis_DSM44610","Cdeserti_GIMN1010","Cdiphtheriae_NCTC11397","Cdoosanense_DSM45436","Cefficiens_YS314","Cepidermidicanis_DSM45586","Cfalsenii_DSM44353","Cglutamicum_ATCC13032","Cglycinophilum_AJ3170","Chalotolerans_YIM70093","Chumireducens_DSM45392","Cimitans_DSM44264","Cjeike…	0.159422	0.159422	1.52247	0.159422	0.159422	1.52248	258	0
ERS451417_00799	1717.62.peg.805	NA	NA	NA	1	7	Cbelfantii_FRC0043,"Cdiphtheriae_NCTC11397","Cpseudotuberculosis_31","Cpseudotuberculosis_ATCC19410","Crouxii_FRC0190","Culcerans_NCTC12077","Culcerans_NCTC7910"	0.0913189	0.0913189	2.21481	0.0913093	0.0913093	2.21481	2	2	1. 0.43612;2. 97;3. 289;4. 186;5. 130;6. 388;7. 163;8. 487;9. 289;10. L;11. CTC	1. 0.56852;2. 346;3. 1036;4. 601;5. 379;6. 1135;7. 412;8. 1234;9. 1036;10. V;11. GTG
ERS451417_01325	1717.62.peg.1333	NA	NA	NA	1	38	Cargentoratense_DSM44202,"Catypicum_R2070","Caurimucosum_ATCC700975","Cbelfantii_FRC0043","Ccallunae_DSM20147","Ccamporealensis_DSM44610","Cdeserti_GIMN1010","Cdiphtheriae_NCTC11397","Cdoosanense_DSM45436","Cefficiens_YS314","Cepidermidicanis_DSM45586","Cfalsenii_DSM44353","Cglutamicum_ATCC13032","Cglycinophilum_AJ3170","Chalotolerans_YIM70093","Chumireducens_DSM45392","Cimitans_DSM44264","Cjeike…	0.153535	0.153535	1.82584	0.153535	0.153535	1.82583	258	0
ERS451417_00152	1717.62.peg.149	NA	NA	NA	1	38	Cargentoratense_DSM44202,"Catypicum_R2070","Caurimucosum_ATCC700975","Cbelfantii_FRC0043","Ccallunae_DSM20147","Ccamporealensis_DSM44610","Cdeserti_GIMN1010","Cdiphtheriae_NCTC11397","Cdoosanense_DSM45436","Cefficiens_YS314","Cepidermidicanis_DSM45586","Cfalsenii_DSM44353","Cglutamicum_ATCC13032","Cglycinophilum_AJ3170","Chalotolerans_YIM70093","Chumireducens_DSM45392","Cimitans_DSM44264","Cjeike…	0.15035	0.121212	2.07303	0.15035	0.121212	2.07303	1026	1	1. 0.74115;2. 32;3. 94;4. 59;5. 59;6. 175;7. 210;8. 628;9. 19;10. E;11. GAA
ERS451417_00759	1717.62.peg.764	NA	NA	NA	1	36	Cargentoratense_DSM44202,"Caurimucosum_ATCC700975","Cbelfantii_FRC0043","Ccallunae_DSM20147","Ccamporealensis_DSM44610","Cdeserti_GIMN1010","Cdiphtheriae_NCTC11397","Cdoosanense_DSM45436","Cefficiens_YS314","Cepidermidicanis_DSM45586","Cfalsenii_DSM44353","Cglutamicum_ATCC13032","Cglycinophilum_AJ3170","Chalotolerans_YIM70093","Chumireducens_DSM45392","Cimitans_DSM44264","Cjeikeium_K41","Ckutsche…	0.492689	0.142309	1.78418	0.262662	0.142299	1.78418	3330	0
ERS451417_01012	1717.62.peg.1023	NA	NA	NA	1	30	Cargentoratense_DSM44202,"Caurimucosum_ATCC700975","Cbelfantii_FRC0043","Ccallunae_DSM20147","Ccamporealensis_DSM44610","Cdeserti_GIMN1010","Cdiphtheriae_NCTC11397","Cdoosanense_DSM45436","Cefficiens_YS314","Cglutamicum_ATCC13032","Chalotolerans_YIM70093","Chumireducens_DSM45392","Cimitans_DSM44264","Ckutscheri_DSM20755","Cmarinum_DSM44953","Cmaris_DSM45190","Cmustelae_DSM45274","Cpseudotuberculo…	0.143885	0.143885	1.54686	0.143885	0.143885	1.54686	2306	0
ERS451417_00487	1717.62.peg.490	NA	NA	NA	1	17	Cbelfantii_FRC0043,"Ccallunae_DSM20147","Cdeserti_GIMN1010","Cdiphtheriae_NCTC11397","Cglutamicum_ATCC13032","Chalotolerans_YIM70093","Chumireducens_DSM45392","Cmarinum_DSM44953","Cmaris_DSM45190","Cpseudotuberculosis_31","Cpseudotuberculosis_ATCC19410","Crouxii_FRC0190","Csilvaticum_KL0182","Ctestudinoris_DSM44614","Culcerans_NCTC12077","Culcerans_NCTC7910","Cvitaeruminis_DSM20294"	1	0.305966	2.46028	1	0.305966	2.46028	256	0
ERS451417_01881	1717.62.peg.1882	NA	NA	NA	1	16	Cargentoratense_DSM44202,"Cbelfantii_FRC0043","Cdiphtheriae_NCTC11397","Cepidermidicanis_DSM45586","Chalotolerans_YIM70093","Chumireducens_DSM45392","Cmarinum_DSM44953","Cmustelae_DSM45274","Cpseudotuberculosis_31","Cpseudotuberculosis_ATCC19410","Csilvaticum_KL0182","Csingulare_IBSB52218","Ctestudinoris_DSM44614","Culcerans_NCTC12077","Culcerans_NCTC7910","Cvitaeruminis_DSM20294"	0.232585	0.232585	1.57109	0.232585	0.232585	1.57109	258	0
ERS451417_00386	1717.62.peg.386	NA	NA	NA	1	11	Cargentoratense_DSM44202,"Catypicum_R2070","Cbelfantii_FRC0043","Cdiphtheriae_NCTC11397","Cpseudotuberculosis_31","Cpseudotuberculosis_ATCC19410","Crouxii_FRC0190","Csilvaticum_KL0182","Culcerans_NCTC12077","Culcerans_NCTC7910","Cuterequi_DSM45634"	0.201503	0.201503	2.59492	0.201503	0.201503	2.59492	2	1	1. 0.593;2. 59;3. 175;4. 85;5. 85;6. 253;7. 91;8. 271;9. 58;10. V;11. GTA
ERS451417_01856	1717.62.peg.1858	NA	NA	NA	1	33	Cargentoratense_DSM44202,"Catypicum_R2070","Caurimucosum_ATCC700975","Cbelfantii_FRC0043","Ccallunae_DSM20147","Ccamporealensis_DSM44610","Cdeserti_GIMN1010","Cdiphtheriae_NCTC11397","Cdoosanense_DSM45436","Cefficiens_YS314","Cepidermidicanis_DSM45586","Cfalsenii_DSM44353","Cglutamicum_ATCC13032","Chalotolerans_YIM70093","Chumireducens_DSM45392","Cimitans_DSM44264","Cjeikeium_K41","Ckroppenstedti…	0.104658	0.104658	1.27093	0.104658	0.104658	1.27093	3074	1	1. 0.4624;2. 99;3. 295;4. 100;5. 100;6. 298;7. 100;8. 298;9. 235;10. D;11. GAC
ERS451417_00089	1717.62.peg.86	NA	NA	NA	1	16	Cargentoratense_DSM44202,"Cbelfantii_FRC0043","Ccallunae_DSM20147","Cdeserti_GIMN1010","Cdiphtheriae_NCTC11397","Cfalsenii_DSM44353","Cglutamicum_ATCC13032","Cjeikeium_K41","Ckutscheri_DSM20755","Cmustelae_DSM45274","Cpseudotuberculosis_31","Crouxii_FRC0190","Csilvaticum_KL0182","Culcerans_NCTC12077","Culcerans_NCTC7910","Cvitaeruminis_DSM20294"	0.209752	0.209752	2.1443	0.209752	0.209752	2.1443	2	1	1. 0.59902;2. 17;3. 49;4. 39;5. 23;6. 67;7. 23;8. 67;9. 37;10. T;11. ACC
ERS451417_00064	1717.62.peg.60	NA	NA	NA	1	10	Cbelfantii_FRC0043,"Cdiphtheriae_NCTC11397","Cimitans_DSM44264","Crouxii_FRC0190","Csilvaticum_KL0182","Csimulans_PES1","Csingulare_IBSB52218","Culcerans_NCTC12077","Culcerans_NCTC7910","Cureicelerivorans_IMMIBRIV2301"	0.267943	0.267943	1.78607	0.267943	0.267943	1.78608	258	0
ERS451417_00966	1717.62.peg.974	NA	NA	NA	1	17	Cargentoratense_DSM44202,"Cbelfantii_FRC0043","Cdiphtheriae_NCTC11397","Cefficiens_YS314","Cepidermidicanis_DSM45586","Cglutamicum_ATCC13032","Ckroppenstedtii_DSM44385","Ckutscheri_DSM20755","Clactis_RW25","Cmustelae_DSM45274","Cpseudotuberculosis_31","Cpseudotuberculosis_ATCC19410","Crouxii_FRC0190","Csilvaticum_KL0182","Culcerans_NCTC12077","Culcerans_NCTC7910","Cvitaeruminis_DSM20294"	0.171036	0.171036	2.51283	0.171036	0.171036	2.51283	258	0
ERS451417_00854	1717.62.peg.859	NA	NA	NA	1	18	Ccallunae_DSM20147,"Cdeserti_GIMN1010","Cdiphtheriae_NCTC11397","Cefficiens_YS314","Cglutamicum_ATCC13032","Chalotolerans_YIM70093","Chumireducens_DSM45392","Clactis_RW25","Cmarinum_DSM44953","Cmaris_DSM45190","Cmustelae_DSM45274","Cpseudotuberculosis_31","Cpseudotuberculosis_ATCC19410","Crouxii_FRC0190","Ctestudinoris_DSM44614","Culcerans_NCTC12077","Culcerans_NCTC7910","Cvitaeruminis_DSM20294"	0.277606	0.256953	1.65854	0.277606	0.256953	1.65854	2050	1	1. 0.58654;2. 127;3. 379;4. 163;5. 141;6. 421;7. 139;8. 415;9. 232;10. R;11. CGT
ERS451417_00732	1717.62.peg.735	NA	NA	NA	1	39	Cargentoratense_DSM44202,"Catypicum_R2070","Caurimucosum_ATCC700975","Cbelfantii_FRC0043","Ccallunae_DSM20147","Ccamporealensis_DSM44610","Cdeserti_GIMN1010","Cdiphtheriae_NCTC11397","Cdoosanense_DSM45436","Cefficiens_YS314","Cepidermidicanis_DSM45586","Cfalsenii_DSM44353","Cglutamicum_ATCC13032","Cglycinophilum_AJ3170","Chalotolerans_YIM70093","Chumireducens_DSM45392","Cimitans_DSM44264","Cjeike…	0.177882	0.177882	1.71981	0.177882	0.177882	1.71981	258	0
ERS451417_01461	1717.62.peg.1471	NA	NA	NA	1	37	Cargentoratense_DSM44202,"Catypicum_R2070","Caurimucosum_ATCC700975","Cbelfantii_FRC0043","Ccallunae_DSM20147","Ccamporealensis_DSM44610","Cdeserti_GIMN1010","Cdiphtheriae_NCTC11397","Cdoosanense_DSM45436","Cefficiens_YS314","Cepidermidicanis_DSM45586","Cfalsenii_DSM44353","Cglutamicum_ATCC13032","Cglycinophilum_AJ3170","Chalotolerans_YIM70093","Chumireducens_DSM45392","Cimitans_DSM44264","Ckropp…	0.153172	0.153172	1.87181	0.153172	0.153172	1.87181	258	0
ERS451417_00931	1717.62.peg.938	NA	NA	NA	1	36	Catypicum_R2070,"Caurimucosum_ATCC700975","Cbelfantii_FRC0043","Ccallunae_DSM20147","Ccamporealensis_DSM44610","Cdeserti_GIMN1010","Cdiphtheriae_NCTC11397","Cdoosanense_DSM45436","Cefficiens_YS314","Cepidermidicanis_DSM45586","Cfalsenii_DSM44353","Cglutamicum_ATCC13032","Cglycinophilum_AJ3170","Chalotolerans_YIM70093","Chumireducens_DSM45392","Cjeikeium_K41","Ckroppenstedtii_DSM44385","Ckutscheri…	0.216758	0.216758	1.49608	0.216758	0.216758	1.49608	3330	0
ERS451417_02133	1717.62.peg.2153	NA	NA	NA	1	27	Catypicum_R2070,"Caurimucosum_ATCC700975","Cbelfantii_FRC0043","Ccamporealensis_DSM44610","Cdeserti_GIMN1010","Cdiphtheriae_NCTC11397","Cdoosanense_DSM45436","Cfalsenii_DSM44353","Cglutamicum_ATCC13032","Cglycinophilum_AJ3170","Chalotolerans_YIM70093","Chumireducens_DSM45392","Cimitans_DSM44264","Cjeikeium_K41","Clactis_RW25","Cmarinum_DSM44953","Cmaris_DSM45190","Cpseudotuberculosis_31","Cpseudo…	0.18856	0.18856	1.75973	0.18856	0.18856	1.75973	258	0
ERS451417_00494	1717.62.peg.497	NA	NA	NA	1	38	Cargentoratense_DSM44202,"Catypicum_R2070","Caurimucosum_ATCC700975","Cbelfantii_FRC0043","Ccallunae_DSM20147","Ccamporealensis_DSM44610","Cdeserti_GIMN1010","Cdiphtheriae_NCTC11397","Cdoosanense_DSM45436","Cefficiens_YS314","Cepidermidicanis_DSM45586","Cfalsenii_DSM44353","Cglutamicum_ATCC13032","Cglycinophilum_AJ3170","Chalotolerans_YIM70093","Chumireducens_DSM45392","Cimitans_DSM44264","Cjeike…	0.311522	0.311522	1.26426	0.311522	0.311522	1.26425	258	0
ERS451417_00959	1717.62.peg.966	NA	NA	NA	1	39	Cargentoratense_DSM44202,"Catypicum_R2070","Caurimucosum_ATCC700975","Cbelfantii_FRC0043","Ccallunae_DSM20147","Ccamporealensis_DSM44610","Cdeserti_GIMN1010","Cdiphtheriae_NCTC11397","Cdoosanense_DSM45436","Cefficiens_YS314","Cepidermidicanis_DSM45586","Cfalsenii_DSM44353","Cglutamicum_ATCC13032","Cglycinophilum_AJ3170","Chalotolerans_YIM70093","Chumireducens_DSM45392","Cimitans_DSM44264","Cjeike…	0.318538	0.318538	1.71846	0.318538	0.318538	1.71846	258	0
ERS451417_01451	1717.62.peg.1458	NA	NA	NA	1	10	Cbelfantii_FRC0043,"Cdiphtheriae_NCTC11397","Ckutscheri_DSM20755","Cmustelae_DSM45274","Cpseudotuberculosis_31","Cpseudotuberculosis_ATCC19410","Csilvaticum_KL0182","Culcerans_NCTC12077","Culcerans_NCTC7910","Cvitaeruminis_DSM20294"	0.138954	0.138954	2.45689	0.138954	0.138954	2.45689	2	1	1. 0.51168;2. 212;3. 634;4. 212;5. 212;6. 634;7. 212;8. 634;9. 631;10. A;11. GCC
ERS451417_01260	1717.62.peg.1268	NA	NA	NA	1	4	Cdiphtheriae_NCTC11397,"Csilvaticum_KL0182","Culcerans_NCTC12077","Culcerans_NCTC7910"	0.427533	0.427533	2.00452	0.427533	0.427533	2.00452	2	1	1. 0.40469;2. 61;3. 181;4. 80;5. 61;6. 181;7. 64;8. 190;9. 151;10. I;11. ATT
ERS451417_01973	1717.62.peg.1973	NA	NA	NA	1	38	Cargentoratense_DSM44202,"Catypicum_R2070","Caurimucosum_ATCC700975","Cbelfantii_FRC0043","Ccallunae_DSM20147","Ccamporealensis_DSM44610","Cdeserti_GIMN1010","Cdiphtheriae_NCTC11397","Cdoosanense_DSM45436","Cefficiens_YS314","Cepidermidicanis_DSM45586","Cfalsenii_DSM44353","Cglutamicum_ATCC13032","Cglycinophilum_AJ3170","Chalotolerans_YIM70093","Chumireducens_DSM45392","Cimitans_DSM44264","Cjeike…	0.102316	0.102316	1.92323	0.102316	0.102316	1.92323	258	0
ERS451417_01147	1717.62.peg.1158	NA	NA	NA	1	39	Cargentoratense_DSM44202,"Catypicum_R2070","Caurimucosum_ATCC700975","Cbelfantii_FRC0043","Ccallunae_DSM20147","Ccamporealensis_DSM44610","Cdeserti_GIMN1010","Cdiphtheriae_NCTC11397","Cdoosanense_DSM45436","Cefficiens_YS314","Cepidermidicanis_DSM45586","Cfalsenii_DSM44353","Cglutamicum_ATCC13032","Cglycinophilum_AJ3170","Chalotolerans_YIM70093","Chumireducens_DSM45392","Cimitans_DSM44264","Cjeike…	0.112084	0.0744312	1.48497	0.112084	0.0744312	1.48497	2	2	1. 0.58267;2. 205;3. 613;4. 215;5. 215;6. 643;7. 224;8. 670;9. 550;10. D;11. GAT	1. 0.57854;2. 684;3. 2050;4. 737;5. 737;6. 2209;7. 994;8. 2980;9. 1909;10. E;11. GAA
ERS451417_02214	1717.62.peg.2238	NA	NA	NA	1	11	Cbelfantii_FRC0043,"Cdiphtheriae_NCTC11397","Chumireducens_DSM45392","Cmarinum_DSM44953","Cpseudotuberculosis_31","Cpseudotuberculosis_ATCC19410","Csilvaticum_KL0182","Ctestudinoris_DSM44614","Culcerans_NCTC12077","Culcerans_NCTC7910","Cvitaeruminis_DSM20294"	0.072013	0.072013	2.19452	0.072013	0.072013	2.19452	2	1	1. 0.53901;2. 19;3. 55;4. 84;5. 23;6. 67;7. 23;8. 67;9. 10;10. V;11. GTG
ERS451417_01243	1717.62.peg.1251	NA	NA	NA	1	8	Cbelfantii_FRC0043,"Cdiphtheriae_NCTC11397","Cmustelae_DSM45274","Cpseudotuberculosis_ATCC19410","Crouxii_FRC0190","Csilvaticum_KL0182","Culcerans_NCTC12077","Culcerans_NCTC7910"	0.219553	0.219553	2.67854	0.219553	0.219553	2.67854	258	0
ERS451417_01205	1717.62.peg.1213	NA	NA	NA	1	8	Cbelfantii_FRC0043,"Cdiphtheriae_NCTC11397","Cpseudotuberculosis_31","Cpseudotuberculosis_ATCC19410","Crouxii_FRC0190","Culcerans_NCTC12077","Culcerans_NCTC7910","Cvitaeruminis_DSM20294"	0.111911	0.111911	2.50382	0.111911	0.111911	2.50382	258	0
ERS451417_00005	1717.62.peg.6	NA	NA	NA	1	39	Cargentoratense_DSM44202,"Catypicum_R2070","Caurimucosum_ATCC700975","Cbelfantii_FRC0043","Ccallunae_DSM20147","Ccamporealensis_DSM44610","Cdeserti_GIMN1010","Cdiphtheriae_NCTC11397","Cdoosanense_DSM45436","Cefficiens_YS314","Cepidermidicanis_DSM45586","Cfalsenii_DSM44353","Cglutamicum_ATCC13032","Cglycinophilum_AJ3170","Chalotolerans_YIM70093","Chumireducens_DSM45392","Cimitans_DSM44264","Cjeike…	0.122071	0.122071	1.93327	0.122071	0.122071	1.93328	258	0
ERS451417_00830	1717.62.peg.834	NA	NA	NA	1	9	Cbelfantii_FRC0043,"Cdiphtheriae_NCTC11397","Ckutscheri_DSM20755","Cpseudotuberculosis_31","Cpseudotuberculosis_ATCC19410","Crouxii_FRC0190","Culcerans_NCTC12077","Culcerans_NCTC7910","Cvitaeruminis_DSM20294"	0.149296	0.149296	2.29514	0.149296	0.149296	2.29514	2050	2	1. 0.77331;2. 42;3. 124;4. 69;5. 42;6. 124;7. 53;8. 157;9. 19;10. L;11. CTT	1. 0.52192;2. 81;3. 241;4. 112;5. 81;6. 241;7. 92;8. 274;9. 136;10. K;11. AAG
ERS451417_00596	1717.62.peg.600	NA	NA	NA	1	30	Cargentoratense_DSM44202,"Caurimucosum_ATCC700975","Cbelfantii_FRC0043","Ccallunae_DSM20147","Ccamporealensis_DSM44610","Cdeserti_GIMN1010","Cdiphtheriae_NCTC11397","Cdoosanense_DSM45436","Cefficiens_YS314","Cepidermidicanis_DSM45586","Cglutamicum_ATCC13032","Chalotolerans_YIM70093","Chumireducens_DSM45392","Cimitans_DSM44264","Ckutscheri_DSM20755","Clactis_RW25","Cmarinum_DSM44953","Cmaris_DSM45…	0.0790109	0.0790109	2.1223	0.0790109	0.0790109	2.1223	2	1	1. 0.55109;2. 383;3. 1147;4. 408;5. 408;6. 1222;7. 478;8. 1432;9. 916;10. L;11. CTT
ERS451417_01437	1717.62.peg.1444	NA	NA	NA	1	37	Cargentoratense_DSM44202,"Catypicum_R2070","Caurimucosum_ATCC700975","Cbelfantii_FRC0043","Ccallunae_DSM20147","Ccamporealensis_DSM44610","Cdeserti_GIMN1010","Cdiphtheriae_NCTC11397","Cdoosanense_DSM45436","Cefficiens_YS314","Cepidermidicanis_DSM45586","Cfalsenii_DSM44353","Cglutamicum_ATCC13032","Cglycinophilum_AJ3170","Chalotolerans_YIM70093","Chumireducens_DSM45392","Cimitans_DSM44264","Cjeike…	0.173907	0.173907	1.59377	0.173916	0.173916	1.59377	2	2	1. 0.45894;2. 142;3. 424;4. 162;5. 162;6. 484;7. 162;8. 484;9. 355;10. T;11. ACC	1. 0.41743;2. 250;3. 748;4. 282;5. 275;6. 823;7. 275;8. 823;9. 667;10. E;11. GAA
ERS451417_01511	1717.62.peg.1519	NA	NA	NA	1	19	Caurimucosum_ATCC700975,"Cbelfantii_FRC0043","Ccallunae_DSM20147","Cdiphtheriae_NCTC11397","Cepidermidicanis_DSM45586","Cfalsenii_DSM44353","Cglutamicum_ATCC13032","Cglycinophilum_AJ3170","Chumireducens_DSM45392","Cjeikeium_K41","Ckroppenstedtii_DSM44385","Clactis_RW25","Cpseudotuberculosis_31","Cpseudotuberculosis_ATCC19410","Csilvaticum_KL0182","Csimulans_PES1","Culcerans_NCTC12077","Culcerans_…	0.208038	0.208038	1.87274	0.208038	0.208038	1.87274	1282	0
ERS451417_00659	1717.62.peg.663	NA	NA	NA	1	28	Catypicum_R2070,"Caurimucosum_ATCC700975","Cbelfantii_FRC0043","Ccallunae_DSM20147","Ccamporealensis_DSM44610","Cdeserti_GIMN1010","Cdiphtheriae_NCTC11397","Cdoosanense_DSM45436","Cepidermidicanis_DSM45586","Cglutamicum_ATCC13032","Chalotolerans_YIM70093","Chumireducens_DSM45392","Cimitans_DSM44264","Cmarinum_DSM44953","Cmaris_DSM45190","Cmustelae_DSM45274","Cpseudotuberculosis_31","Cpseudotuberc…	0.269452	0.269452	1.59204	0.269452	0.269452	1.59204	3330	0
ERS451417_00782	1717.62.peg.789	NA	NA	NA	1	39	Cargentoratense_DSM44202,"Catypicum_R2070","Caurimucosum_ATCC700975","Cbelfantii_FRC0043","Ccallunae_DSM20147","Ccamporealensis_DSM44610","Cdeserti_GIMN1010","Cdiphtheriae_NCTC11397","Cdoosanense_DSM45436","Cefficiens_YS314","Cepidermidicanis_DSM45586","Cfalsenii_DSM44353","Cglutamicum_ATCC13032","Cglycinophilum_AJ3170","Chalotolerans_YIM70093","Chumireducens_DSM45392","Cimitans_DSM44264","Cjeike…	0.124443	0.124443	1.80057	0.124443	0.124443	1.80056	1282	0
ERS451417_01996	1717.62.peg.2000	NA	NA	NA	1	7	Cbelfantii_FRC0043,"Cdiphtheriae_NCTC11397","Cpseudotuberculosis_31","Cpseudotuberculosis_ATCC19410","Csilvaticum_KL0182","Culcerans_NCTC12077","Culcerans_NCTC7910"	0.323259	0.323259	5.0685	0.323259	0.323259	5.0685	2	1	1. 0.40488;2. 448;3. 1342;4. 463;5. 463;6. 1387;7. 464;8. 1390;9. 1216;10. T;11. ACG
ERS451417_00988	1717.62.peg.999	NA	NA	NA	1	39	Cargentoratense_DSM44202,"Catypicum_R2070","Caurimucosum_ATCC700975","Cbelfantii_FRC0043","Ccallunae_DSM20147","Ccamporealensis_DSM44610","Cdeserti_GIMN1010","Cdiphtheriae_NCTC11397","Cdoosanense_DSM45436","Cefficiens_YS314","Cepidermidicanis_DSM45586","Cfalsenii_DSM44353","Cglutamicum_ATCC13032","Cglycinophilum_AJ3170","Chalotolerans_YIM70093","Chumireducens_DSM45392","Cimitans_DSM44264","Cjeike…	0.215222	0.215222	1.60315	0.215222	0.215222	1.60315	258	0
ERS451417_00512	1717.62.peg.516	NA	NA	NA	1	8	Cbelfantii_FRC0043,"Cdiphtheriae_NCTC11397","Cpseudotuberculosis_31","Cpseudotuberculosis_ATCC19410","Crouxii_FRC0190","Csilvaticum_KL0182","Culcerans_NCTC12077","Culcerans_NCTC7910"	0.0801617	0.0801617	3.74579	0.0801617	0.0801617	3.74579	2306	0
ERS451417_00015	1717.62.peg.15	NA	NA	NA	1	7	Cdiphtheriae_NCTC11397,"Cpseudotuberculosis_31","Cpseudotuberculosis_ATCC19410","Crouxii_FRC0190","Csilvaticum_KL0182","Culcerans_NCTC12077","Culcerans_NCTC7910"	0.246828	0.246828	4.63999	0.246828	0.246828	4.63997	3330	0
ERS451417_01927	1717.62.peg.1924	NA	NA	NA	1	38	Cargentoratense_DSM44202,"Catypicum_R2070","Caurimucosum_ATCC700975","Cbelfantii_FRC0043","Ccallunae_DSM20147","Ccamporealensis_DSM44610","Cdeserti_GIMN1010","Cdiphtheriae_NCTC11397","Cdoosanense_DSM45436","Cefficiens_YS314","Cepidermidicanis_DSM45586","Cfalsenii_DSM44353","Cglutamicum_ATCC13032","Cglycinophilum_AJ3170","Chalotolerans_YIM70093","Chumireducens_DSM45392","Cimitans_DSM44264","Cjeike…	0.167014	0.167014	1.80007	0.167014	0.167014	1.80007	258	0
ERS451417_00253	1717.62.peg.248	NA	NA	NA	1	9	Cargentoratense_DSM44202,"Cbelfantii_FRC0043","Cdiphtheriae_NCTC11397","Ckroppenstedtii_DSM44385","Cmustelae_DSM45274","Crouxii_FRC0190","Csilvaticum_KL0182","Culcerans_NCTC12077","Culcerans_NCTC7910"	0.087225	0.087225	2.06636	0.087225	0.087225	2.06636	2	2	1. 0.56811;2. 61;3. 181;4. 71;5. 68;6. 202;7. 79;8. 235;9. 76;10. V;11. GTG	1. 0.5701;2. 213;3. 637;4. 246;5. 242;6. 724;7. 272;8. 814;9. 433;10. A;11. GCA
ERS451417_00077	1717.62.peg.74	NA	NA	NA	1	35	Cargentoratense_DSM44202,"Caurimucosum_ATCC700975","Cbelfantii_FRC0043","Ccallunae_DSM20147","Cdeserti_GIMN1010","Cdiphtheriae_NCTC11397","Cdoosanense_DSM45436","Cefficiens_YS314","Cepidermidicanis_DSM45586","Cfalsenii_DSM44353","Cglutamicum_ATCC13032","Cglycinophilum_AJ3170","Chalotolerans_YIM70093","Chumireducens_DSM45392","Cimitans_DSM44264","Cjeikeium_K41","Ckroppenstedtii_DSM44385","Ckutsche…	0.121519	0.121519	1.94987	0.121519	0.121519	1.94987	258	0
ERS451417_00087	1717.62.peg.84	NA	NA	NA	1	24	Caurimucosum_ATCC700975,"Cbelfantii_FRC0043","Ccallunae_DSM20147","Cdiphtheriae_NCTC11397","Cefficiens_YS314","Cepidermidicanis_DSM45586","Cfalsenii_DSM44353","Cglutamicum_ATCC13032","Clactis_RW25","Cmarinum_DSM44953","Cmustelae_DSM45274","Cpseudotuberculosis_31","Cpseudotuberculosis_ATCC19410","Crouxii_FRC0190","Csilvaticum_KL0182","Csimulans_PES1","Csingulare_IBSB52218","Cterpenotabidum_Y11","C…	0.262526	0.262526	2.09864	0.262526	0.262526	2.09864	2306	0
ERS451417_01363	1717.62.peg.1371	NA	NA	NA	1	30	Cargentoratense_DSM44202,"Caurimucosum_ATCC700975","Cbelfantii_FRC0043","Ccallunae_DSM20147","Ccamporealensis_DSM44610","Cdeserti_GIMN1010","Cdiphtheriae_NCTC11397","Cdoosanense_DSM45436","Cefficiens_YS314","Cglutamicum_ATCC13032","Cglycinophilum_AJ3170","Chalotolerans_YIM70093","Chumireducens_DSM45392","Cimitans_DSM44264","Ckutscheri_DSM20755","Clactis_RW25","Cmarinum_DSM44953","Cmaris_DSM45190"…	0.257277	0.257277	1.65495	0.257277	0.257277	1.65495	258	0
ERS451417_00466	1717.62.peg.470	NA	NA	NA	1	12	Cbelfantii_FRC0043,"Cdiphtheriae_NCTC11397","Ckutscheri_DSM20755","Cmustelae_DSM45274","Cpseudotuberculosis_31","Cpseudotuberculosis_ATCC19410","Crouxii_FRC0190","Csilvaticum_KL0182","Culcerans_NCTC12077","Culcerans_NCTC7910","Cuterequi_DSM45634","Cvitaeruminis_DSM20294"	0.232035	0.232035	1.85534	0.232035	0.232035	1.85534	3330	0
ERS451417_01236	1717.62.peg.1244	NA	NA	NA	1	13	Cbelfantii_FRC0043,"Cdiphtheriae_NCTC11397","Cepidermidicanis_DSM45586","Ckroppenstedtii_DSM44385","Ckutscheri_DSM20755","Cmustelae_DSM45274","Cpseudotuberculosis_31","Cpseudotuberculosis_ATCC19410","Crouxii_FRC0190","Csilvaticum_KL0182","Culcerans_NCTC12077","Culcerans_NCTC7910","Cvitaeruminis_DSM20294"	0.321133	0.211218	1.72717	0.321133	0.211218	1.72717	2050	1	1. 0.76814;2. 290;3. 868;4. 358;5. 332;6. 994;7. 378;8. 1132;9. 679;10. T;11. ACG
ERS451417_00318	1717.62.peg.320	NA	NA	NA	1	39	Cargentoratense_DSM44202,"Catypicum_R2070","Caurimucosum_ATCC700975","Cbelfantii_FRC0043","Ccallunae_DSM20147","Ccamporealensis_DSM44610","Cdeserti_GIMN1010","Cdiphtheriae_NCTC11397","Cdoosanense_DSM45436","Cefficiens_YS314","Cepidermidicanis_DSM45586","Cfalsenii_DSM44353","Cglutamicum_ATCC13032","Cglycinophilum_AJ3170","Chalotolerans_YIM70093","Chumireducens_DSM45392","Cimitans_DSM44264","Cjeike…	0.02542	0.02542	1.63754	0.02542	0.02542	1.63754	258	0
ERS451417_00819	1717.62.peg.825	NA	NA	NA	1	8	Cbelfantii_FRC0043,"Cdiphtheriae_NCTC11397","Cpseudotuberculosis_31","Cpseudotuberculosis_ATCC19410","Crouxii_FRC0190","Csilvaticum_KL0182","Culcerans_NCTC12077","Culcerans_NCTC7910"	0.0606941	0.0606941	2.50404	0.0606941	0.0606941	2.50404	258	0
ERS451417_01358	1717.62.peg.1366	NA	NA	NA	1	8	Cbelfantii_FRC0043,"Cdiphtheriae_NCTC11397","Cmustelae_DSM45274","Cpseudotuberculosis_31","Cpseudotuberculosis_ATCC19410","Csilvaticum_KL0182","Culcerans_NCTC12077","Culcerans_NCTC7910"	0.188982	0.188982	3.16251	0.188972	0.188972	3.16252	2	2	1. 0.50545;2. 21;3. 61;4. 42;5. 21;6. 61;7. 22;8. 64;9. 4;10. S;11. AGT	1. 0.46519;2. 139;3. 415;4. 184;5. 140;6. 418;7. 142;8. 424;9. 346;10. N;11. AAC
ERS451417_01287	1717.62.peg.1295	NA	NA	NA	1	34	Catypicum_R2070,"Caurimucosum_ATCC700975","Cbelfantii_FRC0043","Ccallunae_DSM20147","Ccamporealensis_DSM44610","Cdiphtheriae_NCTC11397","Cdoosanense_DSM45436","Cefficiens_YS314","Cepidermidicanis_DSM45586","Cfalsenii_DSM44353","Cglutamicum_ATCC13032","Cglycinophilum_AJ3170","Chalotolerans_YIM70093","Cimitans_DSM44264","Cjeikeium_K41","Ckroppenstedtii_DSM44385","Ckutscheri_DSM20755","Clactis_RW25"…	0.154748	0.154748	1.92339	0.154748	0.154748	1.92339	258	0
ERS451417_01212	1717.62.peg.1220	NA	NA	NA	1	39	Cargentoratense_DSM44202,"Catypicum_R2070","Caurimucosum_ATCC700975","Cbelfantii_FRC0043","Ccallunae_DSM20147","Ccamporealensis_DSM44610","Cdeserti_GIMN1010","Cdiphtheriae_NCTC11397","Cdoosanense_DSM45436","Cefficiens_YS314","Cepidermidicanis_DSM45586","Cfalsenii_DSM44353","Cglutamicum_ATCC13032","Cglycinophilum_AJ3170","Chalotolerans_YIM70093","Chumireducens_DSM45392","Cimitans_DSM44264","Cjeike…	0.141229	0.141219	1.91416	0.141219	0.141219	1.91417	2	1	1. 0.42379;2. 119;3. 355;4. 135;5. 135;6. 403;7. 205;8. 613;9. 334;10. E;11. GAA
ERS451417_01369	1717.62.peg.1378	NA	NA	NA	1	20	Cbelfantii_FRC0043,"Cdeserti_GIMN1010","Cdiphtheriae_NCTC11397","Cdoosanense_DSM45436","Cefficiens_YS314","Cglutamicum_ATCC13032","Chalotolerans_YIM70093","Chumireducens_DSM45392","Ckutscheri_DSM20755","Cmarinum_DSM44953","Cmaris_DSM45190","Cmustelae_DSM45274","Cpseudotuberculosis_31","Cpseudotuberculosis_ATCC19410","Csilvaticum_KL0182","Ctestudinoris_DSM44614","Culcerans_NCTC12077","Culcerans_NC…	0.264292	0.264292	1.533	0.264292	0.264292	1.533	2306	0
ERS451417_00025	1717.62.peg.22	NA	NA	NA	1	32	Cargentoratense_DSM44202,"Catypicum_R2070","Caurimucosum_ATCC700975","Cbelfantii_FRC0043","Ccallunae_DSM20147","Cdeserti_GIMN1010","Cdiphtheriae_NCTC11397","Cdoosanense_DSM45436","Cefficiens_YS314","Cfalsenii_DSM44353","Cglutamicum_ATCC13032","Cglycinophilum_AJ3170","Chalotolerans_YIM70093","Cjeikeium_K41","Ckroppenstedtii_DSM44385","Ckutscheri_DSM20755","Cmustelae_DSM45274","Cpseudotuberculosis_…	0.191061	0.191061	1.48543	0.191061	0.191061	1.48543	3330	0
ERS451417_01309	1717.62.peg.1317	NA	NA	NA	1	38	Cargentoratense_DSM44202,"Catypicum_R2070","Caurimucosum_ATCC700975","Cbelfantii_FRC0043","Ccallunae_DSM20147","Ccamporealensis_DSM44610","Cdeserti_GIMN1010","Cdiphtheriae_NCTC11397","Cdoosanense_DSM45436","Cefficiens_YS314","Cepidermidicanis_DSM45586","Cfalsenii_DSM44353","Cglutamicum_ATCC13032","Cglycinophilum_AJ3170","Chalotolerans_YIM70093","Chumireducens_DSM45392","Cimitans_DSM44264","Cjeike…	0.122134	0.122134	1.56102	0.122134	0.122134	1.56102	2	1	1. 0.6203;2. 280;3. 838;4. 305;5. 305;6. 913;7. 307;8. 919;9. 814;10. E;11. GAG
ERS451417_00969	1717.62.peg.977	NA	NA	NA	1	13	Caurimucosum_ATCC700975,"Cbelfantii_FRC0043","Cdiphtheriae_NCTC11397","Cepidermidicanis_DSM45586","Ckutscheri_DSM20755","Clactis_RW25","Cpseudotuberculosis_31","Cpseudotuberculosis_ATCC19410","Crouxii_FRC0190","Csilvaticum_KL0182","Ctestudinoris_DSM44614","Culcerans_NCTC12077","Culcerans_NCTC7910"	0.208992	0.208992	2.59384	0.208992	0.208992	2.59384	2306	0
ERS451417_00124	1717.62.peg.122	NA	NA	NA	1	14	Cbelfantii_FRC0043,"Ccallunae_DSM20147","Cdiphtheriae_NCTC11397","Cdoosanense_DSM45436","Cefficiens_YS314","Ckroppenstedtii_DSM44385","Ckutscheri_DSM20755","Cpseudotuberculosis_31","Cpseudotuberculosis_ATCC19410","Crouxii_FRC0190","Csilvaticum_KL0182","Culcerans_NCTC12077","Culcerans_NCTC7910","Cvitaeruminis_DSM20294"	0.141794	0.141794	2.17844	0.141794	0.141794	2.17844	3330	0
ERS451417_01950	1717.62.peg.1950	NA	NA	NA	1	38	Cargentoratense_DSM44202,"Catypicum_R2070","Caurimucosum_ATCC700975","Cbelfantii_FRC0043","Ccallunae_DSM20147","Ccamporealensis_DSM44610","Cdeserti_GIMN1010","Cdiphtheriae_NCTC11397","Cdoosanense_DSM45436","Cefficiens_YS314","Cepidermidicanis_DSM45586","Cfalsenii_DSM44353","Cglutamicum_ATCC13032","Cglycinophilum_AJ3170","Chalotolerans_YIM70093","Chumireducens_DSM45392","Cimitans_DSM44264","Cjeike…	0.347478	0.148927	1.59943	0.265725	0.148927	1.59943	258	0
ERS451417_01865	1717.62.peg.1867	NA	NA	NA	1	38	Cargentoratense_DSM44202,"Catypicum_R2070","Caurimucosum_ATCC700975","Cbelfantii_FRC0043","Ccallunae_DSM20147","Ccamporealensis_DSM44610","Cdeserti_GIMN1010","Cdiphtheriae_NCTC11397","Cdoosanense_DSM45436","Cefficiens_YS314","Cepidermidicanis_DSM45586","Cfalsenii_DSM44353","Cglutamicum_ATCC13032","Cglycinophilum_AJ3170","Chalotolerans_YIM70093","Chumireducens_DSM45392","Cimitans_DSM44264","Cjeike…	0.0653431	0.0653431	1.40241	0.0653431	0.0653431	1.4024	1282	0
ERS451417_00175	1717.62.peg.173	NA	NA	NA	1	8	Cbelfantii_FRC0043,"Cdiphtheriae_NCTC11397","Ckutscheri_DSM20755","Cpseudotuberculosis_31","Cpseudotuberculosis_ATCC19410","Csilvaticum_KL0182","Culcerans_NCTC12077","Culcerans_NCTC7910"	0.168332	0.168332	4.53914	0.168332	0.168332	4.53908	2	1	1. 0.56385;2. 50;3. 148;4. 258;5. 69;6. 205;7. 79;8. 235;9. 145;10. A;11. GCG
ERS451417_01809	1717.62.peg.1815	NA	NA	NA	1	38	Cargentoratense_DSM44202,"Catypicum_R2070","Caurimucosum_ATCC700975","Cbelfantii_FRC0043","Ccallunae_DSM20147","Ccamporealensis_DSM44610","Cdeserti_GIMN1010","Cdiphtheriae_NCTC11397","Cdoosanense_DSM45436","Cefficiens_YS314","Cepidermidicanis_DSM45586","Cfalsenii_DSM44353","Cglutamicum_ATCC13032","Cglycinophilum_AJ3170","Chalotolerans_YIM70093","Chumireducens_DSM45392","Cimitans_DSM44264","Cjeike…	0.241448	0.241448	1.5767	0.241448	0.241448	1.5767	1282	0
ERS451417_01189	1717.62.peg.1198	NA	NA	NA	1	24	Cargentoratense_DSM44202,"Cbelfantii_FRC0043","Cdiphtheriae_NCTC11397","Cefficiens_YS314","Cepidermidicanis_DSM45586","Cfalsenii_DSM44353","Cglutamicum_ATCC13032","Cglycinophilum_AJ3170","Chumireducens_DSM45392","Cimitans_DSM44264","Ckroppenstedtii_DSM44385","Ckutscheri_DSM20755","Clactis_RW25","Cpseudotuberculosis_31","Cpseudotuberculosis_ATCC19410","CriegeliiPUDD83A45","Crouxii_FRC0190","Csilva…	0.255295	0.255295	1.68296	0.255295	0.255295	1.68296	3074	1	1. 0.50186;2. 172;3. 514;4. 212;5. 212;6. 634;7. 279;8. 835;9. 334;10. M;11. ATG
ERS451417_02034	1717.62.peg.2039	NA	NA	NA	1	38	Cargentoratense_DSM44202,"Catypicum_R2070","Caurimucosum_ATCC700975","Cbelfantii_FRC0043","Ccallunae_DSM20147","Ccamporealensis_DSM44610","Cdeserti_GIMN1010","Cdiphtheriae_NCTC11397","Cdoosanense_DSM45436","Cefficiens_YS314","Cepidermidicanis_DSM45586","Cfalsenii_DSM44353","Cglutamicum_ATCC13032","Cglycinophilum_AJ3170","Chalotolerans_YIM70093","Chumireducens_DSM45392","Cimitans_DSM44264","Cjeike…	0.0958951	0.0958951	1.9908	0.0958948	0.0958948	1.99082	258	0
ERS451417_01216	1717.62.peg.1224	NA	NA	NA	1	39	Cargentoratense_DSM44202,"Catypicum_R2070","Caurimucosum_ATCC700975","Cbelfantii_FRC0043","Ccallunae_DSM20147","Ccamporealensis_DSM44610","Cdeserti_GIMN1010","Cdiphtheriae_NCTC11397","Cdoosanense_DSM45436","Cefficiens_YS314","Cepidermidicanis_DSM45586","Cfalsenii_DSM44353","Cglutamicum_ATCC13032","Cglycinophilum_AJ3170","Chalotolerans_YIM70093","Chumireducens_DSM45392","Cimitans_DSM44264","Cjeike…	0.214116	0.214116	1.79625	0.214116	0.214116	1.79625	1026	1	1. 0.5875;2. 295;3. 883;4. 307;5. 307;6. 919;7. 310;8. 928;9. 778;10. E;11. GAG
ERS451417_01440	1717.62.peg.1447	NA	NA	NA	1	37	Cargentoratense_DSM44202,"Catypicum_R2070","Caurimucosum_ATCC700975","Cbelfantii_FRC0043","Ccallunae_DSM20147","Ccamporealensis_DSM44610","Cdeserti_GIMN1010","Cdiphtheriae_NCTC11397","Cdoosanense_DSM45436","Cefficiens_YS314","Cepidermidicanis_DSM45586","Cfalsenii_DSM44353","Cglutamicum_ATCC13032","Cglycinophilum_AJ3170","Chalotolerans_YIM70093","Chumireducens_DSM45392","Cimitans_DSM44264","Cjeike…	0.110364	0.110364	1.49577	0.110364	0.110364	1.49577	2	1	1. 0.43665;2. 142;3. 424;4. 184;5. 184;6. 550;7. 261;8. 781;9. 403;10. A;11. GCT
ERS451417_01026	1717.62.peg.1039	NA	NA	NA	1	3	Cbelfantii_FRC0043,"Cdiphtheriae_NCTC11397","Culcerans_NCTC12077"	0.464105	0.0992149	4.84391	0.464105	0.0992149	4.84391	4226	21	1. 0.92313;2. 46;3. 136;4. 92;5. 46;6. 136;7. 48;8. 142;9. 46;10. F;11. TTC	1. 0.94302;2. 119;3. 355;4. 176;5. 119;6. 355;7. 129;8. 385;9. 172;10. F;11. TTT	1. 0.90643;2. 170;3. 508;4. 232;5. 170;6. 508;7. 180;8. 538;9. 325;10. L;11. CTC	1. 0.92487;2. 185;3. 553;4. 253;5. 185;6. 553;7. 195;8. 583;9. 370;10. I;11. ATC	1. 0.90961;2. 198;3. 592;4. 270;5. 198;6. 592;7. 208;8. 622;9. 409;10. R;11. CGT	1. 0.92698;2. 204;3. 610;4. 277;5. 204;6. 610;7. 214;8. 640;9. 427;10. H;11. CAC	1. 0.91735;2. 208;3. 622;4. 281;5. 208;6. 622;7. 218;8. 652;9. 439;10. T;11. ACA	1. 0.92381;2. 215;3. 643;4. 288;5. 215;6. 643;7. 225;8. 673;9. 460;10. A;11. GCT	1. 0.94065;2. 259;3. 775;4. 332;5. 259;6. 775;7. 269;8. 805;9. 592;10. E;11. GAG	1. 0.91792;2. 267;3. 799;4. 340;5. 267;6. 799;7. 277;8. 829;9. 616;10. P;11. CCC	1. 0.90761;2. 279;3. 835;4. 368;5. 279;6. 835;7. 289;8. 865;9. 652;10. H;11. CAT	1. 0.92464;2. 297;3. 889;4. 392;5. 297;6. 889;7. 307;8. 919;9. 706;10. G;11. GGT	1. 0.91281;2. 299;3. 895;4. 394;5. 299;6. 895;7. 309;8. 925;9. 712;10. E;11. GAA	1. 0.92563;2. 301;3. 901;4. 396;5. 301;6. 901;7. 311;8. 931;9. 718;10. V;11. GTT	1. 0.93053;2. 307;3. 919;4. 402;5. 307;6. 919;7. 317;8. 949;9. 736;10. A;11. GCC	1. 0.92106;2. 312;3. 934;4. 407;5. 312;6. 934;7. 322;8. 964;9. 751;10. G;11. GGG	1. 0.90984;2. 315;3. 943;4. 410;5. 315;6. 943;7. 325;8. 973;9. 760;10. L;11. TTA	1. 0.90452;2. 323;3. 967;4. 420;5. 324;6. 970;7. 333;8. 997;9. 784;10. P;11. CCT	1. 0.92;2. 326;3. 976;4. 423;5. 327;6. 979;7. 336;8. 1006;9. 793;10. H;11. CAT	1. 0.90775;2. 335;3. 1003;4. 432;5. 336;6. 1006;7. 345;8. 1033;9. 820;10. P;11. CCG	1. 0.93388;2. 367;3. 1099;4. 492;5. 368;6. 1102;7. 377;8. 1129;9. 916;10. K;11. AAA
ERS451417_01419	1717.62.peg.1425	NA	NA	NA	1	17	Cbelfantii_FRC0043,"Ccallunae_DSM20147","Cdeserti_GIMN1010","Cdiphtheriae_NCTC11397","Cdoosanense_DSM45436","Cefficiens_YS314","Cglutamicum_ATCC13032","Chalotolerans_YIM70093","Chumireducens_DSM45392","Cmarinum_DSM44953","Cmaris_DSM45190","Cpseudotuberculosis_31","Cpseudotuberculosis_ATCC19410","Csilvaticum_KL0182","Ctestudinoris_DSM44614","Culcerans_NCTC12077","Culcerans_NCTC7910"	0.31553	0.302373	1.72658	0.355087	0.302258	1.72515	2	3	1. 0.70641;2. 80;3. 238;4. 123;5. 80;6. 238;7. 80;8. 238;9. 226;10. L;11. CTA	1. 0.69148;2. 83;3. 247;4. 126;5. 83;6. 247;7. 83;8. 247;9. 235;10. V;11. GTA	1. 0.6883;2. 384;3. 1150;4. 488;5. 388;6. 1162;7. 396;8. 1186;9. 988;10. A;11. GCA
ERS451417_02295	1717.62.peg.2324	NA	NA	NA	1	8	Cbelfantii_FRC0043,"Cdiphtheriae_NCTC11397","Cpseudotuberculosis_31","Cpseudotuberculosis_ATCC19410","Csilvaticum_KL0182","Culcerans_NCTC12077","Culcerans_NCTC7910","Cvitaeruminis_DSM20294"	0.133326	0.133326	3.06857	0.133326	0.133326	3.06857	2306	0
ERS451417_00989	1717.62.peg.1000	NA	NA	NA	1	39	Cargentoratense_DSM44202,"Catypicum_R2070","Caurimucosum_ATCC700975","Cbelfantii_FRC0043","Ccallunae_DSM20147","Ccamporealensis_DSM44610","Cdeserti_GIMN1010","Cdiphtheriae_NCTC11397","Cdoosanense_DSM45436","Cefficiens_YS314","Cepidermidicanis_DSM45586","Cfalsenii_DSM44353","Cglutamicum_ATCC13032","Cglycinophilum_AJ3170","Chalotolerans_YIM70093","Chumireducens_DSM45392","Cimitans_DSM44264","Cjeike…	0.125126	0.12504	1.73471	0.12504	0.12504	1.73471	2	2	1. 0.65065;2. 271;3. 811;4. 280;5. 280;6. 838;7. 320;8. 958;9. 727;10. G;11. GGC	1. 0.67811;2. 351;3. 1051;4. 361;5. 361;6. 1081;7. 402;8. 1204;9. 961;10. T;11. ACG
ERS451417_00187	1717.62.peg.183	NA	NA	NA	1	10	Cbelfantii_FRC0043,"Cdiphtheriae_NCTC11397","Cepidermidicanis_DSM45586","Cimitans_DSM44264","Cjeikeium_K41","Cmaris_DSM45190","Crouxii_FRC0190","Csilvaticum_KL0182","Culcerans_NCTC12077","Culcerans_NCTC7910"	0.142907	0.142907	2.22377	0.142907	0.142907	2.22377	2306	0
ERS451417_00911	1717.62.peg.918	NA	NA	NA	1	9	Cbelfantii_FRC0043,"Cdiphtheriae_NCTC11397","Ckutscheri_DSM20755","Cpseudotuberculosis_ATCC19410","Crouxii_FRC0190","Csilvaticum_KL0182","Culcerans_NCTC12077","Culcerans_NCTC7910","Cvitaeruminis_DSM20294"	0.282592	0.268242	2.20462	0.26824	0.268231	2.20462	2306	0
ERS451417_01947	1717.62.peg.1947	NA	NA	NA	1	19	Cbelfantii_FRC0043,"Ccallunae_DSM20147","Cdeserti_GIMN1010","Cdiphtheriae_NCTC11397","Cefficiens_YS314","Cepidermidicanis_DSM45586","Cglutamicum_ATCC13032","Chalotolerans_YIM70093","Ckroppenstedtii_DSM44385","Clactis_RW25","Cmarinum_DSM44953","Cmaris_DSM45190","Cmustelae_DSM45274","Cpseudotuberculosis_31","Cpseudotuberculosis_ATCC19410","Ctestudinoris_DSM44614","Culcerans_NCTC12077","Culcerans_NC…	0.197123	0.197123	1.48271	0.197123	0.197123	1.48271	258	0
ERS451417_00459	1717.62.peg.463	NA	NA	NA	1	39	Cargentoratense_DSM44202,"Catypicum_R2070","Caurimucosum_ATCC700975","Cbelfantii_FRC0043","Ccallunae_DSM20147","Ccamporealensis_DSM44610","Cdeserti_GIMN1010","Cdiphtheriae_NCTC11397","Cdoosanense_DSM45436","Cefficiens_YS314","Cepidermidicanis_DSM45586","Cfalsenii_DSM44353","Cglutamicum_ATCC13032","Cglycinophilum_AJ3170","Chalotolerans_YIM70093","Chumireducens_DSM45392","Cimitans_DSM44264","Cjeike…	0.186482	0.186482	1.8279	0.186482	0.186482	1.8279	258	0
ERS451417_02357	1717.62.peg.2386	NA	NA	NA	1	12	Catypicum_R2070,"Cbelfantii_FRC0043","Cdiphtheriae_NCTC11397","Cfalsenii_DSM44353","Cimitans_DSM44264","Cpseudotuberculosis_31","Csimulans_PES1","Cterpenotabidum_Y11","Ctestudinoris_DSM44614","Culcerans_NCTC12077","Culcerans_NCTC7910","Cureicelerivorans_IMMIBRIV2301"	0.0775112	0.0775112	1.53833	0.145306	0.0715094	1.54846	2	5	1. 0.52278;2. 19;3. 55;4. 26;5. 26;6. 76;7. 25;8. 73;9. 49;10. T;11. ACG	1. 0.55238;2. 186;3. 556;4. 197;5. 197;6. 589;7. 209;8. 625;9. 472;10. I;11. ATC	1. 0.43251;2. 251;3. 751;4. 262;5. 262;6. 784;7. 274;8. 820;9. 667;10. D;11. GAC	1. 0.43976;2. 314;3. 940;4. 329;5. 328;6. 982;7. 341;8. 1021;9. 778;10. D;11. GAT	1. 0.51236;2. 381;3. 1141;4. 400;5. 399;6. 1195;7. 414;8. 1240;9. 940;10. E;11. GAA
ERS451417_01659	1717.62.peg.1666	NA	NA	NA	1	10	Cbelfantii_FRC0043,"Cdiphtheriae_NCTC11397","Cefficiens_YS314","Ckutscheri_DSM20755","Cmustelae_DSM45274","Cpseudotuberculosis_31","Cpseudotuberculosis_ATCC19410","Csilvaticum_KL0182","Culcerans_NCTC12077","Culcerans_NCTC7910"	0.158385	0.158385	2.47034	0.158385	0.158385	2.47033	2	1	1. 0.49361;2. 147;3. 439;4. 171;5. 149;6. 445;7. 149;8. 445;9. 430;10. D;11. GAT
ERS451417_01640	1717.62.peg.1647	NA	NA	NA	1	38	Cargentoratense_DSM44202,"Catypicum_R2070","Caurimucosum_ATCC700975","Cbelfantii_FRC0043","Ccallunae_DSM20147","Ccamporealensis_DSM44610","Cdeserti_GIMN1010","Cdiphtheriae_NCTC11397","Cdoosanense_DSM45436","Cefficiens_YS314","Cepidermidicanis_DSM45586","Cfalsenii_DSM44353","Cglutamicum_ATCC13032","Cglycinophilum_AJ3170","Chalotolerans_YIM70093","Chumireducens_DSM45392","Cimitans_DSM44264","Cjeike…	0.119462	0.119462	1.75247	0.119462	0.119462	1.75247	258	0
ERS451417_01558	1717.62.peg.1567	NA	NA	NA	1	38	Cargentoratense_DSM44202,"Catypicum_R2070","Caurimucosum_ATCC700975","Cbelfantii_FRC0043","Ccallunae_DSM20147","Ccamporealensis_DSM44610","Cdeserti_GIMN1010","Cdiphtheriae_NCTC11397","Cdoosanense_DSM45436","Cefficiens_YS314","Cepidermidicanis_DSM45586","Cfalsenii_DSM44353","Cglutamicum_ATCC13032","Cglycinophilum_AJ3170","Chalotolerans_YIM70093","Chumireducens_DSM45392","Cimitans_DSM44264","Cjeike…	0.218104	0.218104	1.5827	0.218113	0.218113	1.5827	1282	0
ERS451417_01830	1717.62.peg.1834	NA	NA	NA	1	36	Cargentoratense_DSM44202,"Catypicum_R2070","Caurimucosum_ATCC700975","Cbelfantii_FRC0043","Ccallunae_DSM20147","Ccamporealensis_DSM44610","Cdeserti_GIMN1010","Cdiphtheriae_NCTC11397","Cdoosanense_DSM45436","Cefficiens_YS314","Cepidermidicanis_DSM45586","Cfalsenii_DSM44353","Cglutamicum_ATCC13032","Cglycinophilum_AJ3170","Chalotolerans_YIM70093","Chumireducens_DSM45392","Cimitans_DSM44264","Cjeike…	0.172574	0.172574	1.66684	0.172574	0.172574	1.66684	3330	0
ERS451417_02224	1717.62.peg.2249	NA	NA	NA	1	36	Cargentoratense_DSM44202,"Catypicum_R2070","Caurimucosum_ATCC700975","Cbelfantii_FRC0043","Ccallunae_DSM20147","Ccamporealensis_DSM44610","Cdeserti_GIMN1010","Cdiphtheriae_NCTC11397","Cdoosanense_DSM45436","Cefficiens_YS314","Cepidermidicanis_DSM45586","Cfalsenii_DSM44353","Cglutamicum_ATCC13032","Cglycinophilum_AJ3170","Chalotolerans_YIM70093","Chumireducens_DSM45392","Cimitans_DSM44264","Cjeike…	0.234081	0.234081	1.59561	0.234081	0.234081	1.59561	2	1	1. 0.66263;2. 143;3. 427;4. 165;5. 165;6. 493;7. 166;8. 496;9. 391;10. S;11. TCG
ERS451417_01302	1717.62.peg.1310	NA	NA	NA	1	38	Cargentoratense_DSM44202,"Catypicum_R2070","Caurimucosum_ATCC700975","Cbelfantii_FRC0043","Ccallunae_DSM20147","Ccamporealensis_DSM44610","Cdeserti_GIMN1010","Cdiphtheriae_NCTC11397","Cdoosanense_DSM45436","Cefficiens_YS314","Cepidermidicanis_DSM45586","Cfalsenii_DSM44353","Cglutamicum_ATCC13032","Cglycinophilum_AJ3170","Chalotolerans_YIM70093","Chumireducens_DSM45392","Cimitans_DSM44264","Cjeike…	0.173832	0.173832	1.59839	0.173832	0.173832	1.59839	2	1	1. 0.46098;2. 586;3. 1756;4. 606;5. 606;6. 1816;7. 634;8. 1900;9. 1609;10. L;11. TTG
ERS451417_00377	1717.62.peg.377	NA	NA	NA	1	4	Cdiphtheriae_NCTC11397,"Crouxii_FRC0190","Csimulans_PES1","Culcerans_NCTC12077"	0.55615	0.36632	5.74511	0.55615	0.36632	5.74511	7170	3	1. 0.64521;2. 23;3. 67;4. 26;5. 23;6. 67;7. 23;8. 67;9. 64;10. E;11. GAA	1. 0.5955;2. 26;3. 76;4. 29;5. 26;6. 76;7. 26;8. 76;9. 73;10. A;11. GCA	1. 0.67534;2. 31;3. 91;4. 34;5. 31;6. 91;7. 31;8. 91;9. 88;10. K;11. AAG
ERS451417_02059	1717.62.peg.2071	NA	NA	NA	1	38	Cargentoratense_DSM44202,"Catypicum_R2070","Caurimucosum_ATCC700975","Cbelfantii_FRC0043","Ccallunae_DSM20147","Ccamporealensis_DSM44610","Cdeserti_GIMN1010","Cdiphtheriae_NCTC11397","Cdoosanense_DSM45436","Cefficiens_YS314","Cepidermidicanis_DSM45586","Cfalsenii_DSM44353","Cglutamicum_ATCC13032","Cglycinophilum_AJ3170","Chalotolerans_YIM70093","Chumireducens_DSM45392","Cimitans_DSM44264","Cjeike…	0.175681	0.175681	1.95789	0.175681	0.175681	1.95789	258	0
ERS451417_00699	1717.62.peg.703	NA	NA	NA	1	25	Catypicum_R2070,"Caurimucosum_ATCC700975","Cbelfantii_FRC0043","Ccallunae_DSM20147","Ccamporealensis_DSM44610","Cdeserti_GIMN1010","Cdiphtheriae_NCTC11397","Cefficiens_YS314","Cepidermidicanis_DSM45586","Cglutamicum_ATCC13032","Cglycinophilum_AJ3170","Chalotolerans_YIM70093","Chumireducens_DSM45392","Cmarinum_DSM44953","Cmustelae_DSM45274","Cpseudotuberculosis_31","Cpseudotuberculosis_ATCC19410",…	0.263528	0.126369	1.67437	0.263528	0.126369	1.67437	2	3	1. 0.7986;2. 11;3. 31;4. 19;5. 13;6. 37;7. 13;8. 37;9. 28;10. D;11. GAC	1. 0.76729;2. 179;3. 535;4. 195;5. 184;6. 550;7. 194;8. 580;9. 415;10. V;11. GTG	1. 0.7844;2. 190;3. 568;4. 206;5. 195;6. 583;7. 205;8. 613;9. 448;10. E;11. GAA
ERS451417_01792	1717.62.peg.1797	NA	NA	NA	1	38	Cargentoratense_DSM44202,"Catypicum_R2070","Caurimucosum_ATCC700975","Cbelfantii_FRC0043","Ccallunae_DSM20147","Ccamporealensis_DSM44610","Cdeserti_GIMN1010","Cdiphtheriae_NCTC11397","Cdoosanense_DSM45436","Cefficiens_YS314","Cepidermidicanis_DSM45586","Cfalsenii_DSM44353","Cglutamicum_ATCC13032","Cglycinophilum_AJ3170","Chalotolerans_YIM70093","Chumireducens_DSM45392","Cimitans_DSM44264","Cjeike…	0.222346	0.222346	1.62673	0.222356	0.222356	1.62673	1282	0
ERS451417_00453	1717.62.peg.457	NA	NA	NA	1	17	Cbelfantii_FRC0043,"Ccallunae_DSM20147","Ccamporealensis_DSM44610","Cdeserti_GIMN1010","Cdiphtheriae_NCTC11397","Cepidermidicanis_DSM45586","Cglutamicum_ATCC13032","Ckroppenstedtii_DSM44385","Ckutscheri_DSM20755","Cpseudotuberculosis_31","Cpseudotuberculosis_ATCC19410","Crouxii_FRC0190","Csilvaticum_KL0182","Ctestudinoris_DSM44614","Culcerans_NCTC12077","Culcerans_NCTC7910","Cuterequi_DSM45634"	0.165536	0.165536	2.16577	0.165536	0.165536	2.16577	2306	0
ERS451417_02360	1717.62.peg.2389	NA	NA	NA	1	12	Caurimucosum_ATCC700975,"Cbelfantii_FRC0043","Cdiphtheriae_NCTC11397","Ckroppenstedtii_DSM44385","Cpseudotuberculosis_31","Cpseudotuberculosis_ATCC19410","Csilvaticum_KL0182","Csimulans_PES1","Csingulare_IBSB52218","Culcerans_NCTC12077","Culcerans_NCTC7910","Cuterequi_DSM45634"	0.118221	0.118221	2.41638	0.118221	0.118221	2.41638	258	0
ERS451417_01597	1717.62.peg.1606	NA	NA	NA	1	19	Cargentoratense_DSM44202,"Cbelfantii_FRC0043","Ccallunae_DSM20147","Cdeserti_GIMN1010","Cdiphtheriae_NCTC11397","Cefficiens_YS314","Cepidermidicanis_DSM45586","Cglutamicum_ATCC13032","Chalotolerans_YIM70093","Chumireducens_DSM45392","Ckutscheri_DSM20755","Cmarinum_DSM44953","Cpseudotuberculosis_31","Cpseudotuberculosis_ATCC19410","Csilvaticum_KL0182","Ctestudinoris_DSM44614","Culcerans_NCTC12077"…	0.698128	0.271067	2.14993	0.410762	0.271067	2.14993	1282	0
ERS451417_01783	1717.62.peg.1788	NA	NA	NA	1	19	Cbelfantii_FRC0043,"Ccallunae_DSM20147","Ccamporealensis_DSM44610","Cdiphtheriae_NCTC11397","Cdoosanense_DSM45436","Cglutamicum_ATCC13032","Ckutscheri_DSM20755","Cmarinum_DSM44953","Cmaris_DSM45190","Cpseudotuberculosis_31","Cpseudotuberculosis_ATCC19410","Csilvaticum_KL0182","Csimulans_PES1","Csingulare_IBSB52218","Ctestudinoris_DSM44614","Culcerans_NCTC12077","Culcerans_NCTC7910","Cuterequi_DSM…	0.197819	0.197819	1.67477	0.197819	0.197819	1.67477	258	0
ERS451417_02017	1717.62.peg.2022	NA	NA	NA	1	38	Cargentoratense_DSM44202,"Catypicum_R2070","Caurimucosum_ATCC700975","Cbelfantii_FRC0043","Ccallunae_DSM20147","Ccamporealensis_DSM44610","Cdeserti_GIMN1010","Cdiphtheriae_NCTC11397","Cdoosanense_DSM45436","Cefficiens_YS314","Cepidermidicanis_DSM45586","Cfalsenii_DSM44353","Cglutamicum_ATCC13032","Cglycinophilum_AJ3170","Chalotolerans_YIM70093","Chumireducens_DSM45392","Cimitans_DSM44264","Cjeike…	0.115966	0.115966	2.02032	0.115966	0.115966	2.02032	258	0
ERS451417_01184	1717.62.peg.1193	NA	NA	NA	1	39	Cargentoratense_DSM44202,"Catypicum_R2070","Caurimucosum_ATCC700975","Cbelfantii_FRC0043","Ccallunae_DSM20147","Ccamporealensis_DSM44610","Cdeserti_GIMN1010","Cdiphtheriae_NCTC11397","Cdoosanense_DSM45436","Cefficiens_YS314","Cepidermidicanis_DSM45586","Cfalsenii_DSM44353","Cglutamicum_ATCC13032","Cglycinophilum_AJ3170","Chalotolerans_YIM70093","Chumireducens_DSM45392","Cimitans_DSM44264","Cjeike…	0.0981577	0.0981577	1.50781	0.0981577	0.0981577	1.50781	2	1	1. 0.40104;2. 201;3. 601;4. 213;5. 213;6. 637;7. 252;8. 754;9. 481;10. E;11. GAA
ERS451417_01213	1717.62.peg.1221	NA	NA	NA	1	10	Cbelfantii_FRC0043,"Cdiphtheriae_NCTC11397","Ckutscheri_DSM20755","Cpseudotuberculosis_31","Cpseudotuberculosis_ATCC19410","Crouxii_FRC0190","Csilvaticum_KL0182","Culcerans_NCTC12077","Culcerans_NCTC7910","Cvitaeruminis_DSM20294"	0.131204	0.131204	2.84722	0.131204	0.131204	2.84722	258	0
ERS451417_01284	1717.62.peg.1292	NA	NA	NA	1	34	Cargentoratense_DSM44202,"Catypicum_R2070","Caurimucosum_ATCC700975","Cbelfantii_FRC0043","Ccallunae_DSM20147","Ccamporealensis_DSM44610","Cdeserti_GIMN1010","Cdiphtheriae_NCTC11397","Cdoosanense_DSM45436","Cefficiens_YS314","Cepidermidicanis_DSM45586","Cglutamicum_ATCC13032","Chalotolerans_YIM70093","Chumireducens_DSM45392","Cjeikeium_K41","Ckroppenstedtii_DSM44385","Ckutscheri_DSM20755","Clacti…	0.12052	0.12052	1.97401	0.12052	0.12052	1.97401	258	0
ERS451417_01988	1717.62.peg.1989	NA	NA	NA	1	14	Caurimucosum_ATCC700975,"Cbelfantii_FRC0043","Ccamporealensis_DSM44610","Cdiphtheriae_NCTC11397","Cimitans_DSM44264","Cmustelae_DSM45274","CriegeliiPUDD83A45","Csilvaticum_KL0182","Csimulans_PES1","Csingulare_IBSB52218","Culcerans_NCTC12077","Culcerans_NCTC7910","Cureicelerivorans_IMMIBRIV2301","Cvitaeruminis_DSM20294"	0.30656	0.30656	1.88688	0.30656	0.30656	1.88688	2	1	1. 0.55497;2. 30;3. 88;4. 31;5. 31;6. 91;7. 31;8. 91;9. 88;10. V;11. GTG
ERS451417_01252	1717.62.peg.1260	NA	NA	NA	1	8	Cbelfantii_FRC0043,"Cdiphtheriae_NCTC11397","Cpseudotuberculosis_31","Cpseudotuberculosis_ATCC19410","Crouxii_FRC0190","Csilvaticum_KL0182","Culcerans_NCTC12077","Culcerans_NCTC7910"	0.432834	0.0639864	4.21568	0.432834	0.0639864	4.21568	1026	1	1. 0.86479;2. 46;3. 136;4. 70;5. 67;6. 199;7. 90;8. 268;9. 109;10. D;11. GAT
ERS451417_02237	1717.62.peg.2262	NA	NA	NA	1	15	Caurimucosum_ATCC700975,"Cbelfantii_FRC0043","Ccamporealensis_DSM44610","Cdiphtheriae_NCTC11397","Cfalsenii_DSM44353","Cjeikeium_K41","Ckroppenstedtii_DSM44385","Clactis_RW25","Cpseudotuberculosis_31","Cpseudotuberculosis_ATCC19410","Csilvaticum_KL0182","Csimulans_PES1","Culcerans_NCTC12077","Culcerans_NCTC7910","Curealyticum_DSM7109"	0.122481	0.122481	2.10471	0.122481	0.122481	2.10471	258	0
ERS451417_01308	1717.62.peg.1316	NA	NA	NA	1	38	Cargentoratense_DSM44202,"Catypicum_R2070","Caurimucosum_ATCC700975","Cbelfantii_FRC0043","Ccallunae_DSM20147","Ccamporealensis_DSM44610","Cdeserti_GIMN1010","Cdiphtheriae_NCTC11397","Cdoosanense_DSM45436","Cefficiens_YS314","Cepidermidicanis_DSM45586","Cfalsenii_DSM44353","Cglutamicum_ATCC13032","Cglycinophilum_AJ3170","Chalotolerans_YIM70093","Chumireducens_DSM45392","Cimitans_DSM44264","Cjeike…	0.148969	0.148969	1.5906	0.148969	0.148969	1.5906	258	0
ERS451417_01304	1717.62.peg.1312	NA	NA	NA	1	38	Cargentoratense_DSM44202,"Catypicum_R2070","Caurimucosum_ATCC700975","Cbelfantii_FRC0043","Ccallunae_DSM20147","Ccamporealensis_DSM44610","Cdeserti_GIMN1010","Cdiphtheriae_NCTC11397","Cdoosanense_DSM45436","Cefficiens_YS314","Cepidermidicanis_DSM45586","Cfalsenii_DSM44353","Cglutamicum_ATCC13032","Cglycinophilum_AJ3170","Chalotolerans_YIM70093","Chumireducens_DSM45392","Cimitans_DSM44264","Cjeike…	0.145605	0.145605	1.65533	0.145605	0.145605	1.65533	1026	1	1. 0.48656;2. 104;3. 310;4. 129;5. 129;6. 385;7. 317;8. 949;9. 133;10. D;11. GAC
ERS451417_00006	1717.62.peg.7	NA	NA	NA	1	16	Cbelfantii_FRC0043,"Ccamporealensis_DSM44610","Cdiphtheriae_NCTC11397","Chalotolerans_YIM70093","Chumireducens_DSM45392","Ckutscheri_DSM20755","Cmaris_DSM45190","Cpseudotuberculosis_31","Cpseudotuberculosis_ATCC19410","Crouxii_FRC0190","Csilvaticum_KL0182","Csimulans_PES1","Ctestudinoris_DSM44614","Culcerans_NCTC12077","Culcerans_NCTC7910","Cvitaeruminis_DSM20294"	0.549422	0.148367	1.92742	0.549422	0.148367	1.92742	2	1	1. 0.9105;2. 135;3. 403;4. 188;5. 149;6. 445;7. 149;8. 445;9. 355;10. G;11. GGT
ERS451417_00846	1717.62.peg.851	NA	NA	NA	1	39	Cargentoratense_DSM44202,"Catypicum_R2070","Caurimucosum_ATCC700975","Cbelfantii_FRC0043","Ccallunae_DSM20147","Ccamporealensis_DSM44610","Cdeserti_GIMN1010","Cdiphtheriae_NCTC11397","Cdoosanense_DSM45436","Cefficiens_YS314","Cepidermidicanis_DSM45586","Cfalsenii_DSM44353","Cglutamicum_ATCC13032","Cglycinophilum_AJ3170","Chalotolerans_YIM70093","Chumireducens_DSM45392","Cimitans_DSM44264","Cjeike…	0.189714	0.189714	1.77796	0.189724	0.189724	1.77796	2	1	1. 0.60459;2. 138;3. 412;4. 152;5. 152;6. 454;7. 206;8. 616;9. 325;10. P;11. CCG
ERS451417_01331	1717.62.peg.1339	NA	NA	NA	1	38	Cargentoratense_DSM44202,"Catypicum_R2070","Caurimucosum_ATCC700975","Cbelfantii_FRC0043","Ccallunae_DSM20147","Ccamporealensis_DSM44610","Cdeserti_GIMN1010","Cdiphtheriae_NCTC11397","Cdoosanense_DSM45436","Cefficiens_YS314","Cepidermidicanis_DSM45586","Cfalsenii_DSM44353","Cglutamicum_ATCC13032","Cglycinophilum_AJ3170","Chalotolerans_YIM70093","Chumireducens_DSM45392","Cimitans_DSM44264","Cjeike…	0.121421	0.121421	1.77185	0.121421	0.121421	1.77184	2	1	1. 0.63394;2. 103;3. 307;4. 103;5. 103;6. 307;7. 103;8. 307;9. 298;10. A;11. GCC
ERS451417_02004	1717.62.peg.2008	NA	NA	NA	1	7	Cbelfantii_FRC0043,"Cdiphtheriae_NCTC11397","Cpseudotuberculosis_31","Cpseudotuberculosis_ATCC19410","Csilvaticum_KL0182","Culcerans_NCTC12077","Culcerans_NCTC7910"	0.100403	0.100403	6.00844	0.100403	0.100403	6.00844	258	0
ERS451417_01294	1717.62.peg.1302	NA	NA	NA	1	38	Cargentoratense_DSM44202,"Catypicum_R2070","Caurimucosum_ATCC700975","Cbelfantii_FRC0043","Ccallunae_DSM20147","Ccamporealensis_DSM44610","Cdeserti_GIMN1010","Cdiphtheriae_NCTC11397","Cdoosanense_DSM45436","Cefficiens_YS314","Cepidermidicanis_DSM45586","Cfalsenii_DSM44353","Cglutamicum_ATCC13032","Cglycinophilum_AJ3170","Chalotolerans_YIM70093","Chumireducens_DSM45392","Cimitans_DSM44264","Cjeike…	0.182801	0.182801	1.6391	0.18281	0.18281	1.6391	3330	0
ERS451417_00542	1717.62.peg.546	NA	NA	NA	1	38	Cargentoratense_DSM44202,"Catypicum_R2070","Caurimucosum_ATCC700975","Cbelfantii_FRC0043","Ccallunae_DSM20147","Ccamporealensis_DSM44610","Cdeserti_GIMN1010","Cdiphtheriae_NCTC11397","Cdoosanense_DSM45436","Cefficiens_YS314","Cepidermidicanis_DSM45586","Cfalsenii_DSM44353","Cglutamicum_ATCC13032","Chalotolerans_YIM70093","Chumireducens_DSM45392","Cimitans_DSM44264","Cjeikeium_K41","Ckroppenstedti…	0.302889	0.302889	1.59949	0.302889	0.302889	1.59949	3330	0
ERS451417_02388	1717.62.peg.2420	NA	NA	NA	1	28	Catypicum_R2070,"Cbelfantii_FRC0043","Ccallunae_DSM20147","Ccamporealensis_DSM44610","Cdeserti_GIMN1010","Cdiphtheriae_NCTC11397","Cdoosanense_DSM45436","Cefficiens_YS314","Cglutamicum_ATCC13032","Cglycinophilum_AJ3170","Chalotolerans_YIM70093","Chumireducens_DSM45392","Cimitans_DSM44264","Ckutscheri_DSM20755","Cmarinum_DSM44953","Cmaris_DSM45190","Cpseudotuberculosis_31","Cpseudotuberculosis_ATC…	0.330154	0.330154	1.97601	0.330154	0.330154	1.97601	2	1	1. 0.42245;2. 99;3. 295;4. 122;5. 99;6. 295;7. 115;8. 343;9. 235;10. L;11. TTG
ERS451417_01361	1717.62.peg.1369	NA	NA	NA	1	38	Cargentoratense_DSM44202,"Catypicum_R2070","Caurimucosum_ATCC700975","Cbelfantii_FRC0043","Ccallunae_DSM20147","Ccamporealensis_DSM44610","Cdeserti_GIMN1010","Cdiphtheriae_NCTC11397","Cdoosanense_DSM45436","Cefficiens_YS314","Cepidermidicanis_DSM45586","Cfalsenii_DSM44353","Cglutamicum_ATCC13032","Cglycinophilum_AJ3170","Chalotolerans_YIM70093","Chumireducens_DSM45392","Cimitans_DSM44264","Cjeike…	0.254225	0.143201	1.7652	0.254225	0.143201	1.7652	2	2	1. 0.79425;2. 250;3. 748;4. 278;5. 278;6. 832;7. 303;8. 907;9. 718;10. N;11. AAT	1. 0.78843;2. 358;3. 1072;4. 390;5. 390;6. 1168;7. 425;8. 1273;9. 1012;10. I;11. ATC
ERS451417_00317	1717.62.peg.319	NA	NA	NA	1	39	Cargentoratense_DSM44202,"Catypicum_R2070","Caurimucosum_ATCC700975","Cbelfantii_FRC0043","Ccallunae_DSM20147","Ccamporealensis_DSM44610","Cdeserti_GIMN1010","Cdiphtheriae_NCTC11397","Cdoosanense_DSM45436","Cefficiens_YS314","Cepidermidicanis_DSM45586","Cfalsenii_DSM44353","Cglutamicum_ATCC13032","Cglycinophilum_AJ3170","Chalotolerans_YIM70093","Chumireducens_DSM45392","Cimitans_DSM44264","Cjeike…	0.174083	0.174083	1.5986	0.174083	0.174083	1.5986	3330	0
ERS451417_00991	1717.62.peg.1002	NA	NA	NA	1	28	Cargentoratense_DSM44202,"Cbelfantii_FRC0043","Cdeserti_GIMN1010","Cdiphtheriae_NCTC11397","Cefficiens_YS314","Cepidermidicanis_DSM45586","Cfalsenii_DSM44353","Cglutamicum_ATCC13032","Cglycinophilum_AJ3170","Chalotolerans_YIM70093","Chumireducens_DSM45392","Cjeikeium_K41","Ckroppenstedtii_DSM44385","Ckutscheri_DSM20755","Cmarinum_DSM44953","Cmaris_DSM45190","Cmustelae_DSM45274","Cpseudotuberculos…	0.188286	0.188286	1.70292	0.188286	0.188286	1.70292	3074	2	1. 0.4913;2. 86;3. 256;4. 109;5. 109;6. 325;7. 158;8. 472;9. 151;10. F;11. TTC	1. 0.56092;2. 88;3. 262;4. 111;5. 111;6. 331;7. 160;8. 478;9. 157;10. P;11. CCT
ERS451417_00237	1717.62.peg.233	NA	NA	NA	1	13	Caurimucosum_ATCC700975,"Cbelfantii_FRC0043","Cdiphtheriae_NCTC11397","Chalotolerans_YIM70093","Chumireducens_DSM45392","Cmarinum_DSM44953","Cmaris_DSM45190","Cpseudotuberculosis_31","Cpseudotuberculosis_ATCC19410","Crouxii_FRC0190","Csingulare_IBSB52218","Culcerans_NCTC12077","Culcerans_NCTC7910"	0.301022	0.272011	2.01786	0.301022	0.272011	2.01786	2050	1	1. 0.74151;2. 300;3. 898;4. 386;5. 302;6. 904;7. 336;8. 1006;9. 637;10. D;11. GAC
ERS451417_00070	1717.62.peg.66	NA	NA	NA	1	10	Cbelfantii_FRC0043,"Cdiphtheriae_NCTC11397","Cepidermidicanis_DSM45586","Ckutscheri_DSM20755","Cpseudotuberculosis_31","Cpseudotuberculosis_ATCC19410","Crouxii_FRC0190","Csilvaticum_KL0182","Culcerans_NCTC12077","Culcerans_NCTC7910"	0.357451	0.357451	4.79207	0.357451	0.357451	4.79208	258	0
ERS451417_01007	1717.62.peg.1018	NA	NA	NA	1	13	Caurimucosum_ATCC700975,"Cbelfantii_FRC0043","Ccallunae_DSM20147","Cdiphtheriae_NCTC11397","Chalotolerans_YIM70093","Cmarinum_DSM44953","Cpseudotuberculosis_31","Cpseudotuberculosis_ATCC19410","Crouxii_FRC0190","Csilvaticum_KL0182","Csingulare_IBSB52218","Culcerans_NCTC12077","Culcerans_NCTC7910"	0.199638	0.117404	2.19099	0.199638	0.117404	2.19099	1026	2	1. 0.76496;2. 53;3. 157;4. 81;5. 80;6. 238;7. 95;8. 283;9. 133;10. R;11. CGC	1. 0.76208;2. 78;3. 232;4. 106;5. 105;6. 313;7. 120;8. 358;9. 208;10. E;11. GAA
ERS451417_00516	1717.62.peg.520	NA	NA	NA	1	10	Cbelfantii_FRC0043,"Cdiphtheriae_NCTC11397","Cjeikeium_K41","Clactis_RW25","Cpseudotuberculosis_31","Cpseudotuberculosis_ATCC19410","Crouxii_FRC0190","Csilvaticum_KL0182","Culcerans_NCTC12077","Culcerans_NCTC7910"	0.0432524	0.0432524	2.39989	0.0432524	0.0432524	2.39988	2306	0
ERS451417_01611	1717.62.peg.1620	NA	NA	NA	1	38	Cargentoratense_DSM44202,"Catypicum_R2070","Caurimucosum_ATCC700975","Cbelfantii_FRC0043","Ccallunae_DSM20147","Ccamporealensis_DSM44610","Cdeserti_GIMN1010","Cdiphtheriae_NCTC11397","Cdoosanense_DSM45436","Cefficiens_YS314","Cepidermidicanis_DSM45586","Cfalsenii_DSM44353","Cglutamicum_ATCC13032","Cglycinophilum_AJ3170","Chalotolerans_YIM70093","Chumireducens_DSM45392","Cimitans_DSM44264","Cjeike…	0.165535	0.165535	1.71266	0.165545	0.165545	1.71267	2	2	1. 0.41877;2. 47;3. 139;4. 87;5. 87;6. 259;7. 187;8. 559;9. 79;10. E;11. GAA	1. 0.46131;2. 970;3. 2908;4. 1053;5. 1053;6. 3157;7. 1170;8. 3508;9. 2635;10. E;11. GAG
ERS451417_00681	1717.62.peg.688	NA	NA	NA	1	39	Cargentoratense_DSM44202,"Catypicum_R2070","Caurimucosum_ATCC700975","Cbelfantii_FRC0043","Ccallunae_DSM20147","Ccamporealensis_DSM44610","Cdeserti_GIMN1010","Cdiphtheriae_NCTC11397","Cdoosanense_DSM45436","Cefficiens_YS314","Cepidermidicanis_DSM45586","Cfalsenii_DSM44353","Cglutamicum_ATCC13032","Cglycinophilum_AJ3170","Chalotolerans_YIM70093","Chumireducens_DSM45392","Cimitans_DSM44264","Cjeike…	0.137177	0.137177	1.71338	0.137177	0.137177	1.71337	258	0
ERS451417_01009	1717.62.peg.1020	NA	NA	NA	1	39	Cargentoratense_DSM44202,"Catypicum_R2070","Caurimucosum_ATCC700975","Cbelfantii_FRC0043","Ccallunae_DSM20147","Ccamporealensis_DSM44610","Cdeserti_GIMN1010","Cdiphtheriae_NCTC11397","Cdoosanense_DSM45436","Cefficiens_YS314","Cepidermidicanis_DSM45586","Cfalsenii_DSM44353","Cglutamicum_ATCC13032","Cglycinophilum_AJ3170","Chalotolerans_YIM70093","Chumireducens_DSM45392","Cimitans_DSM44264","Cjeike…	0.113809	0.113809	1.44042	0.113809	0.113809	1.44041	258	0
ERS451417_01305	1717.62.peg.1313	NA	NA	NA	1	28	Cargentoratense_DSM44202,"Caurimucosum_ATCC700975","Cbelfantii_FRC0043","Ccallunae_DSM20147","Cdeserti_GIMN1010","Cdiphtheriae_NCTC11397","Cdoosanense_DSM45436","Cefficiens_YS314","Cepidermidicanis_DSM45586","Cfalsenii_DSM44353","Cglutamicum_ATCC13032","Chalotolerans_YIM70093","Chumireducens_DSM45392","Cjeikeium_K41","Clactis_RW25","Cmarinum_DSM44953","Cmaris_DSM45190","Cmustelae_DSM45274","Cpseu…	0.189563	0.189563	1.6528	0.189563	0.189563	1.6528	3330	0
ERS451417_01166	1717.62.peg.1177	NA	NA	NA	1	39	Cargentoratense_DSM44202,"Catypicum_R2070","Caurimucosum_ATCC700975","Cbelfantii_FRC0043","Ccallunae_DSM20147","Ccamporealensis_DSM44610","Cdeserti_GIMN1010","Cdiphtheriae_NCTC11397","Cdoosanense_DSM45436","Cefficiens_YS314","Cepidermidicanis_DSM45586","Cfalsenii_DSM44353","Cglutamicum_ATCC13032","Cglycinophilum_AJ3170","Chalotolerans_YIM70093","Chumireducens_DSM45392","Cimitans_DSM44264","Cjeike…	0.104388	0.104388	1.84297	0.104388	0.104388	1.84296	258	0
ERS451417_00647	1717.62.peg.652	NA	NA	NA	1	16	Cbelfantii_FRC0043,"Ccallunae_DSM20147","Cdeserti_GIMN1010","Cdiphtheriae_NCTC11397","Cefficiens_YS314","Cglutamicum_ATCC13032","Chalotolerans_YIM70093","Ckutscheri_DSM20755","Cmustelae_DSM45274","Cpseudotuberculosis_31","Cpseudotuberculosis_ATCC19410","Crouxii_FRC0190","Csilvaticum_KL0182","Culcerans_NCTC12077","Culcerans_NCTC7910","Cvitaeruminis_DSM20294"	0.403936	0.107582	2.14506	0.403936	0.107582	2.14506	2	2	1. 0.81544;2. 134;3. 400;4. 166;5. 143;6. 427;7. 142;8. 424;9. 331;10. I;11. ATC	1. 0.58328;2. 138;3. 412;4. 170;5. 147;6. 439;7. 146;8. 436;9. 343;10. V;11. GTG
ERS451417_00455	1717.62.peg.459	NA	NA	NA	1	30	Caurimucosum_ATCC700975,"Cbelfantii_FRC0043","Ccallunae_DSM20147","Ccamporealensis_DSM44610","Cdeserti_GIMN1010","Cdiphtheriae_NCTC11397","Cefficiens_YS314","Cepidermidicanis_DSM45586","Cglutamicum_ATCC13032","Cglycinophilum_AJ3170","Chalotolerans_YIM70093","Chumireducens_DSM45392","Ckroppenstedtii_DSM44385","Ckutscheri_DSM20755","Cmarinum_DSM44953","Cmaris_DSM45190","Cmustelae_DSM45274","Cpseudo…	0.229024	0.229024	1.9248	0.229024	0.229024	1.9248	3330	0
ERS451417_01986	1717.62.peg.1986	NA	NA	NA	1	26	Cargentoratense_DSM44202,"Caurimucosum_ATCC700975","Cbelfantii_FRC0043","Ccallunae_DSM20147","Ccamporealensis_DSM44610","Cdeserti_GIMN1010","Cdiphtheriae_NCTC11397","Cdoosanense_DSM45436","Cepidermidicanis_DSM45586","Chalotolerans_YIM70093","Chumireducens_DSM45392","Clactis_RW25","Cmarinum_DSM44953","Cmustelae_DSM45274","Cpseudotuberculosis_31","Cpseudotuberculosis_ATCC19410","CriegeliiPUDD83A45"…	0.04915	0.04915	1.36268	0.04915	0.04915	1.36268	258	0
ERS451417_01015	1717.62.peg.1026	NA	NA	NA	1	39	Cargentoratense_DSM44202,"Catypicum_R2070","Caurimucosum_ATCC700975","Cbelfantii_FRC0043","Ccallunae_DSM20147","Ccamporealensis_DSM44610","Cdeserti_GIMN1010","Cdiphtheriae_NCTC11397","Cdoosanense_DSM45436","Cefficiens_YS314","Cepidermidicanis_DSM45586","Cfalsenii_DSM44353","Cglutamicum_ATCC13032","Cglycinophilum_AJ3170","Chalotolerans_YIM70093","Chumireducens_DSM45392","Cimitans_DSM44264","Cjeike…	0.115991	0.115991	1.7076	0.115991	0.115991	1.70758	258	0
ERS451417_02070	1717.62.peg.2082	NA	NA	NA	1	7	Cbelfantii_FRC0043,"Cdiphtheriae_NCTC11397","Cpseudotuberculosis_31","Cpseudotuberculosis_ATCC19410","Csilvaticum_KL0182","Culcerans_NCTC12077","Culcerans_NCTC7910"	0.115752	0.115752	2.40918	0.115752	0.115752	2.40918	2306	0
ERS451417_01341	1717.62.peg.1349	NA	NA	NA	1	35	Cargentoratense_DSM44202,"Catypicum_R2070","Caurimucosum_ATCC700975","Cbelfantii_FRC0043","Ccallunae_DSM20147","Ccamporealensis_DSM44610","Cdeserti_GIMN1010","Cdiphtheriae_NCTC11397","Cdoosanense_DSM45436","Cefficiens_YS314","Cepidermidicanis_DSM45586","Cfalsenii_DSM44353","Cglutamicum_ATCC13032","Cglycinophilum_AJ3170","Chalotolerans_YIM70093","Chumireducens_DSM45392","Cimitans_DSM44264","Ckropp…	0.160481	0.160481	1.45543	0.160481	0.160481	1.45543	3074	1	1. 0.45843;2. 273;3. 817;4. 320;5. 317;6. 949;7. 373;8. 1117;9. 559;10. D;11. GAC
ERS451417_00462	1717.62.peg.466	NA	NA	NA	1	39	Cargentoratense_DSM44202,"Catypicum_R2070","Caurimucosum_ATCC700975","Cbelfantii_FRC0043","Ccallunae_DSM20147","Ccamporealensis_DSM44610","Cdeserti_GIMN1010","Cdiphtheriae_NCTC11397","Cdoosanense_DSM45436","Cefficiens_YS314","Cepidermidicanis_DSM45586","Cfalsenii_DSM44353","Cglutamicum_ATCC13032","Cglycinophilum_AJ3170","Chalotolerans_YIM70093","Chumireducens_DSM45392","Cimitans_DSM44264","Cjeike…	0.17386	0.17386	1.33348	0.17386	0.17386	1.33348	258	0
ERS451417_00172	1717.62.peg.170	NA	NA	NA	1	17	Caurimucosum_ATCC700975,"Cbelfantii_FRC0043","Ccallunae_DSM20147","Cdeserti_GIMN1010","Cdiphtheriae_NCTC11397","Cefficiens_YS314","Cfalsenii_DSM44353","Cglutamicum_ATCC13032","Chalotolerans_YIM70093","Ckutscheri_DSM20755","Cmaris_DSM45190","Cpseudotuberculosis_31","Cpseudotuberculosis_ATCC19410","Csilvaticum_KL0182","Csimulans_PES1","Culcerans_NCTC12077","Culcerans_NCTC7910"	0.124034	0.124034	2.37411	0.124034	0.124034	2.37411	2	2	1. 0.40626;2. 49;3. 145;4. 59;5. 52;6. 154;7. 52;8. 154;9. 142;10. A;11. GCC	1. 0.69071;2. 261;3. 781;4. 291;5. 266;6. 796;7. 290;8. 868;9. 718;10. A;11. GCA
ERS451417_02370	1717.62.peg.2400	NA	NA	NA	1	8	Caurimucosum_ATCC700975,"Cbelfantii_FRC0043","Cdiphtheriae_NCTC11397","Cpseudotuberculosis_31","Cpseudotuberculosis_ATCC19410","Csilvaticum_KL0182","Culcerans_NCTC12077","Culcerans_NCTC7910"	0.984064	0.181667	2.47511	0.182633	0.182633	2.49044	2304	0
ERS451417_00701	1717.62.peg.705	NA	NA	NA	1	14	Cbelfantii_FRC0043,"Cdeserti_GIMN1010","Cdiphtheriae_NCTC11397","Chalotolerans_YIM70093","Chumireducens_DSM45392","Cmarinum_DSM44953","Cmustelae_DSM45274","Cpseudotuberculosis_31","Cpseudotuberculosis_ATCC19410","Crouxii_FRC0190","Csilvaticum_KL0182","Ctestudinoris_DSM44614","Culcerans_NCTC12077","Culcerans_NCTC7910"	0.224268	0.224268	1.7535	0.224268	0.224268	1.7535	3074	4	1. 0.59012;2. 202;3. 604;4. 283;5. 204;6. 610;7. 247;8. 739;9. 361;10. P;11. CCA	1. 0.60242;2. 288;3. 862;4. 422;5. 296;6. 886;7. 351;8. 1051;9. 571;10. N;11. AAT	1. 0.58057;2. 516;3. 1546;4. 724;5. 527;6. 1579;7. 612;8. 1834;9. 985;10. H;11. CAC	1. 0.58697;2. 630;3. 1888;4. 844;5. 641;6. 1921;7. 726;8. 2176;9. 1318;10. A;11. GCA
ERS451417_00843	1717.62.peg.848	NA	NA	NA	1	39	Cargentoratense_DSM44202,"Catypicum_R2070","Caurimucosum_ATCC700975","Cbelfantii_FRC0043","Ccallunae_DSM20147","Ccamporealensis_DSM44610","Cdeserti_GIMN1010","Cdiphtheriae_NCTC11397","Cdoosanense_DSM45436","Cefficiens_YS314","Cepidermidicanis_DSM45586","Cfalsenii_DSM44353","Cglutamicum_ATCC13032","Cglycinophilum_AJ3170","Chalotolerans_YIM70093","Chumireducens_DSM45392","Cimitans_DSM44264","Cjeike…	0.145812	0.145812	1.81831	0.145812	0.145812	1.81829	258	0
ERS451417_01274	1717.62.peg.1282	NA	NA	NA	1	17	Cargentoratense_DSM44202,"Cbelfantii_FRC0043","Cdiphtheriae_NCTC11397","Cefficiens_YS314","Cepidermidicanis_DSM45586","Cglutamicum_ATCC13032","Ckroppenstedtii_DSM44385","Ckutscheri_DSM20755","Clactis_RW25","Cmustelae_DSM45274","Cpseudotuberculosis_31","Cpseudotuberculosis_ATCC19410","Crouxii_FRC0190","Csilvaticum_KL0182","Culcerans_NCTC12077","Culcerans_NCTC7910","Cvitaeruminis_DSM20294"	0.236819	0.236819	2.0857	0.236819	0.236819	2.0857	2050	1	1. 0.6264;2. 529;3. 1585;4. 558;5. 558;6. 1672;7. 650;8. 1948;9. 1249;10. E;11. GAG
ERS451417_00553	1717.62.peg.557	NA	NA	NA	1	7	Cbelfantii_FRC0043,"Cdiphtheriae_NCTC11397","Cpseudotuberculosis_ATCC19410","Crouxii_FRC0190","Csilvaticum_KL0182","Culcerans_NCTC12077","Culcerans_NCTC7910"	0.108411	0.108411	3.07819	0.108411	0.108411	3.07819	2050	4	1. 0.41658;2. 155;3. 463;4. 159;5. 155;6. 463;7. 155;8. 463;9. 301;10. K;11. AAA	1. 0.63581;2. 199;3. 595;4. 207;5. 199;6. 595;7. 199;8. 595;9. 433;10. A;11. GCC	1. 0.58773;2. 276;3. 826;4. 310;5. 276;6. 826;7. 276;8. 826;9. 664;10. M;11. ATG	1. 0.57923;2. 339;3. 1015;4. 384;5. 339;6. 1015;7. 339;8. 1015;9. 805;10. I;11. ATA
ERS451417_01337	1717.62.peg.1345	NA	NA	NA	1	6	Cdiphtheriae_NCTC11397,"Cpseudotuberculosis_31","Cpseudotuberculosis_ATCC19410","Csilvaticum_KL0182","Culcerans_NCTC12077","Culcerans_NCTC7910"	0.443569	0.443569	4.25492	0.443569	0.443569	4.25492	258	0
ERS451417_00902	1717.62.peg.908	NA	NA	NA	1	32	Cargentoratense_DSM44202,"Catypicum_R2070","Cbelfantii_FRC0043","Ccallunae_DSM20147","Cdeserti_GIMN1010","Cdiphtheriae_NCTC11397","Cdoosanense_DSM45436","Cefficiens_YS314","Cepidermidicanis_DSM45586","Cfalsenii_DSM44353","Cglutamicum_ATCC13032","Cglycinophilum_AJ3170","Chalotolerans_YIM70093","Chumireducens_DSM45392","Cjeikeium_K41","Ckroppenstedtii_DSM44385","Ckutscheri_DSM20755","Clactis_RW25",…	0.0964438	0.0964438	1.849	0.0964438	0.0964438	1.849	258	0
ERS451417_01141	1717.62.peg.1152	NA	NA	NA	1	39	Cargentoratense_DSM44202,"Catypicum_R2070","Caurimucosum_ATCC700975","Cbelfantii_FRC0043","Ccallunae_DSM20147","Ccamporealensis_DSM44610","Cdeserti_GIMN1010","Cdiphtheriae_NCTC11397","Cdoosanense_DSM45436","Cefficiens_YS314","Cepidermidicanis_DSM45586","Cfalsenii_DSM44353","Cglutamicum_ATCC13032","Cglycinophilum_AJ3170","Chalotolerans_YIM70093","Chumireducens_DSM45392","Cimitans_DSM44264","Cjeike…	0.0818294	0.0818294	2.01281	0.0818391	0.0818391	2.01275	258	0
ERS451417_01549	1717.62.peg.1558	NA	NA	NA	1	23	Cargentoratense_DSM44202,"Caurimucosum_ATCC700975","Cbelfantii_FRC0043","Ccallunae_DSM20147","Ccamporealensis_DSM44610","Cdeserti_GIMN1010","Cdiphtheriae_NCTC11397","Cefficiens_YS314","Cglutamicum_ATCC13032","Chalotolerans_YIM70093","Chumireducens_DSM45392","Ckutscheri_DSM20755","Cmarinum_DSM44953","Cpseudotuberculosis_31","Cpseudotuberculosis_ATCC19410","Csilvaticum_KL0182","Csimulans_PES1","Csi…	0.128113	0.128113	1.6419	0.128113	0.128113	1.6419	2050	2	1. 0.64522;2. 334;3. 1000;4. 381;5. 381;6. 1141;7. 401;8. 1201;9. 793;10. A;11. GCT	1. 0.64136;2. 389;3. 1165;4. 436;5. 436;6. 1306;7. 456;8. 1366;9. 925;10. M;11. ATG
ERS451417_00968	1717.62.peg.976	NA	NA	NA	1	16	Cbelfantii_FRC0043,"Ccallunae_DSM20147","Cdeserti_GIMN1010","Cdiphtheriae_NCTC11397","Cepidermidicanis_DSM45586","Cglutamicum_ATCC13032","Cglycinophilum_AJ3170","Ckutscheri_DSM20755","Clactis_RW25","Cpseudotuberculosis_31","Cpseudotuberculosis_ATCC19410","Crouxii_FRC0190","Csilvaticum_KL0182","Ctestudinoris_DSM44614","Culcerans_NCTC12077","Culcerans_NCTC7910"	0.178964	0.105826	2.33911	0.178964	0.105826	2.3391	3074	2	1. 0.62427;2. 136;3. 406;4. 154;5. 154;6. 460;7. 197;8. 589;9. 367;10. L;11. CTA	1. 0.66916;2. 137;3. 409;4. 155;5. 155;6. 463;7. 198;8. 592;9. 370;10. R;11. CGC
ERS451417_01993	1717.62.peg.1994	NA	NA	NA	1	15	Caurimucosum_ATCC700975,"Cbelfantii_FRC0043","Cdiphtheriae_NCTC11397","Cfalsenii_DSM44353","Ckroppenstedtii_DSM44385","Ckutscheri_DSM20755","Clactis_RW25","Cmustelae_DSM45274","Cpseudotuberculosis_31","Cpseudotuberculosis_ATCC19410","Csilvaticum_KL0182","Ctestudinoris_DSM44614","Culcerans_NCTC12077","Cuterequi_DSM45634","Cvitaeruminis_DSM20294"	0.172111	0.172111	2.15261	0.172111	0.172111	2.15261	6146	1	1. 0.4604;2. 83;3. 247;4. 83;5. 83;6. 247;7. 83;8. 247;9. 145;10. G;11. GGC
ERS451417_00394	1717.62.peg.394	NA	NA	NA	1	19	Cbelfantii_FRC0043,"Ccamporealensis_DSM44610","Cdiphtheriae_NCTC11397","Chalotolerans_YIM70093","Chumireducens_DSM45392","Cjeikeium_K41","Ckutscheri_DSM20755","Cmarinum_DSM44953","Cmaris_DSM45190","Cmustelae_DSM45274","Crouxii_FRC0190","Csilvaticum_KL0182","Csimulans_PES1","Csingulare_IBSB52218","Ctestudinoris_DSM44614","Culcerans_NCTC12077","Culcerans_NCTC7910","Curealyticum_DSM7109","Cvitaerumi…	0.0932034	0.0735192	1.90312	0.0932034	0.0735192	1.90312	2	1	1. 0.62069;2. 146;3. 436;4. 160;5. 160;6. 478;7. 176;8. 526;9. 388;10. L;11. TTG
ERS451417_00977	1717.62.peg.987	NA	NA	NA	1	28	Catypicum_R2070,"Caurimucosum_ATCC700975","Cbelfantii_FRC0043","Ccallunae_DSM20147","Ccamporealensis_DSM44610","Cdeserti_GIMN1010","Cdiphtheriae_NCTC11397","Cdoosanense_DSM45436","Cefficiens_YS314","Cglutamicum_ATCC13032","Chumireducens_DSM45392","Cimitans_DSM44264","Ckutscheri_DSM20755","Cmarinum_DSM44953","Cmaris_DSM45190","Cmustelae_DSM45274","Cpseudotuberculosis_31","Cpseudotuberculosis_ATCC1…	0.212826	0.212826	1.79348	0.212826	0.212826	1.79348	3330	0
ERS451417_00717	1717.62.peg.722	NA	NA	NA	1	12	Cargentoratense_DSM44202,"Cbelfantii_FRC0043","Cdiphtheriae_NCTC11397","Cepidermidicanis_DSM45586","Ckutscheri_DSM20755","Cmustelae_DSM45274","Cpseudotuberculosis_31","Crouxii_FRC0190","Csilvaticum_KL0182","Culcerans_NCTC12077","Culcerans_NCTC7910","Cvitaeruminis_DSM20294"	0.280261	0.206103	2.35287	0.280251	0.206103	2.35287	2050	3	1. 0.62123;2. 95;3. 283;4. 143;5. 123;6. 367;7. 171;8. 511;9. 181;10. E;11. GAA	1. 0.64429;2. 130;3. 388;4. 178;5. 158;6. 472;7. 206;8. 616;9. 286;10. H;11. CAT	1. 0.61162;2. 153;3. 457;4. 201;5. 181;6. 541;7. 229;8. 685;9. 355;10. A;11. GCA
ERS451417_02308	1717.62.peg.2335	NA	NA	NA	1	38	Cargentoratense_DSM44202,"Catypicum_R2070","Caurimucosum_ATCC700975","Cbelfantii_FRC0043","Ccallunae_DSM20147","Ccamporealensis_DSM44610","Cdeserti_GIMN1010","Cdiphtheriae_NCTC11397","Cdoosanense_DSM45436","Cefficiens_YS314","Cepidermidicanis_DSM45586","Cfalsenii_DSM44353","Cglutamicum_ATCC13032","Cglycinophilum_AJ3170","Chalotolerans_YIM70093","Chumireducens_DSM45392","Cimitans_DSM44264","Cjeike…	0.107086	0.107086	1.63465	0.107086	0.107086	1.63465	3330	0
ERS451417_00971	1717.62.peg.979	NA	NA	NA	1	14	Cbelfantii_FRC0043,"Cdeserti_GIMN1010","Cdiphtheriae_NCTC11397","Cepidermidicanis_DSM45586","Cglutamicum_ATCC13032","Ckutscheri_DSM20755","Clactis_RW25","Cpseudotuberculosis_31","Cpseudotuberculosis_ATCC19410","Crouxii_FRC0190","Csilvaticum_KL0182","Ctestudinoris_DSM44614","Culcerans_NCTC12077","Culcerans_NCTC7910"	0.14914	0.14914	2.76726	0.14914	0.14914	2.76729	258	0
ERS451417_02122	1717.62.peg.2137	NA	NA	NA	1	38	Cargentoratense_DSM44202,"Catypicum_R2070","Caurimucosum_ATCC700975","Cbelfantii_FRC0043","Ccallunae_DSM20147","Ccamporealensis_DSM44610","Cdeserti_GIMN1010","Cdiphtheriae_NCTC11397","Cdoosanense_DSM45436","Cefficiens_YS314","Cepidermidicanis_DSM45586","Cfalsenii_DSM44353","Cglutamicum_ATCC13032","Cglycinophilum_AJ3170","Chalotolerans_YIM70093","Chumireducens_DSM45392","Cimitans_DSM44264","Cjeike…	0.160327	0.160327	1.8265	0.160327	0.160327	1.8265	1282	0
ERS451417_00769	1717.62.peg.774	NA	NA	NA	1	30	Catypicum_R2070,"Caurimucosum_ATCC700975","Cbelfantii_FRC0043","Ccamporealensis_DSM44610","Cdeserti_GIMN1010","Cdiphtheriae_NCTC11397","Cdoosanense_DSM45436","Cefficiens_YS314","Cepidermidicanis_DSM45586","Cglutamicum_ATCC13032","Chalotolerans_YIM70093","Chumireducens_DSM45392","Cimitans_DSM44264","Ckutscheri_DSM20755","Cmarinum_DSM44953","Cmaris_DSM45190","Cmustelae_DSM45274","Cpseudotuberculosi…	0.322462	0.322462	1.59539	0.322452	0.322452	1.59541	3074	1	1. 0.57631;2. 122;3. 364;4. 139;5. 131;6. 391;7. 167;8. 499;9. 220;10. H;11. CAT
ERS451417_02354	1717.62.peg.2382	NA	NA	NA	1	24	Catypicum_R2070,"Caurimucosum_ATCC700975","Cbelfantii_FRC0043","Ccamporealensis_DSM44610","Cdiphtheriae_NCTC11397","Cdoosanense_DSM45436","Cglycinophilum_AJ3170","Chalotolerans_YIM70093","Chumireducens_DSM45392","Cimitans_DSM44264","Cmarinum_DSM44953","Cmaris_DSM45190","Cmustelae_DSM45274","Cpseudotuberculosis_31","Cpseudotuberculosis_ATCC19410","CriegeliiPUDD83A45","Csilvaticum_KL0182","Csimulan…	0.148154	0.148154	2.33014	0.148154	0.148154	2.33014	1282	0
ERS451417_01680	1717.62.peg.1687	NA	NA	NA	1	38	Cargentoratense_DSM44202,"Catypicum_R2070","Caurimucosum_ATCC700975","Cbelfantii_FRC0043","Ccallunae_DSM20147","Ccamporealensis_DSM44610","Cdeserti_GIMN1010","Cdiphtheriae_NCTC11397","Cdoosanense_DSM45436","Cefficiens_YS314","Cepidermidicanis_DSM45586","Cfalsenii_DSM44353","Cglutamicum_ATCC13032","Cglycinophilum_AJ3170","Chalotolerans_YIM70093","Chumireducens_DSM45392","Cimitans_DSM44264","Cjeike…	0.208425	0.208425	1.64923	0.208425	0.208425	1.64923	3330	0
ERS451417_02024	1717.62.peg.2029	NA	NA	NA	1	12	Cargentoratense_DSM44202,"Cdiphtheriae_NCTC11397","Cdoosanense_DSM45436","Cefficiens_YS314","Cepidermidicanis_DSM45586","Ckutscheri_DSM20755","Cpseudotuberculosis_31","Cpseudotuberculosis_ATCC19410","Csilvaticum_KL0182","Culcerans_NCTC12077","Culcerans_NCTC7910","Cureicelerivorans_IMMIBRIV2301"	0.127844	0.127844	2.24035	0.127844	0.127844	2.24035	2306	0
ERS451417_00801	1717.62.peg.808	NA	NA	NA	1	37	Cargentoratense_DSM44202,"Catypicum_R2070","Caurimucosum_ATCC700975","Cbelfantii_FRC0043","Ccallunae_DSM20147","Ccamporealensis_DSM44610","Cdeserti_GIMN1010","Cdiphtheriae_NCTC11397","Cdoosanense_DSM45436","Cepidermidicanis_DSM45586","Cfalsenii_DSM44353","Cglutamicum_ATCC13032","Cglycinophilum_AJ3170","Chalotolerans_YIM70093","Chumireducens_DSM45392","Cimitans_DSM44264","Cjeikeium_K41","Ckroppens…	0.354584	0.354584	1.56269	0.354584	0.354584	1.56269	1282	0
ERS451417_01040	1717.62.peg.1050	NA	NA	NA	1	20	Cbelfantii_FRC0043,"Ccallunae_DSM20147","Cdeserti_GIMN1010","Cdiphtheriae_NCTC11397","Cefficiens_YS314","Cglutamicum_ATCC13032","Chalotolerans_YIM70093","Chumireducens_DSM45392","Cjeikeium_K41","Cmarinum_DSM44953","Cmustelae_DSM45274","Cpseudotuberculosis_31","Cpseudotuberculosis_ATCC19410","CriegeliiPUDD83A45","Crouxii_FRC0190","Csilvaticum_KL0182","Culcerans_NCTC12077","Culcerans_NCTC7910","Cur…	0.303307	0.303307	1.7069	0.303307	0.303307	1.7069	258	0
ERS451417_01764	1717.62.peg.1766	NA	NA	NA	1	13	Cbelfantii_FRC0043,"Cdiphtheriae_NCTC11397","Cglycinophilum_AJ3170","Chalotolerans_YIM70093","Ckutscheri_DSM20755","Cmustelae_DSM45274","Cpseudotuberculosis_31","Cpseudotuberculosis_ATCC19410","Csilvaticum_KL0182","Cterpenotabidum_Y11","Culcerans_NCTC12077","Culcerans_NCTC7910","Cvitaeruminis_DSM20294"	0.252666	0.252666	1.77538	0.252666	0.252666	1.77538	1026	1	1. 0.79256;2. 142;3. 424;4. 201;5. 168;6. 502;7. 201;8. 601;9. 349;10. E;11. GAA
ERS451417_00071	1717.62.peg.67	NA	NA	NA	1	15	Caurimucosum_ATCC700975,"Cbelfantii_FRC0043","Cdiphtheriae_NCTC11397","Cepidermidicanis_DSM45586","Ckutscheri_DSM20755","Clactis_RW25","Cmustelae_DSM45274","Cpseudotuberculosis_31","Cpseudotuberculosis_ATCC19410","CriegeliiPUDD83A45","Crouxii_FRC0190","Csilvaticum_KL0182","Culcerans_NCTC12077","Culcerans_NCTC7910","Cvitaeruminis_DSM20294"	0.31722	0.31722	2.41704	0.31722	0.31722	2.41704	258	0
ERS451417_01542	1717.62.peg.1551	NA	NA	NA	1	38	Cargentoratense_DSM44202,"Catypicum_R2070","Caurimucosum_ATCC700975","Cbelfantii_FRC0043","Ccallunae_DSM20147","Ccamporealensis_DSM44610","Cdeserti_GIMN1010","Cdiphtheriae_NCTC11397","Cdoosanense_DSM45436","Cefficiens_YS314","Cepidermidicanis_DSM45586","Cfalsenii_DSM44353","Cglutamicum_ATCC13032","Cglycinophilum_AJ3170","Chalotolerans_YIM70093","Chumireducens_DSM45392","Cimitans_DSM44264","Cjeike…	0.203322	0.203322	2.16417	0.203322	0.203322	2.16416	258	0
ERS451417_01148	1717.62.peg.1159	NA	NA	NA	1	38	Cargentoratense_DSM44202,"Catypicum_R2070","Caurimucosum_ATCC700975","Cbelfantii_FRC0043","Ccallunae_DSM20147","Ccamporealensis_DSM44610","Cdeserti_GIMN1010","Cdiphtheriae_NCTC11397","Cdoosanense_DSM45436","Cefficiens_YS314","Cepidermidicanis_DSM45586","Cfalsenii_DSM44353","Cglutamicum_ATCC13032","Cglycinophilum_AJ3170","Chalotolerans_YIM70093","Chumireducens_DSM45392","Cimitans_DSM44264","Ckropp…	0.161326	0.161326	1.67542	0.161326	0.161326	1.67542	258	0
ERS451417_00282	1717.62.peg.283	NA	NA	NA	1	24	Caurimucosum_ATCC700975,"Cbelfantii_FRC0043","Ccamporealensis_DSM44610","Cdiphtheriae_NCTC11397","Cdoosanense_DSM45436","Cfalsenii_DSM44353","Chalotolerans_YIM70093","Chumireducens_DSM45392","Cimitans_DSM44264","Cmarinum_DSM44953","Cmaris_DSM45190","Cmustelae_DSM45274","Cpseudotuberculosis_31","Cpseudotuberculosis_ATCC19410","CriegeliiPUDD83A45","Csilvaticum_KL0182","Csimulans_PES1","Csingulare_I…	0.157683	0.157683	1.63813	0.157683	0.157683	1.63814	3330	0
ERS451417_00567	1717.62.peg.570	NA	NA	NA	1	39	Cargentoratense_DSM44202,"Catypicum_R2070","Caurimucosum_ATCC700975","Cbelfantii_FRC0043","Ccallunae_DSM20147","Ccamporealensis_DSM44610","Cdeserti_GIMN1010","Cdiphtheriae_NCTC11397","Cdoosanense_DSM45436","Cefficiens_YS314","Cepidermidicanis_DSM45586","Cfalsenii_DSM44353","Cglutamicum_ATCC13032","Cglycinophilum_AJ3170","Chalotolerans_YIM70093","Chumireducens_DSM45392","Cimitans_DSM44264","Cjeike…	0.0844004	0.0844004	1.5447	0.0844004	0.0844004	1.5447	258	0
ERS451417_02263	1717.62.peg.2292	NA	NA	NA	1	28	Caurimucosum_ATCC700975,"Cbelfantii_FRC0043","Ccallunae_DSM20147","Ccamporealensis_DSM44610","Cdeserti_GIMN1010","Cdiphtheriae_NCTC11397","Cdoosanense_DSM45436","Cefficiens_YS314","Cepidermidicanis_DSM45586","Cglutamicum_ATCC13032","Chalotolerans_YIM70093","Chumireducens_DSM45392","Cimitans_DSM44264","Ckutscheri_DSM20755","Cmarinum_DSM44953","Cmaris_DSM45190","Cmustelae_DSM45274","Cpseudotubercul…	0.184484	0.184484	1.60815	0.184484	0.184484	1.60815	1282	0
ERS451417_02226	1717.62.peg.2251	NA	NA	NA	1	6	Cbelfantii_FRC0043,"Cdiphtheriae_NCTC11397","Cpseudotuberculosis_31","Cpseudotuberculosis_ATCC19410","Culcerans_NCTC12077","Culcerans_NCTC7910"	0.148691	0.148691	2.61824	0.148691	0.148691	2.61824	2	1	1. 0.65839;2. 16;3. 46;4. 56;5. 21;6. 61;7. 20;8. 58;9. 28;10. A;11. GCT
ERS451417_01476	1717.62.peg.1486	NA	NA	NA	1	37	Cargentoratense_DSM44202,"Catypicum_R2070","Caurimucosum_ATCC700975","Cbelfantii_FRC0043","Ccallunae_DSM20147","Ccamporealensis_DSM44610","Cdeserti_GIMN1010","Cdiphtheriae_NCTC11397","Cdoosanense_DSM45436","Cefficiens_YS314","Cepidermidicanis_DSM45586","Cglutamicum_ATCC13032","Cglycinophilum_AJ3170","Chalotolerans_YIM70093","Chumireducens_DSM45392","Cimitans_DSM44264","Cjeikeium_K41","Ckroppenste…	0.30759	0.260828	1.68746	0.30759	0.260828	1.68746	3074	2	1. 0.59219;2. 59;3. 175;4. 82;5. 82;6. 244;7. 117;8. 349;9. 118;10. V;11. GTA	1. 0.65664;2. 186;3. 556;4. 214;5. 214;6. 640;7. 252;8. 754;9. 442;10. V;11. GTT
ERS451417_00942	1717.62.peg.949	NA	NA	NA	1	30	Cargentoratense_DSM44202,"Catypicum_R2070","Caurimucosum_ATCC700975","Cbelfantii_FRC0043","Ccamporealensis_DSM44610","Cdiphtheriae_NCTC11397","Cdoosanense_DSM45436","Cepidermidicanis_DSM45586","Cglycinophilum_AJ3170","Chalotolerans_YIM70093","Chumireducens_DSM45392","Cimitans_DSM44264","Ckroppenstedtii_DSM44385","Ckutscheri_DSM20755","Clactis_RW25","Cmarinum_DSM44953","Cmustelae_DSM45274","Cpseud…	0.122431	0.122431	1.76125	0.122431	0.122431	1.76125	258	0
ERS451417_01224	1717.62.peg.1232	NA	NA	NA	1	26	Catypicum_R2070,"Cbelfantii_FRC0043","Ccallunae_DSM20147","Cdeserti_GIMN1010","Cdiphtheriae_NCTC11397","Cdoosanense_DSM45436","Cefficiens_YS314","Cepidermidicanis_DSM45586","Cglutamicum_ATCC13032","Chalotolerans_YIM70093","Chumireducens_DSM45392","Cimitans_DSM44264","Ckutscheri_DSM20755","Cmarinum_DSM44953","Cmaris_DSM45190","Cmustelae_DSM45274","Cpseudotuberculosis_ATCC19410","CriegeliiPUDD83A45…	0.228747	0.228747	1.45753	0.228747	0.228747	1.45753	258	0
ERS451417_00677	1717.62.peg.684	NA	NA	NA	1	39	Cargentoratense_DSM44202,"Catypicum_R2070","Caurimucosum_ATCC700975","Cbelfantii_FRC0043","Ccallunae_DSM20147","Ccamporealensis_DSM44610","Cdeserti_GIMN1010","Cdiphtheriae_NCTC11397","Cdoosanense_DSM45436","Cefficiens_YS314","Cepidermidicanis_DSM45586","Cfalsenii_DSM44353","Cglutamicum_ATCC13032","Cglycinophilum_AJ3170","Chalotolerans_YIM70093","Chumireducens_DSM45392","Cimitans_DSM44264","Cjeike…	0.0765887	0.0765887	1.66885	0.0765887	0.0765887	1.66885	258	0
ERS451417_01566	1717.62.peg.1575	NA	NA	NA	1	39	Cargentoratense_DSM44202,"Catypicum_R2070","Caurimucosum_ATCC700975","Cbelfantii_FRC0043","Ccallunae_DSM20147","Ccamporealensis_DSM44610","Cdeserti_GIMN1010","Cdiphtheriae_NCTC11397","Cdoosanense_DSM45436","Cefficiens_YS314","Cepidermidicanis_DSM45586","Cfalsenii_DSM44353","Cglutamicum_ATCC13032","Cglycinophilum_AJ3170","Chalotolerans_YIM70093","Chumireducens_DSM45392","Cimitans_DSM44264","Cjeike…	0.140457	0.140457	2.54742	0.140457	0.140457	2.54742	258	0
ERS451417_00716	1717.62.peg.721	NA	NA	NA	1	31	Cargentoratense_DSM44202,"Caurimucosum_ATCC700975","Cbelfantii_FRC0043","Ccallunae_DSM20147","Ccamporealensis_DSM44610","Cdeserti_GIMN1010","Cdiphtheriae_NCTC11397","Cefficiens_YS314","Cepidermidicanis_DSM45586","Cfalsenii_DSM44353","Cglycinophilum_AJ3170","Chalotolerans_YIM70093","Chumireducens_DSM45392","Cimitans_DSM44264","Cjeikeium_K41","Cmarinum_DSM44953","Cmaris_DSM45190","Cmustelae_DSM4527…	0.176453	0.176453	1.69648	0.176453	0.176453	1.69648	3074	1	1. 0.4866;2. 188;3. 562;4. 218;5. 206;6. 616;7. 313;8. 937;9. 463;10. V;11. GTG
ERS451417_00917	1717.62.peg.924	NA	NA	NA	1	18	Catypicum_R2070,"Cbelfantii_FRC0043","Ccamporealensis_DSM44610","Cdiphtheriae_NCTC11397","Cepidermidicanis_DSM45586","Cfalsenii_DSM44353","Cglycinophilum_AJ3170","Cjeikeium_K41","Ckroppenstedtii_DSM44385","Cpseudotuberculosis_31","Cpseudotuberculosis_ATCC19410","Crouxii_FRC0190","Csilvaticum_KL0182","Csimulans_PES1","Culcerans_NCTC12077","Culcerans_NCTC7910","Cuterequi_DSM45634","Cvitaeruminis_DS…	0.212613	0.172221	1.71366	0.212613	0.172221	1.71366	2050	3	1. 0.5932;2. 9;3. 25;4. 31;5. 31;6. 91;7. 43;8. 127;9. 16;10. A;11. GCC	1. 0.5936;2. 40;3. 118;4. 65;5. 65;6. 193;7. 83;8. 247;9. 76;10. P;11. CCA	1. 0.504;2. 282;3. 844;4. 323;5. 323;6. 967;7. 363;8. 1087;9. 700;10. D;11. GAC
ERS451417_01977	1717.62.peg.1977	NA	NA	NA	1	38	Cargentoratense_DSM44202,"Catypicum_R2070","Caurimucosum_ATCC700975","Cbelfantii_FRC0043","Ccallunae_DSM20147","Ccamporealensis_DSM44610","Cdeserti_GIMN1010","Cdiphtheriae_NCTC11397","Cdoosanense_DSM45436","Cefficiens_YS314","Cepidermidicanis_DSM45586","Cfalsenii_DSM44353","Cglutamicum_ATCC13032","Cglycinophilum_AJ3170","Chalotolerans_YIM70093","Chumireducens_DSM45392","Cimitans_DSM44264","Cjeike…	0.101116	0.101116	2.20184	0.101116	0.101116	2.20184	3330	0
ERS451417_00231	1717.62.peg.227	NA	NA	NA	1	39	Cargentoratense_DSM44202,"Catypicum_R2070","Caurimucosum_ATCC700975","Cbelfantii_FRC0043","Ccallunae_DSM20147","Ccamporealensis_DSM44610","Cdeserti_GIMN1010","Cdiphtheriae_NCTC11397","Cdoosanense_DSM45436","Cefficiens_YS314","Cepidermidicanis_DSM45586","Cfalsenii_DSM44353","Cglutamicum_ATCC13032","Cglycinophilum_AJ3170","Chalotolerans_YIM70093","Chumireducens_DSM45392","Cimitans_DSM44264","Cjeike…	0.089889	0.089889	2.10483	0.089889	0.089889	2.10483	258	0
ERS451417_00411	1717.62.peg.411	NA	NA	NA	1	36	Cargentoratense_DSM44202,"Catypicum_R2070","Cbelfantii_FRC0043","Ccallunae_DSM20147","Cdeserti_GIMN1010","Cdiphtheriae_NCTC11397","Cdoosanense_DSM45436","Cefficiens_YS314","Cepidermidicanis_DSM45586","Cfalsenii_DSM44353","Cglutamicum_ATCC13032","Cglycinophilum_AJ3170","Chalotolerans_YIM70093","Chumireducens_DSM45392","Cimitans_DSM44264","Cjeikeium_K41","Ckroppenstedtii_DSM44385","Ckutscheri_DSM20…	0.0853027	0.0853027	1.72805	0.0853027	0.0853027	1.72805	258	0
ERS451417_00511	1717.62.peg.515	NA	NA	NA	1	33	Cargentoratense_DSM44202,"Catypicum_R2070","Caurimucosum_ATCC700975","Cbelfantii_FRC0043","Ccallunae_DSM20147","Ccamporealensis_DSM44610","Cdeserti_GIMN1010","Cdiphtheriae_NCTC11397","Cdoosanense_DSM45436","Cefficiens_YS314","Cepidermidicanis_DSM45586","Cglutamicum_ATCC13032","Cglycinophilum_AJ3170","Chalotolerans_YIM70093","Chumireducens_DSM45392","Cimitans_DSM44264","Ckutscheri_DSM20755","Cmari…	0.239637	0.175437	1.77059	0.239637	0.175437	1.77059	1026	1	1. 0.74461;2. 38;3. 112;4. 53;5. 53;6. 157;7. 85;8. 253;9. 79;10. A;11. GCG
ERS451417_00343	1717.62.peg.346	NA	NA	NA	1	39	Cargentoratense_DSM44202,"Catypicum_R2070","Caurimucosum_ATCC700975","Cbelfantii_FRC0043","Ccallunae_DSM20147","Ccamporealensis_DSM44610","Cdeserti_GIMN1010","Cdiphtheriae_NCTC11397","Cdoosanense_DSM45436","Cefficiens_YS314","Cepidermidicanis_DSM45586","Cfalsenii_DSM44353","Cglutamicum_ATCC13032","Cglycinophilum_AJ3170","Chalotolerans_YIM70093","Chumireducens_DSM45392","Cimitans_DSM44264","Cjeike…	0.0832746	0.0714836	2.23114	0.0832746	0.0714836	2.23114	1026	1	1. 0.57068;2. 213;3. 637;4. 286;5. 286;6. 856;7. 427;8. 1279;9. 538;10. L;11. CTC
ERS451417_02069	1717.62.peg.2081	NA	NA	NA	1	21	Cbelfantii_FRC0043,"Ccallunae_DSM20147","Cdiphtheriae_NCTC11397","Cdoosanense_DSM45436","Cglutamicum_ATCC13032","Chalotolerans_YIM70093","Cimitans_DSM44264","Ckutscheri_DSM20755","Cmarinum_DSM44953","Cmaris_DSM45190","Cpseudotuberculosis_31","Cpseudotuberculosis_ATCC19410","CriegeliiPUDD83A45","Csilvaticum_KL0182","Csimulans_PES1","Ctestudinoris_DSM44614","Culcerans_NCTC12077","Culcerans_NCTC7910…	0.0828874	0.0828874	1.43245	0.0828874	0.0828874	1.43245	2	1	1. 0.46694;2. 237;3. 709;4. 265;5. 265;6. 793;7. 288;8. 862;9. 610;10. V;11. GTG
ERS451417_01722	1717.62.peg.1725	NA	NA	NA	1	10	Cbelfantii_FRC0043,"Cdiphtheriae_NCTC11397","Ckutscheri_DSM20755","Cmustelae_DSM45274","Cpseudotuberculosis_31","Cpseudotuberculosis_ATCC19410","Csilvaticum_KL0182","Culcerans_NCTC12077","Culcerans_NCTC7910","Cvitaeruminis_DSM20294"	0.290503	0.188255	2.46293	0.290503	0.188255	2.46293	2050	1	1. 0.79205;2. 171;3. 511;4. 283;5. 179;6. 535;7. 183;8. 547;9. 406;10. V;11. GTG
ERS451417_00858	1717.62.peg.863	NA	NA	NA	1	35	Cargentoratense_DSM44202,"Catypicum_R2070","Caurimucosum_ATCC700975","Cbelfantii_FRC0043","Ccallunae_DSM20147","Ccamporealensis_DSM44610","Cdeserti_GIMN1010","Cdiphtheriae_NCTC11397","Cdoosanense_DSM45436","Cefficiens_YS314","Cepidermidicanis_DSM45586","Cfalsenii_DSM44353","Cglutamicum_ATCC13032","Chalotolerans_YIM70093","Chumireducens_DSM45392","Cimitans_DSM44264","Ckroppenstedtii_DSM44385","Cku…	0.0884933	0.0884933	1.60867	0.0884933	0.0884933	1.60868	258	0
ERS451417_01293	1717.62.peg.1301	NA	NA	NA	1	38	Cargentoratense_DSM44202,"Catypicum_R2070","Caurimucosum_ATCC700975","Cbelfantii_FRC0043","Ccallunae_DSM20147","Ccamporealensis_DSM44610","Cdeserti_GIMN1010","Cdiphtheriae_NCTC11397","Cdoosanense_DSM45436","Cefficiens_YS314","Cepidermidicanis_DSM45586","Cfalsenii_DSM44353","Cglutamicum_ATCC13032","Cglycinophilum_AJ3170","Chalotolerans_YIM70093","Chumireducens_DSM45392","Cimitans_DSM44264","Cjeike…	0.0834708	0.0834708	1.52102	0.0834708	0.0834708	1.52102	2	1	1. 0.49443;2. 200;3. 598;4. 202;5. 202;6. 604;7. 203;8. 607;9. 580;10. S;11. TCT
ERS451417_00293	1717.62.peg.294	NA	NA	NA	1	38	Cargentoratense_DSM44202,"Catypicum_R2070","Caurimucosum_ATCC700975","Cbelfantii_FRC0043","Ccallunae_DSM20147","Ccamporealensis_DSM44610","Cdeserti_GIMN1010","Cdiphtheriae_NCTC11397","Cdoosanense_DSM45436","Cefficiens_YS314","Cepidermidicanis_DSM45586","Cfalsenii_DSM44353","Cglutamicum_ATCC13032","Cglycinophilum_AJ3170","Chalotolerans_YIM70093","Chumireducens_DSM45392","Cimitans_DSM44264","Cjeike…	0.163063	0.163063	1.9797	0.163054	0.163054	1.97969	3330	0
ERS451417_01660	1717.62.peg.1667	NA	NA	NA	1	38	Cargentoratense_DSM44202,"Catypicum_R2070","Caurimucosum_ATCC700975","Cbelfantii_FRC0043","Ccallunae_DSM20147","Ccamporealensis_DSM44610","Cdeserti_GIMN1010","Cdiphtheriae_NCTC11397","Cdoosanense_DSM45436","Cefficiens_YS314","Cepidermidicanis_DSM45586","Cfalsenii_DSM44353","Cglutamicum_ATCC13032","Cglycinophilum_AJ3170","Chalotolerans_YIM70093","Chumireducens_DSM45392","Cimitans_DSM44264","Cjeike…	0.207325	0.207325	1.61256	0.207325	0.207325	1.61256	258	0
ERS451417_00397	1717.62.peg.397	NA	NA	NA	1	39	Cargentoratense_DSM44202,"Catypicum_R2070","Caurimucosum_ATCC700975","Cbelfantii_FRC0043","Ccallunae_DSM20147","Ccamporealensis_DSM44610","Cdeserti_GIMN1010","Cdiphtheriae_NCTC11397","Cdoosanense_DSM45436","Cefficiens_YS314","Cepidermidicanis_DSM45586","Cfalsenii_DSM44353","Cglutamicum_ATCC13032","Cglycinophilum_AJ3170","Chalotolerans_YIM70093","Chumireducens_DSM45392","Cimitans_DSM44264","Cjeike…	0.15823	0.15823	1.6425	0.15823	0.15823	1.64249	258	0
ERS451417_01925	1717.62.peg.1922	NA	NA	NA	1	11	Cbelfantii_FRC0043,"Cdiphtheriae_NCTC11397","Chalotolerans_YIM70093","Chumireducens_DSM45392","Cmaris_DSM45190","Cpseudotuberculosis_31","Cpseudotuberculosis_ATCC19410","Csilvaticum_KL0182","Culcerans_NCTC12077","Culcerans_NCTC7910","Cvitaeruminis_DSM20294"	0.29948	0.237948	2.09203	0.29948	0.237948	2.09203	2050	4	1. 0.69526;2. 419;3. 1255;4. 484;5. 448;6. 1342;7. 472;8. 1414;9. 895;10. L;11. TTG	1. 0.6519;2. 463;3. 1387;4. 528;5. 492;6. 1474;7. 529;8. 1585;9. 931;10. A;11. GCA	1. 0.63149;2. 494;3. 1480;4. 563;5. 526;6. 1576;7. 564;8. 1690;9. 1003;10. I;11. ATC	1. 0.65935;2. 507;3. 1519;4. 576;5. 539;6. 1615;7. 577;8. 1729;9. 1042;10. A;11. GCG
ERS451417_02005	1717.62.peg.2009	NA	NA	NA	1	13	Caurimucosum_ATCC700975,"Cbelfantii_FRC0043","Cdiphtheriae_NCTC11397","Cglycinophilum_AJ3170","Cjeikeium_K41","Cpseudotuberculosis_31","Cpseudotuberculosis_ATCC19410","Csilvaticum_KL0182","Csimulans_PES1","Csingulare_IBSB52218","Culcerans_NCTC12077","Culcerans_NCTC7910","Curealyticum_DSM7109"	0.143748	0.143748	1.98858	0.143748	0.143748	1.98858	3074	1	1. 0.56033;2. 182;3. 544;4. 218;5. 185;6. 553;7. 204;8. 610;9. 451;10. D;11. GAT
ERS451417_02289	1717.62.peg.2318	NA	NA	NA	1	37	Cargentoratense_DSM44202,"Catypicum_R2070","Caurimucosum_ATCC700975","Cbelfantii_FRC0043","Ccallunae_DSM20147","Ccamporealensis_DSM44610","Cdeserti_GIMN1010","Cdiphtheriae_NCTC11397","Cdoosanense_DSM45436","Cefficiens_YS314","Cepidermidicanis_DSM45586","Cfalsenii_DSM44353","Cglutamicum_ATCC13032","Cglycinophilum_AJ3170","Chalotolerans_YIM70093","Chumireducens_DSM45392","Cimitans_DSM44264","Cjeike…	0.0532333	0.0532333	1.79155	0.0532431	0.0532431	1.79155	3330	0
ERS451417_00230	1717.62.peg.226	NA	NA	NA	1	38	Cargentoratense_DSM44202,"Catypicum_R2070","Caurimucosum_ATCC700975","Cbelfantii_FRC0043","Ccallunae_DSM20147","Ccamporealensis_DSM44610","Cdeserti_GIMN1010","Cdiphtheriae_NCTC11397","Cdoosanense_DSM45436","Cefficiens_YS314","Cepidermidicanis_DSM45586","Cfalsenii_DSM44353","Cglutamicum_ATCC13032","Cglycinophilum_AJ3170","Chalotolerans_YIM70093","Chumireducens_DSM45392","Cimitans_DSM44264","Cjeike…	0.184775	0.184775	1.97092	0.184775	0.184775	1.97092	3330	0
ERS451417_01706	1717.62.peg.1711	NA	NA	NA	1	22	Catypicum_R2070,"Caurimucosum_ATCC700975","Cbelfantii_FRC0043","Ccallunae_DSM20147","Cdeserti_GIMN1010","Cdiphtheriae_NCTC11397","Cefficiens_YS314","Cglutamicum_ATCC13032","Chalotolerans_YIM70093","Chumireducens_DSM45392","Cimitans_DSM44264","Ckroppenstedtii_DSM44385","Cmarinum_DSM44953","Cpseudotuberculosis_31","Cpseudotuberculosis_ATCC19410","Csilvaticum_KL0182","Csimulans_PES1","Csingulare_IBS…	0.116425	0.116425	1.89755	0.116425	0.116425	1.89755	258	0
ERS451417_00504	1717.62.peg.508	NA	NA	NA	1	22	Caurimucosum_ATCC700975,"Cbelfantii_FRC0043","Ccallunae_DSM20147","Cdeserti_GIMN1010","Cdiphtheriae_NCTC11397","Cefficiens_YS314","Cglutamicum_ATCC13032","Chumireducens_DSM45392","Cjeikeium_K41","Ckutscheri_DSM20755","Cmarinum_DSM44953","Cmaris_DSM45190","Cpseudotuberculosis_31","Cpseudotuberculosis_ATCC19410","Crouxii_FRC0190","Csilvaticum_KL0182","Csingulare_IBSB52218","Ctestudinoris_DSM44614",…	0.121931	0.121931	1.95684	0.121931	0.121931	1.95684	258	0
ERS451417_00633	1717.62.peg.637	NA	NA	NA	1	39	Cargentoratense_DSM44202,"Catypicum_R2070","Caurimucosum_ATCC700975","Cbelfantii_FRC0043","Ccallunae_DSM20147","Ccamporealensis_DSM44610","Cdeserti_GIMN1010","Cdiphtheriae_NCTC11397","Cdoosanense_DSM45436","Cefficiens_YS314","Cepidermidicanis_DSM45586","Cfalsenii_DSM44353","Cglutamicum_ATCC13032","Cglycinophilum_AJ3170","Chalotolerans_YIM70093","Chumireducens_DSM45392","Cimitans_DSM44264","Cjeike…	0.116902	0.116902	1.60465	0.116902	0.116902	1.60465	3330	0
ERS451417_01420	1717.62.peg.1426	NA	NA	NA	1	36	Cargentoratense_DSM44202,"Catypicum_R2070","Caurimucosum_ATCC700975","Cbelfantii_FRC0043","Ccallunae_DSM20147","Ccamporealensis_DSM44610","Cdeserti_GIMN1010","Cdiphtheriae_NCTC11397","Cdoosanense_DSM45436","Cefficiens_YS314","Cepidermidicanis_DSM45586","Cfalsenii_DSM44353","Cglutamicum_ATCC13032","Cglycinophilum_AJ3170","Chalotolerans_YIM70093","Chumireducens_DSM45392","Cimitans_DSM44264","Cjeike…	0.157748	0.157748	1.6856	0.157748	0.157748	1.68559	3074	1	1. 0.46353;2. 387;3. 1159;4. 413;5. 413;6. 1237;7. 431;8. 1291;9. 868;10. V;11. GTT
ERS451417_01180	1717.62.peg.1189	NA	NA	NA	1	39	Cargentoratense_DSM44202,"Catypicum_R2070","Caurimucosum_ATCC700975","Cbelfantii_FRC0043","Ccallunae_DSM20147","Ccamporealensis_DSM44610","Cdeserti_GIMN1010","Cdiphtheriae_NCTC11397","Cdoosanense_DSM45436","Cefficiens_YS314","Cepidermidicanis_DSM45586","Cfalsenii_DSM44353","Cglutamicum_ATCC13032","Cglycinophilum_AJ3170","Chalotolerans_YIM70093","Chumireducens_DSM45392","Cimitans_DSM44264","Cjeike…	0.221505	0.221505	1.71899	0.221505	0.221505	1.71899	2306	0
ERS451417_00332	1717.62.peg.334	NA	NA	NA	1	39	Cargentoratense_DSM44202,"Catypicum_R2070","Caurimucosum_ATCC700975","Cbelfantii_FRC0043","Ccallunae_DSM20147","Ccamporealensis_DSM44610","Cdeserti_GIMN1010","Cdiphtheriae_NCTC11397","Cdoosanense_DSM45436","Cefficiens_YS314","Cepidermidicanis_DSM45586","Cfalsenii_DSM44353","Cglutamicum_ATCC13032","Cglycinophilum_AJ3170","Chalotolerans_YIM70093","Chumireducens_DSM45392","Cimitans_DSM44264","Cjeike…	0.195848	0.186531	1.77451	0.195848	0.186531	1.77451	1026	2	1. 0.5577;2. 227;3. 679;4. 422;5. 422;6. 1264;7. 502;8. 1504;9. 604;10. E;11. GAG	1. 0.60987;2. 228;3. 682;4. 423;5. 423;6. 1267;7. 503;8. 1507;9. 607;10. V;11. GTA
ERS451417_00002	1717.62.peg.3	NA	NA	NA	1	39	Cargentoratense_DSM44202,"Catypicum_R2070","Caurimucosum_ATCC700975","Cbelfantii_FRC0043","Ccallunae_DSM20147","Ccamporealensis_DSM44610","Cdeserti_GIMN1010","Cdiphtheriae_NCTC11397","Cdoosanense_DSM45436","Cefficiens_YS314","Cepidermidicanis_DSM45586","Cfalsenii_DSM44353","Cglutamicum_ATCC13032","Cglycinophilum_AJ3170","Chalotolerans_YIM70093","Chumireducens_DSM45392","Cimitans_DSM44264","Cjeike…	0.185217	0.185217	1.76896	0.185217	0.185217	1.76896	2306	0
ERS451417_02297	1717.62.peg.2326	NA	NA	NA	1	31	Cargentoratense_DSM44202,"Catypicum_R2070","Cbelfantii_FRC0043","Ccallunae_DSM20147","Cdeserti_GIMN1010","Cdiphtheriae_NCTC11397","Cefficiens_YS314","Cepidermidicanis_DSM45586","Cglutamicum_ATCC13032","Cglycinophilum_AJ3170","Chalotolerans_YIM70093","Chumireducens_DSM45392","Cimitans_DSM44264","Ckroppenstedtii_DSM44385","Ckutscheri_DSM20755","Clactis_RW25","Cmarinum_DSM44953","Cmaris_DSM45190","C…	0.149978	0.149978	1.75209	0.149978	0.149978	1.7521	3330	0
ERS451417_01723	1717.62.peg.1726	NA	NA	NA	1	38	Cargentoratense_DSM44202,"Catypicum_R2070","Caurimucosum_ATCC700975","Cbelfantii_FRC0043","Ccallunae_DSM20147","Ccamporealensis_DSM44610","Cdeserti_GIMN1010","Cdiphtheriae_NCTC11397","Cdoosanense_DSM45436","Cefficiens_YS314","Cepidermidicanis_DSM45586","Cfalsenii_DSM44353","Cglutamicum_ATCC13032","Cglycinophilum_AJ3170","Chalotolerans_YIM70093","Chumireducens_DSM45392","Cimitans_DSM44264","Cjeike…	0.127942	0.127942	1.83807	0.127942	0.127942	1.83808	258	0
ERS451417_01740	1717.62.peg.1744	NA	NA	NA	1	6	Cdiphtheriae_NCTC11397,"Cpseudotuberculosis_31","Cpseudotuberculosis_ATCC19410","Csilvaticum_KL0182","Culcerans_NCTC12077","Culcerans_NCTC7910"	0.201592	0.201592	2.74272	0.201592	0.201592	2.74272	2050	4	1. 0.44595;2. 50;3. 148;4. 71;5. 55;6. 163;7. 70;8. 208;9. 73;10. K;11. AAA	1. 0.57088;2. 269;3. 805;4. 310;5. 281;6. 841;7. 297;8. 889;9. 685;10. K;11. AAG	1. 0.50147;2. 270;3. 808;4. 312;5. 283;6. 847;7. 298;8. 892;9. 688;10. D;11. GAT	1. 0.57928;2. 635;3. 1903;4. 716;5. 671;6. 2011;7. 714;8. 2140;9. 1474;10. K;11. AAG
ERS451417_00467	1717.62.peg.471	NA	NA	NA	1	10	Cbelfantii_FRC0043,"Cdiphtheriae_NCTC11397","Ckutscheri_DSM20755","Cpseudotuberculosis_31","Cpseudotuberculosis_ATCC19410","Crouxii_FRC0190","Csilvaticum_KL0182","Culcerans_NCTC12077","Culcerans_NCTC7910","Cvitaeruminis_DSM20294"	0.0987386	0.0987386	1.81921	0.0987386	0.0987386	1.81925	258	0
ERS451417_01042	1717.62.peg.1052	NA	NA	NA	1	39	Cargentoratense_DSM44202,"Catypicum_R2070","Caurimucosum_ATCC700975","Cbelfantii_FRC0043","Ccallunae_DSM20147","Ccamporealensis_DSM44610","Cdeserti_GIMN1010","Cdiphtheriae_NCTC11397","Cdoosanense_DSM45436","Cefficiens_YS314","Cepidermidicanis_DSM45586","Cfalsenii_DSM44353","Cglutamicum_ATCC13032","Cglycinophilum_AJ3170","Chalotolerans_YIM70093","Chumireducens_DSM45392","Cimitans_DSM44264","Cjeike…	0.130637	0.130637	1.91179	0.130637	0.130637	1.91179	258	0
ERS451417_01285	1717.62.peg.1293	NA	NA	NA	1	20	Cargentoratense_DSM44202,"Catypicum_R2070","Cbelfantii_FRC0043","Ccallunae_DSM20147","Cdeserti_GIMN1010","Cdiphtheriae_NCTC11397","Cglutamicum_ATCC13032","Chalotolerans_YIM70093","Chumireducens_DSM45392","Cimitans_DSM44264","Ckutscheri_DSM20755","Cmarinum_DSM44953","Cpseudotuberculosis_ATCC19410","CriegeliiPUDD83A45","Csilvaticum_KL0182","Ctestudinoris_DSM44614","Culcerans_NCTC12077","Culcerans_N…	0.273482	0.273482	1.66495	0.273482	0.273482	1.66495	2306	0
ERS451417_01591	1717.62.peg.1600	NA	NA	NA	1	7	Cbelfantii_FRC0043,"Cdiphtheriae_NCTC11397","Cpseudotuberculosis_31","Cpseudotuberculosis_ATCC19410","Csilvaticum_KL0182","Culcerans_NCTC12077","Culcerans_NCTC7910"	0.110737	0.110737	2.26623	0.110737	0.110737	2.26623	2	1	1. 0.44801;2. 35;3. 103;4. 54;5. 35;6. 103;7. 35;8. 103;9. 103;10. S;11. TCG
ERS451417_00883	1717.62.peg.889	NA	NA	NA	1	38	Cargentoratense_DSM44202,"Catypicum_R2070","Caurimucosum_ATCC700975","Cbelfantii_FRC0043","Ccallunae_DSM20147","Ccamporealensis_DSM44610","Cdeserti_GIMN1010","Cdiphtheriae_NCTC11397","Cdoosanense_DSM45436","Cefficiens_YS314","Cepidermidicanis_DSM45586","Cfalsenii_DSM44353","Cglutamicum_ATCC13032","Cglycinophilum_AJ3170","Chalotolerans_YIM70093","Chumireducens_DSM45392","Cimitans_DSM44264","Cjeike…	0.163223	0.163223	1.67793	0.163223	0.163223	1.67794	3330	0
ERS451417_01999	1717.62.peg.2003	NA	NA	NA	1	7	Cbelfantii_FRC0043,"Cdiphtheriae_NCTC11397","Cpseudotuberculosis_31","Cpseudotuberculosis_ATCC19410","Csilvaticum_KL0182","Culcerans_NCTC12077","Culcerans_NCTC7910"	0.321131	0.321131	4.35028	0.321131	0.321131	4.35028	2	2	1. 0.43545;2. 819;3. 2455;4. 819;5. 819;6. 2455;7. 819;8. 2455;9. 2455;10. M;11. ATG	1. 0.40575;2. 855;3. 2563;4. 855;5. 855;6. 2563;7. 855;8. 2563;9. 2563;10. I;11. ATA
ERS451417_00027	1717.62.peg.24	NA	NA	NA	1	32	Cargentoratense_DSM44202,"Catypicum_R2070","Caurimucosum_ATCC700975","Cbelfantii_FRC0043","Ccallunae_DSM20147","Cdeserti_GIMN1010","Cdiphtheriae_NCTC11397","Cdoosanense_DSM45436","Cefficiens_YS314","Cfalsenii_DSM44353","Cglutamicum_ATCC13032","Cglycinophilum_AJ3170","Chalotolerans_YIM70093","Cjeikeium_K41","Ckroppenstedtii_DSM44385","Ckutscheri_DSM20755","Cmustelae_DSM45274","Cpseudotuberculosis_…	0.205182	0.205182	1.94021	0.205182	0.205182	1.94021	258	0
ERS451417_00159	1717.62.peg.157	NA	NA	NA	1	5	Cdiphtheriae_NCTC11397,"Cpseudotuberculosis_31","Cpseudotuberculosis_ATCC19410","Culcerans_NCTC12077","Culcerans_NCTC7910"	0.241505	0.241505	4.23976	0.241561	0.241506	4.23975	258	0
ERS451417_01000	1717.62.peg.1011	NA	NA	NA	1	24	Cbelfantii_FRC0043,"Ccallunae_DSM20147","Cdeserti_GIMN1010","Cdiphtheriae_NCTC11397","Cdoosanense_DSM45436","Cefficiens_YS314","Cglutamicum_ATCC13032","Cglycinophilum_AJ3170","Chalotolerans_YIM70093","Chumireducens_DSM45392","Ckroppenstedtii_DSM44385","Clactis_RW25","Cmarinum_DSM44953","Cmaris_DSM45190","Cpseudotuberculosis_31","Cpseudotuberculosis_ATCC19410","Crouxii_FRC0190","Csilvaticum_KL0182…	0.148208	0.148208	1.65394	0.148208	0.148208	1.65393	258	0
ERS451417_01665	1717.62.peg.1672	NA	NA	NA	1	38	Cargentoratense_DSM44202,"Catypicum_R2070","Caurimucosum_ATCC700975","Cbelfantii_FRC0043","Ccallunae_DSM20147","Ccamporealensis_DSM44610","Cdeserti_GIMN1010","Cdiphtheriae_NCTC11397","Cdoosanense_DSM45436","Cefficiens_YS314","Cepidermidicanis_DSM45586","Cfalsenii_DSM44353","Cglutamicum_ATCC13032","Cglycinophilum_AJ3170","Chalotolerans_YIM70093","Chumireducens_DSM45392","Cimitans_DSM44264","Cjeike…	0.106786	0.106786	1.8165	0.106786	0.106786	1.8165	258	0
ERS451417_01807	1717.62.peg.1813	NA	NA	NA	1	38	Cargentoratense_DSM44202,"Catypicum_R2070","Caurimucosum_ATCC700975","Cbelfantii_FRC0043","Ccallunae_DSM20147","Ccamporealensis_DSM44610","Cdeserti_GIMN1010","Cdiphtheriae_NCTC11397","Cdoosanense_DSM45436","Cefficiens_YS314","Cepidermidicanis_DSM45586","Cfalsenii_DSM44353","Cglutamicum_ATCC13032","Cglycinophilum_AJ3170","Chalotolerans_YIM70093","Chumireducens_DSM45392","Cimitans_DSM44264","Cjeike…	0.682925	0.0801926	1.59026	0.0807963	0.0802117	1.59018	258	0
ERS451417_00788	1717.62.peg.795	NA	NA	NA	1	20	Cbelfantii_FRC0043,"Ccallunae_DSM20147","Cdeserti_GIMN1010","Cdiphtheriae_NCTC11397","Cefficiens_YS314","Cepidermidicanis_DSM45586","Cfalsenii_DSM44353","Cglutamicum_ATCC13032","Cglycinophilum_AJ3170","Cjeikeium_K41","Ckroppenstedtii_DSM44385","Clactis_RW25","Cmustelae_DSM45274","Cpseudotuberculosis_31","Cpseudotuberculosis_ATCC19410","Crouxii_FRC0190","Csilvaticum_KL0182","Cterpenotabidum_Y11","…	0.127163	0.127163	2.44797	0.127172	0.127172	2.44797	3074	1	1. 0.67215;2. 50;3. 148;4. 60;5. 60;6. 178;7. 85;8. 253;9. 106;10. I;11. ATC
ERS451417_00875	1717.62.peg.881	NA	NA	NA	1	24	Catypicum_R2070,"Cbelfantii_FRC0043","Ccallunae_DSM20147","Ccamporealensis_DSM44610","Cdeserti_GIMN1010","Cdiphtheriae_NCTC11397","Cdoosanense_DSM45436","Cefficiens_YS314","Cepidermidicanis_DSM45586","Chalotolerans_YIM70093","Chumireducens_DSM45392","Cimitans_DSM44264","Ckutscheri_DSM20755","Cmarinum_DSM44953","Cmaris_DSM45190","Cmustelae_DSM45274","Cpseudotuberculosis_31","Cpseudotuberculosis_AT…	0.309219	0.246758	1.6302	0.309219	0.246758	1.6302	3074	1	1. 0.8004;2. 63;3. 187;4. 93;5. 78;6. 232;7. 108;8. 322;9. 136;10. K;11. AAA
ERS451417_02361	1717.62.peg.2390	NA	NA	NA	1	12	Caurimucosum_ATCC700975,"Cbelfantii_FRC0043","Cdiphtheriae_NCTC11397","Ckroppenstedtii_DSM44385","Cpseudotuberculosis_31","Cpseudotuberculosis_ATCC19410","Csilvaticum_KL0182","Csimulans_PES1","Csingulare_IBSB52218","Culcerans_NCTC12077","Culcerans_NCTC7910","Cuterequi_DSM45634"	0.196167	0.196167	2.72674	0.196167	0.196167	2.72674	258	0
ERS451417_00890	1717.62.peg.896	NA	NA	NA	1	34	Cargentoratense_DSM44202,"Catypicum_R2070","Caurimucosum_ATCC700975","Cbelfantii_FRC0043","Ccallunae_DSM20147","Ccamporealensis_DSM44610","Cdeserti_GIMN1010","Cdiphtheriae_NCTC11397","Cdoosanense_DSM45436","Cefficiens_YS314","Cepidermidicanis_DSM45586","Cglutamicum_ATCC13032","Chalotolerans_YIM70093","Chumireducens_DSM45392","Cimitans_DSM44264","Ckroppenstedtii_DSM44385","Ckutscheri_DSM20755","Cl…	0.0558295	0.0558295	1.59	0.0558295	0.0558295	1.59	2306	0
ERS451417_01760	1717.62.peg.1763	NA	NA	NA	1	29	Cargentoratense_DSM44202,"Caurimucosum_ATCC700975","Cbelfantii_FRC0043","Ccallunae_DSM20147","Ccamporealensis_DSM44610","Cdeserti_GIMN1010","Cdiphtheriae_NCTC11397","Cdoosanense_DSM45436","Cefficiens_YS314","Cepidermidicanis_DSM45586","Cglutamicum_ATCC13032","Chalotolerans_YIM70093","Chumireducens_DSM45392","Cimitans_DSM44264","Ckutscheri_DSM20755","Cmarinum_DSM44953","Cmaris_DSM45190","Cmustelae…	0.110818	0.0945884	1.6955	0.110818	0.0945884	1.6955	3074	1	1. 0.71655;2. 50;3. 148;4. 88;5. 67;6. 199;7. 103;8. 307;9. 61;10. L;11. CTT
ERS451417_00719	1717.62.peg.724	NA	NA	NA	1	34	Cargentoratense_DSM44202,"Caurimucosum_ATCC700975","Cbelfantii_FRC0043","Ccallunae_DSM20147","Ccamporealensis_DSM44610","Cdeserti_GIMN1010","Cdiphtheriae_NCTC11397","Cdoosanense_DSM45436","Cefficiens_YS314","Cepidermidicanis_DSM45586","Cfalsenii_DSM44353","Cglutamicum_ATCC13032","Cglycinophilum_AJ3170","Chalotolerans_YIM70093","Chumireducens_DSM45392","Cimitans_DSM44264","Clactis_RW25","Cmarinum_…	0.145149	0.145149	1.72678	0.145149	0.145149	1.72679	258	0
ERS451417_01718	1717.62.peg.1721	NA	NA	NA	1	38	Cargentoratense_DSM44202,"Catypicum_R2070","Caurimucosum_ATCC700975","Cbelfantii_FRC0043","Ccallunae_DSM20147","Ccamporealensis_DSM44610","Cdeserti_GIMN1010","Cdiphtheriae_NCTC11397","Cdoosanense_DSM45436","Cefficiens_YS314","Cepidermidicanis_DSM45586","Cfalsenii_DSM44353","Cglutamicum_ATCC13032","Cglycinophilum_AJ3170","Chalotolerans_YIM70093","Chumireducens_DSM45392","Cimitans_DSM44264","Cjeike…	0.210831	0.210831	1.53517	0.210831	0.210831	1.53517	2	1	1. 0.60513;2. 323;3. 967;4. 377;5. 377;6. 1129;7. 446;8. 1336;9. 766;10. V;11. GTT
ERS451417_01046	1717.62.peg.1056	NA	NA	NA	1	39	Cargentoratense_DSM44202,"Catypicum_R2070","Caurimucosum_ATCC700975","Cbelfantii_FRC0043","Ccallunae_DSM20147","Ccamporealensis_DSM44610","Cdeserti_GIMN1010","Cdiphtheriae_NCTC11397","Cdoosanense_DSM45436","Cefficiens_YS314","Cepidermidicanis_DSM45586","Cfalsenii_DSM44353","Cglutamicum_ATCC13032","Cglycinophilum_AJ3170","Chalotolerans_YIM70093","Chumireducens_DSM45392","Cimitans_DSM44264","Cjeike…	0.209131	0.209131	1.70027	0.209131	0.209131	1.70026	3330	0
ERS451417_01231	1717.62.peg.1239	NA	NA	NA	1	13	Cargentoratense_DSM44202,"Cbelfantii_FRC0043","Cdiphtheriae_NCTC11397","Cepidermidicanis_DSM45586","Ckutscheri_DSM20755","Cmustelae_DSM45274","Cpseudotuberculosis_31","Cpseudotuberculosis_ATCC19410","Crouxii_FRC0190","Csilvaticum_KL0182","Culcerans_NCTC12077","Culcerans_NCTC7910","Cvitaeruminis_DSM20294"	0.183996	0.183996	2.33671	0.183996	0.183996	2.33671	3074	1	1. 0.52089;2. 88;3. 262;4. 150;5. 137;6. 409;7. 167;8. 499;9. 202;10. A;11. GCA
ERS451417_01970	1717.62.peg.1970	NA	NA	NA	1	7	Cbelfantii_FRC0043,"Cdiphtheriae_NCTC11397","Cpseudotuberculosis_31","Cpseudotuberculosis_ATCC19410","Csilvaticum_KL0182","Culcerans_NCTC12077","Culcerans_NCTC7910"	0.440106	0.351209	3.85717	0.440106	0.351209	3.85717	2	1	1. 0.70296;2. 8;3. 22;4. 24;5. 8;6. 22;7. 8;8. 22;9. 19;10. V;11. GTT
ERS451417_01985	1717.62.peg.1985	NA	NA	NA	1	13	Catypicum_R2070,"Caurimucosum_ATCC700975","Cbelfantii_FRC0043","Cdiphtheriae_NCTC11397","Cimitans_DSM44264","Ckutscheri_DSM20755","Cpseudotuberculosis_ATCC19410","Csilvaticum_KL0182","Csimulans_PES1","Csingulare_IBSB52218","Culcerans_NCTC12077","Culcerans_NCTC7910","Cvitaeruminis_DSM20294"	0.156046	0.156046	2.4839	0.156046	0.156046	2.4839	2	1	1. 0.40153;2. 315;3. 943;4. 338;5. 336;6. 1006;7. 361;8. 1081;9. 829;10. A;11. GCA
ERS451417_01177	1717.62.peg.1186	NA	NA	NA	1	39	Cargentoratense_DSM44202,"Catypicum_R2070","Caurimucosum_ATCC700975","Cbelfantii_FRC0043","Ccallunae_DSM20147","Ccamporealensis_DSM44610","Cdeserti_GIMN1010","Cdiphtheriae_NCTC11397","Cdoosanense_DSM45436","Cefficiens_YS314","Cepidermidicanis_DSM45586","Cfalsenii_DSM44353","Cglutamicum_ATCC13032","Cglycinophilum_AJ3170","Chalotolerans_YIM70093","Chumireducens_DSM45392","Cimitans_DSM44264","Cjeike…	0.228173	0.228173	1.87053	0.228173	0.228173	1.87053	3074	1	1. 0.50685;2. 181;3. 541;4. 188;5. 188;6. 562;7. 211;8. 631;9. 346;10. L;11. TTA
ERS451417_00496	1717.62.peg.499	NA	NA	NA	1	39	Cargentoratense_DSM44202,"Catypicum_R2070","Caurimucosum_ATCC700975","Cbelfantii_FRC0043","Ccallunae_DSM20147","Ccamporealensis_DSM44610","Cdeserti_GIMN1010","Cdiphtheriae_NCTC11397","Cdoosanense_DSM45436","Cefficiens_YS314","Cepidermidicanis_DSM45586","Cfalsenii_DSM44353","Cglutamicum_ATCC13032","Cglycinophilum_AJ3170","Chalotolerans_YIM70093","Chumireducens_DSM45392","Cimitans_DSM44264","Cjeike…	0.5855	0.192385	1.66788	0.193435	0.192375	1.66788	3330	0
ERS451417_00944	1717.62.peg.951	NA	NA	NA	1	39	Cargentoratense_DSM44202,"Catypicum_R2070","Caurimucosum_ATCC700975","Cbelfantii_FRC0043","Ccallunae_DSM20147","Ccamporealensis_DSM44610","Cdeserti_GIMN1010","Cdiphtheriae_NCTC11397","Cdoosanense_DSM45436","Cefficiens_YS314","Cepidermidicanis_DSM45586","Cfalsenii_DSM44353","Cglutamicum_ATCC13032","Cglycinophilum_AJ3170","Chalotolerans_YIM70093","Chumireducens_DSM45392","Cimitans_DSM44264","Cjeike…	0.163295	0.163295	1.64797	0.163295	0.163295	1.64798	258	0
ERS451417_01602	1717.62.peg.1611	NA	NA	NA	1	38	Cargentoratense_DSM44202,"Catypicum_R2070","Caurimucosum_ATCC700975","Cbelfantii_FRC0043","Ccallunae_DSM20147","Ccamporealensis_DSM44610","Cdeserti_GIMN1010","Cdiphtheriae_NCTC11397","Cdoosanense_DSM45436","Cefficiens_YS314","Cepidermidicanis_DSM45586","Cfalsenii_DSM44353","Cglutamicum_ATCC13032","Cglycinophilum_AJ3170","Chalotolerans_YIM70093","Chumireducens_DSM45392","Cimitans_DSM44264","Cjeike…	0.100927	0.100927	1.59036	0.100917	0.100917	1.59036	258	0
ERS451417_01618	1717.62.peg.1626	NA	NA	NA	1	9	Cbelfantii_FRC0043,"Cdiphtheriae_NCTC11397","Chalotolerans_YIM70093","Cmarinum_DSM44953","Cpseudotuberculosis_31","Cpseudotuberculosis_ATCC19410","Csilvaticum_KL0182","Culcerans_NCTC12077","Culcerans_NCTC7910"	0.174308	0.174308	2.23857	0.174308	0.174308	2.23857	258	0
ERS451417_01630	1717.62.peg.1637	NA	NA	NA	1	37	Cargentoratense_DSM44202,"Catypicum_R2070","Caurimucosum_ATCC700975","Cbelfantii_FRC0043","Ccallunae_DSM20147","Ccamporealensis_DSM44610","Cdeserti_GIMN1010","Cdiphtheriae_NCTC11397","Cdoosanense_DSM45436","Cefficiens_YS314","Cepidermidicanis_DSM45586","Cfalsenii_DSM44353","Cglutamicum_ATCC13032","Cglycinophilum_AJ3170","Chalotolerans_YIM70093","Cimitans_DSM44264","Cjeikeium_K41","Ckroppenstedtii…	0.0523978	0.0523978	1.72669	0.0523978	0.0523978	1.72669	258	0
ERS451417_01823	1717.62.peg.1828	NA	NA	NA	1	6	Cbelfantii_FRC0043,"Cdiphtheriae_NCTC11397","Cpseudotuberculosis_ATCC19410","Csilvaticum_KL0182","Culcerans_NCTC12077","Culcerans_NCTC7910"	0.304548	0.304548	4.32955	0.304548	0.304548	4.32955	2	1	1. 0.56416;2. 107;3. 319;4. 153;5. 107;6. 319;7. 107;8. 319;9. 313;10. V;11. GTG
ERS451417_01154	1717.62.peg.1165	NA	NA	NA	1	39	Cargentoratense_DSM44202,"Catypicum_R2070","Caurimucosum_ATCC700975","Cbelfantii_FRC0043","Ccallunae_DSM20147","Ccamporealensis_DSM44610","Cdeserti_GIMN1010","Cdiphtheriae_NCTC11397","Cdoosanense_DSM45436","Cefficiens_YS314","Cepidermidicanis_DSM45586","Cfalsenii_DSM44353","Cglutamicum_ATCC13032","Cglycinophilum_AJ3170","Chalotolerans_YIM70093","Chumireducens_DSM45392","Cimitans_DSM44264","Cjeike…	0.413918	0.13304	2.19008	0.250311	0.13304	2.19008	258	0
ERS451417_00996	1717.62.peg.1007	NA	NA	NA	1	13	Cargentoratense_DSM44202,"Cbelfantii_FRC0043","Cdiphtheriae_NCTC11397","Cepidermidicanis_DSM45586","Ckroppenstedtii_DSM44385","Ckutscheri_DSM20755","Clactis_RW25","Cmustelae_DSM45274","Cpseudotuberculosis_31","Cpseudotuberculosis_ATCC19410","Crouxii_FRC0190","Culcerans_NCTC12077","Culcerans_NCTC7910"	0.156882	0.156882	2.39155	0.156882	0.156882	2.39155	3074	1	1. 0.46018;2. 111;3. 331;4. 140;5. 139;6. 415;7. 198;8. 592;9. 157;10. I;11. ATC
ERS451417_02234	1717.62.peg.2259	NA	NA	NA	1	6	Cbelfantii_FRC0043,"Cdiphtheriae_NCTC11397","Cpseudotuberculosis_31","Cpseudotuberculosis_ATCC19410","Culcerans_NCTC12077","Culcerans_NCTC7910"	0.402881	0.402881	4.03749	0.402881	0.402881	4.03748	258	0
ERS451417_01155	1717.62.peg.1166	NA	NA	NA	1	39	Cargentoratense_DSM44202,"Catypicum_R2070","Caurimucosum_ATCC700975","Cbelfantii_FRC0043","Ccallunae_DSM20147","Ccamporealensis_DSM44610","Cdeserti_GIMN1010","Cdiphtheriae_NCTC11397","Cdoosanense_DSM45436","Cefficiens_YS314","Cepidermidicanis_DSM45586","Cfalsenii_DSM44353","Cglutamicum_ATCC13032","Cglycinophilum_AJ3170","Chalotolerans_YIM70093","Chumireducens_DSM45392","Cimitans_DSM44264","Cjeike…	0.0658143	0.0658143	1.55708	0.0658143	0.0658143	1.55708	258	0
ERS451417_02323	1717.62.peg.2350	NA	NA	NA	1	18	Catypicum_R2070,"Cbelfantii_FRC0043","Ccallunae_DSM20147","Cdiphtheriae_NCTC11397","Chalotolerans_YIM70093","Chumireducens_DSM45392","Ckutscheri_DSM20755","Cmarinum_DSM44953","Cmustelae_DSM45274","Cpseudotuberculosis_31","Cpseudotuberculosis_ATCC19410","CriegeliiPUDD83A45","Csilvaticum_KL0182","Ctestudinoris_DSM44614","Culcerans_NCTC12077","Culcerans_NCTC7910","Cureicelerivorans_IMMIBRIV2301","Cv…	0.301974	0.301974	1.32826	0.301974	0.301974	1.32826	3330	0
ERS451417_00348	1717.62.peg.351	NA	NA	NA	1	39	Cargentoratense_DSM44202,"Catypicum_R2070","Caurimucosum_ATCC700975","Cbelfantii_FRC0043","Ccallunae_DSM20147","Ccamporealensis_DSM44610","Cdeserti_GIMN1010","Cdiphtheriae_NCTC11397","Cdoosanense_DSM45436","Cefficiens_YS314","Cepidermidicanis_DSM45586","Cfalsenii_DSM44353","Cglutamicum_ATCC13032","Cglycinophilum_AJ3170","Chalotolerans_YIM70093","Chumireducens_DSM45392","Cimitans_DSM44264","Cjeike…	0.117761	0.100492	1.80161	0.117761	0.100492	1.80161	2	3	1. 0.53103;2. 121;3. 361;4. 130;5. 130;6. 388;7. 138;8. 412;9. 331;10. F;11. TTC	1. 0.51767;2. 182;3. 544;4. 191;5. 191;6. 571;7. 199;8. 595;9. 508;10. E;11. GAA	1. 0.51912;2. 212;3. 634;4. 221;5. 221;6. 661;7. 229;8. 685;9. 598;10. L;11. CTC
ERS451417_00852	1717.62.peg.857	NA	NA	NA	1	39	Cargentoratense_DSM44202,"Catypicum_R2070","Caurimucosum_ATCC700975","Cbelfantii_FRC0043","Ccallunae_DSM20147","Ccamporealensis_DSM44610","Cdeserti_GIMN1010","Cdiphtheriae_NCTC11397","Cdoosanense_DSM45436","Cefficiens_YS314","Cepidermidicanis_DSM45586","Cfalsenii_DSM44353","Cglutamicum_ATCC13032","Cglycinophilum_AJ3170","Chalotolerans_YIM70093","Chumireducens_DSM45392","Cimitans_DSM44264","Cjeike…	0.125867	0.125867	1.79512	0.125876	0.125876	1.79512	258	0
ERS451417_00712	1717.62.peg.717	NA	NA	NA	1	39	Cargentoratense_DSM44202,"Catypicum_R2070","Caurimucosum_ATCC700975","Cbelfantii_FRC0043","Ccallunae_DSM20147","Ccamporealensis_DSM44610","Cdeserti_GIMN1010","Cdiphtheriae_NCTC11397","Cdoosanense_DSM45436","Cefficiens_YS314","Cepidermidicanis_DSM45586","Cfalsenii_DSM44353","Cglutamicum_ATCC13032","Cglycinophilum_AJ3170","Chalotolerans_YIM70093","Chumireducens_DSM45392","Cimitans_DSM44264","Cjeike…	0.159182	0.159182	1.49291	0.159182	0.159182	1.49291	2	2	1. 0.50001;2. 278;3. 832;4. 321;5. 321;6. 961;7. 389;8. 1165;9. 688;10. T;11. ACC	1. 0.41367;2. 300;3. 898;4. 343;5. 343;6. 1027;7. 411;8. 1231;9. 754;10. D;11. GAT
ERS451417_00143	1717.62.peg.142	NA	NA	NA	1	39	Cargentoratense_DSM44202,"Catypicum_R2070","Caurimucosum_ATCC700975","Cbelfantii_FRC0043","Ccallunae_DSM20147","Ccamporealensis_DSM44610","Cdeserti_GIMN1010","Cdiphtheriae_NCTC11397","Cdoosanense_DSM45436","Cefficiens_YS314","Cepidermidicanis_DSM45586","Cfalsenii_DSM44353","Cglutamicum_ATCC13032","Cglycinophilum_AJ3170","Chalotolerans_YIM70093","Chumireducens_DSM45392","Cimitans_DSM44264","Cjeike…	0.131056	0.131056	1.69089	0.131056	0.131056	1.69089	1026	1	1. 0.62823;2. 289;3. 865;4. 353;5. 353;6. 1057;7. 427;8. 1279;9. 697;10. T;11. ACG
ERS451417_01055	1717.62.peg.1066	NA	NA	NA	1	39	Cargentoratense_DSM44202,"Catypicum_R2070","Caurimucosum_ATCC700975","Cbelfantii_FRC0043","Ccallunae_DSM20147","Ccamporealensis_DSM44610","Cdeserti_GIMN1010","Cdiphtheriae_NCTC11397","Cdoosanense_DSM45436","Cefficiens_YS314","Cepidermidicanis_DSM45586","Cfalsenii_DSM44353","Cglutamicum_ATCC13032","Cglycinophilum_AJ3170","Chalotolerans_YIM70093","Chumireducens_DSM45392","Cimitans_DSM44264","Cjeike…	0.142506	0.142506	1.8109	0.142506	0.142506	1.8109	258	0
ERS451417_00733	1717.62.peg.736	NA	NA	NA	1	39	Cargentoratense_DSM44202,"Catypicum_R2070","Caurimucosum_ATCC700975","Cbelfantii_FRC0043","Ccallunae_DSM20147","Ccamporealensis_DSM44610","Cdeserti_GIMN1010","Cdiphtheriae_NCTC11397","Cdoosanense_DSM45436","Cefficiens_YS314","Cepidermidicanis_DSM45586","Cfalsenii_DSM44353","Cglutamicum_ATCC13032","Cglycinophilum_AJ3170","Chalotolerans_YIM70093","Chumireducens_DSM45392","Cimitans_DSM44264","Cjeike…	0.138076	0.138076	1.8105	0.138076	0.138076	1.8105	258	0
ERS451417_01514	1717.62.peg.1522	NA	NA	NA	1	14	Cargentoratense_DSM44202,"Cbelfantii_FRC0043","Cdiphtheriae_NCTC11397","Cepidermidicanis_DSM45586","Ckroppenstedtii_DSM44385","Ckutscheri_DSM20755","Clactis_RW25","Cmustelae_DSM45274","Cpseudotuberculosis_31","Cpseudotuberculosis_ATCC19410","Csilvaticum_KL0182","Culcerans_NCTC12077","Culcerans_NCTC7910","Cvitaeruminis_DSM20294"	0.0948287	0.0948287	1.84274	0.0948287	0.0948287	1.84274	258	0
ERS451417_00577	1717.62.peg.580	NA	NA	NA	1	38	Cargentoratense_DSM44202,"Catypicum_R2070","Caurimucosum_ATCC700975","Cbelfantii_FRC0043","Ccallunae_DSM20147","Ccamporealensis_DSM44610","Cdeserti_GIMN1010","Cdiphtheriae_NCTC11397","Cdoosanense_DSM45436","Cefficiens_YS314","Cepidermidicanis_DSM45586","Cfalsenii_DSM44353","Cglutamicum_ATCC13032","Cglycinophilum_AJ3170","Chalotolerans_YIM70093","Chumireducens_DSM45392","Cimitans_DSM44264","Cjeike…	0.175632	0.175632	1.67578	0.175632	0.175632	1.67579	3074	1	1. 0.4895;2. 216;3. 646;4. 271;5. 271;6. 811;7. 358;8. 1072;9. 439;10. V;11. GTC
ERS451417_02173	1717.62.peg.2199	NA	NA	NA	1	38	Cargentoratense_DSM44202,"Catypicum_R2070","Caurimucosum_ATCC700975","Cbelfantii_FRC0043","Ccallunae_DSM20147","Ccamporealensis_DSM44610","Cdeserti_GIMN1010","Cdiphtheriae_NCTC11397","Cdoosanense_DSM45436","Cefficiens_YS314","Cepidermidicanis_DSM45586","Cfalsenii_DSM44353","Cglutamicum_ATCC13032","Cglycinophilum_AJ3170","Chalotolerans_YIM70093","Chumireducens_DSM45392","Cimitans_DSM44264","Cjeike…	0.0672701	0.0672701	1.84568	0.0672701	0.0672701	1.84568	1282	0
ERS451417_01934	1717.62.peg.1931	NA	NA	NA	1	22	Catypicum_R2070,"Caurimucosum_ATCC700975","Cbelfantii_FRC0043","Ccallunae_DSM20147","Ccamporealensis_DSM44610","Cdeserti_GIMN1010","Cdiphtheriae_NCTC11397","Cefficiens_YS314","Cglutamicum_ATCC13032","Chalotolerans_YIM70093","Chumireducens_DSM45392","Ckutscheri_DSM20755","Cmustelae_DSM45274","Cpseudotuberculosis_31","Cpseudotuberculosis_ATCC19410","Csilvaticum_KL0182","Csimulans_PES1","Csingulare_…	0.308946	0.308946	2.51963	0.308946	0.308946	2.51963	3330	0
ERS451417_01483	1717.62.peg.1492	NA	NA	NA	1	22	Caurimucosum_ATCC700975,"Cbelfantii_FRC0043","Ccallunae_DSM20147","Cdeserti_GIMN1010","Cdiphtheriae_NCTC11397","Cdoosanense_DSM45436","Cefficiens_YS314","Cepidermidicanis_DSM45586","Cglutamicum_ATCC13032","Chumireducens_DSM45392","Ckutscheri_DSM20755","Cmarinum_DSM44953","Cmustelae_DSM45274","Cpseudotuberculosis_ATCC19410","Csilvaticum_KL0182","Csimulans_PES1","Csingulare_IBSB52218","Ctestudinori…	0.388474	0.388474	2.07297	0.388474	0.388474	2.07297	258	0
ERS451417_01022	1717.62.peg.1035	NA	NA	NA	1	39	Cargentoratense_DSM44202,"Catypicum_R2070","Caurimucosum_ATCC700975","Cbelfantii_FRC0043","Ccallunae_DSM20147","Ccamporealensis_DSM44610","Cdeserti_GIMN1010","Cdiphtheriae_NCTC11397","Cdoosanense_DSM45436","Cefficiens_YS314","Cepidermidicanis_DSM45586","Cfalsenii_DSM44353","Cglutamicum_ATCC13032","Cglycinophilum_AJ3170","Chalotolerans_YIM70093","Chumireducens_DSM45392","Cimitans_DSM44264","Cjeike…	0.0863729	0.0863729	1.82305	0.0863729	0.0863729	1.82305	2306	0
ERS451417_01054	1717.62.peg.1064	NA	NA	NA	1	39	Cargentoratense_DSM44202,"Catypicum_R2070","Caurimucosum_ATCC700975","Cbelfantii_FRC0043","Ccallunae_DSM20147","Ccamporealensis_DSM44610","Cdeserti_GIMN1010","Cdiphtheriae_NCTC11397","Cdoosanense_DSM45436","Cefficiens_YS314","Cepidermidicanis_DSM45586","Cfalsenii_DSM44353","Cglutamicum_ATCC13032","Cglycinophilum_AJ3170","Chalotolerans_YIM70093","Chumireducens_DSM45392","Cimitans_DSM44264","Cjeike…	0.145148	0.145148	1.41519	0.145148	0.145148	1.41519	3330	0
ERS451417_01806	1717.62.peg.1812	NA	NA	NA	1	9	Caurimucosum_ATCC700975,"Cbelfantii_FRC0043","Cdiphtheriae_NCTC11397","Cpseudotuberculosis_31","Cpseudotuberculosis_ATCC19410","Csilvaticum_KL0182","Culcerans_NCTC12077","Culcerans_NCTC7910","Cvitaeruminis_DSM20294"	0.261958	0.261958	2.777	0.261958	0.261958	2.777	2050	2	1. 0.47766;2. 178;3. 532;4. 237;5. 205;6. 613;7. 208;8. 622;9. 460;10. D;11. GAT	1. 0.50262;2. 384;3. 1150;4. 585;5. 456;6. 1366;7. 558;8. 1672;9. 763;10. P;11. CCG
ERS451417_00815	1717.62.peg.821	NA	NA	NA	1	31	Catypicum_R2070,"Caurimucosum_ATCC700975","Cbelfantii_FRC0043","Ccallunae_DSM20147","Ccamporealensis_DSM44610","Cdeserti_GIMN1010","Cdiphtheriae_NCTC11397","Cefficiens_YS314","Cepidermidicanis_DSM45586","Cfalsenii_DSM44353","Cglutamicum_ATCC13032","Cglycinophilum_AJ3170","Chalotolerans_YIM70093","Chumireducens_DSM45392","Cimitans_DSM44264","Cjeikeium_K41","Cmarinum_DSM44953","Cmustelae_DSM45274",…	0.129117	0.129117	1.92415	0.129117	0.129117	1.92415	3330	0
ERS451417_01489	1717.62.peg.1497	NA	NA	NA	1	38	Cargentoratense_DSM44202,"Catypicum_R2070","Caurimucosum_ATCC700975","Cbelfantii_FRC0043","Ccallunae_DSM20147","Ccamporealensis_DSM44610","Cdeserti_GIMN1010","Cdiphtheriae_NCTC11397","Cdoosanense_DSM45436","Cefficiens_YS314","Cepidermidicanis_DSM45586","Cfalsenii_DSM44353","Cglutamicum_ATCC13032","Cglycinophilum_AJ3170","Chalotolerans_YIM70093","Chumireducens_DSM45392","Cimitans_DSM44264","Cjeike…	0.224119	0.224119	1.69925	0.224119	0.224119	1.69925	258	0
ERS451417_00458	1717.62.peg.462	NA	NA	NA	1	39	Cargentoratense_DSM44202,"Catypicum_R2070","Caurimucosum_ATCC700975","Cbelfantii_FRC0043","Ccallunae_DSM20147","Ccamporealensis_DSM44610","Cdeserti_GIMN1010","Cdiphtheriae_NCTC11397","Cdoosanense_DSM45436","Cefficiens_YS314","Cepidermidicanis_DSM45586","Cfalsenii_DSM44353","Cglutamicum_ATCC13032","Cglycinophilum_AJ3170","Chalotolerans_YIM70093","Chumireducens_DSM45392","Cimitans_DSM44264","Cjeike…	0.199423	0.199423	1.86961	0.199423	0.199423	1.86958	258	0
ERS451417_01682	1717.62.peg.1689	NA	NA	NA	1	11	Ccamporealensis_DSM44610,"Cdiphtheriae_NCTC11397","Cmaris_DSM45190","Cmustelae_DSM45274","Cpseudotuberculosis_31","Cpseudotuberculosis_ATCC19410","Culcerans_NCTC12077","Culcerans_NCTC7910","Cureicelerivorans_IMMIBRIV2301","Cuterequi_DSM45634","Cvitaeruminis_DSM20294"	0.343493	0.343493	1.75867	0.343493	0.343493	1.75867	2	2	1. 0.50365;2. 340;3. 1018;4. 432;5. 381;6. 1141;7. 391;8. 1171;9. 886;10. N;11. AAT	1. 0.53877;2. 480;3. 1438;4. 670;5. 574;6. 1720;7. 620;8. 1858;9. 1240;10. S;11. AGC
ERS451417_01736	1717.62.peg.1740	NA	NA	NA	1	38	Cargentoratense_DSM44202,"Catypicum_R2070","Caurimucosum_ATCC700975","Cbelfantii_FRC0043","Ccallunae_DSM20147","Ccamporealensis_DSM44610","Cdeserti_GIMN1010","Cdiphtheriae_NCTC11397","Cdoosanense_DSM45436","Cefficiens_YS314","Cepidermidicanis_DSM45586","Cfalsenii_DSM44353","Cglutamicum_ATCC13032","Cglycinophilum_AJ3170","Chalotolerans_YIM70093","Chumireducens_DSM45392","Cimitans_DSM44264","Cjeike…	0.184723	0.184723	1.78793	0.184723	0.184723	1.78793	2306	0
ERS451417_00468	1717.62.peg.472	NA	NA	NA	1	12	Cbelfantii_FRC0043,"Cdiphtheriae_NCTC11397","Ckutscheri_DSM20755","Cmustelae_DSM45274","Cpseudotuberculosis_31","Cpseudotuberculosis_ATCC19410","Crouxii_FRC0190","Csilvaticum_KL0182","Culcerans_NCTC12077","Culcerans_NCTC7910","Cuterequi_DSM45634","Cvitaeruminis_DSM20294"	0.162765	0.162765	3.17346	0.162765	0.162765	3.17347	258	0
ERS451417_02258	1717.62.peg.2287	NA	NA	NA	1	14	Caurimucosum_ATCC700975,"Cbelfantii_FRC0043","Ccamporealensis_DSM44610","Cdiphtheriae_NCTC11397","Ckroppenstedtii_DSM44385","Clactis_RW25","Cpseudotuberculosis_31","Cpseudotuberculosis_ATCC19410","Csilvaticum_KL0182","Csimulans_PES1","Csingulare_IBSB52218","Culcerans_NCTC12077","Culcerans_NCTC7910","Cuterequi_DSM45634"	0.158817	0.127241	1.94514	0.158817	0.127241	1.94514	2	1	1. 0.74074;2. 236;3. 706;4. 257;5. 248;6. 742;7. 255;8. 763;9. 589;10. V;11. GTC
ERS451417_00627	1717.62.peg.631	NA	NA	NA	1	27	Cargentoratense_DSM44202,"Catypicum_R2070","Cbelfantii_FRC0043","Ccallunae_DSM20147","Cdeserti_GIMN1010","Cdiphtheriae_NCTC11397","Cdoosanense_DSM45436","Cefficiens_YS314","Cfalsenii_DSM44353","Cglutamicum_ATCC13032","Cglycinophilum_AJ3170","Chalotolerans_YIM70093","Cjeikeium_K41","Ckutscheri_DSM20755","Clactis_RW25","Cmaris_DSM45190","Cmustelae_DSM45274","Cpseudotuberculosis_31","Cpseudotubercul…	0.212643	0.147566	1.66778	0.212643	0.147566	1.66778	2	2	1. 0.57405;2. 330;3. 988;4. 363;5. 363;6. 1087;7. 406;8. 1216;9. 940;10. E;11. GAG	1. 0.7125;2. 360;3. 1078;4. 393;5. 393;6. 1177;7. 436;8. 1306;9. 1030;10. D;11. GAT
ERS451417_00629	1717.62.peg.633	NA	NA	NA	1	38	Cargentoratense_DSM44202,"Caurimucosum_ATCC700975","Cbelfantii_FRC0043","Ccallunae_DSM20147","Ccamporealensis_DSM44610","Cdeserti_GIMN1010","Cdiphtheriae_NCTC11397","Cdoosanense_DSM45436","Cefficiens_YS314","Cepidermidicanis_DSM45586","Cfalsenii_DSM44353","Cglutamicum_ATCC13032","Cglycinophilum_AJ3170","Chalotolerans_YIM70093","Chumireducens_DSM45392","Cimitans_DSM44264","Cjeikeium_K41","Ckroppen…	0.0979692	0.0979692	1.92261	0.0979692	0.0979692	1.92261	258	0
ERS451417_00572	1717.62.peg.575	NA	NA	NA	1	38	Cargentoratense_DSM44202,"Catypicum_R2070","Caurimucosum_ATCC700975","Cbelfantii_FRC0043","Ccallunae_DSM20147","Ccamporealensis_DSM44610","Cdeserti_GIMN1010","Cdiphtheriae_NCTC11397","Cdoosanense_DSM45436","Cefficiens_YS314","Cepidermidicanis_DSM45586","Cfalsenii_DSM44353","Cglutamicum_ATCC13032","Cglycinophilum_AJ3170","Chalotolerans_YIM70093","Chumireducens_DSM45392","Cimitans_DSM44264","Cjeike…	0.14858	0.14858	1.47854	0.14858	0.14858	1.47854	3330	0
ERS451417_01864	1717.62.peg.1866	NA	NA	NA	1	38	Cargentoratense_DSM44202,"Catypicum_R2070","Caurimucosum_ATCC700975","Cbelfantii_FRC0043","Ccallunae_DSM20147","Ccamporealensis_DSM44610","Cdeserti_GIMN1010","Cdiphtheriae_NCTC11397","Cdoosanense_DSM45436","Cefficiens_YS314","Cepidermidicanis_DSM45586","Cfalsenii_DSM44353","Cglutamicum_ATCC13032","Cglycinophilum_AJ3170","Chalotolerans_YIM70093","Chumireducens_DSM45392","Cimitans_DSM44264","Cjeike…	0.0995232	0.0995232	1.91486	0.0995232	0.0995232	1.91485	3330	0
ERS451417_00075	1717.62.peg.72	NA	NA	NA	1	10	Cbelfantii_FRC0043,"Cdiphtheriae_NCTC11397","Cepidermidicanis_DSM45586","Clactis_RW25","Cpseudotuberculosis_31","Cpseudotuberculosis_ATCC19410","Crouxii_FRC0190","Csilvaticum_KL0182","Culcerans_NCTC12077","Culcerans_NCTC7910"	0.294304	0.0931251	3.76122	0.196489	0.0931351	3.76123	258	0
ERS451417_01893	1717.62.peg.1892	NA	NA	NA	1	38	Cargentoratense_DSM44202,"Catypicum_R2070","Caurimucosum_ATCC700975","Cbelfantii_FRC0043","Ccallunae_DSM20147","Ccamporealensis_DSM44610","Cdeserti_GIMN1010","Cdiphtheriae_NCTC11397","Cdoosanense_DSM45436","Cefficiens_YS314","Cepidermidicanis_DSM45586","Cfalsenii_DSM44353","Cglutamicum_ATCC13032","Cglycinophilum_AJ3170","Chalotolerans_YIM70093","Chumireducens_DSM45392","Cimitans_DSM44264","Cjeike…	0.100403	0.100403	2.22323	0.100403	0.100403	2.22323	2306	0
ERS451417_01943	1717.62.peg.1941	NA	NA	NA	1	12	Cbelfantii_FRC0043,"Cdiphtheriae_NCTC11397","Cjeikeium_K41","Ckutscheri_DSM20755","Clactis_RW25","Cpseudotuberculosis_31","Cpseudotuberculosis_ATCC19410","CriegeliiPUDD83A45","Csilvaticum_KL0182","Csimulans_PES1","Culcerans_NCTC12077","Culcerans_NCTC7910"	0.191755	0.191755	2.87612	0.191755	0.191755	2.87612	1282	0
ERS451417_01203	1717.62.peg.1211	NA	NA	NA	1	39	Cargentoratense_DSM44202,"Catypicum_R2070","Caurimucosum_ATCC700975","Cbelfantii_FRC0043","Ccallunae_DSM20147","Ccamporealensis_DSM44610","Cdeserti_GIMN1010","Cdiphtheriae_NCTC11397","Cdoosanense_DSM45436","Cefficiens_YS314","Cepidermidicanis_DSM45586","Cfalsenii_DSM44353","Cglutamicum_ATCC13032","Cglycinophilum_AJ3170","Chalotolerans_YIM70093","Chumireducens_DSM45392","Cimitans_DSM44264","Cjeike…	0.156222	0.156222	1.98981	0.156222	0.156222	1.98981	2306	0
ERS451417_01569	1717.62.peg.1578	NA	NA	NA	1	38	Cargentoratense_DSM44202,"Catypicum_R2070","Caurimucosum_ATCC700975","Cbelfantii_FRC0043","Ccallunae_DSM20147","Ccamporealensis_DSM44610","Cdeserti_GIMN1010","Cdiphtheriae_NCTC11397","Cdoosanense_DSM45436","Cefficiens_YS314","Cepidermidicanis_DSM45586","Cfalsenii_DSM44353","Cglutamicum_ATCC13032","Cglycinophilum_AJ3170","Chalotolerans_YIM70093","Chumireducens_DSM45392","Cimitans_DSM44264","Cjeike…	0.125786	0.125786	1.92941	0.125786	0.125786	1.92941	258	0
ERS451417_00068	1717.62.peg.64	NA	NA	NA	1	16	Cbelfantii_FRC0043,"Ccallunae_DSM20147","Cdiphtheriae_NCTC11397","Cdoosanense_DSM45436","Chalotolerans_YIM70093","Chumireducens_DSM45392","Cmarinum_DSM44953","Cmaris_DSM45190","Cpseudotuberculosis_31","Cpseudotuberculosis_ATCC19410","Crouxii_FRC0190","Csilvaticum_KL0182","Ctestudinoris_DSM44614","Culcerans_NCTC12077","Culcerans_NCTC7910","Cvitaeruminis_DSM20294"	0.149034	0.149034	1.63664	0.149034	0.149034	1.63664	258	0
ERS451417_02054	1717.62.peg.2066	NA	NA	NA	1	10	Cbelfantii_FRC0043,"Cdiphtheriae_NCTC11397","Cepidermidicanis_DSM45586","Cmustelae_DSM45274","Cpseudotuberculosis_31","Cpseudotuberculosis_ATCC19410","Csilvaticum_KL0182","Culcerans_NCTC12077","Culcerans_NCTC7910","Cvitaeruminis_DSM20294"	0.0654106	0.0654106	2.26801	0.0654106	0.0654106	2.26801	258	0
ERS451417_01255	1717.62.peg.1263	NA	NA	NA	1	29	Cargentoratense_DSM44202,"Catypicum_R2070","Caurimucosum_ATCC700975","Cbelfantii_FRC0043","Ccamporealensis_DSM44610","Cdiphtheriae_NCTC11397","Cdoosanense_DSM45436","Cepidermidicanis_DSM45586","Chumireducens_DSM45392","Cimitans_DSM44264","Ckroppenstedtii_DSM44385","Ckutscheri_DSM20755","Clactis_RW25","Cmarinum_DSM44953","Cmaris_DSM45190","Cmustelae_DSM45274","Cpseudotuberculosis_31","Cpseudotuber…	0.191377	0.191377	1.82543	0.191377	0.191377	1.82543	258	0
ERS451417_01162	1717.62.peg.1173	NA	NA	NA	1	37	Cargentoratense_DSM44202,"Catypicum_R2070","Caurimucosum_ATCC700975","Cbelfantii_FRC0043","Ccallunae_DSM20147","Ccamporealensis_DSM44610","Cdeserti_GIMN1010","Cdiphtheriae_NCTC11397","Cdoosanense_DSM45436","Cefficiens_YS314","Cepidermidicanis_DSM45586","Cfalsenii_DSM44353","Cglutamicum_ATCC13032","Cglycinophilum_AJ3170","Chalotolerans_YIM70093","Chumireducens_DSM45392","Cimitans_DSM44264","Cjeike…	0.121344	0.121344	1.94936	0.121353	0.121353	1.94936	1026	1	1. 0.59378;2. 226;3. 676;4. 237;5. 237;6. 709;7. 274;8. 820;9. 637;10. K;11. AAA
ERS451417_01303	1717.62.peg.1311	NA	NA	NA	1	38	Cargentoratense_DSM44202,"Catypicum_R2070","Caurimucosum_ATCC700975","Cbelfantii_FRC0043","Ccallunae_DSM20147","Ccamporealensis_DSM44610","Cdeserti_GIMN1010","Cdiphtheriae_NCTC11397","Cdoosanense_DSM45436","Cefficiens_YS314","Cepidermidicanis_DSM45586","Cfalsenii_DSM44353","Cglutamicum_ATCC13032","Cglycinophilum_AJ3170","Chalotolerans_YIM70093","Chumireducens_DSM45392","Cimitans_DSM44264","Cjeike…	0.228724	0.228724	1.46957	0.228724	0.228724	1.46957	2	1	1. 0.64646;2. 177;3. 529;4. 204;5. 204;6. 610;7. 222;8. 664;9. 505;10. A;11. GCG
ERS451417_01964	1717.62.peg.1964	NA	NA	NA	1	30	Cargentoratense_DSM44202,"Catypicum_R2070","Caurimucosum_ATCC700975","Cbelfantii_FRC0043","Ccallunae_DSM20147","Cdeserti_GIMN1010","Cdiphtheriae_NCTC11397","Cdoosanense_DSM45436","Cepidermidicanis_DSM45586","Cfalsenii_DSM44353","Cglutamicum_ATCC13032","Cglycinophilum_AJ3170","Chalotolerans_YIM70093","Chumireducens_DSM45392","Cimitans_DSM44264","Cjeikeium_K41","Ckroppenstedtii_DSM44385","Clactis_R…	0.163353	0.163353	1.67945	0.163353	0.163353	1.67946	258	0
ERS451417_01998	1717.62.peg.2002	NA	NA	NA	1	7	Cbelfantii_FRC0043,"Cdiphtheriae_NCTC11397","Cpseudotuberculosis_31","Cpseudotuberculosis_ATCC19410","Csilvaticum_KL0182","Culcerans_NCTC12077","Culcerans_NCTC7910"	0.308772	0.308772	4.84351	0.308772	0.308772	4.84353	2	2	1. 0.47625;2. 61;3. 181;4. 61;5. 61;6. 181;7. 61;8. 181;9. 181;10. H;11. CAC	1. 0.45427;2. 82;3. 244;4. 82;5. 82;6. 244;7. 82;8. 244;9. 244;10. H;11. CAT
ERS451417_00010	1717.62.peg.11	NA	NA	NA	1	27	Catypicum_R2070,"Caurimucosum_ATCC700975","Cbelfantii_FRC0043","Ccallunae_DSM20147","Ccamporealensis_DSM44610","Cdeserti_GIMN1010","Cdiphtheriae_NCTC11397","Cdoosanense_DSM45436","Cefficiens_YS314","Cepidermidicanis_DSM45586","Cglutamicum_ATCC13032","Chalotolerans_YIM70093","Chumireducens_DSM45392","Ckutscheri_DSM20755","Cmarinum_DSM44953","Cmaris_DSM45190","Cmustelae_DSM45274","Cpseudotuberculos…	0.160567	0.160567	1.96705	0.160567	0.160567	1.96705	258	0
ERS451417_01658	1717.62.peg.1665	NA	NA	NA	1	24	Cargentoratense_DSM44202,"Cbelfantii_FRC0043","Ccallunae_DSM20147","Cdeserti_GIMN1010","Cdiphtheriae_NCTC11397","Cdoosanense_DSM45436","Cefficiens_YS314","Cepidermidicanis_DSM45586","Cglutamicum_ATCC13032","Chalotolerans_YIM70093","Chumireducens_DSM45392","Ckroppenstedtii_DSM44385","Ckutscheri_DSM20755","Clactis_RW25","Cmarinum_DSM44953","Cmaris_DSM45190","Cmustelae_DSM45274","Cpseudotuberculosis…	0.191627	0.191627	1.70529	0.191627	0.191627	1.70529	1282	0
ERS451417_02267	1717.62.peg.2296	NA	NA	NA	1	11	Cbelfantii_FRC0043,"Cdiphtheriae_NCTC11397","Cepidermidicanis_DSM45586","Ckutscheri_DSM20755","Cpseudotuberculosis_31","Cpseudotuberculosis_ATCC19410","Csilvaticum_KL0182","Ctestudinoris_DSM44614","Culcerans_NCTC12077","Culcerans_NCTC7910","Cvitaeruminis_DSM20294"	0.241501	0.241501	2.23914	0.363967	0.237958	2.25519	2	3	1. 0.68617;2. 177;3. 529;4. 336;5. 192;6. 574;7. 197;8. 589;9. 439;10. D;11. GAC	1. 0.57779;2. 191;3. 571;4. 350;5. 206;6. 616;7. 211;8. 631;9. 481;10. V;11. GTC	1. 0.73591;2. 192;3. 574;4. 351;5. 207;6. 619;7. 212;8. 634;9. 484;10. I;11. ATC
ERS451417_00495	1717.62.peg.498	NA	NA	NA	1	39	Cargentoratense_DSM44202,"Catypicum_R2070","Caurimucosum_ATCC700975","Cbelfantii_FRC0043","Ccallunae_DSM20147","Ccamporealensis_DSM44610","Cdeserti_GIMN1010","Cdiphtheriae_NCTC11397","Cdoosanense_DSM45436","Cefficiens_YS314","Cepidermidicanis_DSM45586","Cfalsenii_DSM44353","Cglutamicum_ATCC13032","Cglycinophilum_AJ3170","Chalotolerans_YIM70093","Chumireducens_DSM45392","Cimitans_DSM44264","Cjeike…	0.437791	0.147202	2.07607	0.260982	0.147202	2.07608	258	0
ERS451417_00618	1717.62.peg.622	NA	NA	NA	1	39	Cargentoratense_DSM44202,"Catypicum_R2070","Caurimucosum_ATCC700975","Cbelfantii_FRC0043","Ccallunae_DSM20147","Ccamporealensis_DSM44610","Cdeserti_GIMN1010","Cdiphtheriae_NCTC11397","Cdoosanense_DSM45436","Cefficiens_YS314","Cepidermidicanis_DSM45586","Cfalsenii_DSM44353","Cglutamicum_ATCC13032","Cglycinophilum_AJ3170","Chalotolerans_YIM70093","Chumireducens_DSM45392","Cimitans_DSM44264","Cjeike…	0.105663	0.105663	1.95571	0.105663	0.105663	1.95571	258	0
ERS451417_01158	1717.62.peg.1169	NA	NA	NA	1	39	Cargentoratense_DSM44202,"Catypicum_R2070","Caurimucosum_ATCC700975","Cbelfantii_FRC0043","Ccallunae_DSM20147","Ccamporealensis_DSM44610","Cdeserti_GIMN1010","Cdiphtheriae_NCTC11397","Cdoosanense_DSM45436","Cefficiens_YS314","Cepidermidicanis_DSM45586","Cfalsenii_DSM44353","Cglutamicum_ATCC13032","Cglycinophilum_AJ3170","Chalotolerans_YIM70093","Chumireducens_DSM45392","Cimitans_DSM44264","Cjeike…	0.152362	0.151364	1.74645	0.152372	0.151364	1.74645	2	1	1. 0.53202;2. 310;3. 928;4. 328;5. 328;6. 982;7. 370;8. 1108;9. 850;10. V;11. GTG
ERS451417_01152	1717.62.peg.1163	NA	NA	NA	1	39	Cargentoratense_DSM44202,"Catypicum_R2070","Caurimucosum_ATCC700975","Cbelfantii_FRC0043","Ccallunae_DSM20147","Ccamporealensis_DSM44610","Cdeserti_GIMN1010","Cdiphtheriae_NCTC11397","Cdoosanense_DSM45436","Cefficiens_YS314","Cepidermidicanis_DSM45586","Cfalsenii_DSM44353","Cglutamicum_ATCC13032","Cglycinophilum_AJ3170","Chalotolerans_YIM70093","Chumireducens_DSM45392","Cimitans_DSM44264","Cjeike…	0.113391	0.113391	1.56979	0.113391	0.113391	1.56979	2	3	1. 0.65513;2. 331;3. 991;4. 360;5. 360;6. 1078;7. 371;8. 1111;9. 931;10. A;11. GCT	1. 0.64987;2. 690;3. 2068;4. 723;5. 723;6. 2167;7. 738;8. 2212;9. 1978;10. N;11. AAC	1. 0.46455;2. 932;3. 2794;4. 965;5. 965;6. 2893;7. 980;8. 2938;9. 2704;10. Q;11. CAA
ERS451417_00783	1717.62.peg.790	NA	NA	NA	1	36	Cargentoratense_DSM44202,"Catypicum_R2070","Caurimucosum_ATCC700975","Cbelfantii_FRC0043","Ccallunae_DSM20147","Ccamporealensis_DSM44610","Cdeserti_GIMN1010","Cdiphtheriae_NCTC11397","Cdoosanense_DSM45436","Cefficiens_YS314","Cepidermidicanis_DSM45586","Cfalsenii_DSM44353","Cglutamicum_ATCC13032","Cglycinophilum_AJ3170","Chalotolerans_YIM70093","Chumireducens_DSM45392","Cimitans_DSM44264","Cjeike…	0.188424	0.188406	1.09056	0.188543	0.188543	1.09089	258	0
ERS451417_01345	1717.62.peg.1353	NA	NA	NA	1	38	Cargentoratense_DSM44202,"Catypicum_R2070","Caurimucosum_ATCC700975","Cbelfantii_FRC0043","Ccallunae_DSM20147","Ccamporealensis_DSM44610","Cdeserti_GIMN1010","Cdiphtheriae_NCTC11397","Cdoosanense_DSM45436","Cefficiens_YS314","Cepidermidicanis_DSM45586","Cfalsenii_DSM44353","Cglutamicum_ATCC13032","Cglycinophilum_AJ3170","Chalotolerans_YIM70093","Chumireducens_DSM45392","Cimitans_DSM44264","Cjeike…	0.143881	0.143881	1.73145	0.143881	0.143881	1.73145	3330	0
ERS451417_01431	1717.62.peg.1437	NA	NA	NA	1	38	Cargentoratense_DSM44202,"Catypicum_R2070","Caurimucosum_ATCC700975","Cbelfantii_FRC0043","Ccallunae_DSM20147","Ccamporealensis_DSM44610","Cdeserti_GIMN1010","Cdiphtheriae_NCTC11397","Cdoosanense_DSM45436","Cefficiens_YS314","Cepidermidicanis_DSM45586","Cfalsenii_DSM44353","Cglutamicum_ATCC13032","Cglycinophilum_AJ3170","Chalotolerans_YIM70093","Chumireducens_DSM45392","Cimitans_DSM44264","Cjeike…	0.067254	0.067254	1.39391	0.067254	0.067254	1.39391	1282	0
ERS451417_01532	1717.62.peg.1541	NA	NA	NA	1	38	Cargentoratense_DSM44202,"Catypicum_R2070","Caurimucosum_ATCC700975","Cbelfantii_FRC0043","Ccallunae_DSM20147","Ccamporealensis_DSM44610","Cdeserti_GIMN1010","Cdiphtheriae_NCTC11397","Cdoosanense_DSM45436","Cefficiens_YS314","Cepidermidicanis_DSM45586","Cfalsenii_DSM44353","Cglutamicum_ATCC13032","Cglycinophilum_AJ3170","Chalotolerans_YIM70093","Chumireducens_DSM45392","Cimitans_DSM44264","Cjeike…	0.325625	0.195528	1.46526	0.325635	0.195528	1.46527	2	1	1. 0.71789;2. 112;3. 334;4. 112;5. 112;6. 334;7. 112;8. 334;9. 334;10. L;11. CTT
ERS451417_01899	1717.62.peg.1896	NA	NA	NA	1	7	Cbelfantii_FRC0043,"Cdiphtheriae_NCTC11397","Cpseudotuberculosis_31","Cpseudotuberculosis_ATCC19410","Csilvaticum_KL0182","Culcerans_NCTC12077","Culcerans_NCTC7910"	0.0811558	0.0811558	3.41847	0.0811463	0.0811463	3.41846	258	0
ERS451417_01472	1717.62.peg.1482	NA	NA	NA	1	31	Catypicum_R2070,"Caurimucosum_ATCC700975","Cbelfantii_FRC0043","Ccallunae_DSM20147","Ccamporealensis_DSM44610","Cdeserti_GIMN1010","Cdiphtheriae_NCTC11397","Cdoosanense_DSM45436","Cefficiens_YS314","Cepidermidicanis_DSM45586","Cglutamicum_ATCC13032","Chalotolerans_YIM70093","Chumireducens_DSM45392","Cimitans_DSM44264","Ckutscheri_DSM20755","Clactis_RW25","Cmarinum_DSM44953","Cmaris_DSM45190","Cmu…	0.299111	0.299102	1.60153	0.299102	0.299102	1.60153	3074	1	1. 0.63195;2. 82;3. 244;4. 120;5. 92;6. 274;7. 126;8. 376;9. 118;10. I;11. ATC
ERS451417_01449	1717.62.peg.1456	NA	NA	NA	1	35	Cargentoratense_DSM44202,"Catypicum_R2070","Caurimucosum_ATCC700975","Cbelfantii_FRC0043","Ccallunae_DSM20147","Ccamporealensis_DSM44610","Cdeserti_GIMN1010","Cdiphtheriae_NCTC11397","Cdoosanense_DSM45436","Cefficiens_YS314","Cepidermidicanis_DSM45586","Cfalsenii_DSM44353","Cglutamicum_ATCC13032","Cglycinophilum_AJ3170","Chalotolerans_YIM70093","Chumireducens_DSM45392","Cimitans_DSM44264","Cjeike…	0.0800615	0.0800615	1.58445	0.0800615	0.0800615	1.58445	3330	0
ERS451417_01676	1717.62.peg.1683	NA	NA	NA	1	33	Catypicum_R2070,"Caurimucosum_ATCC700975","Cbelfantii_FRC0043","Ccallunae_DSM20147","Ccamporealensis_DSM44610","Cdeserti_GIMN1010","Cdiphtheriae_NCTC11397","Cdoosanense_DSM45436","Cefficiens_YS314","Cglutamicum_ATCC13032","Chalotolerans_YIM70093","Chumireducens_DSM45392","Cimitans_DSM44264","Ckroppenstedtii_DSM44385","Ckutscheri_DSM20755","Clactis_RW25","Cmarinum_DSM44953","Cmaris_DSM45190","Cmus…	0.196748	0.196748	1.64505	0.196748	0.196748	1.64504	1026	1	1. 0.46927;2. 465;3. 1393;4. 527;5. 524;6. 1570;7. 597;8. 1789;9. 1162;10. A;11. GCA
ERS451417_01048	1717.62.peg.1058	NA	NA	NA	1	39	Cargentoratense_DSM44202,"Catypicum_R2070","Caurimucosum_ATCC700975","Cbelfantii_FRC0043","Ccallunae_DSM20147","Ccamporealensis_DSM44610","Cdeserti_GIMN1010","Cdiphtheriae_NCTC11397","Cdoosanense_DSM45436","Cefficiens_YS314","Cepidermidicanis_DSM45586","Cfalsenii_DSM44353","Cglutamicum_ATCC13032","Cglycinophilum_AJ3170","Chalotolerans_YIM70093","Chumireducens_DSM45392","Cimitans_DSM44264","Cjeike…	0.214985	0.214985	1.54556	0.214985	0.214985	1.54556	3330	0
ERS451417_02235	1717.62.peg.2260	NA	NA	NA	1	17	Caurimucosum_ATCC700975,"Cbelfantii_FRC0043","Ccamporealensis_DSM44610","Cdiphtheriae_NCTC11397","Cfalsenii_DSM44353","Cglycinophilum_AJ3170","Chalotolerans_YIM70093","Cjeikeium_K41","Ckroppenstedtii_DSM44385","Clactis_RW25","Cpseudotuberculosis_31","Cpseudotuberculosis_ATCC19410","Csimulans_PES1","Cterpenotabidum_Y11","Culcerans_NCTC12077","Culcerans_NCTC7910","Curealyticum_DSM7109"	0.162892	0.162892	1.93001	0.162892	0.162892	1.93001	2	3	1. 0.42157;2. 99;3. 295;4. 103;5. 103;6. 307;7. 130;8. 388;9. 181;10. A;11. GCG	1. 0.41981;2. 103;3. 307;4. 107;5. 107;6. 319;7. 134;8. 400;9. 193;10. E;11. GAG	1. 0.50653;2. 324;3. 970;4. 328;5. 328;6. 982;7. 355;8. 1063;9. 856;10. V;11. GTG
ERS451417_02135	1717.62.peg.2155	NA	NA	NA	1	7	Cbelfantii_FRC0043,"Cdiphtheriae_NCTC11397","Cpseudotuberculosis_31","Cpseudotuberculosis_ATCC19410","Csilvaticum_KL0182","Culcerans_NCTC12077","Culcerans_NCTC7910"	0.0965614	0.0965614	2.79045	0.0965614	0.0965614	2.79045	2	1	1. 0.42414;2. 145;3. 433;4. 261;5. 158;6. 472;7. 160;8. 478;9. 391;10. A;11. GCT
ERS451417_00584	1717.62.peg.588	NA	NA	NA	1	33	Cargentoratense_DSM44202,"Caurimucosum_ATCC700975","Cbelfantii_FRC0043","Ccallunae_DSM20147","Ccamporealensis_DSM44610","Cdeserti_GIMN1010","Cdiphtheriae_NCTC11397","Cefficiens_YS314","Cepidermidicanis_DSM45586","Cfalsenii_DSM44353","Cglutamicum_ATCC13032","Chalotolerans_YIM70093","Chumireducens_DSM45392","Cimitans_DSM44264","Cjeikeium_K41","Ckroppenstedtii_DSM44385","Ckutscheri_DSM20755","Clacti…	0.0909468	0.0907326	2.28508	0.0909468	0.0907326	2.28508	3074	2	1. 0.63068;2. 172;3. 514;4. 189;5. 189;6. 565;7. 200;8. 598;9. 193;10. A;11. GCA	1. 0.67496;2. 178;3. 532;4. 195;5. 195;6. 583;7. 206;8. 616;9. 211;10. P;11. CCA
ERS451417_00796	1717.62.peg.802	NA	NA	NA	1	39	Cargentoratense_DSM44202,"Catypicum_R2070","Caurimucosum_ATCC700975","Cbelfantii_FRC0043","Ccallunae_DSM20147","Ccamporealensis_DSM44610","Cdeserti_GIMN1010","Cdiphtheriae_NCTC11397","Cdoosanense_DSM45436","Cefficiens_YS314","Cepidermidicanis_DSM45586","Cfalsenii_DSM44353","Cglutamicum_ATCC13032","Cglycinophilum_AJ3170","Chalotolerans_YIM70093","Chumireducens_DSM45392","Cimitans_DSM44264","Cjeike…	0.0981722	0.0981722	1.96433	0.0981814	0.0981814	1.96438	258	0
ERS451417_01010	1717.62.peg.1021	NA	NA	NA	1	39	Cargentoratense_DSM44202,"Catypicum_R2070","Caurimucosum_ATCC700975","Cbelfantii_FRC0043","Ccallunae_DSM20147","Ccamporealensis_DSM44610","Cdeserti_GIMN1010","Cdiphtheriae_NCTC11397","Cdoosanense_DSM45436","Cefficiens_YS314","Cepidermidicanis_DSM45586","Cfalsenii_DSM44353","Cglutamicum_ATCC13032","Cglycinophilum_AJ3170","Chalotolerans_YIM70093","Chumireducens_DSM45392","Cimitans_DSM44264","Cjeike…	0.201184	0.201184	1.88524	0.201184	0.201184	1.88524	258	0
ERS451417_00123	1717.62.peg.121	NA	NA	NA	1	11	Cbelfantii_FRC0043,"Cdiphtheriae_NCTC11397","Chumireducens_DSM45392","Cmarinum_DSM44953","Cpseudotuberculosis_31","Cpseudotuberculosis_ATCC19410","Crouxii_FRC0190","Csilvaticum_KL0182","Ctestudinoris_DSM44614","Culcerans_NCTC12077","Culcerans_NCTC7910"	0.127266	0.127266	1.96691	0.127266	0.127266	1.96691	2050	1	1. 0.6699;2. 185;3. 553;4. 235;5. 196;6. 586;7. 202;8. 604;9. 415;10. I;11. ATC
ERS451417_02374	1717.62.peg.2404	NA	NA	NA	1	12	Cbelfantii_FRC0043,"Cdiphtheriae_NCTC11397","Cdoosanense_DSM45436","Chalotolerans_YIM70093","Chumireducens_DSM45392","Cmarinum_DSM44953","Cmaris_DSM45190","Cpseudotuberculosis_ATCC19410","Csilvaticum_KL0182","Culcerans_NCTC12077","Culcerans_NCTC7910","Cvitaeruminis_DSM20294"	0.195813	0.195813	2.10313	0.195813	0.195813	2.10313	3330	0
ERS451417_00480	1717.62.peg.483	NA	NA	NA	1	39	Cargentoratense_DSM44202,"Catypicum_R2070","Caurimucosum_ATCC700975","Cbelfantii_FRC0043","Ccallunae_DSM20147","Ccamporealensis_DSM44610","Cdeserti_GIMN1010","Cdiphtheriae_NCTC11397","Cdoosanense_DSM45436","Cefficiens_YS314","Cepidermidicanis_DSM45586","Cfalsenii_DSM44353","Cglutamicum_ATCC13032","Cglycinophilum_AJ3170","Chalotolerans_YIM70093","Chumireducens_DSM45392","Cimitans_DSM44264","Cjeike…	0.157516	0.157516	2.21941	0.157516	0.157516	2.21941	258	0
ERS451417_02379	1717.62.peg.2410	NA	NA	NA	1	31	Cargentoratense_DSM44202,"Catypicum_R2070","Caurimucosum_ATCC700975","Cbelfantii_FRC0043","Ccallunae_DSM20147","Ccamporealensis_DSM44610","Cdeserti_GIMN1010","Cdiphtheriae_NCTC11397","Cdoosanense_DSM45436","Cefficiens_YS314","Cepidermidicanis_DSM45586","Cglutamicum_ATCC13032","Chalotolerans_YIM70093","Chumireducens_DSM45392","Cimitans_DSM44264","Ckutscheri_DSM20755","Cmarinum_DSM44953","Cmaris_DS…	0.16431	0.16431	1.89558	0.16431	0.16431	1.89558	2	1	1. 0.62436;2. 235;3. 703;4. 265;5. 247;6. 739;7. 258;8. 772;9. 640;10. P;11. CCT
ERS451417_00639	1717.62.peg.643	NA	NA	NA	1	19	Cargentoratense_DSM44202,"Cbelfantii_FRC0043","Cdiphtheriae_NCTC11397","Cepidermidicanis_DSM45586","Cfalsenii_DSM44353","Cglycinophilum_AJ3170","Chalotolerans_YIM70093","Chumireducens_DSM45392","Clactis_RW25","Cmarinum_DSM44953","Cmustelae_DSM45274","Cpseudotuberculosis_31","Cpseudotuberculosis_ATCC19410","Crouxii_FRC0190","Csilvaticum_KL0182","Ctestudinoris_DSM44614","Culcerans_NCTC12077","Culce…	0.137672	0.137672	1.69543	0.137672	0.137672	1.69543	2	1	1. 0.40135;2. 22;3. 64;4. 22;5. 22;6. 64;7. 22;8. 64;9. 61;10. R;11. CGT
ERS451417_00303	1717.62.peg.304	NA	NA	NA	1	22	Catypicum_R2070,"Caurimucosum_ATCC700975","Cbelfantii_FRC0043","Ccamporealensis_DSM44610","Cdiphtheriae_NCTC11397","Cepidermidicanis_DSM45586","Chumireducens_DSM45392","Cimitans_DSM44264","Cmarinum_DSM44953","Cmustelae_DSM45274","Cpseudotuberculosis_31","Cpseudotuberculosis_ATCC19410","CriegeliiPUDD83A45","Crouxii_FRC0190","Csilvaticum_KL0182","Csimulans_PES1","Csingulare_IBSB52218","Ctestudinori…	0.134555	0.134555	1.09414	0.134555	0.134555	1.09414	258	0
ERS451417_00960	1717.62.peg.967	NA	NA	NA	1	39	Cargentoratense_DSM44202,"Catypicum_R2070","Caurimucosum_ATCC700975","Cbelfantii_FRC0043","Ccallunae_DSM20147","Ccamporealensis_DSM44610","Cdeserti_GIMN1010","Cdiphtheriae_NCTC11397","Cdoosanense_DSM45436","Cefficiens_YS314","Cepidermidicanis_DSM45586","Cfalsenii_DSM44353","Cglutamicum_ATCC13032","Cglycinophilum_AJ3170","Chalotolerans_YIM70093","Chumireducens_DSM45392","Cimitans_DSM44264","Cjeike…	0.310549	0.156431	1.70631	0.270676	0.156421	1.70632	258	0
ERS451417_01527	1717.62.peg.1536	NA	NA	NA	1	37	Cargentoratense_DSM44202,"Catypicum_R2070","Caurimucosum_ATCC700975","Cbelfantii_FRC0043","Ccallunae_DSM20147","Ccamporealensis_DSM44610","Cdeserti_GIMN1010","Cdiphtheriae_NCTC11397","Cdoosanense_DSM45436","Cefficiens_YS314","Cepidermidicanis_DSM45586","Cfalsenii_DSM44353","Cglutamicum_ATCC13032","Cglycinophilum_AJ3170","Chalotolerans_YIM70093","Chumireducens_DSM45392","Cimitans_DSM44264","Cjeike…	0.119276	0.119276	1.66506	0.119276	0.119276	1.66506	258	0
ERS451417_00947	1717.62.peg.954	NA	NA	NA	1	39	Cargentoratense_DSM44202,"Catypicum_R2070","Caurimucosum_ATCC700975","Cbelfantii_FRC0043","Ccallunae_DSM20147","Ccamporealensis_DSM44610","Cdeserti_GIMN1010","Cdiphtheriae_NCTC11397","Cdoosanense_DSM45436","Cefficiens_YS314","Cepidermidicanis_DSM45586","Cfalsenii_DSM44353","Cglutamicum_ATCC13032","Cglycinophilum_AJ3170","Chalotolerans_YIM70093","Chumireducens_DSM45392","Cimitans_DSM44264","Cjeike…	0.157264	0.157254	1.79401	0.159376	0.157254	1.79405	2	2	1. 0.56043;2. 57;3. 169;4. 71;5. 71;6. 211;7. 76;8. 226;9. 154;10. Q;11. CAA	1. 0.52112;2. 282;3. 844;4. 304;5. 304;6. 910;7. 309;8. 925;9. 793;10. V;11. GTT
ERS451417_01843	1717.62.peg.1846	NA	NA	NA	1	25	Cargentoratense_DSM44202,"Caurimucosum_ATCC700975","Cbelfantii_FRC0043","Ccallunae_DSM20147","Ccamporealensis_DSM44610","Cdeserti_GIMN1010","Cdiphtheriae_NCTC11397","Cefficiens_YS314","Cepidermidicanis_DSM45586","Cglutamicum_ATCC13032","Chalotolerans_YIM70093","Chumireducens_DSM45392","Ckutscheri_DSM20755","Clactis_RW25","Cmarinum_DSM44953","Cmaris_DSM45190","Cmustelae_DSM45274","Cpseudotuberculo…	0.113898	0.113898	1.67464	0.113898	0.113898	1.67464	3330	0
ERS451417_00189	1717.62.peg.185	NA	NA	NA	1	22	Catypicum_R2070,"Caurimucosum_ATCC700975","Cbelfantii_FRC0043","Ccamporealensis_DSM44610","Cdiphtheriae_NCTC11397","Cepidermidicanis_DSM45586","Cfalsenii_DSM44353","Ckroppenstedtii_DSM44385","Ckutscheri_DSM20755","Clactis_RW25","Cmustelae_DSM45274","Cpseudotuberculosis_31","Cpseudotuberculosis_ATCC19410","CriegeliiPUDD83A45","Crouxii_FRC0190","Csilvaticum_KL0182","Csimulans_PES1","Ctestudinoris_D…	0.390592	0.390592	2.2253	0.390592	0.390592	2.2253	2306	0
ERS451417_01959	1717.62.peg.1959	NA	NA	NA	1	37	Cargentoratense_DSM44202,"Catypicum_R2070","Caurimucosum_ATCC700975","Cbelfantii_FRC0043","Ccallunae_DSM20147","Ccamporealensis_DSM44610","Cdeserti_GIMN1010","Cdiphtheriae_NCTC11397","Cdoosanense_DSM45436","Cefficiens_YS314","Cepidermidicanis_DSM45586","Cfalsenii_DSM44353","Cglutamicum_ATCC13032","Cglycinophilum_AJ3170","Chalotolerans_YIM70093","Chumireducens_DSM45392","Cimitans_DSM44264","Cjeike…	0.102122	0.102122	1.86959	0.102122	0.102122	1.86959	258	0
ERS451417_00296	1717.62.peg.297	NA	NA	NA	1	14	Cbelfantii_FRC0043,"Cdiphtheriae_NCTC11397","Cepidermidicanis_DSM45586","Chalotolerans_YIM70093","Chumireducens_DSM45392","Ckutscheri_DSM20755","Cmustelae_DSM45274","Cpseudotuberculosis_31","Cpseudotuberculosis_ATCC19410","Crouxii_FRC0190","Csilvaticum_KL0182","Culcerans_NCTC12077","Culcerans_NCTC7910","Cvitaeruminis_DSM20294"	0.30002	0.30002	2.10167	0.30002	0.30002	2.10166	3330	0
ERS451417_02000	1717.62.peg.2004	NA	NA	NA	1	7	Cbelfantii_FRC0043,"Cdiphtheriae_NCTC11397","Cpseudotuberculosis_31","Cpseudotuberculosis_ATCC19410","Csilvaticum_KL0182","Culcerans_NCTC12077","Culcerans_NCTC7910"	0.231074	0.192257	3.78815	0.231074	0.192257	3.78815	2	4	1. 0.50828;2. 4;3. 10;4. 4;5. 4;6. 10;7. 4;8. 10;9. 10;10. T;11. ACC	1. 0.50084;2. 9;3. 25;4. 9;5. 9;6. 25;7. 9;8. 25;9. 25;10. A;11. GCT	1. 0.46617;2. 69;3. 205;4. 69;5. 69;6. 205;7. 69;8. 205;9. 205;10. V;11. GTC	1. 0.48155;2. 308;3. 922;4. 308;5. 308;6. 922;7. 308;8. 922;9. 922;10. V;11. GTC
ERS451417_01951	1717.62.peg.1951	NA	NA	NA	1	38	Cargentoratense_DSM44202,"Catypicum_R2070","Caurimucosum_ATCC700975","Cbelfantii_FRC0043","Ccallunae_DSM20147","Ccamporealensis_DSM44610","Cdeserti_GIMN1010","Cdiphtheriae_NCTC11397","Cdoosanense_DSM45436","Cefficiens_YS314","Cepidermidicanis_DSM45586","Cfalsenii_DSM44353","Cglutamicum_ATCC13032","Cglycinophilum_AJ3170","Chalotolerans_YIM70093","Chumireducens_DSM45392","Cimitans_DSM44264","Cjeike…	0.129145	0.127699	1.85501	0.129145	0.127699	1.855	2	1	1. 0.6999;2. 464;3. 1390;4. 492;5. 492;6. 1474;7. 503;8. 1507;9. 1318;10. V;11. GTT
ERS451417_02120	1717.62.peg.2135	NA	NA	NA	1	36	Cargentoratense_DSM44202,"Catypicum_R2070","Caurimucosum_ATCC700975","Cbelfantii_FRC0043","Ccallunae_DSM20147","Ccamporealensis_DSM44610","Cdeserti_GIMN1010","Cdiphtheriae_NCTC11397","Cdoosanense_DSM45436","Cefficiens_YS314","Cepidermidicanis_DSM45586","Cfalsenii_DSM44353","Cglutamicum_ATCC13032","Cglycinophilum_AJ3170","Chalotolerans_YIM70093","Chumireducens_DSM45392","Cimitans_DSM44264","Cjeike…	0.127168	0.127168	1.78105	0.127168	0.127168	1.78105	258	0
ERS451417_00288	1717.62.peg.289	NA	NA	NA	1	25	Catypicum_R2070,"Cbelfantii_FRC0043","Ccallunae_DSM20147","Cdeserti_GIMN1010","Cdiphtheriae_NCTC11397","Cefficiens_YS314","Cepidermidicanis_DSM45586","Cglutamicum_ATCC13032","Chalotolerans_YIM70093","Chumireducens_DSM45392","Cimitans_DSM44264","Ckutscheri_DSM20755","Clactis_RW25","Cmarinum_DSM44953","Cmaris_DSM45190","Cmustelae_DSM45274","Cpseudotuberculosis_31","Cpseudotuberculosis_ATCC19410","C…	0.23493	0.23493	1.59449	0.23493	0.23493	1.59449	3074	1	1. 0.57514;2. 216;3. 646;4. 249;5. 249;6. 745;7. 306;8. 916;9. 499;10. A;11. GCG
ERS451417_00704	1717.62.peg.709	NA	NA	NA	1	38	Cargentoratense_DSM44202,"Catypicum_R2070","Caurimucosum_ATCC700975","Cbelfantii_FRC0043","Ccallunae_DSM20147","Ccamporealensis_DSM44610","Cdeserti_GIMN1010","Cdiphtheriae_NCTC11397","Cdoosanense_DSM45436","Cefficiens_YS314","Cepidermidicanis_DSM45586","Cfalsenii_DSM44353","Cglutamicum_ATCC13032","Cglycinophilum_AJ3170","Chalotolerans_YIM70093","Chumireducens_DSM45392","Cimitans_DSM44264","Cjeike…	0.120438	0.120438	2.00393	0.120438	0.120438	2.00393	1282	0
ERS451417_02371	1717.62.peg.2401	NA	NA	NA	1	33	Cargentoratense_DSM44202,"Catypicum_R2070","Caurimucosum_ATCC700975","Cbelfantii_FRC0043","Ccallunae_DSM20147","Ccamporealensis_DSM44610","Cdeserti_GIMN1010","Cdiphtheriae_NCTC11397","Cdoosanense_DSM45436","Cefficiens_YS314","Cepidermidicanis_DSM45586","Cglutamicum_ATCC13032","Chalotolerans_YIM70093","Chumireducens_DSM45392","Cimitans_DSM44264","Ckutscheri_DSM20755","Clactis_RW25","Cmarinum_DSM44…	0.147022	0.147022	1.7262	0.147022	0.147022	1.7262	258	0
ERS451417_00953	1717.62.peg.960	NA	NA	NA	1	39	Cargentoratense_DSM44202,"Catypicum_R2070","Caurimucosum_ATCC700975","Cbelfantii_FRC0043","Ccallunae_DSM20147","Ccamporealensis_DSM44610","Cdeserti_GIMN1010","Cdiphtheriae_NCTC11397","Cdoosanense_DSM45436","Cefficiens_YS314","Cepidermidicanis_DSM45586","Cfalsenii_DSM44353","Cglutamicum_ATCC13032","Cglycinophilum_AJ3170","Chalotolerans_YIM70093","Chumireducens_DSM45392","Cimitans_DSM44264","Cjeike…	0.174732	0.174732	1.76809	0.174732	0.174732	1.76809	258	0
ERS451417_00750	1717.62.peg.755	NA	NA	NA	1	22	Cargentoratense_DSM44202,"Cbelfantii_FRC0043","Ccallunae_DSM20147","Cdeserti_GIMN1010","Cdiphtheriae_NCTC11397","Cefficiens_YS314","Cepidermidicanis_DSM45586","Cglutamicum_ATCC13032","Chalotolerans_YIM70093","Chumireducens_DSM45392","Ckroppenstedtii_DSM44385","Ckutscheri_DSM20755","Clactis_RW25","Cmarinum_DSM44953","Cmustelae_DSM45274","Cpseudotuberculosis_31","Cpseudotuberculosis_ATCC19410","Cro…	0.194273	0.194273	1.70844	0.194273	0.194273	1.70844	258	0
ERS451417_01600	1717.62.peg.1609	NA	NA	NA	1	35	Cargentoratense_DSM44202,"Catypicum_R2070","Caurimucosum_ATCC700975","Cbelfantii_FRC0043","Ccallunae_DSM20147","Ccamporealensis_DSM44610","Cdeserti_GIMN1010","Cdiphtheriae_NCTC11397","Cdoosanense_DSM45436","Cefficiens_YS314","Cepidermidicanis_DSM45586","Cglutamicum_ATCC13032","Cglycinophilum_AJ3170","Chalotolerans_YIM70093","Chumireducens_DSM45392","Cimitans_DSM44264","Cjeikeium_K41","Ckutscheri_…	0.247465	0.247465	1.74057	0.247465	0.247465	1.74057	3330	0
ERS451417_01795	1717.62.peg.1800	NA	NA	NA	1	38	Cargentoratense_DSM44202,"Catypicum_R2070","Caurimucosum_ATCC700975","Cbelfantii_FRC0043","Ccallunae_DSM20147","Ccamporealensis_DSM44610","Cdeserti_GIMN1010","Cdiphtheriae_NCTC11397","Cdoosanense_DSM45436","Cefficiens_YS314","Cepidermidicanis_DSM45586","Cfalsenii_DSM44353","Cglutamicum_ATCC13032","Cglycinophilum_AJ3170","Chalotolerans_YIM70093","Chumireducens_DSM45392","Cimitans_DSM44264","Cjeike…	0.134338	0.134338	1.9841	0.134338	0.134338	1.9841	2306	0
ERS451417_00598	1717.62.peg.602	NA	NA	NA	1	12	Cdiphtheriae_NCTC11397,"Chalotolerans_YIM70093","Chumireducens_DSM45392","Cmarinum_DSM44953","Cpseudotuberculosis_31","Cpseudotuberculosis_ATCC19410","Crouxii_FRC0190","Csilvaticum_KL0182","Csimulans_PES1","Ctestudinoris_DSM44614","Culcerans_NCTC12077","Culcerans_NCTC7910"	0.206389	0.206389	2.77372	0.206389	0.206389	2.77372	2306	0
ERS451417_01490	1717.62.peg.1498	NA	NA	NA	1	36	Cargentoratense_DSM44202,"Catypicum_R2070","Caurimucosum_ATCC700975","Cbelfantii_FRC0043","Ccallunae_DSM20147","Ccamporealensis_DSM44610","Cdeserti_GIMN1010","Cdiphtheriae_NCTC11397","Cdoosanense_DSM45436","Cefficiens_YS314","Cepidermidicanis_DSM45586","Cfalsenii_DSM44353","Cglutamicum_ATCC13032","Cglycinophilum_AJ3170","Chalotolerans_YIM70093","Chumireducens_DSM45392","Cimitans_DSM44264","Cjeike…	0.179392	0.179392	1.70349	0.179392	0.179392	1.70349	2306	0
ERS451417_01825	1717.62.peg.1830	NA	NA	NA	1	17	Cbelfantii_FRC0043,"Ccallunae_DSM20147","Cdeserti_GIMN1010","Cdiphtheriae_NCTC11397","Cdoosanense_DSM45436","Cepidermidicanis_DSM45586","Cglutamicum_ATCC13032","Ckutscheri_DSM20755","Clactis_RW25","Cpseudotuberculosis_31","Cpseudotuberculosis_ATCC19410","Csilvaticum_KL0182","Csimulans_PES1","Culcerans_NCTC12077","Culcerans_NCTC7910","Cuterequi_DSM45634","Cvitaeruminis_DSM20294"	0.155859	0.155859	1.96353	0.155859	0.155859	1.96353	258	0
ERS451417_01962	1717.62.peg.1962	NA	NA	NA	1	16	Catypicum_R2070,"Caurimucosum_ATCC700975","Cbelfantii_FRC0043","Ccallunae_DSM20147","Cdeserti_GIMN1010","Cdiphtheriae_NCTC11397","Cefficiens_YS314","Cglutamicum_ATCC13032","Cglycinophilum_AJ3170","Ckutscheri_DSM20755","Cpseudotuberculosis_31","Cpseudotuberculosis_ATCC19410","Csingulare_IBSB52218","Culcerans_NCTC12077","Culcerans_NCTC7910","Cvitaeruminis_DSM20294"	0.124171	0.124171	2.54928	0.124171	0.124171	2.54927	2306	0
ERS451417_00298	1717.62.peg.299	NA	NA	NA	1	38	Cargentoratense_DSM44202,"Catypicum_R2070","Caurimucosum_ATCC700975","Cbelfantii_FRC0043","Ccallunae_DSM20147","Ccamporealensis_DSM44610","Cdeserti_GIMN1010","Cdiphtheriae_NCTC11397","Cdoosanense_DSM45436","Cefficiens_YS314","Cepidermidicanis_DSM45586","Cfalsenii_DSM44353","Cglutamicum_ATCC13032","Cglycinophilum_AJ3170","Chalotolerans_YIM70093","Chumireducens_DSM45392","Cimitans_DSM44264","Cjeike…	0.200553	0.200553	1.73465	0.200553	0.200553	1.73465	1282	0
ERS451417_00521	1717.62.peg.525	NA	NA	NA	1	7	Cbelfantii_FRC0043,"Cdiphtheriae_NCTC11397","Cpseudotuberculosis_31","Cpseudotuberculosis_ATCC19410","Csilvaticum_KL0182","Culcerans_NCTC12077","Culcerans_NCTC7910"	0.244039	0.225928	4.08637	0.244039	0.225928	4.08637	2	2	1. 0.57585;2. 290;3. 868;4. 341;5. 321;6. 961;7. 324;8. 970;9. 763;10. A;11. GCG	1. 0.58693;2. 335;3. 1003;4. 386;5. 366;6. 1096;7. 375;8. 1123;9. 868;10. T;11. ACG
ERS451417_01799	1717.62.peg.1804	NA	NA	NA	1	38	Cargentoratense_DSM44202,"Catypicum_R2070","Caurimucosum_ATCC700975","Cbelfantii_FRC0043","Ccallunae_DSM20147","Ccamporealensis_DSM44610","Cdeserti_GIMN1010","Cdiphtheriae_NCTC11397","Cdoosanense_DSM45436","Cefficiens_YS314","Cepidermidicanis_DSM45586","Cfalsenii_DSM44353","Cglutamicum_ATCC13032","Cglycinophilum_AJ3170","Chalotolerans_YIM70093","Chumireducens_DSM45392","Cimitans_DSM44264","Cjeike…	0.156473	0.156473	2.08717	0.156473	0.156473	2.08717	258	0
ERS451417_00643	1717.62.peg.647	NA	NA	NA	1	19	Cargentoratense_DSM44202,"Caurimucosum_ATCC700975","Cbelfantii_FRC0043","Cdiphtheriae_NCTC11397","Cepidermidicanis_DSM45586","Chalotolerans_YIM70093","Chumireducens_DSM45392","Ckutscheri_DSM20755","Cmustelae_DSM45274","Cpseudotuberculosis_31","Cpseudotuberculosis_ATCC19410","Crouxii_FRC0190","Csilvaticum_KL0182","Csimulans_PES1","Csingulare_IBSB52218","Ctestudinoris_DSM44614","Culcerans_NCTC12077…	0.0760268	0.0760268	1.51676	0.190787	0.072772	1.51719	2	4	1. 0.60618;2. 78;3. 232;4. 130;5. 103;6. 307;7. 111;8. 331;9. 172;10. K;11. AAG	1. 0.5415;2. 84;3. 250;4. 136;5. 109;6. 325;7. 117;8. 349;9. 190;10. A;11. GCA	1. 0.48712;2. 87;3. 259;4. 139;5. 112;6. 334;7. 120;8. 358;9. 199;10. A;11. GCG	1. 0.49705;2. 91;3. 271;4. 143;5. 116;6. 346;7. 124;8. 370;9. 211;10. S;11. TCA
ERS451417_00351	1717.62.peg.354	NA	NA	NA	1	39	Cargentoratense_DSM44202,"Catypicum_R2070","Caurimucosum_ATCC700975","Cbelfantii_FRC0043","Ccallunae_DSM20147","Ccamporealensis_DSM44610","Cdeserti_GIMN1010","Cdiphtheriae_NCTC11397","Cdoosanense_DSM45436","Cefficiens_YS314","Cepidermidicanis_DSM45586","Cfalsenii_DSM44353","Cglutamicum_ATCC13032","Cglycinophilum_AJ3170","Chalotolerans_YIM70093","Chumireducens_DSM45392","Cimitans_DSM44264","Cjeike…	0.250681	0.250681	1.77222	0.250681	0.250681	1.77222	1282	0
ERS451417_00514	1717.62.peg.518	NA	NA	NA	1	39	Cargentoratense_DSM44202,"Catypicum_R2070","Caurimucosum_ATCC700975","Cbelfantii_FRC0043","Ccallunae_DSM20147","Ccamporealensis_DSM44610","Cdeserti_GIMN1010","Cdiphtheriae_NCTC11397","Cdoosanense_DSM45436","Cefficiens_YS314","Cepidermidicanis_DSM45586","Cfalsenii_DSM44353","Cglutamicum_ATCC13032","Cglycinophilum_AJ3170","Chalotolerans_YIM70093","Chumireducens_DSM45392","Cimitans_DSM44264","Cjeike…	0.115303	0.115303	1.80298	0.115303	0.115303	1.80298	258	0
ERS451417_01264	1717.62.peg.1272	NA	NA	NA	1	39	Cargentoratense_DSM44202,"Catypicum_R2070","Caurimucosum_ATCC700975","Cbelfantii_FRC0043","Ccallunae_DSM20147","Ccamporealensis_DSM44610","Cdeserti_GIMN1010","Cdiphtheriae_NCTC11397","Cdoosanense_DSM45436","Cefficiens_YS314","Cepidermidicanis_DSM45586","Cfalsenii_DSM44353","Cglutamicum_ATCC13032","Cglycinophilum_AJ3170","Chalotolerans_YIM70093","Chumireducens_DSM45392","Cimitans_DSM44264","Cjeike…	0.257484	0.257484	1.61867	0.257484	0.257484	1.61867	258	0
ERS451417_01805	1717.62.peg.1811	NA	NA	NA	1	38	Cargentoratense_DSM44202,"Catypicum_R2070","Caurimucosum_ATCC700975","Cbelfantii_FRC0043","Ccallunae_DSM20147","Ccamporealensis_DSM44610","Cdeserti_GIMN1010","Cdiphtheriae_NCTC11397","Cdoosanense_DSM45436","Cefficiens_YS314","Cepidermidicanis_DSM45586","Cfalsenii_DSM44353","Cglutamicum_ATCC13032","Cglycinophilum_AJ3170","Chalotolerans_YIM70093","Chumireducens_DSM45392","Cimitans_DSM44264","Cjeike…	0.0831572	0.0831572	1.59638	0.0831572	0.0831572	1.59638	1282	0
ERS451417_00718	1717.62.peg.723	NA	NA	NA	1	29	Cargentoratense_DSM44202,"Caurimucosum_ATCC700975","Cbelfantii_FRC0043","Ccallunae_DSM20147","Ccamporealensis_DSM44610","Cdeserti_GIMN1010","Cdiphtheriae_NCTC11397","Cdoosanense_DSM45436","Cefficiens_YS314","Cepidermidicanis_DSM45586","Cglutamicum_ATCC13032","Chalotolerans_YIM70093","Chumireducens_DSM45392","Cimitans_DSM44264","Cmarinum_DSM44953","Cmaris_DSM45190","Cmustelae_DSM45274","Cpseudotub…	0.283196	0.283196	1.72486	0.283196	0.283196	1.72486	2306	0
ERS451417_01582	1717.62.peg.1591	NA	NA	NA	1	37	Cargentoratense_DSM44202,"Catypicum_R2070","Caurimucosum_ATCC700975","Cbelfantii_FRC0043","Ccallunae_DSM20147","Ccamporealensis_DSM44610","Cdeserti_GIMN1010","Cdiphtheriae_NCTC11397","Cdoosanense_DSM45436","Cefficiens_YS314","Cepidermidicanis_DSM45586","Cfalsenii_DSM44353","Cglutamicum_ATCC13032","Cglycinophilum_AJ3170","Chalotolerans_YIM70093","Chumireducens_DSM45392","Cimitans_DSM44264","Cjeike…	0.14473	0.14473	1.63484	0.14473	0.14473	1.63484	1026	1	1. 0.63972;2. 111;3. 331;4. 118;5. 118;6. 352;7. 123;8. 367;9. 295;10. I;11. ATC
ERS451417_00772	1717.62.peg.777	NA	NA	NA	1	11	Cbelfantii_FRC0043,"Cdiphtheriae_NCTC11397","Cefficiens_YS314","Cmustelae_DSM45274","Cpseudotuberculosis_31","Cpseudotuberculosis_ATCC19410","Crouxii_FRC0190","Csilvaticum_KL0182","Culcerans_NCTC12077","Culcerans_NCTC7910","Cvitaeruminis_DSM20294"	0.165163	0.165163	2.58456	0.165163	0.165163	2.58455	2	1	1. 0.4546;2. 101;3. 301;4. 125;5. 106;6. 316;7. 108;8. 322;9. 253;10. L;11. CTG
ERS451417_00979	1717.62.peg.989	NA	NA	NA	1	36	Cargentoratense_DSM44202,"Catypicum_R2070","Caurimucosum_ATCC700975","Cbelfantii_FRC0043","Ccallunae_DSM20147","Ccamporealensis_DSM44610","Cdeserti_GIMN1010","Cdiphtheriae_NCTC11397","Cdoosanense_DSM45436","Cefficiens_YS314","Cepidermidicanis_DSM45586","Cfalsenii_DSM44353","Cglutamicum_ATCC13032","Cglycinophilum_AJ3170","Chalotolerans_YIM70093","Chumireducens_DSM45392","Cjeikeium_K41","Ckroppenst…	0.168962	0.168962	1.53882	0.168962	0.168962	1.53882	2306	0
ERS451417_00636	1717.62.peg.640	NA	NA	NA	1	38	Cargentoratense_DSM44202,"Catypicum_R2070","Caurimucosum_ATCC700975","Cbelfantii_FRC0043","Ccallunae_DSM20147","Ccamporealensis_DSM44610","Cdeserti_GIMN1010","Cdiphtheriae_NCTC11397","Cdoosanense_DSM45436","Cefficiens_YS314","Cepidermidicanis_DSM45586","Cglutamicum_ATCC13032","Cglycinophilum_AJ3170","Chalotolerans_YIM70093","Chumireducens_DSM45392","Cimitans_DSM44264","Cjeikeium_K41","Ckroppenste…	0.0456018	0.0456018	1.59034	0.0456018	0.0456018	1.59034	258	0
ERS451417_00098	1717.62.peg.96	NA	NA	NA	1	10	Cbelfantii_FRC0043,"Cdiphtheriae_NCTC11397","Cmustelae_DSM45274","Cpseudotuberculosis_31","Cpseudotuberculosis_ATCC19410","Crouxii_FRC0190","Csilvaticum_KL0182","Culcerans_NCTC12077","Culcerans_NCTC7910","Cvitaeruminis_DSM20294"	0.135917	0.135917	3.08098	0.135917	0.135917	3.08098	258	0
ERS451417_00096	1717.62.peg.94	NA	NA	NA	1	11	Cbelfantii_FRC0043,"Cdiphtheriae_NCTC11397","Chalotolerans_YIM70093","Cmustelae_DSM45274","Cpseudotuberculosis_31","Cpseudotuberculosis_ATCC19410","Crouxii_FRC0190","Csilvaticum_KL0182","Culcerans_NCTC12077","Culcerans_NCTC7910","Cvitaeruminis_DSM20294"	0.132466	0.132466	2.49272	0.132466	0.132466	2.49272	258	0
ERS451417_01340	1717.62.peg.1348	NA	NA	NA	1	38	Cargentoratense_DSM44202,"Catypicum_R2070","Caurimucosum_ATCC700975","Cbelfantii_FRC0043","Ccallunae_DSM20147","Ccamporealensis_DSM44610","Cdeserti_GIMN1010","Cdiphtheriae_NCTC11397","Cdoosanense_DSM45436","Cefficiens_YS314","Cepidermidicanis_DSM45586","Cfalsenii_DSM44353","Cglutamicum_ATCC13032","Cglycinophilum_AJ3170","Chalotolerans_YIM70093","Chumireducens_DSM45392","Cimitans_DSM44264","Cjeike…	0.0941656	0.0941656	1.74799	0.0941656	0.0941656	1.74799	258	0
ERS451417_02203	1717.62.peg.2229	NA	NA	NA	1	21	Catypicum_R2070,"Caurimucosum_ATCC700975","Cbelfantii_FRC0043","Ccallunae_DSM20147","Ccamporealensis_DSM44610","Cdeserti_GIMN1010","Cdiphtheriae_NCTC11397","Cdoosanense_DSM45436","Cepidermidicanis_DSM45586","Cglutamicum_ATCC13032","Chalotolerans_YIM70093","Ckutscheri_DSM20755","Cmaris_DSM45190","Cpseudotuberculosis_31","Cpseudotuberculosis_ATCC19410","Csilvaticum_KL0182","Csimulans_PES1","Csingul…	0.111494	0.111494	2.00442	0.111494	0.111494	2.00441	258	0
ERS451417_01731	1717.62.peg.1735	NA	NA	NA	1	26	Catypicum_R2070,"Caurimucosum_ATCC700975","Cbelfantii_FRC0043","Ccamporealensis_DSM44610","Cdiphtheriae_NCTC11397","Cdoosanense_DSM45436","Chalotolerans_YIM70093","Chumireducens_DSM45392","Cimitans_DSM44264","Ckutscheri_DSM20755","Clactis_RW25","Cmarinum_DSM44953","Cmaris_DSM45190","Cmustelae_DSM45274","Cpseudotuberculosis_31","Cpseudotuberculosis_ATCC19410","CriegeliiPUDD83A45","Csilvaticum_KL01…	0.196741	0.196741	1.73185	0.196741	0.196741	1.73185	258	0
ERS451417_00895	1717.62.peg.901	NA	NA	NA	1	36	Cargentoratense_DSM44202,"Catypicum_R2070","Caurimucosum_ATCC700975","Cbelfantii_FRC0043","Ccallunae_DSM20147","Ccamporealensis_DSM44610","Cdeserti_GIMN1010","Cdiphtheriae_NCTC11397","Cdoosanense_DSM45436","Cefficiens_YS314","Cepidermidicanis_DSM45586","Cfalsenii_DSM44353","Cglutamicum_ATCC13032","Chalotolerans_YIM70093","Chumireducens_DSM45392","Cimitans_DSM44264","Cjeikeium_K41","Ckroppenstedti…	0.102883	0.102883	1.67151	0.102883	0.102883	1.67151	2	1	1. 0.50815;2. 243;3. 727;4. 262;5. 260;6. 778;7. 317;8. 949;9. 562;10. P;11. CCC
ERS451417_01367	1717.62.peg.1376	NA	NA	NA	1	38	Cargentoratense_DSM44202,"Catypicum_R2070","Caurimucosum_ATCC700975","Cbelfantii_FRC0043","Ccallunae_DSM20147","Ccamporealensis_DSM44610","Cdeserti_GIMN1010","Cdiphtheriae_NCTC11397","Cdoosanense_DSM45436","Cefficiens_YS314","Cepidermidicanis_DSM45586","Cfalsenii_DSM44353","Cglutamicum_ATCC13032","Cglycinophilum_AJ3170","Chalotolerans_YIM70093","Chumireducens_DSM45392","Cimitans_DSM44264","Cjeike…	0.0878619	0.0878619	1.65246	0.0878619	0.0878619	1.65246	258	0
ERS451417_01146	1717.62.peg.1157	NA	NA	NA	1	18	Catypicum_R2070,"Cbelfantii_FRC0043","Cdiphtheriae_NCTC11397","Cefficiens_YS314","Cepidermidicanis_DSM45586","Clactis_RW25","Cmarinum_DSM44953","Cmaris_DSM45190","Cpseudotuberculosis_31","Cpseudotuberculosis_ATCC19410","Crouxii_FRC0190","Csilvaticum_KL0182","Csimulans_PES1","Ctestudinoris_DSM44614","Culcerans_NCTC12077","Culcerans_NCTC7910","Cuterequi_DSM45634","Cvitaeruminis_DSM20294"	0.361837	0.259271	1.66326	0.361837	0.259271	1.66326	2	1	1. 0.79593;2. 69;3. 205;4. 71;5. 71;6. 211;7. 115;8. 343;9. 133;10. T;11. ACT
ERS451417_00847	1717.62.peg.852	NA	NA	NA	1	36	Cargentoratense_DSM44202,"Catypicum_R2070","Caurimucosum_ATCC700975","Cbelfantii_FRC0043","Ccallunae_DSM20147","Ccamporealensis_DSM44610","Cdeserti_GIMN1010","Cdiphtheriae_NCTC11397","Cdoosanense_DSM45436","Cefficiens_YS314","Cepidermidicanis_DSM45586","Cfalsenii_DSM44353","Cglutamicum_ATCC13032","Cglycinophilum_AJ3170","Chalotolerans_YIM70093","Chumireducens_DSM45392","Cimitans_DSM44264","Cjeike…	0.407622	0.116348	1.74842	0.294027	0.116338	1.74842	1282	0
ERS451417_00246	1717.62.peg.241	NA	NA	NA	1	13	Cbelfantii_FRC0043,"Cdiphtheriae_NCTC11397","Cimitans_DSM44264","Cmarinum_DSM44953","Cmustelae_DSM45274","Cpseudotuberculosis_31","Cpseudotuberculosis_ATCC19410","CriegeliiPUDD83A45","Crouxii_FRC0190","Culcerans_NCTC12077","Culcerans_NCTC7910","Cureicelerivorans_IMMIBRIV2301","Cuterequi_DSM45634"	0.362343	0.362343	1.92988	0.362343	0.362343	1.92988	258	0
ERS451417_01746	1717.62.peg.1749	NA	NA	NA	1	6	Cbelfantii_FRC0043,"Cdiphtheriae_NCTC11397","Cpseudotuberculosis_ATCC19410","Csilvaticum_KL0182","Culcerans_NCTC12077","Culcerans_NCTC7910"	0.158897	0.158897	3.23092	0.158897	0.158897	3.23092	2	1	1. 0.62607;2. 132;3. 394;4. 205;5. 148;6. 442;7. 148;8. 442;9. 346;10. A;11. GCA
ERS451417_01159	1717.62.peg.1170	NA	NA	NA	1	39	Cargentoratense_DSM44202,"Catypicum_R2070","Caurimucosum_ATCC700975","Cbelfantii_FRC0043","Ccallunae_DSM20147","Ccamporealensis_DSM44610","Cdeserti_GIMN1010","Cdiphtheriae_NCTC11397","Cdoosanense_DSM45436","Cefficiens_YS314","Cepidermidicanis_DSM45586","Cfalsenii_DSM44353","Cglutamicum_ATCC13032","Cglycinophilum_AJ3170","Chalotolerans_YIM70093","Chumireducens_DSM45392","Cimitans_DSM44264","Cjeike…	0.219125	0.219125	1.74687	0.219125	0.219125	1.74687	258	0
ERS451417_01233	1717.62.peg.1241	NA	NA	NA	1	14	Cargentoratense_DSM44202,"Cbelfantii_FRC0043","Cdiphtheriae_NCTC11397","Cepidermidicanis_DSM45586","Ckutscheri_DSM20755","Clactis_RW25","Cmustelae_DSM45274","Cpseudotuberculosis_31","Cpseudotuberculosis_ATCC19410","Crouxii_FRC0190","Csilvaticum_KL0182","Culcerans_NCTC12077","Culcerans_NCTC7910","Cvitaeruminis_DSM20294"	0.152791	0.152791	2.84372	0.212518	0.149171	2.86705	2	7	1. 0.77165;2. 31;3. 91;4. 54;5. 54;6. 160;7. 91;8. 271;9. 67;10. K;11. AAG	1. 0.52508;2. 104;3. 310;4. 131;5. 131;6. 391;7. 179;8. 535;9. 199;10. N;11. AAC	1. 0.54916;2. 146;3. 436;4. 174;5. 174;6. 520;7. 226;8. 676;9. 289;10. D;11. GAT	1. 0.49962;2. 273;3. 817;4. 322;5. 322;6. 964;7. 424;8. 1270;9. 619;10. V;11. GTT	1. 0.50982;2. 354;3. 1060;4. 403;5. 403;6. 1207;7. 505;8. 1513;9. 862;10. E;11. GAA	1. 0.98186;2. 360;3. 1078;4. 409;5. 409;6. 1225;7. 511;8. 1531;9. 880;10. I;11. ATC	1. 0.60536;2. 371;3. 1111;4. 420;5. 420;6. 1258;7. 522;8. 1564;9. 913;10. S;11. TCT
ERS451417_01406	1717.62.peg.1419	NA	NA	NA	1	10	Cbelfantii_FRC0043,"Cdiphtheriae_NCTC11397","Ckutscheri_DSM20755","Cmustelae_DSM45274","Cpseudotuberculosis_31","Cpseudotuberculosis_ATCC19410","Csilvaticum_KL0182","Culcerans_NCTC12077","Culcerans_NCTC7910","Cvitaeruminis_DSM20294"	0.141364	0.141364	1.78688	0.141364	0.141364	1.78688	2050	1	1. 0.54575;2. 95;3. 283;4. 144;5. 100;6. 298;7. 105;8. 313;9. 193;10. S;11. AGT
ERS451417_02384	1717.62.peg.2416	NA	NA	NA	1	37	Cargentoratense_DSM44202,"Catypicum_R2070","Caurimucosum_ATCC700975","Cbelfantii_FRC0043","Ccallunae_DSM20147","Ccamporealensis_DSM44610","Cdeserti_GIMN1010","Cdiphtheriae_NCTC11397","Cdoosanense_DSM45436","Cefficiens_YS314","Cepidermidicanis_DSM45586","Cfalsenii_DSM44353","Cglutamicum_ATCC13032","Cglycinophilum_AJ3170","Chalotolerans_YIM70093","Chumireducens_DSM45392","Cimitans_DSM44264","Cjeike…	0.0654881	0.0654881	1.79333	0.0654881	0.0654881	1.79333	1026	2	1. 0.47796;2. 17;3. 49;4. 48;5. 48;6. 142;7. 105;8. 313;9. 22;10. Y;11. TAC	1. 0.50176;2. 252;3. 754;4. 303;5. 303;6. 907;7. 388;8. 1162;9. 625;10. D;11. GAC
ERS451417_01645	1717.62.peg.1652	NA	NA	NA	1	20	Cargentoratense_DSM44202,"Catypicum_R2070","Cbelfantii_FRC0043","Ccallunae_DSM20147","Cdeserti_GIMN1010","Cdiphtheriae_NCTC11397","Cefficiens_YS314","Cglutamicum_ATCC13032","Chalotolerans_YIM70093","Chumireducens_DSM45392","Cimitans_DSM44264","Ckutscheri_DSM20755","Cmarinum_DSM44953","Cmaris_DSM45190","Cmustelae_DSM45274","Cpseudotuberculosis_ATCC19410","Csilvaticum_KL0182","Ctestudinoris_DSM4461…	0.242999	0.242999	1.52895	0.242999	0.242999	1.52895	2306	0
ERS451417_00588	1717.62.peg.592	NA	NA	NA	1	31	Cargentoratense_DSM44202,"Catypicum_R2070","Caurimucosum_ATCC700975","Cbelfantii_FRC0043","Ccallunae_DSM20147","Ccamporealensis_DSM44610","Cdeserti_GIMN1010","Cdiphtheriae_NCTC11397","Cdoosanense_DSM45436","Cefficiens_YS314","Cglutamicum_ATCC13032","Chalotolerans_YIM70093","Chumireducens_DSM45392","Cimitans_DSM44264","Ckutscheri_DSM20755","Cmarinum_DSM44953","Cmaris_DSM45190","Cmustelae_DSM45274"…	0.30493	0.30493	1.63682	0.30493	0.30493	1.63682	1282	0
ERS451417_00866	1717.62.peg.871	NA	NA	NA	1	3	Cdiphtheriae_NCTC11397,"Crouxii_FRC0190","Culcerans_NCTC12077"	0.25929	0.208882	2.4253	0.2593	0.208892	2.42531	4482	0
ERS451417_02150	1717.62.peg.2172	NA	NA	NA	1	8	Cbelfantii_FRC0043,"Cdiphtheriae_NCTC11397","Clactis_RW25","Cpseudotuberculosis_31","Cpseudotuberculosis_ATCC19410","Csilvaticum_KL0182","Culcerans_NCTC12077","Culcerans_NCTC7910"	0.0939266	0.0939266	3.01626	0.0939266	0.0939266	3.01631	258	0
ERS451417_00943	1717.62.peg.950	NA	NA	NA	1	14	Catypicum_R2070,"Cbelfantii_FRC0043","Cdiphtheriae_NCTC11397","Cepidermidicanis_DSM45586","Ckutscheri_DSM20755","Clactis_RW25","Cpseudotuberculosis_31","Cpseudotuberculosis_ATCC19410","Crouxii_FRC0190","Csilvaticum_KL0182","Culcerans_NCTC12077","Culcerans_NCTC7910","Cuterequi_DSM45634","Cvitaeruminis_DSM20294"	0.147569	0.147569	1.95955	0.147569	0.147569	1.95955	258	0
ERS451417_01550	1717.62.peg.1559	NA	NA	NA	1	31	Cargentoratense_DSM44202,"Catypicum_R2070","Caurimucosum_ATCC700975","Cbelfantii_FRC0043","Ccallunae_DSM20147","Ccamporealensis_DSM44610","Cdeserti_GIMN1010","Cdiphtheriae_NCTC11397","Cdoosanense_DSM45436","Cefficiens_YS314","Cepidermidicanis_DSM45586","Cglutamicum_ATCC13032","Chalotolerans_YIM70093","Chumireducens_DSM45392","Cimitans_DSM44264","Cjeikeium_K41","Ckroppenstedtii_DSM44385","Ckutsche…	0.147002	0.147002	2.17801	0.147002	0.147002	2.17801	258	0
ERS451417_00448	1717.62.peg.451	NA	NA	NA	1	17	Cbelfantii_FRC0043,"Ccallunae_DSM20147","Ccamporealensis_DSM44610","Cdeserti_GIMN1010","Cdiphtheriae_NCTC11397","Cepidermidicanis_DSM45586","Cglutamicum_ATCC13032","Ckutscheri_DSM20755","Cmustelae_DSM45274","Cpseudotuberculosis_31","Cpseudotuberculosis_ATCC19410","Crouxii_FRC0190","Csilvaticum_KL0182","Ctestudinoris_DSM44614","Culcerans_NCTC12077","Culcerans_NCTC7910","Cuterequi_DSM45634"	0.123487	0.123487	2.19058	0.123487	0.123487	2.19057	258	0
ERS451417_01571	1717.62.peg.1580	NA	NA	NA	1	4	Cbelfantii_FRC0043,"Cdiphtheriae_NCTC11397","Cpseudotuberculosis_ATCC19410","Culcerans_NCTC12077"	0.371223	0.371223	4.49608	0.371223	0.371223	4.49608	6402	0
ERS451417_00095	1717.62.peg.93	NA	NA	NA	1	11	Cbelfantii_FRC0043,"Cdiphtheriae_NCTC11397","Cglutamicum_ATCC13032","Cglycinophilum_AJ3170","Cpseudotuberculosis_31","Cpseudotuberculosis_ATCC19410","Crouxii_FRC0190","Csilvaticum_KL0182","Cterpenotabidum_Y11","Culcerans_NCTC12077","Culcerans_NCTC7910"	0.0745362	0.0745362	1.93962	0.0745362	0.0745362	1.93962	2306	0
ERS451417_01741	1717.62.peg.1745	NA	NA	NA	1	38	Cargentoratense_DSM44202,"Catypicum_R2070","Caurimucosum_ATCC700975","Cbelfantii_FRC0043","Ccallunae_DSM20147","Ccamporealensis_DSM44610","Cdeserti_GIMN1010","Cdiphtheriae_NCTC11397","Cdoosanense_DSM45436","Cefficiens_YS314","Cepidermidicanis_DSM45586","Cfalsenii_DSM44353","Cglutamicum_ATCC13032","Cglycinophilum_AJ3170","Chalotolerans_YIM70093","Chumireducens_DSM45392","Cimitans_DSM44264","Cjeike…	0.103661	0.103661	1.47178	0.103661	0.103661	1.47178	258	0
ERS451417_01178	1717.62.peg.1187	NA	NA	NA	1	39	Cargentoratense_DSM44202,"Catypicum_R2070","Caurimucosum_ATCC700975","Cbelfantii_FRC0043","Ccallunae_DSM20147","Ccamporealensis_DSM44610","Cdeserti_GIMN1010","Cdiphtheriae_NCTC11397","Cdoosanense_DSM45436","Cefficiens_YS314","Cepidermidicanis_DSM45586","Cfalsenii_DSM44353","Cglutamicum_ATCC13032","Cglycinophilum_AJ3170","Chalotolerans_YIM70093","Chumireducens_DSM45392","Cimitans_DSM44264","Cjeike…	0.172291	0.172291	1.65519	0.172291	0.172291	1.65519	1282	0
ERS451417_00342	1717.62.peg.345	NA	NA	NA	1	33	Cargentoratense_DSM44202,"Catypicum_R2070","Caurimucosum_ATCC700975","Cbelfantii_FRC0043","Ccallunae_DSM20147","Ccamporealensis_DSM44610","Cdeserti_GIMN1010","Cdiphtheriae_NCTC11397","Cdoosanense_DSM45436","Cefficiens_YS314","Cepidermidicanis_DSM45586","Cglutamicum_ATCC13032","Chalotolerans_YIM70093","Chumireducens_DSM45392","Cimitans_DSM44264","Ckutscheri_DSM20755","Clactis_RW25","Cmarinum_DSM44…	0.254305	0.241367	1.6842	0.254305	0.241367	1.6842	3074	1	1. 0.47753;2. 65;3. 193;4. 123;5. 116;6. 346;7. 149;8. 445;9. 103;10. T;11. ACA
ERS451417_01037	1717.62.peg.1047	NA	NA	NA	1	32	Caurimucosum_ATCC700975,"Cbelfantii_FRC0043","Ccallunae_DSM20147","Ccamporealensis_DSM44610","Cdeserti_GIMN1010","Cdiphtheriae_NCTC11397","Cdoosanense_DSM45436","Cefficiens_YS314","Cfalsenii_DSM44353","Cglutamicum_ATCC13032","Cglycinophilum_AJ3170","Chalotolerans_YIM70093","Chumireducens_DSM45392","Cimitans_DSM44264","Cjeikeium_K41","Ckutscheri_DSM20755","Clactis_RW25","Cmarinum_DSM44953","Cmaris…	0.244615	0.244615	1.62319	0.244615	0.244615	1.62319	3330	0
ERS451417_00518	1717.62.peg.522	NA	NA	NA	1	9	Cbelfantii_FRC0043,"Cdiphtheriae_NCTC11397","Cjeikeium_K41","Clactis_RW25","Cpseudotuberculosis_31","Cpseudotuberculosis_ATCC19410","Csilvaticum_KL0182","Culcerans_NCTC12077","Culcerans_NCTC7910"	0.0857075	0.0857075	3.44598	0.0857075	0.0857075	3.44599	258	0
ERS451417_01581	1717.62.peg.1590	NA	NA	NA	1	29	Catypicum_R2070,"Caurimucosum_ATCC700975","Cbelfantii_FRC0043","Ccallunae_DSM20147","Ccamporealensis_DSM44610","Cdeserti_GIMN1010","Cdiphtheriae_NCTC11397","Cdoosanense_DSM45436","Cefficiens_YS314","Cepidermidicanis_DSM45586","Cglutamicum_ATCC13032","Chalotolerans_YIM70093","Chumireducens_DSM45392","Ckutscheri_DSM20755","Cmarinum_DSM44953","Cmaris_DSM45190","Cmustelae_DSM45274","Cpseudotuberculos…	0.223501	0.223501	1.63239	0.223501	0.223501	1.63239	3330	0
ERS451417_02402	1717.62.peg.2434	NA	NA	NA	1	35	Cargentoratense_DSM44202,"Catypicum_R2070","Caurimucosum_ATCC700975","Cbelfantii_FRC0043","Ccallunae_DSM20147","Ccamporealensis_DSM44610","Cdeserti_GIMN1010","Cdiphtheriae_NCTC11397","Cefficiens_YS314","Cepidermidicanis_DSM45586","Cfalsenii_DSM44353","Cglutamicum_ATCC13032","Cglycinophilum_AJ3170","Chalotolerans_YIM70093","Chumireducens_DSM45392","Cimitans_DSM44264","Cjeikeium_K41","Ckroppenstedt…	0.106226	0.106226	1.64778	0.106226	0.106226	1.64778	3330	0
ERS451417_00182	1717.62.peg.178	NA	NA	NA	1	36	Cargentoratense_DSM44202,"Catypicum_R2070","Caurimucosum_ATCC700975","Cbelfantii_FRC0043","Ccallunae_DSM20147","Ccamporealensis_DSM44610","Cdeserti_GIMN1010","Cdiphtheriae_NCTC11397","Cdoosanense_DSM45436","Cefficiens_YS314","Cepidermidicanis_DSM45586","Cfalsenii_DSM44353","Cglutamicum_ATCC13032","Cglycinophilum_AJ3170","Chalotolerans_YIM70093","Chumireducens_DSM45392","Cjeikeium_K41","Ckroppenst…	0.250914	0.250914	1.32227	0.250914	0.250914	1.32227	1282	0
ERS451417_00739	1717.62.peg.742	NA	NA	NA	1	39	Cargentoratense_DSM44202,"Catypicum_R2070","Caurimucosum_ATCC700975","Cbelfantii_FRC0043","Ccallunae_DSM20147","Ccamporealensis_DSM44610","Cdeserti_GIMN1010","Cdiphtheriae_NCTC11397","Cdoosanense_DSM45436","Cefficiens_YS314","Cepidermidicanis_DSM45586","Cfalsenii_DSM44353","Cglutamicum_ATCC13032","Cglycinophilum_AJ3170","Chalotolerans_YIM70093","Chumireducens_DSM45392","Cimitans_DSM44264","Cjeike…	0.177449	0.177449	1.79294	0.177449	0.177449	1.79295	258	0
ERS451417_01995	1717.62.peg.1998	NA	NA	NA	1	38	Cargentoratense_DSM44202,"Catypicum_R2070","Caurimucosum_ATCC700975","Cbelfantii_FRC0043","Ccallunae_DSM20147","Ccamporealensis_DSM44610","Cdeserti_GIMN1010","Cdiphtheriae_NCTC11397","Cdoosanense_DSM45436","Cefficiens_YS314","Cepidermidicanis_DSM45586","Cfalsenii_DSM44353","Cglutamicum_ATCC13032","Cglycinophilum_AJ3170","Chalotolerans_YIM70093","Chumireducens_DSM45392","Cimitans_DSM44264","Cjeike…	0.110589	0.110589	1.98756	0.110589	0.110589	1.98756	3330	0
ERS451417_00261	1717.62.peg.255	NA	NA	NA	1	8	Cbelfantii_FRC0043,"Cdiphtheriae_NCTC11397","Cepidermidicanis_DSM45586","Cpseudotuberculosis_31","Cpseudotuberculosis_ATCC19410","Crouxii_FRC0190","Culcerans_NCTC12077","Culcerans_NCTC7910"	0.279728	0.279728	3.50948	0.279728	0.279728	3.50947	2	4	1. 0.59305;2. 43;3. 127;4. 60;5. 48;6. 142;7. 50;8. 148;9. 106;10. D;11. GAC	1. 0.71092;2. 141;3. 421;4. 160;5. 148;6. 442;7. 151;8. 451;9. 385;10. E;11. GAA	1. 0.89984;2. 178;3. 532;4. 197;5. 185;6. 553;7. 191;8. 571;9. 463;10. I;11. ATC	1. 0.63927;2. 188;3. 562;4. 207;5. 195;6. 583;7. 201;8. 601;9. 493;10. I;11. ATC
ERS451417_01272	1717.62.peg.1280	NA	NA	NA	1	17	Cargentoratense_DSM44202,"Cbelfantii_FRC0043","Cdiphtheriae_NCTC11397","Cefficiens_YS314","Cepidermidicanis_DSM45586","Cglutamicum_ATCC13032","Ckroppenstedtii_DSM44385","Ckutscheri_DSM20755","Clactis_RW25","Cmustelae_DSM45274","Cpseudotuberculosis_31","Cpseudotuberculosis_ATCC19410","Crouxii_FRC0190","Csilvaticum_KL0182","Culcerans_NCTC12077","Culcerans_NCTC7910","Cvitaeruminis_DSM20294"	0.0719204	0.0719204	2.12244	0.0719204	0.0719204	2.12245	2	1	1. 0.40624;2. 291;3. 871;4. 296;5. 296;6. 886;7. 302;8. 904;9. 853;10. N;11. AAT
ERS451417_01605	1717.62.peg.1614	NA	NA	NA	1	38	Cargentoratense_DSM44202,"Catypicum_R2070","Caurimucosum_ATCC700975","Cbelfantii_FRC0043","Ccallunae_DSM20147","Ccamporealensis_DSM44610","Cdeserti_GIMN1010","Cdiphtheriae_NCTC11397","Cdoosanense_DSM45436","Cefficiens_YS314","Cepidermidicanis_DSM45586","Cfalsenii_DSM44353","Cglutamicum_ATCC13032","Cglycinophilum_AJ3170","Chalotolerans_YIM70093","Chumireducens_DSM45392","Cimitans_DSM44264","Cjeike…	0.103539	0.103539	1.67544	0.103539	0.103539	1.67544	258	0
[truncated: 71 more rows]
