# Supplementary material for: Evidence of episodic positive selection in Corynebacterium diphtheriae complex of species and its implementations in identification of drug and vaccine targets
Source: PeerJ. 2022 Feb 16;10:e12662. doi: 10.7717/peerj.12662 (PMC8857904; doi:10.7717/peerj.12662)
Supplement: Supplemental Information 18 [file peerj-10-12662-s018.xlsx]

## Sheet: Prophages
Region	Region Length	Completeness	Score	# Total Proteins	Region Position	Most Common Phage	GC %
1	47Kb	incomplete	50	41	1045540-1092578	PHAGE_Coryne_Poushou_NC_042139(10)	0.5355
2	10.3Kb	incomplete	40	15	1103460-1113850	PHAGE_Gordon_CaptainKirk2_NC_031072(2)	0.5129
Intact (score > 90)
Questionable (score 70-90)
Incomplete (score < 70)
Region:	The number assigned to the region.
Region Length:	The length of the sequence of that region (in bp).
Completeness:	A prediction of whether the region contains a intact or incomplete prophage based on the above criteria.
Score:	The score of the region based on the above criteria.
# Total Proteins:	The number of ORFs present in the region.
Region Position:	The start and end positions of the region on the bacterial chromosome.
Most Common Phage:	The phage(s) with the highest number of proteins most similar to those in the region.
GC %:	The percentage of GC nucleotides of the region.
Region 1, total 44 CDS
#	CDS Position	BLAST Hit	E-Value
1	1045540..1045554	attL	0
2	complement(1053154..1054290)	PHAGE_Gordon_BetterKatz_NC_031247: hypothetical protein; 1717.62.peg.1070; phage(gi100039)	2.49e-33
3	complement(1054321..1054731)	PHAGE_Gordon_Bachita_NC_030936: hypothetical protein; 1717.62.peg.1071; phage(gi100079)	1.32e-16
4	1054898..1055113	hypothetical protein; 1717.62.peg.1072	0
5	1055165..1056529	PHAGE_Arthro_Mufasa8_NC_049478: recombination protein; 1717.62.peg.1073; phage(gi100049)	1.35e-27
6	1056858..1057457	hypothetical protein; 1717.62.peg.1074	0
7	1057476..1058120	hypothetical protein; 1717.62.peg.1075	0
8	1058213..1062649	hypothetical protein; 1717.62.peg.1076	0
9	1062851..1063369	PHAGE_Strept_Austintatious_NC_048153: tail tip protein; 1717.62.peg.1077; phage(gi100054)	1.94e-07
10	1063366..1064646	PHAGE_Strept_Austintatious_NC_048153: methyltransferase type 11; 1717.62.peg.1078; phage(gi100001)	3.78e-130
11	1064656..1066386	PHAGE_Rhodoc_Jace_NC_047974: hypothetical protein; 1717.62.peg.1079; phage(gi100003)	2.54e-74
12	1066383..1067501	PHAGE_Rhodoc_Jace_NC_047974: hypothetical protein; 1717.62.peg.1080; phage(gi100004)	3.54e-39
13	1067776..1068630	PHAGE_Mycoba_Twister_NC_041982: hypothetical protein; 1717.62.peg.1081; phage(gi100014)	7.69e-05
14	1068646..1069848	PHAGE_Strept_Hiyaa_NC_048139: hypothetical protein; 1717.62.peg.1082; phage(gi100007)	5.23e-82
15	1069871..1070284	PHAGE_Rhodoc_Jace_NC_047974: hypothetical protein; 1717.62.peg.1083; phage(gi100007)	2.14e-24
16	1070277..1070660	hypothetical protein; 1717.62.peg.1084	0
17	1070657..1070974	hypothetical protein; 1717.62.peg.1085	0
18	1070971..1071429	hypothetical protein; 1717.62.peg.1086	0
19	1071440..1072396	PHAGE_Coryne_Poushou_NC_042139: hypothetical protein; 1717.62.peg.1087; phage(gi100014)	8.53e-60
20	1072544..1072963	PHAGE_Coryne_Poushou_NC_042139: hypothetical protein; 1717.62.peg.1088; phage(gi100017)	9.19e-22
21	1073259..1073387	hypothetical protein; 1717.62.peg.1089	0
22	1073398..1078161	PHAGE_Coryne_Poushou_NC_042139: hypothetical protein; 1717.62.peg.1090; phage(gi100018)	0
23	1078162..1079037	PHAGE_Coryne_Poushou_NC_042139: hypothetical protein; 1717.62.peg.1091; phage(gi100019)	4.86e-101
24	1079037..1080692	PHAGE_Coryne_Poushou_NC_042139: hypothetical protein; 1717.62.peg.1092; phage(gi100020)	0
25	1080692..1081111	PHAGE_Coryne_Poushou_NC_042139: hypothetical protein; 1717.62.peg.1093; phage(gi100021)	2.49e-47
26	1081104..1081994	PHAGE_Coryne_Poushou_NC_042139: hypothetical protein; 1717.62.peg.1094; phage(gi100022)	2.13e-44
27	1082013..1083968	PHAGE_Mycoba_Lesedi_NC_042321: hypothetical protein; 1717.62.peg.1095; phage(gi100004)	2.99e-17
28	1083975..1084217	hypothetical protein; 1717.62.peg.1096	0
29	1084312..1085103	PHAGE_Brevib_LuckyBarnes_NC_047851: hypothetical protein; 1717.62.peg.1097; phage(gi100030)	3.64e-08
30	1085182..1086645	PHAGE_Coryne_Darwin_NC_042086: hypothetical protein; 1717.62.peg.1098; phage(gi100040)	4.68e-65
31	1086648..1087010	PHAGE_Coryne_Poushou_NC_042139: hypothetical protein; 1717.62.peg.1099; phage(gi100026)	1.4e-06
32	1087016..1087453	PHAGE_Coryne_Poushou_NC_042139: hypothetical protein; 1717.62.peg.1100; phage(gi100027)	8.91e-06
33	1087437..1087799	PHAGE_Microb_KaiHaiDragon_NC_048020: putative transcriptional regulator; 1717.62.peg.1101; phage(gi100045)	7.62e-05
34	complement(1087850..1088644)	PHAGE_Propio_PFR1_NC_031076: hypothetical protein; 1717.62.peg.1102; phage(gi100023)	1.35e-17
35	complement(1088641..1088823)	hypothetical protein; 1717.62.peg.1103	0
36	complement(1088894..1089133)	hypothetical protein; 1717.62.peg.1104	0
37	complement(1089143..1089526)	hypothetical protein; 1717.62.peg.1105	0
38	complement(1089627..1090031)	hypothetical protein; 1717.62.peg.1106	0
39	complement(1090288..1090689)	hypothetical protein; 1717.62.peg.1107	0
40	1090403..1090417	attR	0
41	complement(1090686..1090820)	hypothetical protein; 1717.62.peg.1108	0
42	complement(1090813..1090998)	hypothetical protein; 1717.62.peg.1109	0
43	complement(1091018..1091092)	tRNA	0
44	complement(1091229..1092578)	PROPHAGE_Escher_CFT073: transposase; 1717.62.peg.1110; phage(gi26246249)	7.06e-108
Region 2, total 17 CDS
#	CDS Position	BLAST Hit	E-Value
1	complement(1103460..1103891)	PHAGE_Strept_BillNye_NC_042105: hypothetical protein; 1717.62.peg.1135; phage(gi100058)	2.64e-30
2	complement(1103893..1104249)	PHAGE_Arthro_TripleJ_NC_049470: capsid decoration protein; 1717.62.peg.1136; phage(gi100066)	1.35e-45
3	complement(1104533..1104606)	tRNA	0
4	complement(1104637..1104804)	hypothetical protein; 1717.62.peg.1137	0
5	complement(1104797..1105246)	hypothetical protein; 1717.62.peg.1138	0
6	complement(1105243..1105506)	hypothetical protein; 1717.62.peg.1139	0
7	complement(1105857..1106054)	Putative DNA-binding protein; 1717.62.peg.1140	0
8	complement(1106073..1106588)	PHAGE_Arthro_Galaxy_NC_041876: tail assembly protein; 1717.62.peg.1141; phage(gi100053)	2.09e-58
9	complement(1106651..1107580)	PHAGE_Gordon_CaptainKirk2_NC_031072: hypothetical protein; 1717.62.peg.1142; phage(gi100059)	2.29e-35
10	complement(1107644..1107748)	hypothetical protein; 1717.62.peg.1143	0
11	complement(1107802..1108827)	PHAGE_Gordon_Utz_NC_030921: putative single-stranded DNA binding protein; 1717.62.peg.1144; phage(gi100050)	2.95e-32
12	complement(1108968..1109270)	hypothetical protein; 1717.62.peg.1145	0
13	complement(1109415..1109681)	PHAGE_Mycoba_Doug_NC_051649: putative single-stranded DNA binding protein; 1717.62.peg.1146; phage(gi100050)	4.37e-12
14	complement(1109678..1110529)	PHAGE_Mycoba_Byougenkin_NC_051641: putative transcriptional regulator; 1717.62.peg.1147; phage(gi100045)	4.3e-63
15	complement(1110531..1110716)	hypothetical protein; 1717.62.peg.1148	0
16	complement(1111003..1111079)	tRNA	0
17	1111151..1113850	PHAGE_Bacill_Mgbh1_NC_041879: tail length tape-measure protein; 1717.62.peg.1149; phage(gi100057)	1.24e-58
